# Supplementary material for: hu.MAP3.0: atlas of human protein complexes by integration of >25,000 proteomic experiments
Source: Mol Syst Biol. 2025 May 27;21(7):911–43. doi: 10.1038/s44320-025-00121-5 (PMC12222714; doi:10.1038/s44320-025-00121-5)
Supplement: Supplementary file 3 — Dataset EV1 [file 44320_2025_121_MOESM3_ESM.xlsx]

## Sheet: column_descriptions
Dataset EV1: Feature importance analysis
feature	The name of the hu.MAP 3.0 feature.
importance	Importance assigned from AutoGluon feature_importance() analysis; importance is defined as permutation importance, which describes the loss in accuracy if a feature was removed.
stddev	The standard deviation of the feature importance score.
p_value	P-value for a statistical t-test of the null hypothesis: importance = 0, vs the (one-sided) alternative: importance > 0.
n	The number of shuffles performed to estimate importance score (corresponds to sample-size used to determine confidence interval for true score).
p99_high	Upper end for score in the 99% confidence interval.
p99_low	Lower end for score in the 99% confidence interval.
feature_type	Classifies the feature based on the experiment type; can be either designated as "APMS" for a feature that is from affinity purification mass spectrometry experiments, "CFMS" for a feature that is from co-fractionation mass spectrometry experiments, or "WMM" (weighted matrix model) that is a feature that we calculate and may be from various experiment types.

## Sheet: autogluon_ranked_feature_list_f
feature	importance	stddev	p_value	n	p99_high	p99_low	feature_type
pair_count_bioplex2_Z2	0.0029	0.00242441	0.0021658	10	0.00539154	0.000408459	WMM
hein_neg_ln_pval	0.002	0.00124722	0.000335515	10	0.00328175	0.000718248	WMM
pair_count_youn_hygeo	0.001	0.00141421	0.0260886	10	0.00245337	-0.000453371	WMM
pair_count_bp3_293T_HCT116_Z4	0.0009	0.00152388	0.0473279	10	0.00246608	-0.000666078	WMM
neg_ln_pval_bp3_293T_HCT116_Z2	0.0008	0.00113529	0.0264197	10	0.00196673	-0.000366727	WMM
ratio_bp3_293T	0.0006	0.000966092	0.0405631	10	0.00159284	-0.000392841	APMS
pair_count_bp3_293T_HCT116_Z2	0.0006	0.00157762	0.129893	10	0.0022213	-0.0010213	WMM
UtoTratio_bp3_HCT116	0.0004	0.000966092	0.111434	10	0.00139284	-0.000592841	APMS
pair_count_bp3_293T_Z2	0.0004	0.00177639	0.247233	10	0.00222557	-0.00142557	WMM
neg_ln_pval_youn_hygeo	0.0003	0.00105935	0.196911	10	0.00138868	-0.000788681	WMM
pair_count_boldt_apms_hygeo_gt4	0.0002	0.000421637	0.0839253	10	0.000633311	-0.000233311	WMM
pair_count_boldt_apms_hygeo	0.0002	0.000421637	0.0839253	10	0.000633311	-0.000233311	WMM
pair_count	0.0002	0.000421637	0.0839253	10	0.000633311	-0.000233311	WMM
Dm_1107_DSL2_poisson	0.0002	0.000421637	0.0839253	10	0.000633311	-0.000233311	CFMS
neg_ln_pval_treiber_hygeo_gt4	0.0001	0.000316228	0.171718	10	0.000424984	-0.000224984	WMM
Hs_helaC_ph_wax43_poisson	0.0001	0.000316228	0.171718	10	0.000424984	-0.000224984	CFMS
Mm_1106_wcc	0.0001	0.000316228	0.171718	10	0.000424984	-0.000224984	CFMS
SAij	0.0001	0.000316228	0.171718	10	0.000424984	-0.000224984	APMS
Hs_wan_shuhplc94_1206_poisson	0.0001	0.000316228	0.171718	10	0.000424984	-0.000224984	CFMS
neg_ln_pval_boldt_apms_hygeo	0.0001	0.000875595	0.363157	10	0.000999839	-0.000799839	WMM
neg_ln_pval_bioplex2_Z2	0.0001	0.00213177	0.442672	10	0.0022908	-0.0020908	WMM
pair_count_bioplex2_Z4	0.0001	0.000316228	0.171718	10	0.000424984	-0.000224984	WMM
UtoTratio_bioplex2	0.0001	0.000316228	0.171718	10	0.000424984	-0.000224984	APMS
Dm_1201_Dem_poisson	0.0001	0.000316228	0.171718	10	0.000424984	-0.000224984	CFMS
Sp_1103_Egg_poisson	0.0001	0.000316228	0.171718	10	0.000424984	-0.000224984	CFMS
neg_ln_pval_bp3_HCT116_Z2	0.0001	0.00144914	0.416063	10	0.00158926	-0.00138926	WMM
Ce_6mg_1203_pq_euc	0.0001	0.000316228	0.171718	10	0.000424984	-0.000224984	CFMS
Hs_hek_kinase95_wcc	0.0001	0.000316228	0.171718	10	0.000424984	-0.000224984	CFMS
total_psms_bp3_293T	0.0001	0.000567646	0.295526	10	0.000683363	-0.000483363	APMS
Hs_hekN_1201_pq_euc	0.0001	0.000316228	0.171718	10	0.000424984	-0.000224984	CFMS
Sp_1109_PF5_apex	0	0	0.5	10	0	0	CFMS
Sp_1109_PF5_wcc	0	0	0.5	10	0	0	CFMS
Sp_1103_Egg_apex	0	0	0.5	10	0	0	CFMS
Sp_1103_Egg_pq_euc	0	0	0.5	10	0	0	CFMS
Sp_beadsALF_60_121014_wcc	0	0	0.5	10	0	0	CFMS
Sp_beadsALF_60_121014_poisson	0	0	0.5	10	0	0	CFMS
Sp_60_121010_pq_euc	0	0	0.5	10	0	0	CFMS
Sp_1108_2ce_poisson	0	0	0.5	10	0	0	CFMS
Sp_1108_2ce_wcc	0	0	0.5	10	0	0	CFMS
Sp_60_121010_apex	0	0	0.5	10	0	0	CFMS
Sp_60_121010_wcc	0	0	0.5	10	0	0	CFMS
Sp_1108_2ce_apex	0	0	0.5	10	0	0	CFMS
Sp_1108_2ce_pq_euc	0	0	0.5	10	0	0	CFMS
Sp_60_121010_poisson	0	0	0.5	10	0	0	CFMS
Sp_1108_BL_poisson	0	0	0.5	10	0	0	CFMS
Sp_1109_UNF_pq_euc	0	0	0.5	10	0	0	CFMS
Sp_1108_BL_wcc	0	0	0.5	10	0	0	CFMS
Sp_1109_UNF_apex	0	0	0.5	10	0	0	CFMS
Sp_1109_UNF_wcc	0	0	0.5	10	0	0	CFMS
Sp_1109_UNF_poisson	0	0	0.5	10	0	0	CFMS
Sp_1109_PF5_pq_euc	0	0	0.5	10	0	0	CFMS
Sp_1108_BL_apex	0	0	0.5	10	0	0	CFMS
Sp_1108_BL_pq_euc	0	0	0.5	10	0	0	CFMS
Sp_1103_Egg_wcc	0	0	0.5	10	0	0	CFMS
Sp_1109_PF5_poisson	0	0	0.5	10	0	0	CFMS
Mm_1106_pq_euc	0	0.000471405	0.5	10	0.000484457	-0.000484457	CFMS
Mm_1201_pq_euc	0	0	0.5	10	0	0	CFMS
Hs_helaN_ph_tcs375_P3_wcc	0	0	0.5	10	0	0	CFMS
Hs_helaN_ph_saf48_wcc	0	0	0.5	10	0	0	CFMS
Hs_helaN_ph_saf48_apex	0	0	0.5	10	0	0	CFMS
Hs_helaN_ph_saf48_pq_euc	0	0	0.5	10	0	0	CFMS
Hs_helaN_ph_tcs375_P1_poisson	0	0	0.5	10	0	0	CFMS
Hs_helaN_ph_tcs375_P1_wcc	0	0	0.5	10	0	0	CFMS
Hs_helaN_ph_tcs375_P1_apex	0	0	0.5	10	0	0	CFMS
Hs_helaN_ph_tcs375_P1_pq_euc	0	0	0.5	10	0	0	CFMS
Hs_helaN_ph_tcs375_P2_poisson	0	0	0.5	10	0	0	CFMS
Hs_helaN_ph_tcs375_P2_wcc	0	0	0.5	10	0	0	CFMS
Hs_helaN_ph_tcs375_P2_apex	0	0	0.5	10	0	0	CFMS
Ce_1111_wcc	0	0	0.5	10	0	0	CFMS
Hs_helaN_ph_tcs375_P3_poisson	0	0	0.5	10	0	0	CFMS
Hs_helaN_ph_tcs375_P3_apex	0	0	0.5	10	0	0	CFMS
Mm_1201_apex	0	0	0.5	10	0	0	CFMS
Hs_helaN_ph_tcs375_P3_pq_euc	0	0	0.5	10	0	0	CFMS
Hs_wan_aguhplc108_1204_poisson	0	0	0.5	10	0	0	CFMS
Hs_wan_aguhplc108_1204_wcc	0	0	0.5	10	0	0	CFMS
Hs_wan_aguhplc108_1204_apex	0	0	0.5	10	0	0	CFMS
Hs_wan_aguhplc108_1204_pq_euc	0	0	0.5	10	0	0	CFMS
Hs_wan_shuhplc94_1206_wcc	0	0	0.5	10	0	0	CFMS
Hs_wan_shuhplc94_1206_apex	0	0	0.5	10	0	0	CFMS
Hs_wan_shuhplc94_1206_pq_euc	0	0	0.5	10	0	0	CFMS
Mm_1106_apex	0	0	0.5	10	0	0	CFMS
Sp_beadsALF_60_121014_pq_euc	0	0	0.5	10	0	0	CFMS
Mm_1201_poisson	0	0	0.5	10	0	0	CFMS
Mm_1201_wcc	0	0	0.5	10	0	0	CFMS
Sp_beadsALF_60_121014_apex	0	0	0.5	10	0	0	CFMS
Sp_iex_60_121019_apex	0	0	0.5	10	0	0	CFMS
Sp_beadsBNF_73_1201119_poisson	0	0	0.5	10	0	0	CFMS
Sp_beadsBNF_73_1201119_wcc	0	0	0.5	10	0	0	CFMS
MaxP_nonciliated_bioid	0	0	0.5	10	0	0	Proximity
Fold_Change_nonciliated_bioid	0	0	0.5	10	0	0	Proximity
BFDR_nonciliated_bioid	0	0	0.5	10	0	0	Proximity
pair_count_cilium_hygeo_avgspec2	0	0	0.5	10	0	0	WMM
neg_ln_pval_cilium_hygeo_avgspec4	0	0	0.5	10	0	0	WMM
pair_count_cilium_hygeo_avgspec4	0	0	0.5	10	0	0	WMM
Sij	0	0	0.5	10	0	0	APMS
Sji	0	0	0.5	10	0	0	APMS
Mij	0	0.000666667	0.5	10	0.000685125	-0.000685125	APMS
pair_count_treiber_hygeo_gt4	0	0	0.5	10	0	0	WMM
AvgSpec_youn	0	0	0.5	10	0	0	Proximity
AvgP_youn	0	0	0.5	10	0	0	Proximity
MaxP_youn	0	0	0.5	10	0	0	Proximity
FoldChange	0	0	0.5	10	0	0	Proximity
BFDR_youn	0	0	0.5	10	0	0	Proximity
neg_ln_pval_youn_hygeo_gt2	0	0.00133333	0.5	10	0.00137025	-0.00137025	WMM
pair_count_youn_hygeo_gt2	0	0.000471405	0.5	10	0.000484457	-0.000484457	WMM
neg_ln_pval_youn_hygeo_gt4	0	0.000471405	0.5	10	0.000484457	-0.000484457	WMM
neg_ln_pval_treiber_hygeo_gt2	0	0.000471405	0.5	10	0.000484457	-0.000484457	WMM
pair_count_treiber_hygeo_gt2	0	0.000471405	0.5	10	0.000484457	-0.000484457	WMM
ave_apsm_bp3_293T	0	0	0.5	10	0	0	APMS
entropy_bp3_293T	0	0	0.5	10	0	0	APMS
uPeps_bp3_293T	0	0.000471405	0.5	10	0.000484457	-0.000484457	APMS
ave_apsm_bp3_HCT116	0	0.000471405	0.5	10	0.000484457	-0.000484457	APMS
entropy_bp3_HCT116	0	0.000471405	0.5	10	0.000484457	-0.000484457	APMS
uPeps_bp3_HCT116	0	0	0.5	10	0	0	APMS
total_psms_bp3_HCT116	0	0	0.5	10	0	0	APMS
AvgP_nonciliated_bioid	0	0	0.5	10	0	0	Proximity
AvgSpec_nonciliated_bioid	0	0	0.5	10	0	0	Proximity
ratioTotalPSMs_bioplex2	0	0	0.5	10	0	0	APMS
zscore_orig9k	0	0	0.5	10	0	0	APMS
Sp_beadsBNF_73_1201119_apex	0	0	0.5	10	0	0	CFMS
Sp_beadsBNF_73_1201119_pq_euc	0	0	0.5	10	0	0	CFMS
Sp_beadsL_60_121125_poisson	0	0	0.5	10	0	0	CFMS
Sp_beadsL_60_121125_wcc	0	0	0.5	10	0	0	CFMS
Sp_beadsL_60_121125_apex	0	0	0.5	10	0	0	CFMS
Sp_beadsL_60_121125_pq_euc	0	0	0.5	10	0	0	CFMS
Sp_iex_60_121019_poisson	0	0	0.5	10	0	0	CFMS
Sp_iex_60_121019_wcc	0	0	0.5	10	0	0	CFMS
Hs_helaN_ph_hcw120_2_apex	0	0	0.5	10	0	0	CFMS
Sp_iex_60_121019_pq_euc	0	0	0.5	10	0	0	CFMS
ext_Hs_malo	0	0	0.5	10	0	0	APMS
entropy_orig9k	0	0	0.5	10	0	0	APMS
nwdscore_orig9k	0	0	0.5	10	0	0	APMS
uPeps_bioplex2	0	0.000666667	0.5	10	0.000685125	-0.000685125	APMS
plate_zscore_orig9k	0	0	0.5	10	0	0	APMS
uPeps_orig9k	0	0	0.5	10	0	0	APMS
ratio_orig9k	0	0	0.5	10	0	0	APMS
total_psms_orig9k	0	0	0.5	10	0	0	APMS
ratioTotalPSMs_orig9k	0	0	0.5	10	0	0	APMS
UtoTratio_orig9k	0	0	0.5	10	0	0	APMS
valid.values	0	0	0.5	10	0	0	APMS
log10.prey.bait.expression.ratio	0	0	0.5	10	0	0	APMS
ave_apsm	0	0	0.5	10	0	0	APMS
nwdscore_bioplex2	0	0	0.5	10	0	0	APMS
zscore_bioplex2	0	0.000666667	0.5	10	0.000685125	-0.000685125	APMS
entropy_bioplex2	0	0	0.5	10	0	0	APMS
Hs_helaN_ph_hcw120_2_pq_euc	0	0	0.5	10	0	0	CFMS
Ce_1111_poisson	0	0	0.5	10	0	0	CFMS
Hs_helaN_ph_hcw120_2_wcc	0	0	0.5	10	0	0	CFMS
Dm_1107_DSL2_apex	0	0	0.5	10	0	0	CFMS
Dm_1201_Dem_wcc	0	0	0.5	10	0	0	CFMS
Dm_1107_Dem_pq_euc	0	0	0.5	10	0	0	CFMS
Dm_1107_Dem_apex	0	0	0.5	10	0	0	CFMS
Dm_1107_Dem_wcc	0	0	0.5	10	0	0	CFMS
Dm_1107_Dem_poisson	0	0	0.5	10	0	0	CFMS
Dm_1107_DSL2_pq_euc	0	0.000471405	0.5	10	0.000484457	-0.000484457	CFMS
Ce_ups_1206_pq_euc	0	0	0.5	10	0	0	CFMS
Hs_hekN_1108_pq_euc	0	0.000471405	0.5	10	0.000484457	-0.000484457	CFMS
Ce_ups_1206_apex	0	0	0.5	10	0	0	CFMS
Ce_ups_1206_wcc	0	0	0.5	10	0	0	CFMS
Ce_ups_1206_poisson	0	0	0.5	10	0	0	CFMS
Ce_beadsflow_1206_pq_euc	0	0	0.5	10	0	0	CFMS
Ce_beadsflow_1206_apex	0	0	0.5	10	0	0	CFMS
Ce_beadsflow_1206_wcc	0	0	0.5	10	0	0	CFMS
Dm_1201_Dem_apex	0	0	0.5	10	0	0	CFMS
Dm_1201_Dem_pq_euc	0	0	0.5	10	0	0	CFMS
Dm_SL2_wan_110_1208_poisson	0	0	0.5	10	0	0	CFMS
Dm_SL2_wan_110_1208_wcc	0	0	0.5	10	0	0	CFMS
Dm_SL2_wan_110_1208_apex	0	0	0.5	10	0	0	CFMS
Dm_SL2_wan_110_1208_pq_euc	0	0	0.5	10	0	0	CFMS
Hs_CB660_1105_poisson	0	0	0.5	10	0	0	CFMS
Hs_CB660_1105_wcc	0	0	0.5	10	0	0	CFMS
Hs_CB660_1105_apex	0	0	0.5	10	0	0	CFMS
Hs_CB660_1105_pq_euc	0	0	0.5	10	0	0	CFMS
Hs_G166_1104_wcc	0	0	0.5	10	0	0	CFMS
Hs_G166_1104_apex	0	0	0.5	10	0	0	CFMS
Hs_G166_1104_pq_euc	0	0	0.5	10	0	0	CFMS
Hs_G166_1105_poisson	0	0	0.5	10	0	0	CFMS
Hs_G166_1105_apex	0	0	0.5	10	0	0	CFMS
Hs_G166_1105_pq_euc	0	0	0.5	10	0	0	CFMS
Hs_hekN_1108_wcc	0	0	0.5	10	0	0	CFMS
Ce_beadsflow_1206_poisson	0	0	0.5	10	0	0	CFMS
Ce_beadsR_wan_60_1209_pq_euc	0	0	0.5	10	0	0	CFMS
Ce_beadsR_wan_60_1209_apex	0	0	0.5	10	0	0	CFMS
Ce_beadsB_wan_60_1208_wcc	0	0	0.5	10	0	0	CFMS
Ce_1111_apex	0	0	0.5	10	0	0	CFMS
Ce_1111_pq_euc	0	0	0.5	10	0	0	CFMS
Ce_6mg_1203_poisson	0	0.000471405	0.5	10	0.000484457	-0.000484457	CFMS
Ce_6mg_1203_wcc	0	0	0.5	10	0	0	CFMS
Ce_6mg_1203_apex	0	0	0.5	10	0	0	CFMS
Ce_BNF_wan_60_1209_poisson	0	0	0.5	10	0	0	CFMS
Ce_BNF_wan_60_1209_wcc	0	0	0.5	10	0	0	CFMS
Ce_BNF_wan_60_1209_apex	0	0	0.5	10	0	0	CFMS
Ce_BNF_wan_60_1209_pq_euc	0	0	0.5	10	0	0	CFMS
Ce_CRF_wan_60_1209_poisson	0	0	0.5	10	0	0	CFMS
Ce_CRF_wan_60_1209_wcc	0	0	0.5	10	0	0	CFMS
Ce_CRF_wan_60_1209_apex	0	0	0.5	10	0	0	CFMS
Ce_CRF_wan_60_1209_pq_euc	0	0	0.5	10	0	0	CFMS
Ce_beadsB_wan_60_1208_poisson	0	0	0.5	10	0	0	CFMS
Ce_beadsB_wan_60_1208_apex	0	0	0.5	10	0	0	CFMS
Ce_beadsR_wan_60_1209_wcc	0	0	0.5	10	0	0	CFMS
Ce_beadsB_wan_60_1208_pq_euc	0	0	0.5	10	0	0	CFMS
Ce_beadsC_wan_60_1209_poisson	0	0	0.5	10	0	0	CFMS
Ce_beadsC_wan_60_1209_wcc	0	0	0.5	10	0	0	CFMS
Ce_beadsC_wan_60_1209_apex	0	0	0.5	10	0	0	CFMS
Ce_beadsC_wan_60_1209_pq_euc	0	0	0.5	10	0	0	CFMS
Ce_beadsL_1206_poisson	0	0	0.5	10	0	0	CFMS
Ce_beadsL_1206_wcc	0	0	0.5	10	0	0	CFMS
Ce_beadsL_1206_apex	0	0	0.5	10	0	0	CFMS
Ce_beadsL_1206_pq_euc	0	0	0.5	10	0	0	CFMS
Ce_beadsN_wan_60_1208_poisson	0	0	0.5	10	0	0	CFMS
Ce_beadsN_wan_60_1208_wcc	0	0	0.5	10	0	0	CFMS
Ce_beadsN_wan_60_1208_apex	0	0	0.5	10	0	0	CFMS
Ce_beadsN_wan_60_1208_pq_euc	0	0	0.5	10	0	0	CFMS
Ce_beadsR_wan_60_1209_poisson	0	0	0.5	10	0	0	CFMS
Hs_hekN_1108_apex	0	0	0.5	10	0	0	CFMS
Hs_helaN_ph_tcs375_P2_pq_euc	0	0	0.5	10	0	0	CFMS
Hs_hekN_1201_poisson	0	0	0.5	10	0	0	CFMS
Hs_helaC_ph_tcs269_2_apex	0	0	0.5	10	0	0	CFMS
Hs_helaN_1003_apex	0	0	0.5	10	0	0	CFMS
Hs_helaN_1003_wcc	0	0	0.5	10	0	0	CFMS
Hs_helaN_1003_poisson	0	0	0.5	10	0	0	CFMS
Hs_helaC_ph_wax43_pq_euc	0	0	0.5	10	0	0	CFMS
Hs_helaC_ph_wax43_apex	0	0	0.5	10	0	0	CFMS
Hs_helaC_ph_wax43_wcc	0	0	0.5	10	0	0	CFMS
Hs_helaC_ph_tcs269_2_pq_euc	0	0	0.5	10	0	0	CFMS
Hs_hekN_1201_wcc	0	0	0.5	10	0	0	CFMS
Hs_helaN_1010_wcc	0	0	0.5	10	0	0	CFMS
Hs_helaC_ph_tcs269_2_poisson	0	0	0.5	10	0	0	CFMS
Hs_helaC_ph_tcs269_1_pq_euc	0	0	0.5	10	0	0	CFMS
Hs_helaC_ph_tcs269_1_apex	0	0	0.5	10	0	0	CFMS
Hs_helaC_ph_tcs269_1_wcc	0	0	0.5	10	0	0	CFMS
Hs_helaC_ph_tcs269_1_poisson	0	0	0.5	10	0	0	CFMS
Hs_helaC_mar_ief5_8_pq_euc	0	0	0.5	10	0	0	CFMS
Hs_helaC_mar_ief5_8_apex	0	0	0.5	10	0	0	CFMS
Hs_helaN_1010_poisson	0	0	0.5	10	0	0	CFMS
Hs_helaN_1010_apex	0	0	0.5	10	0	0	CFMS
Hs_helaC_mar_ief5_8_poisson	0	0	0.5	10	0	0	CFMS
Hs_helaN_mar_ief5_8_wcc	0	0	0.5	10	0	0	CFMS
Hs_helaN_ph_hcw120_2_poisson	0	0	0.5	10	0	0	CFMS
Hs_helaN_ph_hcw120_1_pq_euc	0	0	0.5	10	0	0	CFMS
Hs_helaN_ph_hcw120_1_apex	0	0	0.5	10	0	0	CFMS
Hs_helaN_ph_hcw120_1_wcc	0	0	0.5	10	0	0	CFMS
Hs_helaN_ph_hcw120_1_poisson	0	0	0.5	10	0	0	CFMS
Hs_helaN_mar_ief5_8_pq_euc	0	0	0.5	10	0	0	CFMS
Hs_helaN_mar_ief5_8_apex	0	0	0.5	10	0	0	CFMS
Hs_helaN_mar_ief5_8_poisson	0	0	0.5	10	0	0	CFMS
Hs_helaN_mar_SGF_poisson	0	0	0.5	10	0	0	CFMS
Hs_helaN_mar_ief3_10_pq_euc	0	0	0.5	10	0	0	CFMS
Hs_helaN_mar_ief3_10_apex	0	0	0.5	10	0	0	CFMS
Hs_helaN_mar_ief3_10_wcc	0	0	0.5	10	0	0	CFMS
Hs_helaN_mar_ief3_10_poisson	0	0	0.5	10	0	0	CFMS
Hs_helaN_mar_SGF_pq_euc	0	0	0.5	10	0	0	CFMS
Hs_helaN_mar_SGF_apex	0	0	0.5	10	0	0	CFMS
Hs_helaN_mar_SGF_wcc	0	0	0.5	10	0	0	CFMS
Hs_helaC_mar_ief5_8_wcc	0	0	0.5	10	0	0	CFMS
Hs_helaC_ph_tcs269_2_wcc	0	0	0.5	10	0	0	CFMS
Hs_hek_wan_membraneopioid72_poisson	0	0	0.5	10	0	0	CFMS
Hs_helaC_mar_SGF_poisson	0	0	0.5	10	0	0	CFMS
Hs_hekN_ph_hcw120_1_wcc	0	0	0.5	10	0	0	CFMS
Hs_hekN_ph_hcw120_2_wcc	0	0	0.5	10	0	0	CFMS
Hs_hekN_ph_hcw120_2_apex	0	0	0.5	10	0	0	CFMS
Hs_hekN_ph_hcw120_2_pq_euc	0	0	0.5	10	0	0	CFMS
Hs_helaC_mar_ief3_10_pq_euc	0	0	0.5	10	0	0	CFMS
Hs_hek_kinase95_poisson	0	0	0.5	10	0	0	CFMS
Hs_hek_kinase95_apex	0	0	0.5	10	0	0	CFMS
Hs_hek_kinase95_pq_euc	0	0	0.5	10	0	0	CFMS
Hs_hekN_ph_hcw120_1_apex	0	0	0.5	10	0	0	CFMS
Hs_hek_wan_membraneopioid72_wcc	0	0	0.5	10	0	0	CFMS
Hs_hek_wan_membraneopioid72_apex	0	0	0.5	10	0	0	CFMS
Hs_hek_wan_membraneopioid72_pq_euc	0	0	0.5	10	0	0	CFMS
Hs_hekN_ph_hcw120_1_poisson	0	0	0.5	10	0	0	CFMS
Hs_hekN_ph_hcw120_1_pq_euc	0	0	0.5	10	0	0	CFMS
Hs_helaC_mar_ief3_10_wcc	0	0	0.5	10	0	0	CFMS
Hs_helaC_mar_ief3_10_poisson	0	0	0.5	10	0	0	CFMS
Hs_helaC_mar_SGF_apex	0	0	0.5	10	0	0	CFMS
Hs_helaC_mar_SGF_pq_euc	0	0	0.5	10	0	0	CFMS
Hs_hekN_1201_apex	0	0	0.5	10	0	0	CFMS
Hs_helaC_mar_ief3_10_apex	0	0	0.5	10	0	0	CFMS
Hs_helaC_mar_SGF_wcc	0	0	0.5	10	0	0	CFMS
ratio_bp3_HCT116	-0.0001	0.000875595	0.636843	10	0.000799839	-0.000999839	APMS
zscore_bp3_HCT116	-0.0001	0.000567646	0.704474	10	0.000483363	-0.000683363	APMS
nwdscore_bp3_HCT116	-0.0001	0.000567646	0.704474	10	0.000483363	-0.000683363	APMS
Hs_hekN_ph_hcw120_2_poisson	-0.0001	0.000316228	0.828282	10	0.000224984	-0.000424984	CFMS
Hs_G166_1105_wcc	-0.0001	0.000316228	0.828282	10	0.000224984	-0.000424984	CFMS
Hs_G166_1104_poisson	-0.0001	0.000567646	0.704474	10	0.000483363	-0.000683363	CFMS
Hs_hekN_1108_poisson	-0.0001	0.000316228	0.828282	10	0.000224984	-0.000424984	CFMS
Dm_1107_DSL2_wcc	-0.0001	0.000316228	0.828282	10	0.000224984	-0.000424984	CFMS
Hs_helaN_ph_saf48_poisson	-0.0001	0.000316228	0.828282	10	0.000224984	-0.000424984	CFMS
ext_Dm_guru	-0.0001	0.000875595	0.636843	10	0.000799839	-0.000999839	APMS
Hs_helaN_1010_pq_euc	-0.0001	0.000567646	0.704474	10	0.000483363	-0.000683363	CFMS
Hs_helaN_1003_pq_euc	-0.0001	0.000316228	0.828282	10	0.000224984	-0.000424984	CFMS
total_psms_bioplex2	-0.0001	0.000316228	0.828282	10	0.000224984	-0.000424984	APMS
ratio_bioplex2	-0.0001	0.000316228	0.828282	10	0.000224984	-0.000424984	APMS
nwdscore_bp3_293T	-0.0002	0.000632456	0.828282	10	0.000449967	-0.000849967	APMS
zscore_bp3_293T	-0.0002	0.00147573	0.660845	10	0.00131659	-0.00171659	APMS
plate_zscore_bp3_293T	-0.0002	0.00154919	0.653683	10	0.00139209	-0.00179209	APMS
pair_count_youn_hygeo_gt4	-0.0002	0.000421637	0.916075	10	0.000233311	-0.000633311	WMM
pair_count_cilium_hygeo	-0.0002	0.00113529	0.704474	10	0.000966727	-0.00136673	WMM
log10.prey.bait.ratio	-0.0002	0.000421637	0.916075	10	0.000233311	-0.000633311	APMS
hein_pair_count	-0.0002	0.000632456	0.828282	10	0.000449967	-0.000849967	WMM
Mm_1106_poisson	-0.0002	0.000421637	0.916075	10	0.000233311	-0.000633311	CFMS
neg_ln_pval_boldt_apms_hygeo_gt4	-0.0002	0.000788811	0.778334	10	0.000610651	-0.00101065	WMM
prey.bait.correlation	-0.0003	0.000483046	0.959437	10	0.000196421	-0.000796421	APMS
plate_zscore_bp3_HCT116	-0.0003	0.00125167	0.766065	10	0.000986322	-0.00158632	APMS
neg_ln_pval_bp3_293T_Z2	-0.0004	0.00183787	0.745677	10	0.00148876	-0.00228876	WMM
plate_zscore_bioplex2	-0.0004	0.00142984	0.800319	10	0.00106943	-0.00186943	APMS
pair_count_bp3_HCT116_Z4	-0.0004	0.00117379	0.845383	10	0.000806288	-0.00160629	WMM
neg_ln_pval_cilium_hygeo_avgspec2	-0.0004	0.000516398	0.981606	10	0.000130696	-0.000930696	WMM
UtoTratio_bp3_293T	-0.0005	0.000971825	0.930908	10	0.000498733	-0.00149873	APMS
neg_ln_pval_bp3_293T_Z4	-0.0005	0.00177951	0.801308	10	0.00132878	-0.00232878	WMM
ratioTotalPSMs_bp3_HCT116	-0.0006	0.000966092	0.959437	10	0.000392841	-0.00159284	APMS
ratioTotalPSMs_bp3_293T	-0.0006	0.000966092	0.959437	10	0.000392841	-0.00159284	APMS
pair_count_bp3_HCT116_Z2	-0.0007	0.00194651	0.857591	10	0.0013004	-0.0027004	WMM
neg_ln_pval_bp3_293T_HCT116_Z4	-0.0007	0.00182878	0.871527	10	0.00117942	-0.00257942	WMM
neg_ln_pval_cilium_hygeo	-0.0009	0.00152388	0.952672	10	0.000666078	-0.00246608	WMM
pair_count_bp3_293T_Z4	-0.0011	0.00159513	0.971445	10	0.000539298	-0.0027393	WMM
neg_ln_pval	-0.0012	0.0010328	0.997439	10	-0.000138608	-0.00226139	WMM
neg_ln_pval_bioplex2_Z4	-0.0017	0.00216282	0.982664	10	0.000522702	-0.0039227	WMM
neg_ln_pval_bp3_HCT116_Z4	-0.0035	0.00306413	0.99718	10	-0.00035103	-0.00664897	WMM
