# Supplementary material for: hu.MAP3.0: atlas of human protein complexes by integration of >25,000 proteomic experiments
Source: Mol Syst Biol. 2025 May 27;21(7):911–43. doi: 10.1038/s44320-025-00121-5 (PMC12222714; doi:10.1038/s44320-025-00121-5)
Supplement: Supplementary file 5 — Dataset EV3 [file 44320_2025_121_MOESM5_ESM.xlsx]

## Sheet: column_descriptions
Dataset EV3: GO enrichments of hu.MAP3.0 complexes
hu.MAP3.0_complex_ID	The hu.MAP 3.0 complex identifier.
description	Description of the annotation term.
effective_domain_size	The total number of genes used in the background.
goshv	Unique gProfiler numeric ID that corresponds to the annotation term.
group_id	The identifier that defines the group of terms that are connected by some previously known relations. For example, this as an identifier for different Gene Ontology subgraphs that can be formed from the results based on the connections defined in GO.
intersection_genes	The genes that correspond to the annotation term.
intersection_size	The total number of genes that correspond to annotation term.
name	The annotation term name.
native	The Term ID in its native namespace.
p_value	Hypergeometric p-value after correction for multiple testing.
parents	List of native IDs that are hierarchically above the term. For non-hierarchical datasources, points to artificial root node if applicable.
precision	The proportion of genes in the input list that are annotated to the function. Defined as intersection_size/query_size.
query	The genes that were included in the query.
query_size	The number of genes included in the query.
recall	The proportion of functionally annotated genes that the query recovers. Defined as intersection_size/term_size.
significant	Indicates a statistically significant result.
source	Term source; e.g., GO:BP, GO:MF
source_order	The numeric order for the term within its datasource.
term_size	The number of genes annotated to the term.

## Sheet: annotation_enrichments_for_hu.M
hu.MAP3.0_complex_ID	description	effective_domain_size	goshv	group_id	intersection_genes	intersection_size	name	native	p_value	parents	precision	query	query_size	recall	significant	source	source_order	term_size
huMAP3_00000.1	NCR3-CD247 complex	14615	62990	1	P20963	1	NCR3-CD247 complex	CORUM:2489	0.0499403	CORUM:0000000	0.333333	query_1	3	0.5	TRUE	CORUM	1068	2
huMAP3_00001.1	COPRS-PRMT5 complex	14615	64341	1	Q9NQ92	1	COPRS-PRMT5 complex	CORUM:6853	0.0499403	CORUM:0000000	0.333333	query_1	3	0.5	TRUE	CORUM	2419	2
huMAP3_00003.1	DNM1L-FIS1 complex	14615	63462	1	O00429	1	DNM1L-FIS1 complex	CORUM:4200	0.049942	CORUM:0000000	0.5	query_1	2	0.5	TRUE	CORUM	1540	2
huMAP3_00003.1	Caspase-10-SUMO-FADD/Drp1 complex	14615	63871	2	O00429	1	Caspase-10-SUMO-FADD/Drp1 complex	CORUM:6175	0.049942	CORUM:0000000	0.5	query_1	2	0.5	TRUE	CORUM	1949	2
huMAP3_00003.1	Elevated concentration of hexacosanoic acid (a C26 straight-chain saturated fatty acid) in the blood circulation.	14615	79120	3	O00429	1	Elevated circulating hexacosanoic acid concentration	HP:0034298	0.0499437	HP:0010966	0.5	query_1	2	1	TRUE	HP	14281	1
huMAP3_00004.1	Endosomal targeting complex (VIPAS39-VPS33B)	14615	64015	3	Q9H9C1 Q9H267	2	Endosomal targeting complex (VIPAS39-VPS33B)	CORUM:6390	1.36502e-05	CORUM:0000000	0.4	query_1	5	1	TRUE	CORUM	2093	2
huMAP3_00004.1	Chronic hepatitis characterized by parenchymal inflammation with formation of large multinucleated hepatocytes in response to a variety of insults to the liver.	14615	81355	4	Q9H9C1 Q9H267	2	Giant cell hepatitis	HP:0200084	0.000384717	HP:0012115	0.4	query_1	5	0.5	TRUE	HP	16516	4
huMAP3_00004.1	A form of diabetes insipidus caused by failure of the kidneys to respond to vasopressin (AVP).	14615	71139	5	Q9H9C1 Q9H267	2	Nephrogenic diabetes insipidus	HP:0009806	0.00096153	HP:0000873	0.4	query_1	5	0.333333	TRUE	HP	6300	6
huMAP3_00004.1	Talipes calcaneovalgus is a flexible foot deformity (as opposed to a rigid congenital vertical talus foot deformity) that can either present as a positional or structural foot deformity depending on severity and/or causality. The axis of calcaneovalgus deformity is in the tibiotalar joint, where the foot is positioned in extreme hyperextension. On inspection, the foot has an \"up and out\" appear…	14615	66204	6	Q9H9C1 Q9H267	2	Talipes calcaneovalgus	HP:0001884	0.00288301	HP:0001883	0.4	query_1	5	0.2	TRUE	HP	1365	10
huMAP3_00004.1	Cholestatic liver disease	14615	66726	7	Q9H9C1 Q9H267	2	Cholestatic liver disease	HP:0002611	0.00768171	HP:0001396	0.4	query_1	5	0.125	TRUE	HP	1887	16
huMAP3_00004.1	In this case the right ventricle is more muscular than normal, causing a characteristic boot-shaped (coeur-en-sabot) appearance as seen on anterior- posterior chest x-rays. Right ventricular hypertrophy is commonly associated with any form of right ventricular outflow obstruction or pulmonary hypertension, which may in turn owe its origin to left-sided disease. The echocardiographic signs are thi…	14615	66052	8	Q9H9C1 Q9H267	2	Right ventricular hypertrophy	HP:0001667	0.0191806	HP:0001707 HP:0001714	0.4	query_1	5	0.08	TRUE	HP	1213	25
huMAP3_00004.1	Conjugated hyperbilirubinemia	14615	66944	9	Q9H9C1 Q9H267	2	Conjugated hyperbilirubinemia	HP:0002908	0.0191806	HP:0002904	0.4	query_1	5	0.08	TRUE	HP	2105	25
huMAP3_00004.1	ECM proteoglycans	14615	43796	2	P21941 O95460	2	ECM proteoglycans	REAC:R-HSA-3000178	0.0249357	REAC:R-HSA-1474244	0.4	query_1	5	0.0344828	TRUE	REAC	785	58
huMAP3_00004.1	"A cartilage extracellular matrix complex that mediates interactions between major components of the extracellular matrix such as collagens and proteoglycans and contributes to their fibrillar network. Exists as an obligate homotrimer." [GOC:bhm, PMID:10367731, PMID:15075323, PMID:9699631]	14615	41872	1	P21941 O95460	2	matrilin complex	GO:0120216	0.0280844	GO:0032991 GO:0062023	0.4	query_1	5	0.5	TRUE	GO:CC	3489	4
huMAP3_00004.1	Acidosis owing to malfunction of the kidney tubules with accumulation of metabolic acids and hyperchloremia, potentially leading to complications including hypokalemia, hypercalcinuria, nephrolithiasis and nephrocalcinosis.	14615	66253	10	Q9H9C1 Q9H267	2	Renal tubular acidosis	HP:0001947	0.042511	HP:0000124 HP:0001942	0.4	query_1	5	0.0540541	TRUE	HP	1414	37
huMAP3_00005.1	IGF2-IGFBP2 complex	14615	63884	1	P01344	1	IGF2-IGFBP2 complex	CORUM:6191	0.0249718	CORUM:0000000	1	query_1	1	1	TRUE	CORUM	1962	1
huMAP3_00005.1	A benign pituitary-region neoplasm that originates from Rathke's pouch. Craniopharyngiomas are benign slow growing tumors that are located within the sellar and para sellar region of the central nervous system.	14615	75038	2	P01344	1	Craniopharyngioma	HP:0030062	0.0495818	HP:0030061	1	query_1	1	1	TRUE	HP	10199	1
huMAP3_00006.1	JIP1-JIP2 complex	14615	64429	1	Q13387	1	JIP1-JIP2 complex	CORUM:6994	0.049942	CORUM:0000000	0.5	query_1	2	0.5	TRUE	CORUM	2507	2
huMAP3_00007.1	JIP1-JIP2 complex	14615	64429	1	Q9UQF2 Q13387	2	JIP1-JIP2 complex	CORUM:6994	5.12629e-06	CORUM:0000000	0.5	query_1	4	1	TRUE	CORUM	2507	2
huMAP3_00007.1	SMAD6-HOXC8 complex	14615	63456	2	P31273	1	SMAD6-HOXC8 complex	CORUM:4089	0.0249718	CORUM:0000000	0.25	query_1	4	1	TRUE	CORUM	1534	1
huMAP3_00007.1	DCDC2-MAPK8IP1 complex	14615	64135	3	Q9UQF2	1	DCDC2-MAPK8IP1 complex	CORUM:6545	0.0499386	CORUM:0000000	0.25	query_1	4	0.5	TRUE	CORUM	2213	2
huMAP3_00008.1	CtBP complex	14615	62278	1	O60315 Q13363 Q92618	3	CtBP complex	CORUM:642	1.90285e-06	CORUM:0000000	0.6	query_1	5	0.176471	TRUE	CORUM	356	17
huMAP3_00008.1	A malposition of the pupil owing to a developmental defect of the iris.	14615	71229	2	O60315 Q13363	2	Ectopia pupillae	HP:0009918	0.0121561	HP:0000615	0.4	query_1	5	0.1	TRUE	HP	6390	20
huMAP3_00010.1	The term Maturity-onset diabetes of the young (MODY) was initially used for patients diagnosed with fasting hyperglycemia that could be treated without insulin for more than two years, where the initial diagnosis was made at a young age (under 25 years). Thus, MODY combines characteristics of type 1 diabetes (young age at diagnosis) and type 2 diabetes (less insulin dependence than type 1 diabete…	14615	68187	5	P20823 P35680 P61457	3	Maturity-onset diabetes of the young	HP:0004904	1.66514e-06	HP:0000819	0.75	query_1	4	0.214286	TRUE	HP	3348	14
huMAP3_00010.1	Maturity onset diabetes of the young	14615	42836	2	P20823 P35680	2	Maturity onset diabetes of the young	KEGG:04950	0.000263051	KEGG:00000	0.5	query_1	4	0.133333	TRUE	KEGG	395	15
huMAP3_00010.1	Folate biosynthesis	14615	42566	3	Q9H0N5 P61457	2	Folate biosynthesis	KEGG:00790	0.000750887	KEGG:00000	0.5	query_1	4	0.08	TRUE	KEGG	125	25
huMAP3_00010.1	Markers of kidney cell lineage	14615	46400	10	P20823 P35680	2	Markers of kidney cell lineage	WP:WP5236	0.00274936	WP:000000	0.5	query_1	4	0.0425532	TRUE	WP	715	47
huMAP3_00010.1	"Catalysis of the reaction: (6R)-6-(L-erythro-1,2-dihydroxypropyl)-5,6,7,8-tetrahydro-4a-hydroxypterin = (6R)-6-(L-erythro-1,2-dihydroxypropyl)-7,8-dihydro-6H-pterin + H2O." [EC:4.2.1.96, RHEA:11920]	14615	1567	1	Q9H0N5 P61457	2	4-alpha-hydroxytetrahydrobiopterin dehydratase activity	GO:0008124	0.0028092	GO:0016836	0.5	query_1	4	1	TRUE	GO:MF	1567	2
huMAP3_00010.1	Regulation of beta-cell development	14615	44971	4	P20823 P35680	2	Regulation of beta-cell development	REAC:R-HSA-186712	0.00306932	REAC:R-HSA-1266738	0.5	query_1	4	0.08	TRUE	REAC	1960	25
huMAP3_00010.1	Hypoplasia of the pancreas.	14615	66716	6	P20823 P35680	2	Pancreatic hypoplasia	HP:0002594	0.0051093	HP:0100800	0.5	query_1	4	0.111111	TRUE	HP	1877	18
huMAP3_00010.1	A congenital underdevelopment (aplasia or hypoplasia) of the pancreas.	14615	81144	6	P20823 P35680	2	Aplasia/Hypoplasia of the pancreas	HP:0100800	0.00921172	HP:0012094	0.5	query_1	4	0.0833333	TRUE	HP	16305	24
huMAP3_00010.1	A deviation from the normal size of the pancreas.	14615	73328	6	P20823 P35680	2	Abnormal pancreas size	HP:0012094	0.0117117	HP:0012090	0.5	query_1	4	0.0740741	TRUE	HP	8489	27
huMAP3_00010.1	A deviation from normal of the waist to hip ratio, defined as the waist measurement divided by hip measurement.	14615	76701	7	P20823 P35680	2	Abnormal waist to hip ratio	HP:0031818	0.0135444	HP:0004323	0.5	query_1	4	0.0689655	TRUE	HP	11862	29
huMAP3_00010.1	Increased waist-to-hip ratio (WHR) is a measurement above the average for the dimensionless ratio of the circumference of the waist to that of the hips. WHR is calculated as waist measurement divided by hip measurement.	14615	76702	7	P20823 P35680	2	Increased waist to hip ratio	HP:0031819	0.0135444	HP:0031818	0.5	query_1	4	0.0689655	TRUE	HP	11863	29
huMAP3_00010.1	Excessive thirst manifested by excessive fluid intake.	14615	66264	8	P20823 P35680	2	Polydipsia	HP:0001959	0.0155098	HP:0030082	0.5	query_1	4	0.0645161	TRUE	HP	1425	31
huMAP3_00010.1	Abnormal consumption of fluids with excessive or insufficient consumption of fluid or any other abnormal pattern of fluid consumption.	14615	75057	8	P20823 P35680	2	Abnormal drinking behavior	HP:0030082	0.0155098	HP:0040202	0.5	query_1	4	0.0645161	TRUE	HP	10218	31
huMAP3_00010.1	An abnormal resistance to glucose, i.e., a reduction in the ability to maintain glucose levels in the blood stream within normal limits following oral or intravenous administration of glucose.	14615	80085	5	P20823 P35680	2	Impaired glucose tolerance	HP:0040270	0.0176079	HP:0001952	0.5	query_1	4	0.0606061	TRUE	HP	15246	33
huMAP3_00010.1	An increased concentration of glucose in the urine.	14615	67054	9	P20823 P35680	2	Glycosuria	HP:0003076	0.0198387	HP:0033354	0.5	query_1	4	0.0571429	TRUE	HP	2215	35
huMAP3_00010.1	A group of abnormalities characterized by hyperglycemia and glucose intolerance.	14615	65476	5	P20823 P35680 P61457	3	Diabetes mellitus	HP:0000819	0.0423481	HP:0000818 HP:0001952	0.75	query_1	4	0.00779221	TRUE	HP	637	385
huMAP3_00010.1	Glucose intolerance (GI) can be defined as dysglycemia that comprises both prediabetes and diabetes. It includes the conditions of impaired fasting glucose (IFG) and impaired glucose tolerance (IGT) and diabetes mellitus (DM).	14615	66258	5	P20823 P35680 P61457	3	Glucose intolerance	HP:0001952	0.0450316	HP:0011014	0.75	query_1	4	0.00763359	TRUE	HP	1419	393
huMAP3_00011.1	Neurotrophin signaling pathway	14615	42793	1	P00519 Q99759	2	Neurotrophin signaling pathway	KEGG:04722	0.00080472	KEGG:00000	1	query_1	2	0.02	TRUE	KEGG	352	100
huMAP3_00011.1	EGF EGFR signaling pathway	14615	46100	4	P00519 Q99759	2	EGF EGFR signaling pathway	WP:WP437	0.00438236	WP:000000	1	query_1	2	0.0138889	TRUE	WP	415	144
huMAP3_00011.1	BRCA1-cABL complex	14615	63135	2	P00519	1	BRCA1-cABL complex	CORUM:2811	0.049942	CORUM:0000000	0.5	query_1	2	0.5	TRUE	CORUM	1213	2
huMAP3_00011.1	MAP2K4-MAP3K3-NBR1 complex	14615	64829	3	Q99759	1	MAP2K4-MAP3K3-NBR1 complex	CORUM:7580	0.049942	CORUM:0000000	0.5	query_1	2	0.5	TRUE	CORUM	2907	2
huMAP3_00015.1	CTF18-CTF8-DCC1 complex	14615	62256	5	Q8WVB6 P0CG13 Q9BVC3	3	CTF18-CTF8-DCC1 complex	CORUM:612	2.33869e-10	CORUM:0000000	1	query_1	3	1	TRUE	CORUM	334	3
huMAP3_00015.1	CTF18-CTF8-DCC1 complex	14615	63131	6	Q8WVB6 P0CG13 Q9BVC3	3	CTF18-CTF8-DCC1 complex	CORUM:2806	2.33869e-10	CORUM:0000000	1	query_1	3	1	TRUE	CORUM	1209	3
huMAP3_00015.1	CTF18-CTF8-DCC1-RFC3 complex	14615	62257	7	Q8WVB6 P0CG13 Q9BVC3	3	CTF18-CTF8-DCC1-RFC3 complex	CORUM:613	9.35475e-10	CORUM:0000000	1	query_1	3	0.75	TRUE	CORUM	335	4
huMAP3_00015.1	CTF18-cohesion-RFC complex	14615	63129	8	Q8WVB6 P0CG13 Q9BVC3	3	CTF18-cohesion-RFC complex	CORUM:2804	8.1854e-09	CORUM:0000000	1	query_1	3	0.428571	TRUE	CORUM	1207	7
huMAP3_00015.1	CTF18-cohesion-RFC-POLH complex	14615	63297	9	Q8WVB6 P0CG13 Q9BVC3	3	CTF18-cohesion-RFC-POLH complex	CORUM:3070	1.30966e-08	CORUM:0000000	1	query_1	3	0.375	TRUE	CORUM	1375	8
huMAP3_00015.1	Gastric cancer network 2	14615	45789	12	Q8WVB6 P0CG13 Q9BVC3	3	Gastric cancer network 2	WP:WP2363	2.53943e-07	WP:000000	1	query_1	3	0.107143	TRUE	WP	104	28
huMAP3_00015.1	Polymerase switching on the C-strand of the telomere	14615	44731	4	Q8WVB6 P0CG13 Q9BVC3	3	Polymerase switching on the C-strand of the telomere	REAC:R-HSA-174411	1.21317e-06	REAC:R-HSA-174417	1	query_1	3	0.115385	TRUE	REAC	1720	26
huMAP3_00015.1	Telomere C-strand (Lagging Strand) Synthesis	14615	45421	4	Q8WVB6 P0CG13 Q9BVC3	3	Telomere C-strand (Lagging Strand) Synthesis	REAC:R-HSA-174417	2.79215e-06	REAC:R-HSA-180786	1	query_1	3	0.0882353	TRUE	REAC	2410	34
huMAP3_00015.1	CTF8-DCC1 subcomplex	14615	63130	10	P0CG13 Q9BVC3	2	CTF8-DCC1 subcomplex	CORUM:2805	3.41752e-06	CORUM:0000000	0.666667	query_1	3	1	TRUE	CORUM	1208	2
huMAP3_00015.1	"A heptameric complex related to replication factor C, which loads the DNA polymerase processivity factor proliferating cell nuclear antigen (PCNA) onto DNA and plays a vital role in chromosome cohesion. In Saccharomyces the subunits are known as Ctf18p, Rfc2p, Rfc3p, Rfc4p, Rfc5p, Dcc1p, and Ctf8p." [PMID:14614842]	14615	39486	2	Q8WVB6 P0CG13 Q9BVC3	3	Ctf18 RFC-like complex	GO:0031390	5.38272e-06	GO:0005694 GO:0140513	1	query_1	3	0.375	TRUE	GO:CC	1103	8
huMAP3_00015.1	"Facilitating the opening of the ring structure of the PCNA complex, or any of the related sliding clamp complexes, and their closing around the DNA duplex, driven by ATP hydrolysis." [GOC:mah, GOC:vw, PMID:16082778]	14615	331	1	Q8WVB6 P0CG13 Q9BVC3	3	DNA clamp loader activity	GO:0003689	5.38272e-06	GO:0008094	1	query_1	3	0.375	TRUE	GO:MF	331	8
huMAP3_00015.1	"Any process that modulates the frequency, rate or extent of DNA-directed DNA polymerase activity." [GOC:TermGenie]	14615	32217	3	Q8WVB6 P0CG13 Q9BVC3	3	regulation of DNA-directed DNA polymerase activity	GO:1900262	8.07408e-06	GO:0051338 GO:0090329 GO:2000278	1	query_1	3	0.333333	TRUE	GO:BP	21019	9
huMAP3_00015.1	"Any process that activates or increases the frequency, rate or extent of DNA-directed DNA polymerase activity." [GOC:TermGenie]	14615	32219	3	Q8WVB6 P0CG13 Q9BVC3	3	positive regulation of DNA-directed DNA polymerase activity	GO:1900264	8.07408e-06	GO:0051347 GO:1900262 GO:2000573	1	query_1	3	0.333333	TRUE	GO:BP	21021	9
huMAP3_00015.1	Extension of Telomeres	14615	43867	4	Q8WVB6 P0CG13 Q9BVC3	3	Extension of Telomeres	REAC:R-HSA-180786	9.71699e-06	REAC:R-HSA-157579	1	query_1	3	0.0588235	TRUE	REAC	856	51
huMAP3_00015.1	DDX11-Ctf18-RFC complex	14615	63966	11	Q8WVB6 Q9BVC3	2	DDX11-Ctf18-RFC complex	CORUM:6304	2.05033e-05	CORUM:0000000	0.666667	query_1	3	0.5	TRUE	CORUM	2044	4
huMAP3_00015.1	Telomere Maintenance	14615	45424	4	Q8WVB6 P0CG13 Q9BVC3	3	Telomere Maintenance	REAC:R-HSA-157579	7.54496e-05	REAC:R-HSA-73886	1	query_1	3	0.03	TRUE	REAC	2413	100
huMAP3_00015.1	"Catalysis of the reaction: ATP + H2O = ADP + phosphate, in the presence of single-stranded DNA; drives the unwinding of a DNA helix." [GOC:jl]	14615	3151	1	Q8WVB6 P0CG13 Q9BVC3	3	single-stranded DNA helicase activity	GO:0017116	0.000148025	GO:0003678	1	query_1	3	0.136364	TRUE	GO:MF	3151	22
huMAP3_00015.1	Chromosome Maintenance	14615	43360	4	Q8WVB6 P0CG13 Q9BVC3	3	Chromosome Maintenance	REAC:R-HSA-73886	0.000155553	REAC:R-HSA-1640170	1	query_1	3	0.023622	TRUE	REAC	349	127
huMAP3_00015.1	"Any process that modulates the rate, frequency, or extent of DNA-templated DNA replication, the process in which new strands of DNA are synthesized." [GOC:dph, GOC:tb]	14615	29939	3	Q8WVB6 P0CG13 Q9BVC3	3	regulation of DNA-templated DNA replication	GO:0090329	0.000878441	GO:0006261 GO:0006275	1	query_1	3	0.0769231	TRUE	GO:BP	18741	39
huMAP3_00015.1	"Unwinding of a DNA helix, driven by ATP hydrolysis." [GOC:jl]	14615	325	1	Q8WVB6 P0CG13 Q9BVC3	3	DNA helicase activity	GO:0003678	0.00252171	GO:0004386 GO:0008094	1	query_1	3	0.0545455	TRUE	GO:MF	325	55
huMAP3_00015.1	"Any process that activates or increases the frequency, rate or extent of DNA biosynthetic process." [GOC:obol]	14615	37756	3	Q8WVB6 P0CG13 Q9BVC3	3	positive regulation of DNA biosynthetic process	GO:2000573	0.00312477	GO:0010557 GO:0051054 GO:0071897 GO:2000278	1	query_1	3	0.0508475	TRUE	GO:BP	26558	59
huMAP3_00015.1	"Catalytic activity that acts to modify DNA, driven by ATP hydrolysis." [GOC:pdt]	14615	1546	1	Q8WVB6 P0CG13 Q9BVC3	3	ATP-dependent activity, acting on DNA	GO:0008094	0.0120708	GO:0140097 GO:0140657	1	query_1	3	0.0326087	TRUE	GO:MF	1546	92
huMAP3_00015.1	"Any process that modulates the frequency, rate or extent of DNA biosynthetic process." [GOC:obol]	14615	37483	3	Q8WVB6 P0CG13 Q9BVC3	3	regulation of DNA biosynthetic process	GO:2000278	0.0141719	GO:0010556 GO:0051052 GO:0071897	1	query_1	3	0.0309278	TRUE	GO:BP	26285	97
huMAP3_00015.1	"Any process that modulates the frequency, rate or extent of DNA replication." [GOC:go_curators]	14615	13309	3	Q8WVB6 P0CG13 Q9BVC3	3	regulation of DNA replication	GO:0006275	0.0146195	GO:0006260 GO:0051052	1	query_1	3	0.0306122	TRUE	GO:BP	2111	98
huMAP3_00015.1	Cell Cycle	14615	43324	4	Q8WVB6 P0CG13 Q9BVC3	3	Cell Cycle	REAC:R-HSA-1640170	0.0209649	REAC:0000000	1	query_1	3	0.00463679	TRUE	REAC	313	647
huMAP3_00015.1	"Catalysis of the reaction: ATP + H2O = ADP + phosphate, to drive the unwinding of a DNA or RNA helix." [GOC:jl]	14615	747	1	Q8WVB6 P0CG13 Q9BVC3	3	helicase activity	GO:0004386	0.0219077	GO:0140640 GO:0140657	1	query_1	3	0.0267857	TRUE	GO:MF	747	112
huMAP3_00015.1	"A DNA replication process that uses parental DNA as a template for the DNA-dependent DNA polymerases that synthesize the new strands." [GOC:mah, ISBN:0198506732]	14615	13297	3	Q8WVB6 P0CG13 Q9BVC3	3	DNA-templated DNA replication	GO:0006261	0.0439567	GO:0006260	1	query_1	3	0.0212766	TRUE	GO:BP	2099	141
huMAP3_00015.1	"The biosynthetic process resulting in the formation of DNA." [GOC:mah]	14615	28675	3	Q8WVB6 P0CG13 Q9BVC3	3	DNA biosynthetic process	GO:0071897	0.0458676	GO:0006259 GO:0009059 GO:0034654	1	query_1	3	0.020979	TRUE	GO:BP	17477	143
huMAP3_00016.1	Regulation of pyruvate dehydrogenase (PDH) complex	14615	44992	5	Q15120 Q16654	2	Regulation of pyruvate dehydrogenase (PDH) complex	REAC:R-HSA-204174	0.000205051	REAC:R-HSA-70268	1	query_1	2	0.125	TRUE	REAC	1981	16
huMAP3_00016.1	Pyruvate metabolism	14615	44791	5	Q15120 Q16654	2	Pyruvate metabolism	REAC:R-HSA-70268	0.000743311	REAC:R-HSA-71406	1	query_1	2	0.0666667	TRUE	REAC	1780	30
huMAP3_00016.1	Signaling by Retinoic Acid	14615	45244	6	Q15120 Q16654	2	Signaling by Retinoic Acid	REAC:R-HSA-5362517	0.00113804	REAC:R-HSA-9006931	1	query_1	2	0.0540541	TRUE	REAC	2233	37
huMAP3_00016.1	Pyruvate metabolism and Citric Acid (TCA) cycle	14615	44792	5	Q15120 Q16654	2	Pyruvate metabolism and Citric Acid (TCA) cycle	REAC:R-HSA-71406	0.00226582	REAC:R-HSA-1428517	1	query_1	2	0.0384615	TRUE	REAC	1781	52
huMAP3_00016.1	Diabetic cardiomyopathy	14615	42933	4	Q15120 Q16654	2	Diabetic cardiomyopathy	KEGG:05415	0.00267769	KEGG:00000	1	query_1	2	0.010989	TRUE	KEGG	492	182
huMAP3_00016.1	"Any process that modulates the frequency, rate or extent of the chemical reactions and pathways resulting in the formation of acetyl-CoA from pyruvate." [GOC:dph, GOC:tb]	14615	15430	2	Q15120 Q16654	2	regulation of acetyl-CoA biosynthetic process from pyruvate	GO:0010510	0.0028092	GO:0006086 GO:0050812	1	query_1	2	0.5	TRUE	GO:BP	4232	4
huMAP3_00016.1	"Any process that modulates the frequency, rate or extent of the chemical reactions and pathways resulting in the formation of acyl-CoA." [GOC:ai]	14615	24903	2	Q15120 Q16654	2	regulation of acyl-CoA biosynthetic process	GO:0050812	0.0028092	GO:0019217 GO:0034248 GO:0042762 GO:0071616 GO:1900371	1	query_1	2	0.5	TRUE	GO:BP	13705	4
huMAP3_00016.1	"Catalysis of the reaction: ATP + pyruvate dehydrogenase (acetyl-transferring) = ADP + pyruvate dehydrogenase (acetyl-transferring) phosphate." [EC:2.7.11.2]	14615	1024	1	Q15120 Q16654	2	pyruvate dehydrogenase (acetyl-transferring) kinase activity	GO:0004740	0.00468201	GO:0004672	1	query_1	2	0.4	TRUE	GO:MF	1024	5
huMAP3_00016.1	"The chemical reactions and pathways resulting in the formation of acetyl-CoA from pyruvate." [GOC:dph, GOC:go_curators, GOC:tb]	14615	13169	2	Q15120 Q16654	2	acetyl-CoA biosynthetic process from pyruvate	GO:0006086	0.021069	GO:0006085 GO:0006090	1	query_1	2	0.2	TRUE	GO:BP	1971	10
huMAP3_00016.1	"Any process that modulates the frequency, rate or extent of the chemical reactions and pathways involving sulfur, the nonmetallic element sulfur or compounds that contain sulfur." [GOC:go_curators]	14615	21901	2	Q15120 Q16654	2	regulation of sulfur metabolic process	GO:0042762	0.021069	GO:0006790 GO:0031323	1	query_1	2	0.2	TRUE	GO:BP	10703	10
huMAP3_00016.1	The citric acid (TCA) cycle and respiratory electron transport	14615	45435	5	Q15120 Q16654	2	The citric acid (TCA) cycle and respiratory electron transport	REAC:R-HSA-1428517	0.0242576	REAC:R-HSA-1430728	1	query_1	2	0.0118343	TRUE	REAC	2424	169
huMAP3_00016.1	"Any process that results in a change in state or activity of a cell (in terms of movement, secretion, enzyme production, gene expression, etc.) as a result of a fatty acid stimulus." [GOC:mah]	14615	28348	3	Q15120 Q16654	2	cellular response to fatty acid	GO:0071398	0.0426063	GO:0070542 GO:0071396 GO:1901701	1	query_1	2	0.142857	TRUE	GO:BP	17150	14
huMAP3_00016.1	"Any process that modulates the frequency, rate or extent of the chemical reactions and pathways resulting in the formation of nucleotides." [GOC:mah]	14615	18346	2	Q15120 Q16654	2	regulation of nucleotide biosynthetic process	GO:0030808	0.0491611	GO:0006140 GO:0009165 GO:0031326	1	query_1	2	0.133333	TRUE	GO:BP	7148	15
huMAP3_00016.1	"Any process that modulates the frequency, rate or extent of purine nucleotide biosynthetic processes." [GOC:go_curators, GOC:TermGenie]	14615	32321	2	Q15120 Q16654	2	regulation of purine nucleotide biosynthetic process	GO:1900371	0.0491611	GO:0006164 GO:0030808 GO:1900542	1	query_1	2	0.133333	TRUE	GO:BP	21123	15
huMAP3_00018.1	EDA signaling in hair follicle development	14615	45983	3	Q92838	1	EDA signaling in hair follicle development	WP:WP3930	0.0363468	WP:000000	1	query_1	1	0.125	TRUE	WP	298	8
huMAP3_00018.1	Hypoplastic-absent sebaceous glands	14615	69577	1	Q92838	1	Hypoplastic-absent sebaceous glands	HP:0007411	0.0495818	HP:0008065	1	query_1	1	1	TRUE	HP	4738	1
huMAP3_00018.1	A congenital defect characterized by absence of the Maxilla.	14615	71944	2	Q92838	1	Aplasia of the maxilla	HP:0010667	0.0495818	HP:0000326 HP:0040008	1	query_1	1	1	TRUE	HP	7105	1
huMAP3_00019.1	Toes that appear disproportionately long compared to the foot.	14615	71802	1	O43427 Q12767	2	Long toe	HP:0010511	0.0379895	HP:0001780	0.4	query_1	5	0.0571429	TRUE	HP	6963	35
huMAP3_00020.1	Endoplasmic reticulum stress response in coronavirus infection	14615	46231	3	P62140 P41236 Q96KQ4 Q15435 P62136	5	Endoplasmic reticulum stress response in coronavirus infection	WP:WP4861	8.13521e-08	WP:000000	0.294118	query_1	17	0.125	TRUE	WP	546	40
huMAP3_00020.1	Gain-of-function MRAS complexes activate RAF signaling	14615	44007	2	Q9UQ13 P62140	2	Gain-of-function MRAS complexes activate RAF signaling	REAC:R-HSA-9726842	0.0114555	REAC:R-HSA-9660537	0.117647	query_1	17	0.25	TRUE	REAC	996	8
huMAP3_00020.1	SHOC2 M1731 mutant abolishes MRAS complex function	14615	45085	2	Q9UQ13 P62140	2	SHOC2 M1731 mutant abolishes MRAS complex function	REAC:R-HSA-9726840	0.0114555	REAC:R-HSA-9660537	0.117647	query_1	17	0.25	TRUE	REAC	2074	8
huMAP3_00020.1	Signaling by MRAS-complex mutants	14615	45212	2	Q9UQ13 P62140	2	Signaling by MRAS-complex mutants	REAC:R-HSA-9660537	0.0114555	REAC:R-HSA-6802957	0.117647	query_1	17	0.25	TRUE	REAC	2201	8
huMAP3_00020.1	"A protein complex that possesses magnesium-dependent protein serine/threonine phosphatase (AMD phosphatase) activity, and consists of a catalytic subunit and one or more regulatory subunits that dictates the phosphatase's substrate specificity, function, and activity." [GOC:mah, GOC:ssd]	14615	38410	1	Q9UQ13 P62140 P62136	3	protein phosphatase type 1 complex	GO:0000164	0.036262	GO:0005737 GO:0008287	0.176471	query_1	17	0.1875	TRUE	GO:CC	27	16
huMAP3_00022.1	Repression of WNT target genes	14615	45007	8	Q04724 Q04725 Q04726 Q04727 Q08117	5	Repression of WNT target genes	REAC:R-HSA-4641265	2.48079e-12	REAC:R-HSA-195253	0.555556	query_1	9	0.454545	TRUE	REAC	1996	11
huMAP3_00022.1	Degradation of beta-catenin by the destruction complex	14615	43712	8	Q04724 Q04725 Q04726 Q04727 Q08117	5	Degradation of beta-catenin by the destruction complex	REAC:R-HSA-195253	1.35395e-07	REAC:R-HSA-195721	0.555556	query_1	9	0.0617284	TRUE	REAC	701	81
huMAP3_00022.1	Notch signaling pathway	14615	42742	6	Q04724 Q04725 Q04726 Q04727	4	Notch signaling pathway	KEGG:04330	6.44465e-07	KEGG:00000	0.444444	query_1	9	0.0833333	TRUE	KEGG	301	48
huMAP3_00022.1	Deactivation of the beta-catenin transactivating complex	14615	43449	8	Q04724 Q04725 Q04726 Q04727	4	Deactivation of the beta-catenin transactivating complex	REAC:R-HSA-3769402	9.1748e-07	REAC:R-HSA-201681	0.444444	query_1	9	0.111111	TRUE	REAC	438	36
huMAP3_00022.1	Formation of the beta-catenin:TCF transactivating complex	14615	43948	8	Q04724 Q04725 Q04726 Q04727	4	Formation of the beta-catenin:TCF transactivating complex	REAC:R-HSA-201722	2.08422e-05	REAC:R-HSA-201681	0.444444	query_1	9	0.0519481	TRUE	REAC	937	77
huMAP3_00022.1	TLE1-TLE2 complex	14615	63332	10	Q04724 Q04725	2	TLE1-TLE2 complex	CORUM:3124	2.73624e-05	CORUM:0000000	0.222222	query_1	9	1	TRUE	CORUM	1410	2
huMAP3_00022.1	"Any process that decreases the rate, frequency, or extent of the Wnt signaling pathway through beta-catenin, the series of molecular signals initiated by binding of a Wnt protein to a frizzled family receptor on the surface of the target cell, followed by propagation of the signal via beta-catenin, and ending with a change in transcription of target genes." [GOC:dph, GOC:tb]	14615	29735	4	Q04724 Q04725 Q04726 Q04727 Q08117	5	negative regulation of canonical Wnt signaling pathway	GO:0090090	5.46949e-05	GO:0030178 GO:0060070 GO:0060828	0.555556	query_1	9	0.0543478	TRUE	GO:BP	18537	92
huMAP3_00022.1	"Any process that stops, prevents, or reduces the frequency, rate or extent of cellular DNA-templated transcription." [GOC:go_curators, GOC:txnOH]	14615	23286	3	Q5TAB7 Q04724 Q04725 Q04727 Q0D2K3 Q05925 Q08117 P57055	8	negative regulation of DNA-templated transcription	GO:0045892	6.22907e-05	GO:0006351 GO:0006355 GO:1902679	0.888889	query_1	9	0.00924855	TRUE	GO:BP	12088	865
huMAP3_00022.1	Wnt signaling pathway	14615	42740	7	Q04724 Q04725 Q04726 Q04727	4	Wnt signaling pathway	KEGG:04310	6.52477e-05	KEGG:00000	0.444444	query_1	9	0.0266667	TRUE	KEGG	299	150
huMAP3_00022.1	"Any process that stops, prevents or reduces the frequency, rate or extent of RNA biosynthetic process." [GO:jl, GO_REF:0000058, GOC:TermGenie]	14615	34189	3	Q5TAB7 Q04724 Q04725 Q04727 Q0D2K3 Q05925 Q08117 P57055	8	negative regulation of RNA biosynthetic process	GO:1902679	6.82718e-05	GO:0010558 GO:0032774 GO:0051253 GO:2001141	0.888889	query_1	9	0.00914286	TRUE	GO:BP	22991	875
huMAP3_00022.1	Signaling by WNT	14615	45254	8	Q04724 Q04725 Q04726 Q04727 Q08117	5	Signaling by WNT	REAC:R-HSA-195721	9.36027e-05	REAC:R-HSA-162582	0.555556	query_1	9	0.016835	TRUE	REAC	2243	297
huMAP3_00022.1	"Any process that stops, prevents, or reduces the frequency, rate or extent of the chemical reactions and pathways involving RNA." [GOC:ai]	14615	25246	3	Q5TAB7 Q04724 Q04725 Q04727 Q0D2K3 Q05925 Q08117 P57055	8	negative regulation of RNA metabolic process	GO:0051253	0.000148998	GO:0010605 GO:0016070 GO:0045934 GO:0051252	0.888889	query_1	9	0.00829016	TRUE	GO:BP	14048	965
huMAP3_00022.1	"Any process that stops, prevents, or reduces the frequency, rate or extent of the Wnt signaling pathway." [GOC:dph, GOC:go_curators, GOC:tb]	14615	18133	4	Q04724 Q04725 Q04726 Q04727 Q08117	5	negative regulation of Wnt signaling pathway	GO:0030178	0.000169799	GO:0009968 GO:0016055 GO:0030111	0.555556	query_1	9	0.0434783	TRUE	GO:BP	6935	115
huMAP3_00022.1	"Any cellular process that stops, prevents, or reduces the frequency, rate or extent of the chemical reactions and pathways involving nucleobases, nucleosides, nucleotides and nucleic acids." [GOC:go_curators]	14615	23324	3	Q5TAB7 Q04724 Q04725 Q04727 Q0D2K3 Q05925 Q08117 P57055	8	negative regulation of nucleobase-containing compound metabolic process	GO:0045934	0.000331601	GO:0006139 GO:0019219 GO:0031324 GO:0051172	0.888889	query_1	9	0.00749766	TRUE	GO:BP	12126	1067
huMAP3_00022.1	NOTCH1 Intracellular Domain Regulates Transcription	14615	44495	9	Q04724 Q04725 Q04727	3	NOTCH1 Intracellular Domain Regulates Transcription	REAC:R-HSA-2122947	0.000373779	REAC:R-HSA-1980143	0.333333	query_1	9	0.075	TRUE	REAC	1484	40
huMAP3_00022.1	"A transcription coregulator activity that represses or decreases the transcription of specific gene sets via binding to a DNA-bound DNA-binding transcription factor, either on its own or as part of a complex. Corepressors often act by altering chromatin structure and modifications. For example, one class of transcription corepressors modifies chromatin structure through covalent modification of …	14615	343	1	Q04724 Q04725 Q04726 Q04727 Q08117	5	transcription corepressor activity	GO:0003714	0.000870426	GO:0003712	0.555556	query_1	9	0.0314465	TRUE	GO:MF	343	159
huMAP3_00022.1	"Any process that stops, prevents, or reduces the frequency, rate or extent of the chemical reactions and pathways within a cell or an organism." [GOC:go_curators]	14615	14988	3	Q5TAB7 Q04724 Q04725 Q04726 Q04727 Q0D2K3 Q05925 Q08117 P57055	9	negative regulation of metabolic process	GO:0009892	0.000922592	GO:0008152 GO:0019222 GO:0048519	1	query_1	9	0.00444664	TRUE	GO:BP	3790	2024
huMAP3_00022.1	"Any process that modulates the rate, frequency, or extent of the Wnt signaling pathway through beta-catenin, the series of molecular signals initiated by binding of a Wnt protein to a frizzled family receptor on the surface of the target cell, followed by propagation of the signal via beta-catenin, and ending with a change in transcription of target genes." [GOC:dph, GOC:sdb_2009, GOC:tb]	14615	26650	4	Q04724 Q04725 Q04726 Q04727 Q08117	5	regulation of canonical Wnt signaling pathway	GO:0060828	0.00108084	GO:0030111 GO:0060070	0.555556	query_1	9	0.0301205	TRUE	GO:BP	15452	166
huMAP3_00022.1	TCF dependent signaling in response to WNT	14615	45361	8	Q04724 Q04725 Q04726 Q04727	4	TCF dependent signaling in response to WNT	REAC:R-HSA-201681	0.00110411	REAC:R-HSA-195721	0.444444	query_1	9	0.0193237	TRUE	REAC	2350	207
huMAP3_00022.1	Signaling by NOTCH1	14615	45216	9	Q04724 Q04725 Q04727	3	Signaling by NOTCH1	REAC:R-HSA-1980143	0.00122269	REAC:R-HSA-157118	0.333333	query_1	9	0.0508475	TRUE	REAC	2205	59
huMAP3_00022.1	"A protein complex that contains beta-catenin and a member of the T-cell factor (TCF)/lymphoid enhancer binding factor (LEF) family of transcription factors." [GOC:bf, GOC:PARL, PMID:11751639, PMID:16936075, PMID:20123964, PMID:21075118, PMID:9419974]	14615	42429	2	Q04724 Q04726 Q04727	3	beta-catenin-TCF complex	GO:1990907	0.00177138	GO:0090575	0.333333	query_1	9	0.25	TRUE	GO:CC	4046	12
huMAP3_00022.1	"A type of Wnt signaling pathway in which Wnt binding to its receptor on the surface of a target cell results in the by propagation of the molecular signals via beta-catenin, and end with a change in transcription of target genes. In this pathway, the activated receptor signals via downstream effectors that result in the inhibition of beta-catenin phosphorylation, thereby preventing degradation o…	14615	25995	4	Q04724 Q04725 Q04726 Q04727 Q08117	5	canonical Wnt signaling pathway	GO:0060070	0.00326767	GO:0016055	0.555556	query_1	9	0.0241546	TRUE	GO:BP	14797	207
huMAP3_00022.1	"Any process that modulates the frequency, rate or extent of the activity of the Wnt signal transduction pathway." [GOC:dph, GOC:mah, GOC:tb]	14615	18116	4	Q04724 Q04725 Q04726 Q04727 Q08117	5	regulation of Wnt signaling pathway	GO:0030111	0.00453203	GO:0009966 GO:0016055	0.555556	query_1	9	0.0226244	TRUE	GO:BP	6918	221
huMAP3_00022.1	"Any process that decreases the rate, frequency or extent of the chemical reactions and pathways resulting in the formation of a macromolecule, any molecule of high relative molecular mass, the structure of which essentially comprises the multiple repetition of units derived, actually or conceptually, from molecules of low relative molecular mass." [GOC:dph, GOC:tb]	14615	15458	3	Q5TAB7 Q04724 Q04725 Q04727 Q0D2K3 Q05925 Q08117 P57055	8	negative regulation of macromolecule biosynthetic process	GO:0010558	0.00492757	GO:0009059 GO:0010556 GO:0010605 GO:0031327	0.888889	query_1	9	0.00533689	TRUE	GO:BP	4260	1499
huMAP3_00022.1	"Any process that stops, prevents, or reduces the frequency, rate or extent of the chemical reactions and pathways resulting in the formation of substances, carried out by individual cells." [GOC:mah]	14615	18574	3	Q5TAB7 Q04724 Q04725 Q04727 Q0D2K3 Q05925 Q08117 P57055	8	negative regulation of cellular biosynthetic process	GO:0031327	0.00588502	GO:0009890 GO:0031324 GO:0031326 GO:0044249	0.888889	query_1	9	0.00521853	TRUE	GO:BP	7376	1533
huMAP3_00022.1	"Any process that stops, prevents, or reduces the frequency, rate or extent of the chemical reactions and pathways involving nitrogen or nitrogenous compounds." [GOC:ai, GOC:tb]	14615	25194	3	Q5TAB7 Q04724 Q04725 Q04727 Q0D2K3 Q05925 Q08117 P57055	8	negative regulation of nitrogen compound metabolic process	GO:0051172	0.00613254	GO:0006807 GO:0009892 GO:0051171	0.888889	query_1	9	0.00519143	TRUE	GO:BP	13996	1541
huMAP3_00022.1	"Any process that stops, prevents, or reduces the rate of the chemical reactions and pathways resulting in the formation of substances." [GOC:go_curators]	14615	14986	3	Q5TAB7 Q04724 Q04725 Q04727 Q0D2K3 Q05925 Q08117 P57055	8	negative regulation of biosynthetic process	GO:0009890	0.00616411	GO:0009058 GO:0009889 GO:0009892	0.888889	query_1	9	0.00518807	TRUE	GO:BP	3788	1542
huMAP3_00022.1	"The series of molecular signals initiated by binding of a Wnt protein to a frizzled family receptor on the surface of a target cell and ending with a change in cell state." [PMID:11532397]	14615	16345	4	Q04724 Q04725 Q04726 Q04727 Q08117	5	Wnt signaling pathway	GO:0016055	0.0158129	GO:0007166 GO:0198738	0.555556	query_1	9	0.0176056	TRUE	GO:BP	5147	284
huMAP3_00022.1	"Any process that mediates the transfer of information from one cell to another, medaited by a wnt family protein ligand. This process includes wnt signal transduction in the receiving cell, release of wnt ligand from a secreting cell as well as any processes that actively facilitate wnt transport and presentation to receptor on the recieving cell." [GOC:dos]	14615	32004	4	Q04724 Q04725 Q04726 Q04727 Q08117	5	cell-cell signaling by wnt	GO:0198738	0.016951	GO:0007267	0.555556	query_1	9	0.0173611	TRUE	GO:BP	20806	288
huMAP3_00022.1	"Any process that stops, prevents, or reduces the frequency, rate or extent of transcription mediated by RNA polymerase II." [GOC:go_curators, GOC:txnOH]	14615	11247	3	Q5TAB7 Q04727 Q0D2K3 Q05925 Q08117 P57055	6	negative regulation of transcription by RNA polymerase II	GO:0000122	0.0206219	GO:0006357 GO:0006366 GO:0045892	0.666667	query_1	9	0.00974026	TRUE	GO:BP	49	616
huMAP3_00022.1	"The process that results in the patterns of cell differentiation that will arise in an embryo." [GOC:go_curators, ISBN:0521436125]	14615	14981	5	Q5TAB7 Q0D2K3 P57055	3	embryonic pattern specification	GO:0009880	0.0234427	GO:0007389 GO:0009790	0.333333	query_1	9	0.111111	TRUE	GO:BP	3783	27
huMAP3_00022.1	"Any process that stops, prevents, or reduces the frequency, rate or extent of the chemical reactions and pathways by which individual cells transform chemical substances." [GOC:mah]	14615	18571	3	Q5TAB7 Q04724 Q04725 Q04727 Q0D2K3 Q05925 Q08117 P57055	8	negative regulation of cellular metabolic process	GO:0031324	0.024584	GO:0009892 GO:0031323 GO:0044237 GO:0048523	0.888889	query_1	9	0.00435493	TRUE	GO:BP	7373	1837
huMAP3_00022.1	"Any process that decreases the frequency, rate or extent of the chemical reactions and pathways involving macromolecules, any molecule of high relative molecular mass, the structure of which essentially comprises the multiple repetition of units derived, actually or conceptually, from molecules of low relative molecular mass." [GOC:dph, GOC:tb]	14615	15500	3	Q5TAB7 Q04724 Q04725 Q04727 Q0D2K3 Q05925 Q08117 P57055	8	negative regulation of macromolecule metabolic process	GO:0010605	0.0285305	GO:0009892 GO:0043170 GO:0060255	0.888889	query_1	9	0.0042735	TRUE	GO:BP	4302	1872
huMAP3_00022.1	TLE1 homodimer complex	14615	63333	11	Q04724	1	TLE1 homodimer complex	CORUM:3125	0.0499842	CORUM:0000000	0.111111	query_1	9	1	TRUE	CORUM	1411	1
huMAP3_00022.1	TLE-Histone H3 complex	14615	63334	12	Q04724	1	TLE-Histone H3 complex	CORUM:3127	0.0499842	CORUM:0000000	0.111111	query_1	9	1	TRUE	CORUM	1412	1
huMAP3_00022.1	OCT1-OBF1-DNA-TLE1 complex	14615	63328	13	Q04724	1	OCT1-OBF1-DNA-TLE1 complex	CORUM:3120	0.0499842	CORUM:0000000	0.111111	query_1	9	1	TRUE	CORUM	1406	1
huMAP3_00022.1	TLE2 homodimer complex	14615	63331	14	Q04725	1	TLE2 homodimer complex	CORUM:3123	0.0499842	CORUM:0000000	0.111111	query_1	9	1	TRUE	CORUM	1409	1
huMAP3_00022.1	HESX1-TLE1 complex	14615	63359	15	Q04724	1	HESX1-TLE1 complex	CORUM:3164	0.0499842	CORUM:0000000	0.111111	query_1	9	1	TRUE	CORUM	1437	1
huMAP3_00024.1	Harmonin-CAD23 complex	14615	64119	1	Q9H251	1	Harmonin-CAD23 complex	CORUM:6522	0.049942	CORUM:0000000	0.5	query_1	2	0.5	TRUE	CORUM	2197	2
huMAP3_00024.1	Thyroid crisis	14615	73020	2	Q9H251	1	Thyroid crisis	HP:0011782	0.0499437	HP:0000836	0.5	query_1	2	1	TRUE	HP	8181	1
huMAP3_00026.1	"The attachment of a cell, either to another cell or to an underlying substrate such as the extracellular matrix, via cell adhesion molecules." [GOC:hb, GOC:pf]	14615	13948	1	Q9Y5G3 Q96JQ0 Q8TAB3 Q9HC56 Q9P2E7 Q9HCL0 P22223 Q9Y5E7	8	cell adhesion	GO:0007155	9.92198e-05	GO:0009987	0.888889	query_1	9	0.0087241	TRUE	GO:BP	2750	917
huMAP3_00026.1	"The attachment of one cell to another cell via adhesion molecules that require the presence of calcium for the interaction." [GOC:hb]	14615	16475	2	Q96JQ0 P22223 Q9Y5E7	3	calcium-dependent cell-cell adhesion via plasma membrane cell adhesion molecules	GO:0016339	0.0436468	GO:0098742	0.333333	query_1	9	0.0909091	TRUE	GO:BP	5277	33
huMAP3_00030.1	Heme signaling	14615	44095	3	Q6UUV7 Q53ET0	2	Heme signaling	REAC:R-HSA-9707616	0.00879528	REAC:R-HSA-2262752	0.5	query_1	4	0.047619	TRUE	REAC	1084	42
huMAP3_00030.1	Transcriptional activation of mitochondrial biogenesis	14615	45485	2	Q6UUV7 Q53ET0	2	Transcriptional activation of mitochondrial biogenesis	REAC:R-HSA-2151201	0.0115164	REAC:R-HSA-1592230	0.5	query_1	4	0.0416667	TRUE	REAC	2474	48
huMAP3_00030.1	Circadian Clock	14615	43366	4	Q6UUV7 Q53ET0	2	Circadian Clock	REAC:R-HSA-400253	0.0186614	REAC:0000000	0.5	query_1	4	0.0327869	TRUE	REAC	355	61
huMAP3_00030.1	Mitochondrial biogenesis	14615	44430	2	Q6UUV7 Q53ET0	2	Mitochondrial biogenesis	REAC:R-HSA-1592230	0.0371865	REAC:R-HSA-1852241	0.5	query_1	4	0.0232558	TRUE	REAC	1419	86
huMAP3_00030.1	Human T-cell leukemia virus 1 infection	14615	42888	1	Q6UUV7 Q53ET0	2	Human T-cell leukemia virus 1 infection	KEGG:05166	0.0480473	KEGG:00000	0.5	query_1	4	0.010101	TRUE	KEGG	447	198
huMAP3_00033.1	Diseases of DNA repair	14615	43743	1	Q96FI4 Q14191	2	Diseases of DNA repair	REAC:R-HSA-9675135	0.0120054	REAC:R-HSA-1643685	0.5	query_1	4	0.0408163	TRUE	REAC	732	49
huMAP3_00033.1	XRCC6-XRCC5-WRN complex	14615	63455	3	Q14191	1	XRCC6-XRCC5-WRN complex	CORUM:4082	0.0249718	CORUM:0000000	0.25	query_1	4	1	TRUE	CORUM	1533	1
huMAP3_00033.1	WRN-TRF2 complex	14615	62609	4	Q14191	1	WRN-TRF2 complex	CORUM:1217	0.0499386	CORUM:0000000	0.25	query_1	4	0.5	TRUE	CORUM	687	2
huMAP3_00033.1	WRN-Ku70-Ku80-PARP1 complex	14615	63529	5	Q14191	1	WRN-Ku70-Ku80-PARP1 complex	CORUM:5235	0.0499386	CORUM:0000000	0.25	query_1	4	0.5	TRUE	CORUM	1607	2
huMAP3_00033.1	FEN1-WRN complex	14615	64664	6	Q14191	1	FEN1-WRN complex	CORUM:7282	0.0499386	CORUM:0000000	0.25	query_1	4	0.5	TRUE	CORUM	2742	2
huMAP3_00033.1	Defective Base Excision Repair Associated with NEIL1	14615	43495	2	Q96FI4	1	Defective Base Excision Repair Associated with NEIL1	REAC:R-HSA-9616334	0.0499437	REAC:R-HSA-9605308	0.25	query_1	4	1	TRUE	REAC	484	1
huMAP3_00035.1	Ectoderm differentiation	14615	45852	1	Q9H6U6 Q05516	2	Ectoderm differentiation	WP:WP2858	0.0165682	WP:000000	0.5	query_1	4	0.0173913	TRUE	WP	167	115
huMAP3_00037.1	Collagen chain trimerization	14615	43383	2	P53420 Q96A83 Q9UMD9	3	Collagen chain trimerization	REAC:R-HSA-8948216	1.26353e-05	REAC:R-HSA-1650814	0.6	query_1	5	0.1	TRUE	REAC	372	30
huMAP3_00037.1	Protein digestion and absorption	14615	42846	1	P53420 Q96A83 Q9UMD9	3	Protein digestion and absorption	KEGG:04974	4.85636e-05	KEGG:00000	0.6	query_1	5	0.0434783	TRUE	KEGG	405	69
huMAP3_00037.1	Collagen degradation	14615	43384	2	P53420 Q96A83 Q9UMD9	3	Collagen degradation	REAC:R-HSA-1442490	5.72261e-05	REAC:R-HSA-1474228	0.6	query_1	5	0.0612245	TRUE	REAC	373	49
huMAP3_00037.1	Collagen biosynthesis and modifying enzymes	14615	43382	2	P53420 Q96A83 Q9UMD9	3	Collagen biosynthesis and modifying enzymes	REAC:R-HSA-1650814	6.86228e-05	REAC:R-HSA-1474290	0.6	query_1	5	0.0576923	TRUE	REAC	371	52
huMAP3_00037.1	Collagen formation	14615	43385	2	P53420 Q96A83 Q9UMD9	3	Collagen formation	REAC:R-HSA-1474290	0.000184807	REAC:R-HSA-1474244	0.6	query_1	5	0.0416667	TRUE	REAC	374	72
huMAP3_00037.1	Degradation of the extracellular matrix	14615	43714	2	P53420 Q96A83 Q9UMD9	3	Degradation of the extracellular matrix	REAC:R-HSA-1474228	0.000578913	REAC:R-HSA-1474244	0.6	query_1	5	0.0285714	TRUE	REAC	703	105
huMAP3_00037.1	Extracellular matrix organization	14615	43869	2	P53420 Q96A83 Q9UMD9	3	Extracellular matrix organization	REAC:R-HSA-1474244	0.00594423	REAC:0000000	0.6	query_1	5	0.0131579	TRUE	REAC	858	228
huMAP3_00037.1	Assembly of collagen fibrils and other multimeric structures	14615	43183	2	P53420 Q9UMD9	2	Assembly of collagen fibrils and other multimeric structures	REAC:R-HSA-2022090	0.0163317	REAC:R-HSA-1474290	0.4	query_1	5	0.0425532	TRUE	REAC	172	47
huMAP3_00037.1	Reduced number or density of axillary hair.	14615	66469	3	Q6UXH8 Q9UMD9	2	Sparse axillary hair	HP:0002215	0.0316816	HP:0008070 HP:0100134	0.4	query_1	5	0.0625	TRUE	HP	1630	32
huMAP3_00037.1	An erosion or abrasion of the cornea's outermost layer of epithelial cells.	14615	81311	4	P53420 Q9UMD9	2	Corneal erosion	HP:0200020	0.042511	HP:0011495	0.4	query_1	5	0.0540541	TRUE	HP	16472	37
huMAP3_00037.1	Abnormality of the growth of the axillary hair. Axillary hair is part of the secondary sexual hair, which normally ensues during puberty.	14615	80518	3	Q6UXH8 Q9UMD9	2	Abnormality of the axillary hair	HP:0100134	0.0448666	HP:0009888	0.4	query_1	5	0.0526316	TRUE	HP	15679	38
huMAP3_00039.1	"Binding to a 3' untranslated region of an mRNA molecule." [GOC:mah]	14615	352	1	A0AV96 Q8TB72 Q15434	3	mRNA 3'-UTR binding	GO:0003730	0.00949378	GO:0003729	1	query_1	3	0.0352941	TRUE	GO:MF	352	85
huMAP3_00042.1	Herpes simplex virus 1 infection	14615	42890	1	Q9UK13 Q2VY69	2	Herpes simplex virus 1 infection	KEGG:05168	0.0109183	KEGG:00000	1	query_1	2	0.00544959	TRUE	KEGG	449	367
huMAP3_00042.1	Factor: Insm2; motif: MGAATTSCCYG	14615	50834	2	Q9UK13 Q2VY69	2	Factor: Insm2; motif: MGAATTSCCYG	TF:M06824	0.025751	TF:M00000	1	query_1	2	0.181818	TRUE	TF	4302	11
huMAP3_00045.1	Toes that appear disproportionately long compared to the foot.	14615	71802	1	O43427 Q12767	2	Long toe	HP:0010511	0.0198387	HP:0001780	0.5	query_1	4	0.0571429	TRUE	HP	6963	35
huMAP3_00047.1	Formation of WDR5-containing histone-modifying complexes	14615	43932	1	P61964 Q9P0U4 Q01658 Q14686	4	Formation of WDR5-containing histone-modifying complexes	REAC:R-HSA-9772755	1.3209e-07	REAC:R-HSA-212165	0.666667	query_1	6	0.1	TRUE	REAC	921	40
huMAP3_00047.1	Epigenetic regulation of gene expression	14615	43834	1	P61964 Q9P0U4 Q01658 Q14686	4	Epigenetic regulation of gene expression	REAC:R-HSA-212165	4.89936e-05	REAC:R-HSA-74160	0.666667	query_1	6	0.0233918	TRUE	REAC	823	171
huMAP3_00047.1	Set1B complex	14615	63081	2	P61964 Q9P0U4	2	Set1B complex	CORUM:2730	0.000256127	CORUM:0000000	0.333333	query_1	6	0.333333	TRUE	CORUM	1159	6
huMAP3_00047.1	Set1A complex	14615	63082	3	P61964 Q9P0U4	2	Set1A complex	CORUM:2731	0.000256127	CORUM:0000000	0.333333	query_1	6	0.333333	TRUE	CORUM	1160	6
huMAP3_00047.1	MLL3 complex	14615	64067	4	P61964 Q14686	2	MLL3 complex	CORUM:6461	0.000614369	CORUM:0000000	0.333333	query_1	6	0.222222	TRUE	CORUM	2145	9
huMAP3_00047.1	MLL4 complex	14615	64071	5	P61964 Q14686	2	MLL4 complex	CORUM:6467	0.000614369	CORUM:0000000	0.333333	query_1	6	0.222222	TRUE	CORUM	2149	9
huMAP3_00047.1	PTIP-HMT complex	14615	63504	6	P61964 Q14686	2	PTIP-HMT complex	CORUM:5195	0.000767821	CORUM:0000000	0.333333	query_1	6	0.2	TRUE	CORUM	1582	10
huMAP3_00047.1	Set1A complex	14615	64073	7	P61964 Q9P0U4	2	Set1A complex	CORUM:6469	0.000767821	CORUM:0000000	0.333333	query_1	6	0.2	TRUE	CORUM	2151	10
huMAP3_00047.1	ATAC complex, GCN5-linked	14615	64209	8	P61964 Q01658	2	ATAC complex, GCN5-linked	CORUM:6657	0.000767821	CORUM:0000000	0.333333	query_1	6	0.2	TRUE	CORUM	2287	10
huMAP3_00047.1	UTX-MLL2/3 complex	14615	63299	9	P61964 Q14686	2	UTX-MLL2/3 complex	CORUM:3075	0.00112573	CORUM:0000000	0.333333	query_1	6	0.166667	TRUE	CORUM	1377	12
huMAP3_00047.1	Set1B complex	14615	64074	10	P61964 Q9P0U4	2	Set1B complex	CORUM:6470	0.00112573	CORUM:0000000	0.333333	query_1	6	0.166667	TRUE	CORUM	2152	12
huMAP3_00047.1	ATAC complex, YEATS2-linked	14615	64215	11	P61964 Q01658	2	ATAC complex, YEATS2-linked	CORUM:6665	0.00155157	CORUM:0000000	0.333333	query_1	6	0.142857	TRUE	CORUM	2293	14
huMAP3_00047.1	Kleefstra syndrome	14615	46453	12	P61964 Q14686	2	Kleefstra syndrome	WP:WP5351	0.00407076	WP:000000	0.333333	query_1	6	0.0689655	TRUE	WP	768	29
huMAP3_00050.1	mRNA Splicing - Major Pathway	14615	45640	4	Q9BW85 Q9ULR0 Q9H5Z1 Q96BP3 Q8WUD4 O95391	6	mRNA Splicing - Major Pathway	REAC:R-HSA-72163	8.42501e-09	REAC:R-HSA-72172	0.857143	query_1	7	0.0298507	TRUE	REAC	2629	201
huMAP3_00050.1	mRNA Splicing	14615	45639	4	Q9BW85 Q9ULR0 Q9H5Z1 Q96BP3 Q8WUD4 O95391	6	mRNA Splicing	REAC:R-HSA-72172	1.03682e-08	REAC:R-HSA-72203	0.857143	query_1	7	0.0288462	TRUE	REAC	2628	208
huMAP3_00050.1	Processing of Capped Intron-Containing Pre-mRNA	14615	44757	4	Q9BW85 Q9ULR0 Q9H5Z1 Q96BP3 Q8WUD4 O95391	6	Processing of Capped Intron-Containing Pre-mRNA	REAC:R-HSA-72203	5.4927e-08	REAC:R-HSA-8953854	0.857143	query_1	7	0.0218978	TRUE	REAC	1746	274
huMAP3_00050.1	"Any of a series of ribonucleoprotein complexes that contain snRNA(s) and small nuclear ribonucleoproteins (snRNPs), and are formed sequentially during the spliceosomal splicing of one or more substrate RNAs, and which also contain the RNA substrate(s) from the initial target RNAs of splicing, the splicing intermediate RNA(s), to the final RNA products. During cis-splicing, the initial target RNA…	14615	38654	1	Q9BW85 Q9ULR0 Q9H5Z1 Q96BP3 Q8WUD4 O95391	6	spliceosomal complex	GO:0005681	7.86095e-07	GO:0140513 GO:1990904	0.857143	query_1	7	0.0352941	TRUE	GO:CC	271	170
huMAP3_00050.1	C complex spliceosome	14615	62581	5	Q9ULR0 Q9H5Z1 Q96BP3 O95391	4	C complex spliceosome	CORUM:1181	2.57078e-06	CORUM:0000000	0.571429	query_1	7	0.0519481	TRUE	CORUM	659	77
huMAP3_00050.1	Metabolism of RNA	14615	44385	4	Q9BW85 Q9ULR0 Q9H5Z1 Q96BP3 Q8WUD4 O95391	6	Metabolism of RNA	REAC:R-HSA-8953854	1.34048e-05	REAC:0000000	0.857143	query_1	7	0.00877193	TRUE	REAC	1374	684
huMAP3_00050.1	Spliceosome	14615	42656	3	Q9ULR0 Q8WUD4 O95391	3	Spliceosome	KEGG:03040	0.00108817	KEGG:00000	0.428571	query_1	7	0.024	TRUE	KEGG	215	125
huMAP3_00050.1	"A macromolecular complex that contains both RNA and protein molecules." [GOC:krc, GOC:vesicles]	14615	42426	1	Q9BW85 Q9ULR0 Q9H5Z1 Q96BP3 Q8WUD4 O95391	6	ribonucleoprotein complex	GO:1990904	0.00145686	GO:0032991	0.857143	query_1	7	0.0101351	TRUE	GO:CC	4043	592
huMAP3_00050.1	"A spliceosomal complex that contains three snRNPs, including U5, bound to a splicing intermediate in which the first catalytic cleavage of the 5' splice site has occurred. The precise subunit composition differs significantly from that of the catalytic step 1, or activated, spliceosome, and includes many proteins in addition to those found in the associated snRNPs." [GOC:ab, GOC:krc, GOC:mah, IS…	14615	40988	1	Q9ULR0 Q9H5Z1 Q96BP3 O95391	4	catalytic step 2 spliceosome	GO:0071013	0.0020221	GO:0005681 GO:1902494	0.571429	query_1	7	0.045977	TRUE	GO:CC	2605	87
huMAP3_00050.1	Spliceosome	14615	62127	6	Q9ULR0 Q96BP3 O95391	3	Spliceosome	CORUM:351	0.00286422	CORUM:0000000	0.428571	query_1	7	0.0218978	TRUE	CORUM	205	137
huMAP3_00050.1	"The process of removing sections of the primary RNA transcript to remove sequences not present in the mature form of the RNA and joining the remaining sections to form the mature form of the RNA." [GOC:krc, GOC:mah]	14615	14420	2	Q9BW85 Q9ULR0 Q9H5Z1 Q96BP3 O95391	5	RNA splicing	GO:0008380	0.00965864	GO:0006396	0.714286	query_1	7	0.0136612	TRUE	GO:BP	3222	366
huMAP3_00051.1	"Catalysis of the hydrolysis of any non-peptide carbon-nitrogen bond in a cyclic amide." [GOC:ai]	14615	2997	1	Q14117 O14531 Q14194 Q14195 Q9BPU6 Q16555	6	hydrolase activity, acting on carbon-nitrogen (but not peptide) bonds, in cyclic amides	GO:0016812	3.41686e-15	GO:0016810	1	query_1	6	0.5	TRUE	GO:MF	2997	12
huMAP3_00051.1	CRMPs in Sema3A signaling	14615	43290	3	O14531 Q14194 Q14195 Q9BPU6 Q16555	5	CRMPs in Sema3A signaling	REAC:R-HSA-399956	5.96134e-13	REAC:R-HSA-373755	0.833333	query_1	6	0.333333	TRUE	REAC	279	15
huMAP3_00051.1	Semaphorin interactions	14615	45136	3	O14531 Q14194 Q14195 Q9BPU6 Q16555	5	Semaphorin interactions	REAC:R-HSA-373755	9.91337e-10	REAC:R-HSA-422475	0.833333	query_1	6	0.0847458	TRUE	REAC	2125	59
huMAP3_00051.1	"Catalysis of the hydrolysis of any carbon-nitrogen bond, C-N, with the exception of peptide bonds." [GOC:jl]	14615	2995	1	Q14117 O14531 Q14194 Q14195 Q9BPU6 Q16555	6	hydrolase activity, acting on carbon-nitrogen (but not peptide) bonds	GO:0016810	3.89248e-09	GO:0016787	1	query_1	6	0.0612245	TRUE	GO:MF	2995	98
huMAP3_00051.1	Axon guidance	14615	43200	3	O14531 Q14194 Q14195 Q9BPU6 Q16555	5	Axon guidance	REAC:R-HSA-422475	4.10273e-05	REAC:R-HSA-9675108	0.833333	query_1	6	0.0103734	TRUE	REAC	189	482
huMAP3_00051.1	Nervous system development	14615	44547	3	O14531 Q14194 Q14195 Q9BPU6 Q16555	5	Nervous system development	REAC:R-HSA-9675108	4.92669e-05	REAC:R-HSA-1266738	0.833333	query_1	6	0.01	TRUE	REAC	1536	500
huMAP3_00051.1	"Binding to a filamin, any member of a family of high molecular mass cytoskeletal proteins that crosslink actin filaments to form networks and stress fibers. Filamins contain an amino-terminal alpha-actinin-like actin binding domain, which is followed by a rod-domain composed of 4 to 24 100-residue repetitive segments including a carboxy-terminal dimerization domain." [GOC:mah, PMID:11336782]	14615	4084	2	O14531 Q14194 Q14195	3	filamin binding	GO:0031005	0.000161333	GO:0008092	0.5	query_1	6	0.333333	TRUE	GO:MF	4084	9
huMAP3_00051.1	Developmental Biology	14615	43725	3	O14531 Q14194 Q14195 Q9BPU6 Q16555	5	Developmental Biology	REAC:R-HSA-1266738	0.00070712	REAC:0000000	0.833333	query_1	6	0.0058548	TRUE	REAC	714	854
huMAP3_00051.1	"Catalysis of the reaction: 5,6-dihydrouracil + H2O = 3-ureidopropionate." [EC:3.5.2.2]	14615	641	1	Q14117 Q16555	2	dihydropyrimidinase activity	GO:0004157	0.00702301	GO:0016812	0.333333	query_1	6	1	TRUE	GO:MF	641	2
huMAP3_00052.1	RAC1 GTPase cycle	14615	44796	1	O15063 Q9ULL1	2	RAC1 GTPase cycle	REAC:R-HSA-9013149	0.0211938	REAC:R-HSA-9012999	1	query_1	2	0.0126582	TRUE	REAC	1785	158
huMAP3_00053.1	"A protein complex involved in membrane fusion; a stable ternary complex consisting of a four-helix bundle, usually formed from one R-SNARE and three Q-SNAREs with an ionic layer sandwiched between hydrophobic layers. One well-characterized example is the neuronal SNARE complex formed of synaptobrevin 2, syntaxin 1a, and SNAP-25." [GOC:bhm, GOC:pr, PMID:10872468, PMID:19450911]	14615	39440	3	Q9H115 Q99747 O14662 O15400 O15498 O75379 P63027 Q5SQN1	8	SNARE complex	GO:0031201	5.99769e-14	GO:0005737 GO:0098796	0.727273	query_1	11	0.166667	TRUE	GO:CC	1057	48
huMAP3_00053.1	"Binding to a syntaxin, a SNAP receptor involved in the docking of synaptic vesicles at the presynaptic zone of a synapse." [ISBN:0198506732]	14615	3734	2	Q9H115 Q99747 O14662 O15400 P46459 P63027 Q5SQN1	7	syntaxin binding	GO:0019905	2.22088e-11	GO:0000149	0.636364	query_1	11	0.159091	TRUE	GO:MF	3734	44
huMAP3_00053.1	Intra-Golgi traffic	14615	44240	8	Q9NRW7 Q9H115 Q99747 O14662 O15498 P46459	6	Intra-Golgi traffic	REAC:R-HSA-6811438	6.1793e-11	REAC:R-HSA-6811442	0.545455	query_1	11	0.136364	TRUE	REAC	1229	44
huMAP3_00053.1	SNARE interactions in vesicular transport	14615	42713	5	O14662 O15400 O15498 O75379 P63027	5	SNARE interactions in vesicular transport	KEGG:04130	7.14137e-10	KEGG:00000	0.454545	query_1	11	0.16129	TRUE	KEGG	272	31
huMAP3_00053.1	"Binding to a SNARE (soluble N-ethylmaleimide-sensitive factor attached protein receptor) protein." [PMID:12642621]	14615	27	2	Q9H115 Q99747 O14662 O15400 P46459 P63027 Q5SQN1	7	SNARE binding	GO:0000149	2.83252e-09	GO:0005515	0.636364	query_1	11	0.0823529	TRUE	GO:MF	27	85
huMAP3_00053.1	Intra-Golgi and retrograde Golgi-to-ER traffic	14615	44239	8	Q9NRW7 Q9H115 Q99747 O14662 O15498 O75379 P46459	7	Intra-Golgi and retrograde Golgi-to-ER traffic	REAC:R-HSA-6811442	5.13578e-09	REAC:R-HSA-199991	0.636364	query_1	11	0.0362694	TRUE	REAC	1228	193
huMAP3_00053.1	Retrograde transport at the Trans-Golgi-Network	14615	45040	8	Q9H115 Q99747 O14662 O75379 P46459	5	Retrograde transport at the Trans-Golgi-Network	REAC:R-HSA-6811440	3.2591e-08	REAC:R-HSA-6811442	0.454545	query_1	11	0.106383	TRUE	REAC	2029	47
huMAP3_00053.1	"The membrane organization process that joins two lipid bilayers to form a single membrane." [GOC:dph, GOC:tb]	14615	26819	4	Q99747 O14662 O15400 O75379 P46459 P63027 Q5SQN1	7	membrane fusion	GO:0061025	5.67527e-08	GO:0061024	0.636364	query_1	11	0.0542636	TRUE	GO:BP	15621	129
huMAP3_00053.1	Membrane Trafficking	14615	44380	8	Q9NRW7 Q9H115 Q99747 O14662 O15498 O75379 P46459 P63027	8	Membrane Trafficking	REAC:R-HSA-199991	2.04971e-07	REAC:R-HSA-5653656	0.727273	query_1	11	0.0139616	TRUE	REAC	1369	573
huMAP3_00053.1	"Any process, occuring in a cell, that localizes a substance or cellular component. This may occur via movement, tethering or selective degradation." [GOC:ai, GOC:dos, GOC:dph, GOC:tb]	14615	25515	4	Q9NRW7 Q9H115 Q99747 O14662 O15400 O15498 P53801 O75379 P46459 P63027 Q5SQN1	11	establishment of localization in cell	GO:0051649	2.71265e-07	GO:0051234 GO:0051641	1	query_1	11	0.00793079	TRUE	GO:BP	14317	1387
huMAP3_00053.1	Vesicle-mediated transport	14615	45578	8	Q9NRW7 Q9H115 Q99747 O14662 O15498 O75379 P46459 P63027	8	Vesicle-mediated transport	REAC:R-HSA-5653656	3.15503e-07	REAC:0000000	0.727273	query_1	11	0.0132231	TRUE	REAC	2567	605
huMAP3_00053.1	"Acting as a marker to identify a membrane and interacting selectively with one or more SNAREs on another membrane to mediate membrane fusion." [GOC:mah, PMID:14570579]	14615	1479	1	O14662 O15400 O15498 P63027 Q5SQN1	5	SNAP receptor activity	GO:0005484	1.33667e-06	GO:0030674	0.454545	query_1	11	0.142857	TRUE	GO:MF	1479	35
huMAP3_00053.1	"The directed movement of substances within a cell." [GOC:ai]	14615	24045	4	Q9NRW7 Q9H115 Q99747 O14662 O15400 O15498 P53801 O75379 P46459 P63027	10	intracellular transport	GO:0046907	2.42033e-06	GO:0006810 GO:0051641 GO:0051649	0.909091	query_1	11	0.00925069	TRUE	GO:BP	12847	1081
huMAP3_00053.1	"A cellular transport process in which transported substances are moved in membrane-bounded vesicles; transported substances are enclosed in the vesicle lumen or located in the vesicle membrane. The process begins with a step that directs a substance to the forming vesicle, and includes vesicle budding and coating. Vesicles are then targeted to, and fuse with, an acceptor membrane." [GOC:ai, GOC:…	14615	16427	4	Q9NRW7 Q9H115 Q99747 O14662 O15400 O15498 O75379 P46459 P63027 Q5SQN1	10	vesicle-mediated transport	GO:0016192	2.82768e-06	GO:0006810 GO:0009987	0.909091	query_1	11	0.00910747	TRUE	GO:BP	5229	1098
huMAP3_00053.1	"The directed movement of proteins in a cell, including the movement of proteins between specific compartments or structures within a cell, such as organelles of a eukaryotic cell." [GOC:mah]	14615	13769	4	Q9NRW7 Q9H115 Q99747 O14662 O15400 P53801 P46459 P63027	8	intracellular protein transport	GO:0006886	1.05017e-05	GO:0008104 GO:0015031 GO:0046907	0.727273	query_1	11	0.0164948	TRUE	GO:BP	2571	485
huMAP3_00053.1	COPII-mediated vesicle transport	14615	43283	8	Q9H115 Q99747 O15498 P46459	4	COPII-mediated vesicle transport	REAC:R-HSA-204005	2.29705e-05	REAC:R-HSA-199977	0.363636	query_1	11	0.0655738	TRUE	REAC	272	61
huMAP3_00053.1	SNARE complex (VAMP3, VAMP4, STX16)	14615	62413	9	O14662 O75379	2	SNARE complex (VAMP3, VAMP4, STX16)	CORUM:875	0.000102552	CORUM:0000000	0.181818	query_1	11	0.666667	TRUE	CORUM	491	3
huMAP3_00053.1	"A cellular localization process whereby a substance or cellular entity, such as a protein complex or organelle, is transported to, and/or maintained in, a specific location within a cell including the localization of substances or cellular entities to the cell membrane." [GOC:tb, GOC:vw]	14615	25507	4	Q9NRW7 Q9H115 Q99747 O14662 O15400 O15498 P53801 O75379 P46459 P63027 Q5SQN1	11	cellular localization	GO:0051641	0.000107191	GO:0009987 GO:0051179	1	query_1	11	0.00461216	TRUE	GO:BP	14309	2385
huMAP3_00053.1	COPI-mediated anterograde transport	14615	43282	8	Q9H115 Q99747 O15498 P46459	4	COPI-mediated anterograde transport	REAC:R-HSA-6807878	0.000144268	REAC:R-HSA-199977	0.363636	query_1	11	0.0416667	TRUE	REAC	271	96
huMAP3_00053.1	"Fusion of the membrane of a transport vesicle with its target membrane." [GOC:jid]	14615	13784	4	O14662 O15400 O75379 P63027 Q5SQN1	5	vesicle fusion	GO:0006906	0.000177577	GO:0016050 GO:0016192 GO:0090174	0.454545	query_1	11	0.0555556	TRUE	GO:BP	2586	90
huMAP3_00053.1	"The joining of two lipid bilayers to form a single organelle membrane." [GOC:ascb_2009, GOC:dph, GOC:tb]	14615	29807	4	O14662 O15400 O75379 P63027 Q5SQN1	5	organelle membrane fusion	GO:0090174	0.000198563	GO:0048284 GO:0061025	0.454545	query_1	11	0.0543478	TRUE	GO:BP	18609	92
huMAP3_00053.1	SNARE complex (VAMP4, STX6, STX16, VTI1a, VTI1b)	14615	62415	10	O14662 O75379	2	SNARE complex (VAMP4, STX6, STX16, VTI1a, VTI1b)	CORUM:877	0.000341558	CORUM:0000000	0.181818	query_1	11	0.4	TRUE	CORUM	493	5
huMAP3_00053.1	SNARE complex (SNAP25, VAMP3, VAMP2, NAPB, STX13)	14615	62773	11	Q9H115 P63027	2	SNARE complex (SNAP25, VAMP3, VAMP2, NAPB, STX13)	CORUM:1874	0.000341558	CORUM:0000000	0.181818	query_1	11	0.4	TRUE	CORUM	851	5
huMAP3_00053.1	"The directed movement of proteins into, out of or within a cell, or between cells, by means of some agent such as a transporter or pore." [GOC:ai]	14615	16052	4	Q9NRW7 Q9H115 Q99747 O14662 O15400 P53801 P46459 P63027	8	protein transport	GO:0015031	0.000393826	GO:0045184 GO:0071702 GO:0071705	0.727273	query_1	11	0.0104439	TRUE	GO:BP	4854	766
huMAP3_00053.1	"The directed movement of substances (such as macromolecules, small molecules, ions) or cellular components (such as complexes and organelles) into, out of or within a cell, or between cells, or within a multicellular organism by means of some agent such as a transporter or a transporter complex, a pore or a motor protein." [GOC:dos, GOC:dph, GOC:jl, GOC:mah]	14615	13717	4	Q9NRW7 Q9H115 Q99747 O14662 O15400 O15498 P53801 O75379 P46459 P63027 Q5SQN1	11	transport	GO:0006810	0.000555563	GO:0051234	1	query_1	11	0.00397255	TRUE	GO:BP	2519	2769
huMAP3_00053.1	ER to Golgi Anterograde Transport	14615	43807	8	Q9H115 Q99747 O15498 P46459	4	ER to Golgi Anterograde Transport	REAC:R-HSA-199977	0.000712318	REAC:R-HSA-199991 REAC:R-HSA-948021	0.363636	query_1	11	0.027972	TRUE	REAC	796	143
huMAP3_00053.1	"The creation of a single organelle from two or more organelles." [GOC:jid]	14615	24249	4	O14662 O15400 O75379 P63027 Q5SQN1	5	organelle fusion	GO:0048284	0.000828378	GO:0006996	0.454545	query_1	11	0.0409836	TRUE	GO:BP	13051	122
huMAP3_00053.1	Transport to the Golgi and subsequent modification	14615	45538	8	Q9H115 Q99747 O15498 P46459	4	Transport to the Golgi and subsequent modification	REAC:R-HSA-948021	0.00148492	REAC:R-HSA-446203	0.363636	query_1	11	0.0232558	TRUE	REAC	2527	172
huMAP3_00053.1	"Any process that localizes a substance or cellular component. This may occur via movement, tethering or selective degradation." [GOC:ai, GOC:dos]	14615	25230	4	Q9NRW7 Q9H115 Q99747 O14662 O15400 O15498 P53801 O75379 P46459 P63027 Q5SQN1	11	establishment of localization	GO:0051234	0.00151541	GO:0051179	1	query_1	11	0.00362677	TRUE	GO:BP	14032	3033
huMAP3_00053.1	"Any protein complex that is part of a membrane." [GOC:dos]	14615	41641	3	Q9H115 Q99747 O14662 O15400 O15498 O75379 P63027 Q5SQN1	8	membrane protein complex	GO:0098796	0.00170886	GO:0016020 GO:0032991	0.727273	query_1	11	0.00866739	TRUE	GO:CC	3258	923
huMAP3_00053.1	"A process which results in the assembly, arrangement of constituent parts, or disassembly of a membrane. A membrane is a double layer of lipid molecules that encloses all cells, and, in eukaryotes, many organelles; may be a single or double lipid bilayer; also includes associated proteins." [GOC:dph, GOC:tb]	14615	26818	4	Q99747 O14662 O15400 O75379 P46459 P63027 Q5SQN1	7	membrane organization	GO:0061024	0.00179325	GO:0016043	0.636364	query_1	11	0.0123894	TRUE	GO:BP	15620	565
huMAP3_00053.1	"The directed movement of a protein to a specific location." [GOC:bf]	14615	22900	4	Q9NRW7 Q9H115 Q99747 O14662 O15400 P53801 P46459 P63027	8	establishment of protein localization	GO:0045184	0.00325417	GO:0008104 GO:0051234	0.727273	query_1	11	0.00798403	TRUE	GO:BP	11702	1002
huMAP3_00053.1	"The directed movement of nitrogen-containing compounds into, out of or within a cell, or between cells, by means of some agent such as a transporter or pore." [GOC:mah]	14615	28573	4	Q9NRW7 Q9H115 Q99747 O14662 O15400 P53801 P46459 P63027	8	nitrogen compound transport	GO:0071705	0.00568311	GO:0006810	0.727273	query_1	11	0.00743494	TRUE	GO:BP	17375	1076
huMAP3_00053.1	"Any process in which a cell, a substance, or a cellular entity, such as a protein complex or organelle, is transported, tethered to or otherwise maintained in a specific location. In the case of substances, localization may also be achieved via selective degradation." [GOC:ai, GOC:dos]	14615	25200	4	Q9NRW7 Q9H115 Q99747 O14662 O15400 O15498 P53801 O75379 P46459 P63027 Q5SQN1	11	localization	GO:0051179	0.00819101	GO:0008150	1	query_1	11	0.00311174	TRUE	GO:BP	14002	3535
huMAP3_00053.1	COPI-dependent Golgi-to-ER retrograde traffic	14615	43280	8	Q9H115 Q99747 P46459	3	COPI-dependent Golgi-to-ER retrograde traffic	REAC:R-HSA-6811434	0.0102761	REAC:R-HSA-8856688	0.272727	query_1	11	0.0322581	TRUE	REAC	269	93
huMAP3_00053.1	Asparagine N-linked glycosylation	14615	43175	8	Q9H115 Q99747 O15498 P46459	4	Asparagine N-linked glycosylation	REAC:R-HSA-446203	0.0105705	REAC:R-HSA-597592	0.363636	query_1	11	0.0141343	TRUE	REAC	164	283
huMAP3_00053.1	"The binding activity of a protein that brings together two or more macromolecules in contact, permitting those molecules to function in a coordinated way. The adaptor can bring together two proteins, or a protein and another macromolecule such as a lipid or a nucleic acid." [GOC:bf, GOC:mah, GOC:vw]	14615	3987	1	Q9H115 Q99747 O14662 O15400 O15498 P63027 Q5SQN1	7	protein-macromolecule adaptor activity	GO:0030674	0.0137432	GO:0060090	0.636364	query_1	11	0.00921053	TRUE	GO:MF	3987	760
huMAP3_00053.1	"A process of secretion by a cell that results in the release of intracellular molecules (e.g. hormones, matrix proteins) contained within a membrane-bounded vesicle. Exocytosis can occur either by full fusion, when the vesicle collapses into the plasma membrane, or by a kiss-and-run mechanism that involves the formation of a transient contact, a pore, between a granule (for exemple of chromaffin…	14615	13770	4	Q9H115 O15498 P46459 P63027 Q5SQN1	5	exocytosis	GO:0006887	0.0177221	GO:0016192 GO:0032940	0.454545	query_1	11	0.0222222	TRUE	GO:BP	2572	225
huMAP3_00053.1	Vasopressin-regulated water reabsorption	14615	42839	6	P46459 P63027	2	Vasopressin-regulated water reabsorption	KEGG:04962	0.0201578	KEGG:00000	0.181818	query_1	11	0.05	TRUE	KEGG	398	40
huMAP3_00053.1	Golgi-to-ER retrograde transport	14615	44063	8	Q9H115 Q99747 P46459	3	Golgi-to-ER retrograde transport	REAC:R-HSA-8856688	0.0254282	REAC:R-HSA-6811442	0.272727	query_1	11	0.0238095	TRUE	REAC	1052	126
huMAP3_00053.1	"The directed movement of organic substances into, out of or within a cell, or between cells, or within a multicellular organism by means of some agent such as a transporter or pore. An organic substance is a molecular entity that contains carbon." [GOC:mah]	14615	28570	4	Q9NRW7 Q9H115 Q99747 O14662 O15400 P53801 P46459 P63027	8	organic substance transport	GO:0071702	0.0274344	GO:0006810	0.727273	query_1	11	0.00607441	TRUE	GO:BP	17372	1317
huMAP3_00053.1	"The binding activity of a molecule that brings together two or more molecules through a selective, non-covalent, often stoichiometric interaction, permitting those molecules to function in a coordinated way." [GOC:mtg_MIT_16mar07, GOC:vw]	14615	8382	1	Q9H115 Q99747 O14662 O15400 O15498 P63027 Q5SQN1	7	molecular adaptor activity	GO:0060090	0.0400291	GO:0003674	0.636364	query_1	11	0.00787402	TRUE	GO:MF	8382	889
huMAP3_00053.1	Vasopressin regulated water reabsorption	14615	46311	12	P46459 P63027	2	Vasopressin regulated water reabsorption	WP:WP5085	0.0412835	WP:000000	0.181818	query_1	11	0.05	TRUE	WP	626	40
huMAP3_00053.1	Synaptic vesicle cycle	14615	42792	7	P46459 P63027	2	Synaptic vesicle cycle	KEGG:04721	0.0453685	KEGG:00000	0.181818	query_1	11	0.0333333	TRUE	KEGG	351	60
huMAP3_00053.1	Synaptic vesicle pathway	14615	45771	13	P46459 P63027	2	Synaptic vesicle pathway	WP:WP2267	0.0477347	WP:000000	0.181818	query_1	11	0.0465116	TRUE	WP	86	43
huMAP3_00059.1	Sema4D induced cell migration and growth-cone collapse	14615	45134	4	O15085 P61586 P08134	3	Sema4D induced cell migration and growth-cone collapse	REAC:R-HSA-416572	6.83169e-06	REAC:R-HSA-400685	0.5	query_1	6	0.157895	TRUE	REAC	2123	19
huMAP3_00059.1	Sema4D in semaphorin signaling	14615	45133	4	O15085 P61586 P08134	3	Sema4D in semaphorin signaling	REAC:R-HSA-400685	1.24783e-05	REAC:R-HSA-373755	0.5	query_1	6	0.130435	TRUE	REAC	2122	23
huMAP3_00059.1	Semaphorin interactions	14615	45136	4	O15085 P61586 P08134	3	Semaphorin interactions	REAC:R-HSA-373755	0.000227787	REAC:R-HSA-422475	0.5	query_1	6	0.0508475	TRUE	REAC	2125	59
huMAP3_00059.1	G alpha (12/13) signalling events	14615	43965	5	O15085 P61586 P08134	3	G alpha (12/13) signalling events	REAC:R-HSA-416482	0.000264878	REAC:R-HSA-388396	0.5	query_1	6	0.0483871	TRUE	REAC	954	62
huMAP3_00059.1	RHOC GTPase cycle	14615	44825	6	O15085 P61586 P08134	3	RHOC GTPase cycle	REAC:R-HSA-9013106	0.000305778	REAC:R-HSA-9012999	0.5	query_1	6	0.0461538	TRUE	REAC	1814	65
huMAP3_00059.1	RHO GTPases Activate Rhotekin and Rhophilins	14615	44811	7	P61586 P08134	2	RHO GTPases Activate Rhotekin and Rhophilins	REAC:R-HSA-5666185	0.000928329	REAC:R-HSA-195258	0.333333	query_1	6	0.222222	TRUE	REAC	1800	9
huMAP3_00059.1	RHO GTPases Activate ROCKs	14615	44810	8	P61586 P08134	2	RHO GTPases Activate ROCKs	REAC:R-HSA-5627117	0.00440152	REAC:R-HSA-195258	0.333333	query_1	6	0.105263	TRUE	REAC	1799	19
huMAP3_00059.1	RHO GTPases activate CIT	14615	44813	9	P61586 P08134	2	RHO GTPases activate CIT	REAC:R-HSA-5625900	0.00440152	REAC:R-HSA-195258	0.333333	query_1	6	0.105263	TRUE	REAC	1802	19
huMAP3_00059.1	"The orderly movement of a skeletal muscle satellite cell from one site to another. Migration of these cells is a key step in the process of growth and repair of skeletal muscle cells." [GO_REF:0000091, GOC:mr, GOC:TermGenie, PMID:17996437, PMID:19609936]	14615	34250	1	P61586 P08134	2	skeletal muscle satellite cell migration	GO:1902766	0.00702301	GO:0016477	0.333333	query_1	6	1	TRUE	GO:BP	23052	2
huMAP3_00059.1	Signaling by Rho GTPases, Miro GTPases and RHOBTB3	14615	45246	10	P52306 O15085 P61586 P08134	4	Signaling by Rho GTPases, Miro GTPases and RHOBTB3	REAC:R-HSA-9716542	0.00959412	REAC:R-HSA-162582	0.666667	query_1	6	0.00621118	TRUE	REAC	2235	644
huMAP3_00059.1	Parathyroid hormone synthesis, secretion and action	14615	42826	2	O15085 P61586	2	Parathyroid hormone synthesis, secretion and action	KEGG:04928	0.024377	KEGG:00000	0.333333	query_1	6	0.0240964	TRUE	KEGG	385	83
huMAP3_00059.1	Vascular smooth muscle contraction	14615	42739	3	O15085 P61586	2	Vascular smooth muscle contraction	KEGG:04270	0.0325875	KEGG:00000	0.333333	query_1	6	0.0208333	TRUE	KEGG	298	96
huMAP3_00059.1	Spinal cord injury	14615	45798	11	P61586 P08134	2	Spinal cord injury	WP:WP2431	0.0397109	WP:000000	0.333333	query_1	6	0.0222222	TRUE	WP	113	90
huMAP3_00060.1	F1F0-ATP synthase, mitochondrial	14615	62240	16	Q9UII2 P03928 P00846 O75947	4	F1F0-ATP synthase, mitochondrial	CORUM:563	4.7494e-10	CORUM:0000000	0.666667	query_1	6	0.333333	TRUE	CORUM	318	12
huMAP3_00060.1	Electron transport chain OXPHOS system in mitochondria	14615	45690	19	Q9UII2 P03928 P00846 O75947	4	Electron transport chain OXPHOS system in mitochondria	WP:WP111	2.02452e-06	WP:000000	0.666667	query_1	6	0.0408163	TRUE	WP	5	98
huMAP3_00060.1	Formation of ATP by chemiosmotic coupling	14615	43924	14	P03928 P00846 O75947	3	Formation of ATP by chemiosmotic coupling	REAC:R-HSA-163210	5.75389e-06	REAC:R-HSA-163200	0.5	query_1	6	0.166667	TRUE	REAC	913	18
huMAP3_00060.1	Cristae formation	14615	43411	15	P03928 P00846 O75947	3	Cristae formation	REAC:R-HSA-8949613	2.85755e-05	REAC:R-HSA-1592230	0.5	query_1	6	0.1	TRUE	REAC	400	30
huMAP3_00060.1	Oxidative phosphorylation	14615	42459	4	P03928 P00846 O75947	3	Oxidative phosphorylation	KEGG:00190	0.000576849	KEGG:00000	0.5	query_1	6	0.0245902	TRUE	KEGG	18	122
huMAP3_00060.1	Mitochondrial biogenesis	14615	44430	15	P03928 P00846 O75947	3	Mitochondrial biogenesis	REAC:R-HSA-1592230	0.000714101	REAC:R-HSA-1852241	0.5	query_1	6	0.0348837	TRUE	REAC	1419	86
huMAP3_00060.1	"Enables the synthesis of ATP from ADP and phosphate by the transfer of protons from one side of a membrane to the other by a rotational mechanism driven by a gradient according to the reaction: ADP + H2O + phosphate + H+(in) -> ATP + H+(out)." [RHEA:57722]	14615	6249	1	P03928 P00846 O75947	3	proton-transporting ATP synthase activity, rotational mechanism	GO:0046933	0.00107439	GO:0015252 GO:0016874	0.5	query_1	6	0.1875	TRUE	GO:MF	6249	16
huMAP3_00060.1	Diabetic cardiomyopathy	14615	42933	5	P03928 P00846 O75947	3	Diabetic cardiomyopathy	KEGG:05415	0.00191302	KEGG:00000	0.5	query_1	6	0.0164835	TRUE	KEGG	492	182
huMAP3_00060.1	Respiratory electron transport, ATP synthesis by chemiosmotic coupling, and heat production by uncoupling proteins.	14615	45026	14	P03928 P00846 O75947	3	Respiratory electron transport, ATP synthesis by chemiosmotic coupling, and heat production by uncoupling proteins.	REAC:R-HSA-163200	0.0019986	REAC:R-HSA-1428517	0.5	query_1	6	0.0247934	TRUE	REAC	2015	121
huMAP3_00060.1	"Enables the facilitated diffusion of a hydrogen ion (by an energy-independent process) involving passage through a transmembrane aqueous pore or channel without evidence for a carrier-mediated mechanism." [GOC:mtg_transport, GOC:pr, ISBN:0815340729]	14615	2439	1	P03928 P00846 O75947	3	proton channel activity	GO:0015252	0.00254971	GO:0005261 GO:0015078	0.5	query_1	6	0.142857	TRUE	GO:MF	2439	21
huMAP3_00060.1	"A proton-transporting two-sector ATPase complex that catalyzes the phosphorylation of ADP to ATP during oxidative phosphorylation. The complex comprises a membrane sector (F0) that carries out proton transport and a cytoplasmic compartment sector (F1) that catalyzes ATP synthesis by a rotational mechanism; the extramembrane sector (containing 3 a and 3 b subunits) is connected via the d-subunit …	14615	40542	2	P03928 P00846 O75947	3	proton-transporting ATP synthase complex	GO:0045259	0.00254971	GO:0016469	0.5	query_1	6	0.142857	TRUE	GO:CC	2159	21
huMAP3_00060.1	"A proton-transporting ATP synthase complex found in the mitochondrial membrane." [GOC:mah, GOC:mtg_sensu]	14615	38705	2	P03928 P00846 O75947	3	mitochondrial proton-transporting ATP synthase complex	GO:0005753	0.00254971	GO:0045259 GO:0098800	0.5	query_1	6	0.142857	TRUE	GO:CC	322	21
huMAP3_00060.1	Chemical carcinogenesis - reactive oxygen species	14615	42901	6	P03928 P00846 O75947	3	Chemical carcinogenesis - reactive oxygen species	KEGG:05208	0.00261171	KEGG:00000	0.5	query_1	6	0.0148515	TRUE	KEGG	460	202
huMAP3_00060.1	Thermogenesis	14615	42790	7	P03928 P00846 O75947	3	Thermogenesis	KEGG:04714	0.00272914	KEGG:00000	0.5	query_1	6	0.0146341	TRUE	KEGG	349	205
huMAP3_00060.1	Parkinson disease	14615	42853	8	P03928 P00846 O75947	3	Parkinson disease	KEGG:05012	0.00425749	KEGG:00000	0.5	query_1	6	0.012605	TRUE	KEGG	412	238
huMAP3_00060.1	Prion disease	14615	42857	9	P03928 P00846 O75947	3	Prion disease	KEGG:05020	0.00464094	KEGG:00000	0.5	query_1	6	0.0122449	TRUE	KEGG	416	245
huMAP3_00060.1	Spasticity and weakness of the leg and hip muscles.	14615	65796	17	P03928 Q5T4F4 P00846	3	Spastic paraplegia	HP:0001258	0.0050011	HP:0002061 HP:0010550	0.5	query_1	6	0.0294118	TRUE	HP	957	102
huMAP3_00060.1	The citric acid (TCA) cycle and respiratory electron transport	14615	45435	14	P03928 P00846 O75947	3	The citric acid (TCA) cycle and respiratory electron transport	REAC:R-HSA-1428517	0.00544369	REAC:R-HSA-1430728	0.5	query_1	6	0.0177515	TRUE	REAC	2424	169
huMAP3_00060.1	Huntington disease	14615	42855	10	P03928 P00846 O75947	3	Huntington disease	KEGG:05016	0.00626282	KEGG:00000	0.5	query_1	6	0.0110701	TRUE	KEGG	414	271
huMAP3_00060.1	Severe or complete weakness of both lower extremities with sparing of the upper extremities.	14615	71840	17	P03928 Q5T4F4 P00846	3	Paraplegia	HP:0010550	0.00990331	HP:0010551	0.5	query_1	6	0.0234375	TRUE	HP	7001	128
huMAP3_00060.1	Amyotrophic lateral sclerosis	14615	42854	11	P03928 P00846 O75947	3	Amyotrophic lateral sclerosis	KEGG:05014	0.010634	KEGG:00000	0.5	query_1	6	0.00925926	TRUE	KEGG	413	324
huMAP3_00060.1	"The chemical reactions and pathways involving ATP, adenosine triphosphate, a universally important coenzyme and enzyme regulator." [GOC:go_curators]	14615	23407	3	Q9UII2 P03928 P00846 O75947	4	ATP metabolic process	GO:0046034	0.0115448	GO:0009150 GO:0009205	0.666667	query_1	6	0.0242424	TRUE	GO:BP	12209	165
huMAP3_00060.1	Alzheimer disease	14615	42852	12	P03928 P00846 O75947	3	Alzheimer disease	KEGG:05010	0.0122632	KEGG:00000	0.5	query_1	6	0.00882353	TRUE	KEGG	411	340
huMAP3_00060.1	"The chemical reactions and pathways involving purine ribonucleoside triphosphate, a compound consisting of a purine base linked to a ribose sugar esterified with triphosphate on the sugar." [GOC:go_curators, ISBN:0198506732]	14615	14606	3	Q9UII2 P03928 P00846 O75947	4	purine ribonucleoside triphosphate metabolic process	GO:0009205	0.0153057	GO:0009144 GO:0009199	0.666667	query_1	6	0.0225989	TRUE	GO:BP	3408	177
huMAP3_00060.1	"The chemical reactions and pathways involving purine nucleoside triphosphate, a compound consisting of a purine base linked to a ribose or deoxyribose sugar esterified with triphosphate on the sugar." [GOC:go_curators, ISBN:0198506732]	14615	14546	3	Q9UII2 P03928 P00846 O75947	4	purine nucleoside triphosphate metabolic process	GO:0009144	0.0160119	GO:0009141	0.666667	query_1	6	0.0223464	TRUE	GO:BP	3348	179
huMAP3_00060.1	Oxidative phosphorylation	14615	46504	20	P00846 O75947	2	Oxidative phosphorylation	WP:WP623	0.0170616	WP:000000	0.333333	query_1	6	0.0338983	TRUE	WP	819	59
huMAP3_00060.1	"The chemical reactions and pathways involving a ribonucleoside triphosphate, a compound consisting of a nucleobase linked to a ribose sugar esterified with triphosphate on the sugar." [GOC:go_curators, ISBN:0198506732]	14615	14600	3	Q9UII2 P03928 P00846 O75947	4	ribonucleoside triphosphate metabolic process	GO:0009199	0.017497	GO:0009141	0.666667	query_1	6	0.0218579	TRUE	GO:BP	3402	183
huMAP3_00060.1	"The chemical reactions and pathways involving a nucleoside triphosphate, a compound consisting of a nucleobase linked to a deoxyribose or ribose sugar esterified with triphosphate on the sugar." [GOC:go_curators, ISBN:0198506732]	14615	14543	3	Q9UII2 P03928 P00846 O75947	4	nucleoside triphosphate metabolic process	GO:0009141	0.0203409	GO:0006753	0.666667	query_1	6	0.0210526	TRUE	GO:BP	3345	190
huMAP3_00060.1	Pathways of neurodegeneration - multiple diseases	14615	42858	13	P03928 P00846 O75947	3	Pathways of neurodegeneration - multiple diseases	KEGG:05022	0.0219191	KEGG:00000	0.5	query_1	6	0.00724638	TRUE	KEGG	417	414
huMAP3_00060.1	Organelle biogenesis and maintenance	14615	44607	15	P03928 P00846 O75947	3	Organelle biogenesis and maintenance	REAC:R-HSA-1852241	0.023231	REAC:0000000	0.5	query_1	6	0.0109091	TRUE	REAC	1596	275
huMAP3_00060.1	"A large protein complex that catalyzes the synthesis or hydrolysis of ATP by a rotational mechanism, coupled to the transport of protons across a membrane. The complex comprises a membrane sector (F0, V0, or A0) that carries out proton transport and a cytoplasmic compartment sector (F1, V1, or A1) that catalyzes ATP synthesis or hydrolysis. Two major types have been characterized: V-type ATPases…	14615	39126	2	P03928 P00846 O75947	3	proton-transporting two-sector ATPase complex	GO:0016469	0.0252999	GO:0098796 GO:1904949	0.5	query_1	6	0.0681818	TRUE	GO:CC	743	44
huMAP3_00060.1	Weakness of both lower extremities with sparing of the upper extremities. Paraplegia refers to a severe or complete loss of strength, whereas paraparesis refers to a relatively mild loss of strength.	14615	71841	17	P03928 Q5T4F4 P00846	3	Paraplegia/paraparesis	HP:0010551	0.033356	HP:0010549	0.5	query_1	6	0.015625	TRUE	HP	7002	192
huMAP3_00060.1	An increased amount of 3-methylglutaconic acid in the urine.	14615	67375	18	P03928 P00846	2	3-Methylglutaconic aciduria	HP:0003535	0.0349615	HP:0031980	0.333333	query_1	6	0.0769231	TRUE	HP	2536	26
huMAP3_00060.1	Spasticity (velocity-dependent increase in tonic stretch reflexes with increased muscle tone and hyperexcitable tendon reflexes) in the muscles of the lower limbs, hips, and pelvis	14615	66350	17	P03928 Q5T4F4 P00846	3	Lower limb spasticity	HP:0002061	0.038814	HP:0034353	0.5	query_1	6	0.0148515	TRUE	HP	1511	202
huMAP3_00060.1	7q11 23 copy number variation syndrome	14615	46264	21	P03928 P00846	2	7q11 23 copy number variation syndrome	WP:WP4932	0.0451643	WP:000000	0.333333	query_1	6	0.0208333	TRUE	WP	579	96
huMAP3_00062.1	Defective ABCC2 causes DJS	14615	43462	1	Q92887	1	Defective ABCC2 causes DJS	REAC:R-HSA-5679001	0.0249718	REAC:R-HSA-5619084	0.5	query_1	2	1	TRUE	REAC	451	1
huMAP3_00065.1	Sterol regulatory element binding proteins SREBP signaling	14615	45742	12	Q15436 O94855 Q15437	3	Sterol regulatory element binding proteins SREBP signaling	WP:WP1982	1.74585e-05	WP:000000	0.75	query_1	4	0.0441176	TRUE	WP	57	68
huMAP3_00065.1	"A vesicle with a coat formed of the COPII coat complex proteins. The COPII coat complex is formed by the Sec23p/Sec24p and the Sec13p/Sec31p heterodimers. COPII-associated vesicles transport proteins from the rough endoplasmic reticulum to the Golgi apparatus (anterograde transport)." [PMID:11252894, PMID:17499046, PMID:22160157, PMID:8004676, Wikipedia:COPII]	14615	39293	1	Q15436 O94855 Q15437 Q9Y6Y8	4	COPII-coated ER to Golgi transport vesicle	GO:0030134	2.86395e-05	GO:0030135	1	query_1	4	0.0547945	TRUE	GO:CC	910	73
huMAP3_00065.1	COPII-mediated vesicle transport	14615	43283	5	Q15436 O94855 Q9Y6Y8	3	COPII-mediated vesicle transport	REAC:R-HSA-204005	5.03513e-05	REAC:R-HSA-199977	0.75	query_1	4	0.0491803	TRUE	REAC	272	61
huMAP3_00065.1	Coat protein complex II (SAR1B, PREB, SEC23A , SEC24B, SEC23IP)	14615	64552	8	Q15436 Q9Y6Y8	2	Coat protein complex II (SAR1B, PREB, SEC23A , SEC24B, SEC23IP)	CORUM:7141	5.12488e-05	CORUM:0000000	0.5	query_1	4	0.4	TRUE	CORUM	2630	5
huMAP3_00065.1	Protein processing in endoplasmic reticulum	14615	42719	4	Q15436 O94855 Q15437	3	Protein processing in endoplasmic reticulum	KEGG:04141	0.000211377	KEGG:00000	0.75	query_1	4	0.0192308	TRUE	KEGG	278	156
huMAP3_00065.1	"One of two multimeric complexes that forms a membrane vesicle coat. COPII is best characterized in S. cerevisiae, where the subunits are called Sar1p, Sec13p, Sec31p, Sec23p, and Sec24p. Vesicles with COPII coats are found associated with endoplasmic reticulum (ER) membranes at steady state." [GOC:ascb_2009, GOC:dph, GOC:mah, GOC:tb, PMID:11252894]	14615	39286	1	Q15436 O94855 Q15437	3	COPII vesicle coat	GO:0030127	0.000215165	GO:0012507 GO:0030120	0.75	query_1	4	0.1875	TRUE	GO:CC	903	16
huMAP3_00065.1	"The formation of a macromolecular complex between the COPII coat proteins and proteins and/or lipoproteins that are going to be transported by the COPII vesicle to the Golgi." [GOC:ascb_2009, GOC:dph, GOC:lb, GOC:tb]	14615	29752	3	Q15436 O94855 Q15437	3	COPII-coated vesicle cargo loading	GO:0090110	0.000215165	GO:0035459 GO:0046907 GO:0090114	0.75	query_1	4	0.1875	TRUE	GO:BP	18554	16
huMAP3_00065.1	ER to Golgi Anterograde Transport	14615	43807	5	Q15436 O94855 Q9Y6Y8	3	ER to Golgi Anterograde Transport	REAC:R-HSA-199977	0.000664789	REAC:R-HSA-199991 REAC:R-HSA-948021	0.75	query_1	4	0.020979	TRUE	REAC	796	143
huMAP3_00065.1	"An endoplasmic reticulum part at which COPII-coated vesicles are produced." [NIF_Subcellular:sao124393998, PMID:15623529, PMID:16957052]	14615	40972	2	Q15436 O94855 Q15437	3	endoplasmic reticulum exit site	GO:0070971	0.000998468	GO:0005783 GO:0110165	0.75	query_1	4	0.115385	TRUE	GO:CC	2589	26
huMAP3_00065.1	Transport to the Golgi and subsequent modification	14615	45538	5	Q15436 O94855 Q9Y6Y8	3	Transport to the Golgi and subsequent modification	REAC:R-HSA-948021	0.00115921	REAC:R-HSA-446203	0.75	query_1	4	0.0174419	TRUE	REAC	2527	172
huMAP3_00065.1	Decreased width of the wing (or ala) of the ilium (which is the large expanded portion which bounds the greater pelvis laterally).	14615	66914	10	Q15436 O94855	2	Narrow iliac wing	HP:0002868	0.00120318	HP:0011867	0.5	query_1	4	0.222222	TRUE	HP	2075	9
huMAP3_00065.1	"The formation of a macromolecular complex between the coat proteins and proteins and/or lipoproteins that are going to be transported by a vesicle." [GOC:bf, GOC:lb]	14615	20552	3	Q15436 O94855 Q15437	3	vesicle cargo loading	GO:0035459	0.00172575	GO:0006810 GO:0016192	0.75	query_1	4	0.0967742	TRUE	GO:BP	9354	31
huMAP3_00065.1	"Small membrane-bounded organelle formed by pinching off of a coated region of membrane. Some coats are made of clathrin, whereas others are made from other proteins." [ISBN:0815316194]	14615	39294	1	Q15436 O94855 Q15437 Q9Y6Y8	4	coated vesicle	GO:0030135	0.00263892	GO:0031410	1	query_1	4	0.0179372	TRUE	GO:CC	911	223
huMAP3_00065.1	"The evagination of an endoplasmic reticulum membrane, resulting in formation of a COPII-coated vesicle." [GOC:ascb_2009, GOC:dph, GOC:tb]	14615	29755	3	Q15436 O94855 Q15437	3	COPII-coated vesicle budding	GO:0090114	0.00350727	GO:0006888 GO:0006900	0.75	query_1	4	0.0769231	TRUE	GO:BP	18557	39
huMAP3_00065.1	Antigen Presentation: Folding, assembly and peptide loading of class I MHC	14615	43157	6	Q15436 O94855	2	Antigen Presentation: Folding, assembly and peptide loading of class I MHC	REAC:R-HSA-983170	0.00359045	REAC:R-HSA-983169	0.5	query_1	4	0.0740741	TRUE	REAC	146	27
huMAP3_00065.1	Cargo concentration in the ER	14615	43312	5	Q15436 O94855	2	Cargo concentration in the ER	REAC:R-HSA-5694530	0.00359045	REAC:R-HSA-199977	0.5	query_1	4	0.0740741	TRUE	REAC	301	27
huMAP3_00065.1	Asparagine N-linked glycosylation	14615	43175	5	Q15436 O94855 Q9Y6Y8	3	Asparagine N-linked glycosylation	REAC:R-HSA-446203	0.00516925	REAC:R-HSA-597592	0.75	query_1	4	0.0106007	TRUE	REAC	164	283
huMAP3_00065.1	"The lipid bilayer surrounding a vesicle transporting substances from the endoplasmic reticulum to the Golgi." [GOC:ai, GOC:ascb_2009, GOC:dph, GOC:tb]	14615	39072	1	Q15436 O94855 Q15437	3	ER to Golgi transport vesicle membrane	GO:0012507	0.00663461	GO:0030134 GO:0030658 GO:0030662	0.75	query_1	4	0.0625	TRUE	GO:CC	689	48
huMAP3_00065.1	"A membrane coat found on a coated vesicle." [GOC:mah]	14615	39279	1	Q15436 O94855 Q15437	3	vesicle coat	GO:0030120	0.0112187	GO:0030117 GO:0030662	0.75	query_1	4	0.0526316	TRUE	GO:CC	896	57
huMAP3_00065.1	Regulation of cholesterol biosynthesis by SREBP (SREBF)	14615	44972	7	Q15436 O94855	2	Regulation of cholesterol biosynthesis by SREBP (SREBF)	REAC:R-HSA-1655829	0.0125045	REAC:R-HSA-8957322	0.5	query_1	4	0.04	TRUE	REAC	1961	50
huMAP3_00065.1	"The evagination of a membrane, resulting in formation of a vesicle." [GOC:jid, GOC:tb]	14615	13780	3	Q15436 O94855 Q15437	3	vesicle budding from membrane	GO:0006900	0.0228492	GO:0016050 GO:0016192 GO:0061024	0.75	query_1	4	0.0416667	TRUE	GO:BP	2582	72
huMAP3_00065.1	Occipitofrontal (head) circumference greater than 97th centile compared to appropriate, age matched, sex-matched normal standards. Alternatively, a apparently increased size of the cranium.	14615	65053	11	Q15436 O94855 Q15437	3	Macrocephaly	HP:0000256	0.0379109	HP:0040194	0.75	query_1	4	0.00808625	TRUE	HP	214	371
huMAP3_00065.1	An anomaly of the ilium ala. This is the large expanded portion of the ilum which bounds the greater pelvis laterally.	14615	73102	10	Q15436 O94855	2	Abnormal iliac wing morphology	HP:0011867	0.0391604	HP:0002867	0.5	query_1	4	0.0408163	TRUE	HP	8263	49
huMAP3_00065.1	"A single or double lipid bilayer with any of several different proteinaceous coats that can associate with membranes. Membrane coats include those formed by clathrin plus an adaptor complex, the COPI and COPII complexes." [GOC:jid]	14615	40615	1	Q15436 O94855 Q15437	3	coated membrane	GO:0048475	0.0405773	GO:0016020	0.75	query_1	4	0.0344828	TRUE	GO:CC	2232	87
huMAP3_00065.1	"Any of several different proteinaceous coats that can associate with membranes. Membrane coats include those formed by clathrin plus an adaptor complex, the COPI and COPII complexes, and possibly others. They are found associated with membranes on many vesicles as well as other membrane features such as pits and perhaps tubules." [GOC:mah]	14615	39276	1	Q15436 O94855 Q15437	3	membrane coat	GO:0030117	0.0405773	GO:0005737 GO:0048475 GO:0098796	0.75	query_1	4	0.0344828	TRUE	GO:CC	893	87
huMAP3_00065.1	An abnormally increased head circumference in a growing child. Head circumference is measured with a nonelastic tape and comprises the distance from above the eyebrows and ears and around the back of the head. The measured HC is then plotted on an appropriate growth chart.	14615	80011	11	Q15436 O94855 Q15437	3	Increased head circumference	HP:0040194	0.040726	HP:0000240	0.75	query_1	4	0.00789474	TRUE	HP	15172	380
huMAP3_00065.1	Membrane Trafficking	14615	44380	5	Q15436 O94855 Q9Y6Y8	3	Membrane Trafficking	REAC:R-HSA-199991	0.0424877	REAC:R-HSA-5653656	0.75	query_1	4	0.0052356	TRUE	REAC	1369	573
huMAP3_00065.1	SEC23-SEC24 adaptor complex	14615	64550	9	Q15436	1	SEC23-SEC24 adaptor complex	CORUM:7139	0.0499386	CORUM:0000000	0.25	query_1	4	0.5	TRUE	CORUM	2628	2
huMAP3_00065.1	Vesicle-mediated transport	14615	45578	5	Q15436 O94855 Q9Y6Y8	3	Vesicle-mediated transport	REAC:R-HSA-5653656	0.0499402	REAC:0000000	0.75	query_1	4	0.00495868	TRUE	REAC	2567	605
huMAP3_00069.1	Defective RFT1 causes CDG-1n	14615	43608	1	Q96AA3	1	Defective RFT1 causes CDG-1n	REAC:R-HSA-4570571	0.0249718	REAC:R-HSA-3781860	0.5	query_1	2	1	TRUE	REAC	597	1
huMAP3_00070.1	PlexinC1-SEMA7A complex	14615	63686	1	O43157	1	PlexinC1-SEMA7A complex	CORUM:5661	0.049942	CORUM:0000000	0.5	query_1	2	0.5	TRUE	CORUM	1764	2
huMAP3_00070.1	PlexinB1-Nrp1 complex	14615	63690	2	O43157	1	PlexinB1-Nrp1 complex	CORUM:5670	0.049942	CORUM:0000000	0.5	query_1	2	0.5	TRUE	CORUM	1768	2
huMAP3_00072.1	USF1-USF2 complex	14615	64152	4	P22415 Q15853	2	USF1-USF2 complex	CORUM:6579	1.70876e-06	CORUM:0000000	1	query_1	2	1	TRUE	CORUM	2230	2
huMAP3_00072.1	"Any process involving glucose that modulates the frequency, rate or extent of transcription from an RNA polymerase II promoter." [GOC:krc]	14615	11332	1	P22415 Q15853	2	regulation of transcription from RNA polymerase II promoter by glucose	GO:0000430	0.000468201	GO:0000429 GO:0046015	1	query_1	2	1	TRUE	GO:BP	134	2
huMAP3_00072.1	"Any process involving glucose that activates or increases the rate of transcription from an RNA polymerase II promoter." [GOC:krc]	14615	11334	1	P22415 Q15853	2	positive regulation of transcription from RNA polymerase II promoter by glucose	GO:0000432	0.000468201	GO:0000430 GO:0000436 GO:0046016	1	query_1	2	1	TRUE	GO:BP	136	2
huMAP3_00072.1	"Any process involving glucose that activates or increases the rate of transcription." [GOC:go_curators]	14615	23403	1	P22415 Q15853	2	positive regulation of transcription by glucose	GO:0046016	0.000468201	GO:0045991 GO:0046015	1	query_1	2	1	TRUE	GO:BP	12205	2
huMAP3_00072.1	"A transcription regulation process in which the presence of one carbon source leads to the modulation of the frequency, rate, or extent of transcription, from an RNA polymerase II promoter, of specific genes involved in the metabolism of other carbon sources." [GOC:krc, GOC:mah]	14615	11331	1	P22415 Q15853	2	carbon catabolite regulation of transcription from RNA polymerase II promoter	GO:0000429	0.0014046	GO:0006357 GO:0045990	1	query_1	2	0.666667	TRUE	GO:BP	133	3
huMAP3_00072.1	"Any process involving carbon catabolites that activates or increases the frequency, rate or extent of transcription from an RNA polymerase II promoter." [GOC:krc]	14615	11338	1	P22415 Q15853	2	carbon catabolite activation of transcription from RNA polymerase II promoter	GO:0000436	0.0014046	GO:0000429 GO:0045944 GO:0045991	1	query_1	2	0.666667	TRUE	GO:BP	140	3
huMAP3_00072.1	"A transcription regulation process in which the presence of one carbon source leads to the modulation of the frequency, rate, or extent of transcription of specific genes involved in the metabolism of other carbon sources." [GOC:go_curators, GOC:mah, PMID:18359269, PMID:9618445]	14615	23378	1	P22415 Q15853	2	carbon catabolite regulation of transcription	GO:0045990	0.0014046	GO:0006355 GO:0031670	1	query_1	2	0.666667	TRUE	GO:BP	12180	3
huMAP3_00072.1	"A transcription regulation process in which the presence of one carbon source leads to an increase in the frequency, rate, or extent of transcription of specific genes involved in the metabolism of other carbon sources." [GOC:mah, PMID:10559153]	14615	23379	1	P22415 Q15853	2	carbon catabolite activation of transcription	GO:0045991	0.0014046	GO:0045893 GO:0045990	1	query_1	2	0.666667	TRUE	GO:BP	12181	3
huMAP3_00072.1	"The transcription of the final group of viral genes of the viral life cycle, following middle transcription, or where middle transcription doesn't occur, following early transcription. Involves the transcription of genes encoding structural proteins." [GOC:bf, GOC:jh2, GOC:jl]	14615	16957	2	P22415 Q15853	2	late viral transcription	GO:0019086	0.0028092	GO:0019083	1	query_1	2	0.5	TRUE	GO:BP	5759	4
huMAP3_00072.1	"Any process involving glucose that modulates the frequency, rate or extent or transcription." [GOC:go_curators]	14615	23402	1	P22415 Q15853	2	regulation of transcription by glucose	GO:0046015	0.00468201	GO:0006355	1	query_1	2	0.4	TRUE	GO:BP	12204	5
huMAP3_00072.1	Estrogen-dependent gene expression	14615	43847	3	P22415 Q15853	2	Estrogen-dependent gene expression	REAC:R-HSA-9018519	0.0136718	REAC:R-HSA-8939211	1	query_1	2	0.015748	TRUE	REAC	836	127
huMAP3_00072.1	ESR-mediated signaling	14615	43814	3	P22415 Q15853	2	ESR-mediated signaling	REAC:R-HSA-8939211	0.0290831	REAC:R-HSA-9006931	1	query_1	2	0.0108108	TRUE	REAC	803	185
huMAP3_00074.1	Defective F8 cleavage by thrombin	14615	43540	1	P00734	1	Defective F8 cleavage by thrombin	REAC:R-HSA-9672391	0.0249718	REAC:R-HSA-9662001	0.5	query_1	2	1	TRUE	REAC	529	1
huMAP3_00074.1	COVID 19 thrombosis and anticoagulation	14615	46261	2	P00734	1	COVID 19 thrombosis and anticoagulation	WP:WP4927	0.0373152	WP:000000	0.5	query_1	2	0.166667	TRUE	WP	576	6
huMAP3_00075.1	CtBP core complex	14615	62279	8	Q9H9B1 Q96KQ7	2	CtBP core complex	CORUM:643	0.000614369	CORUM:0000000	0.333333	query_1	6	0.222222	TRUE	CORUM	357	9
huMAP3_00075.1	E2F-6 complex	14615	62593	9	Q9H9B1 Q96KQ7	2	E2F-6 complex	CORUM:1194	0.00112573	CORUM:0000000	0.333333	query_1	6	0.166667	TRUE	CORUM	671	12
huMAP3_00075.1	MTHFR deficiency	14615	46074	14	Q9H9B1 Q96KQ7	2	MTHFR deficiency	WP:WP4288	0.00171767	WP:000000	0.333333	query_1	6	0.105263	TRUE	WP	389	19
huMAP3_00075.1	CtBP complex	14615	62278	10	Q9H9B1 Q96KQ7	2	CtBP complex	CORUM:642	0.00231756	CORUM:0000000	0.333333	query_1	6	0.117647	TRUE	CORUM	356	17
huMAP3_00075.1	Regulation of TP53 Activity through Methylation	14615	44964	5	Q9H9B1 Q96KQ7	2	Regulation of TP53 Activity through Methylation	REAC:R-HSA-6804760	0.00393892	REAC:R-HSA-5633007	0.333333	query_1	6	0.111111	TRUE	REAC	1953	18
huMAP3_00075.1	Lysine degradation	14615	42475	3	Q9H9B1 Q96KQ7	2	Lysine degradation	KEGG:00310	0.0118953	KEGG:00000	0.333333	query_1	6	0.0344828	TRUE	KEGG	34	58
huMAP3_00075.1	Transcriptional Regulation by E2F6	14615	45480	6	Q9H9B1 Q96KQ7	2	Transcriptional Regulation by E2F6	REAC:R-HSA-8953750	0.0144006	REAC:R-HSA-212436	0.333333	query_1	6	0.0588235	TRUE	REAC	2469	34
huMAP3_00075.1	Transcriptional Regulation by VENTX	14615	45484	7	Q9H9B1 Q96KQ7	2	Transcriptional Regulation by VENTX	REAC:R-HSA-8853884	0.0170865	REAC:R-HSA-212436	0.333333	query_1	6	0.0540541	TRUE	REAC	2473	37
huMAP3_00075.1	Histone modifications	14615	45791	15	Q9H9B1 Q96KQ7	2	Histone modifications	WP:WP2369	0.0188461	WP:000000	0.333333	query_1	6	0.0322581	TRUE	WP	106	62
huMAP3_00075.1	Longevity regulating pathway	14615	42729	4	Q9H9B1 Q96KQ7	2	Longevity regulating pathway	KEGG:04211	0.0232179	KEGG:00000	0.333333	query_1	6	0.0246914	TRUE	KEGG	288	81
huMAP3_00075.1	"Binding to a transcription corepressor, a protein involved in negative regulation of transcription via protein-protein interactions with transcription factors and other proteins that negatively regulate transcription. Transcription corepressors do not bind DNA directly, but rather mediate protein-protein interactions between repressing transcription factors and the basal transcription machinery.…	14615	182	1	Q9H582 Q9H9B1 Q96KQ7	3	transcription corepressor binding	GO:0001222	0.0271028	GO:0001221	0.5	query_1	6	0.0666667	TRUE	GO:MF	182	45
huMAP3_00075.1	The distal and proximal transverse palmar creases are merged into a single transverse palmar crease.	14615	65584	13	Q96JM2 Q9H9B1 Q9H2P0	3	Single transverse palmar crease	HP:0000954	0.0293742	HP:0010490	0.5	query_1	6	0.0163043	TRUE	HP	745	184
huMAP3_00075.1	"The methylation of peptidyl-lysine to form peptidyl-N6,N6-dimethyl-L-lysine." [RESID:AA0075]	14615	16586	2	Q9H9B1 Q96KQ7	2	peptidyl-lysine dimethylation	GO:0018027	0.0421227	GO:0018022	0.333333	query_1	6	0.5	TRUE	GO:BP	5388	4
huMAP3_00075.1	DNMT1-EHMT2-PCNA complex	14615	62407	11	Q96KQ7	1	DNMT1-EHMT2-PCNA complex	CORUM:860	0.0499437	CORUM:0000000	0.166667	query_1	6	1	TRUE	CORUM	485	1
huMAP3_00075.1	DNMT1-EHMT2 complex	14615	62408	12	Q96KQ7	1	DNMT1-EHMT2 complex	CORUM:862	0.0499437	CORUM:0000000	0.166667	query_1	6	1	TRUE	CORUM	486	1
huMAP3_00077.1	Adipogenesis	14615	45787	4	Q15788 P42226	2	Adipogenesis	WP:WP236	0.00241379	WP:000000	1	query_1	2	0.0186916	TRUE	WP	102	107
huMAP3_00077.1	Pathways in cancer	14615	42894	1	Q15788 P42226	2	Pathways in cancer	KEGG:05200	0.0161326	KEGG:00000	1	query_1	2	0.0044843	TRUE	KEGG	453	446
huMAP3_00077.1	SRA-SRC-1 ribonucleoprotein complex	14615	62481	2	Q15788	1	SRA-SRC-1 ribonucleoprotein complex	CORUM:1042	0.049942	CORUM:0000000	0.5	query_1	2	0.5	TRUE	CORUM	559	2
huMAP3_00077.1	p50-p65 NF(kappa)B-SRC1 complex	14615	63618	3	Q15788	1	p50-p65 NF(kappa)B-SRC1 complex	CORUM:5461	0.049942	CORUM:0000000	0.5	query_1	2	0.5	TRUE	CORUM	1696	2
huMAP3_00078.1	BORC complex	14615	64810	7	Q96FH0 Q969J3 P78537	3	BORC complex	CORUM:7545	3.92799e-08	CORUM:0000000	0.75	query_1	4	0.375	TRUE	CORUM	2888	8
huMAP3_00078.1	"A protein complex that is involved in positioning of the lysosome within the cytoplasm and which is composed of BLOC1S1, BLOC1S2, BORCS5, BORCS6, BORCS7, BORCS8, KXD1 and SNAPIN. The BORC complex recruits ARL8 at the cytosolic face of lysosomes and couples them to microtubule plus-end-directed kinesin motors." [GOC:dos, GOC:li, PMID:25898167]	14615	41722	1	Q96FH0 Q969J3 P78537	3	BORC complex	GO:0099078	2.15254e-05	GO:0140535	0.75	query_1	4	0.375	TRUE	GO:CC	3339	8
huMAP3_00078.1	"Any process that modulates the size of a lysosome." [PMID:31314175]	14615	27552	5	Q96FH0 Q969J3 P78537	3	regulation of lysosome size	GO:0062196	2.15254e-05	GO:0032535	0.75	query_1	4	0.375	TRUE	GO:BP	16354	8
huMAP3_00078.1	"The side (leaflet) of the lysosomal membrane that faces the cytoplasm." [GOC:ab, GOC:dos]	14615	41591	2	Q96FH0 Q969J3 P78537	3	cytoplasmic side of lysosomal membrane	GO:0098574	6.34132e-05	GO:0005765 GO:0098562	0.75	query_1	4	0.272727	TRUE	GO:CC	3208	11
huMAP3_00078.1	"Any process that modulates the volume of an endosome, a membrane-bounded organelle that carries materials newly ingested by endocytosis." [GOC:ai]	14615	25086	3	Q96FH0 Q969J3 P78537	3	regulation of endosome size	GO:0051036	8.45466e-05	GO:0097494	0.75	query_1	4	0.25	TRUE	GO:BP	13888	12
huMAP3_00078.1	"Any process that modulates the size of a vesicle." [GOC:pm, PMID:20007772]	14615	30417	3	Q96FH0 Q969J3 P78537	3	regulation of vesicle size	GO:0097494	0.000261259	GO:0032535	0.75	query_1	4	0.176471	TRUE	GO:BP	19219	17
huMAP3_00078.1	"Any process in which a lysosome is transported to, and/or maintained in, a specific location." [GOC:mah]	14615	19026	4	Q96FH0 Q969J3 P78537	3	lysosome localization	GO:0032418	0.00798707	GO:1990849	0.75	query_1	4	0.0588235	TRUE	GO:BP	7828	51
huMAP3_00078.1	"Any process in which the vacuole is transported to, and/or maintained in, a specific location within the cell." [PMID:26283797]	14615	37178	4	Q96FH0 Q969J3 P78537	3	vacuolar localization	GO:1990849	0.00798707	GO:0051640	0.75	query_1	4	0.0588235	TRUE	GO:BP	25980	51
huMAP3_00078.1	"The directed movement of an organelle along a microtubule, mediated by motor proteins. This process begins with the attachment of an organelle to a microtubule, and ends when the organelle reaches its final destination." [GOC:mah]	14615	29093	6	Q96FH0 Q969J3 P78537	3	organelle transport along microtubule	GO:0072384	0.0218983	GO:0010970 GO:0051656	0.75	query_1	4	0.0422535	TRUE	GO:BP	17895	71
huMAP3_00079.1	TRAF2-cIAP1/BIRC2 complex	14615	63634	1	Q13490	1	TRAF2-cIAP1/BIRC2 complex	CORUM:5529	0.049942	CORUM:0000000	0.5	query_1	2	0.5	TRUE	CORUM	1712	2
huMAP3_00082.1	EGFR tyrosine kinase inhibitor resistance	14615	42636	2	Q13541 A6NMX2 P06730	3	EGFR tyrosine kinase inhibitor resistance	KEGG:01521	3.38635e-06	KEGG:00000	1	query_1	3	0.0405405	TRUE	KEGG	195	74
huMAP3_00082.1	Longevity regulating pathway	14615	42729	3	Q13541 A6NMX2 P06730	3	Longevity regulating pathway	KEGG:04211	4.45704e-06	KEGG:00000	1	query_1	3	0.037037	TRUE	KEGG	288	81
huMAP3_00082.1	HIF-1 signaling pathway	14615	42698	4	Q13541 A6NMX2 P06730	3	HIF-1 signaling pathway	KEGG:04066	8.19366e-06	KEGG:00000	1	query_1	3	0.030303	TRUE	KEGG	257	99
huMAP3_00082.1	Insulin signaling pathway	14615	42808	5	Q13541 A6NMX2 P06730	3	Insulin signaling pathway	KEGG:04910	1.70038e-05	KEGG:00000	1	query_1	3	0.0238095	TRUE	KEGG	367	126
huMAP3_00082.1	mTOR signaling pathway	14615	42725	6	Q13541 A6NMX2 P06730	3	mTOR signaling pathway	KEGG:04150	2.76552e-05	KEGG:00000	1	query_1	3	0.0202703	TRUE	KEGG	284	148
huMAP3_00082.1	Hypertrophy model	14615	46357	10	Q13541 P06730	2	Hypertrophy model	WP:WP516	0.000173183	WP:000000	0.666667	query_1	3	0.111111	TRUE	WP	672	18
huMAP3_00082.1	Focal adhesion PI3K Akt mTOR signaling pathway	14615	45985	11	Q13541 A6NMX2 P06730	3	Focal adhesion PI3K Akt mTOR signaling pathway	WP:WP3932	0.000194682	WP:000000	1	query_1	3	0.0120968	TRUE	WP	300	248
huMAP3_00082.1	PI3K-Akt signaling pathway	14615	42726	7	Q13541 A6NMX2 P06730	3	PI3K-Akt signaling pathway	KEGG:04151	0.000201546	KEGG:00000	1	query_1	3	0.0104895	TRUE	KEGG	285	286
huMAP3_00082.1	4 hydroxytamoxifen dexamethasone and retinoic acids regulation of p27 expression	14615	45970	12	Q13541 P06730	2	4 hydroxytamoxifen dexamethasone and retinoic acids regulation of p27 expression	WP:WP3879	0.00023767	WP:000000	0.666667	query_1	3	0.0952381	TRUE	WP	285	21
huMAP3_00082.1	PI3K Akt signaling pathway	14615	46036	13	Q13541 A6NMX2 P06730	3	PI3K Akt signaling pathway	WP:WP4172	0.000254288	WP:000000	1	query_1	3	0.0110701	TRUE	WP	351	271
huMAP3_00082.1	Translation inhibitors in chronically activated PDGFRA cells	14615	46152	14	Q13541 P06730	2	Translation inhibitors in chronically activated PDGFRA cells	WP:WP4566	0.000927197	WP:000000	0.666667	query_1	3	0.0487805	TRUE	WP	467	41
huMAP3_00082.1	Translation factors	14615	45689	15	Q13541 P06730	2	Translation factors	WP:WP107	0.00132925	WP:000000	0.666667	query_1	3	0.0408163	TRUE	WP	4	49
huMAP3_00082.1	Interferon type I signaling pathways	14615	46501	16	Q13541 P06730	2	Interferon type I signaling pathways	WP:WP585	0.00144102	WP:000000	0.666667	query_1	3	0.0392157	TRUE	WP	816	51
huMAP3_00082.1	mTORC1-mediated signalling	14615	45644	9	Q13541 P06730	2	mTORC1-mediated signalling	REAC:R-HSA-166208	0.00188001	REAC:R-HSA-165159	0.666667	query_1	3	0.0833333	TRUE	REAC	2633	24
huMAP3_00082.1	Leptin signaling pathway	14615	45752	17	Q13541 P06730	2	Leptin signaling pathway	WP:WP2034	0.00257262	WP:000000	0.666667	query_1	3	0.0294118	TRUE	WP	67	68
huMAP3_00082.1	Head and neck squamous cell carcinoma	14615	46174	18	Q13541 P06730	2	Head and neck squamous cell carcinoma	WP:WP4674	0.00272709	WP:000000	0.666667	query_1	3	0.0285714	TRUE	WP	489	70
huMAP3_00082.1	EGFR tyrosine kinase inhibitor resistance	14615	46214	19	Q13541 P06730	2	EGFR tyrosine kinase inhibitor resistance	WP:WP4806	0.00347772	WP:000000	0.666667	query_1	3	0.0253165	TRUE	WP	529	79
huMAP3_00082.1	Androgen receptor network in prostate cancer	14615	45770	20	Q13541 A6NMX2	2	Androgen receptor network in prostate cancer	WP:WP2263	0.00503624	WP:000000	0.666667	query_1	3	0.0210526	TRUE	WP	85	95
huMAP3_00082.1	MTOR signalling	14615	44357	9	Q13541 P06730	2	MTOR signalling	REAC:R-HSA-165159	0.00558119	REAC:R-HSA-162582	0.666667	query_1	3	0.0487805	TRUE	REAC	1346	41
huMAP3_00082.1	Angiopoietin like protein 8 regulatory pathway	14615	45977	21	Q13541 P06730	2	Angiopoietin like protein 8 regulatory pathway	WP:WP3915	0.00725872	WP:000000	0.666667	query_1	3	0.0175439	TRUE	WP	292	114
huMAP3_00082.1	Brain derived neurotrophic factor BDNF signaling pathway	14615	45794	22	Q13541 P06730	2	Brain derived neurotrophic factor BDNF signaling pathway	WP:WP2380	0.00845206	WP:000000	0.666667	query_1	3	0.0162602	TRUE	WP	109	123
huMAP3_00082.1	Insulin signaling	14615	46216	23	Q13541 P06730	2	Insulin signaling	WP:WP481	0.0114268	WP:000000	0.666667	query_1	3	0.013986	TRUE	WP	531	143
huMAP3_00082.1	Activation of the mRNA upon binding of the cap-binding complex and eIFs, and subsequent binding to 43S	14615	43113	8	Q13541 P06730	2	Activation of the mRNA upon binding of the cap-binding complex and eIFs, and subsequent binding to 43S	REAC:R-HSA-72662	0.0120367	REAC:R-HSA-72737	0.666667	query_1	3	0.0333333	TRUE	REAC	102	60
huMAP3_00082.1	Network map of SARS CoV 2 signaling pathway	14615	46334	24	Q13541 P06730	2	Network map of SARS CoV 2 signaling pathway	WP:WP5115	0.0163375	WP:000000	0.666667	query_1	3	0.0116959	TRUE	WP	649	171
huMAP3_00082.1	"Any molecular function involved in the initiation, activation, perpetuation, repression or termination of polypeptide synthesis at the ribosome." [GOC:ai]	14615	6074	1	Q13541 A6NMX2 P06730	3	translation regulator activity	GO:0045182	0.0207446	GO:0003674	1	query_1	3	0.0272727	TRUE	GO:MF	6074	110
huMAP3_00082.1	Eukaryotic Translation Initiation	14615	43852	8	Q13541 P06730	2	Eukaryotic Translation Initiation	REAC:R-HSA-72613	0.0468187	REAC:R-HSA-72766	0.666667	query_1	3	0.0169492	TRUE	REAC	841	118
huMAP3_00082.1	Cap-dependent Translation Initiation	14615	43308	8	Q13541 P06730	2	Cap-dependent Translation Initiation	REAC:R-HSA-72737	0.0468187	REAC:R-HSA-72613	0.666667	query_1	3	0.0169492	TRUE	REAC	297	118
huMAP3_00085.1	Phase 1 - inactivation of fast Na+ channels	14615	44694	5	Q6PIL6 Q9NZI2 Q9NS61 Q9Y2W7	4	Phase 1 - inactivation of fast Na+ channels	REAC:R-HSA-5576894	4.80158e-13	REAC:R-HSA-5576891	1	query_1	4	0.8	TRUE	REAC	1683	5
huMAP3_00085.1	Cardiac conduction	14615	43310	5	Q6PIL6 Q9NZI2 Q9NS61 Q9Y2W7	4	Cardiac conduction	REAC:R-HSA-5576891	1.94443e-07	REAC:R-HSA-397014	1	query_1	4	0.0470588	TRUE	REAC	299	85
huMAP3_00085.1	"Binds to and modulates the activity of a potassium channel." [GOC:dos, GOC:mah]	14615	2563	1	Q6PIL6 Q9NZI2 Q9NS61 Q9Y2W7	4	potassium channel regulator activity	GO:0015459	1.07671e-06	GO:0099106	1	query_1	4	0.121212	TRUE	GO:MF	2563	33
huMAP3_00085.1	Muscle contraction	14615	44459	5	Q6PIL6 Q9NZI2 Q9NS61 Q9Y2W7	4	Muscle contraction	REAC:R-HSA-397014	1.94562e-06	REAC:0000000	1	query_1	4	0.0266667	TRUE	REAC	1448	150
huMAP3_00085.1	"Any process that modulates the frequency, rate or extent of potassium ion transmembrane transport." [GOC:BHF, GOC:TermGenie]	14615	33139	4	Q6PIL6 Q9NZI2 Q9NS61 Q9Y2W7	4	regulation of potassium ion transmembrane transport	GO:1901379	7.705e-06	GO:0043266 GO:0071805 GO:1904062	1	query_1	4	0.0754717	TRUE	GO:BP	21941	53
huMAP3_00085.1	"A protein complex that forms a transmembrane channel through which potassium ions may cross a cell membrane in response to changes in membrane potential." [GOC:mah]	14615	38874	3	Q6PIL6 Q9NZI2 Q9NS61 Q9Y2W7	4	voltage-gated potassium channel complex	GO:0008076	8.3214e-06	GO:0034705 GO:0098797	1	query_1	4	0.0740741	TRUE	GO:CC	491	54
huMAP3_00085.1	"Any process that modulates the frequency, rate or extent of the directed movement of potassium ions (K+) into, out of or within a cell, or between cells, by means of some agent such as a transporter or pore." [GOC:jl]	14615	22141	4	Q6PIL6 Q9NZI2 Q9NS61 Q9Y2W7	4	regulation of potassium ion transport	GO:0043266	1.11637e-05	GO:0006813 GO:0010959	1	query_1	4	0.0689655	TRUE	GO:BP	10943	58
huMAP3_00085.1	"An ion channel complex through which potassium ions pass." [GOC:mah]	14615	39922	3	Q6PIL6 Q9NZI2 Q9NS61 Q9Y2W7	4	potassium channel complex	GO:0034705	1.37314e-05	GO:0034703	1	query_1	4	0.0655738	TRUE	GO:CC	1539	61
huMAP3_00085.1	"Modulates the activity of a channel via direct interaction with it. A channel catalyzes energy-independent facilitated diffusion, mediated by passage of a solute through a transmembrane aqueous pore or channel." [GOC:dos]	14615	9210	1	Q6PIL6 Q9NZI2 Q9NS61 Q9Y2W7	4	ion channel regulator activity	GO:0099106	8.74095e-05	GO:0016247	1	query_1	4	0.0416667	TRUE	GO:MF	9210	96
huMAP3_00085.1	"Binds to and modulates the activity of a transporter." [GOC:curators]	14615	10795	1	Q6PIL6 Q9NZI2 Q9NS61 Q9Y2W7	4	transporter regulator activity	GO:0141108	0.000107432	GO:0098772	1	query_1	4	0.039604	TRUE	GO:MF	10795	101
huMAP3_00085.1	"Binds to and modulates the activity of a channel. A channel catalyzes energy-independent facilitated diffusion, mediated by passage of a solute through a transmembrane aqueous pore or channel." [GOC:mah]	14615	2747	1	Q6PIL6 Q9NZI2 Q9NS61 Q9Y2W7	4	channel regulator activity	GO:0016247	0.000107432	GO:0141108	1	query_1	4	0.039604	TRUE	GO:MF	2747	101
huMAP3_00085.1	"A process in which a potassium ion is transported from one side of a membrane to the other." [GOC:mah]	14615	28622	4	Q6PIL6 Q9NZI2 Q9NS61 Q9Y2W7	4	potassium ion transmembrane transport	GO:0071805	0.000238883	GO:0006813 GO:0098655 GO:0098662	1	query_1	4	0.0325203	TRUE	GO:BP	17424	123
huMAP3_00085.1	"An ion channel complex through which cations pass." [GOC:mah]	14615	39920	3	Q6PIL6 Q9NZI2 Q9NS61 Q9Y2W7	4	cation channel complex	GO:0034703	0.000298882	GO:0034702	1	query_1	4	0.0307692	TRUE	GO:CC	1537	130
huMAP3_00085.1	"The directed movement of potassium ions (K+) into, out of or within a cell, or between cells, by means of some agent such as a transporter or pore." [GOC:ai]	14615	13720	4	Q6PIL6 Q9NZI2 Q9NS61 Q9Y2W7	4	potassium ion transport	GO:0006813	0.00031793	GO:0030001	1	query_1	4	0.030303	TRUE	GO:BP	2522	132
huMAP3_00085.1	"A protein complex that spans a membrane and forms a water-filled channel across the phospholipid bilayer allowing selective monoatomic ion transport down its electrochemical gradient." [GOC:mah, ISBN:071673706X]	14615	39919	3	Q6PIL6 Q9NZI2 Q9NS61 Q9Y2W7	4	monoatomic ion channel complex	GO:0034702	0.000822442	GO:1902495	1	query_1	4	0.0239521	TRUE	GO:CC	1536	167
huMAP3_00085.1	"Any process that modulates the frequency, rate or extent of cation transmembrane transport." [GO_REF:0000058, GOC:TermGenie, PMID:15304482]	14615	35312	4	Q6PIL6 Q9NZI2 Q9NS61 Q9Y2W7	4	regulation of monoatomic cation transmembrane transport	GO:1904062	0.00113809	GO:0034765 GO:0098655	1	query_1	4	0.0220994	TRUE	GO:BP	24114	181
huMAP3_00085.1	"Any process that modulates the frequency, rate or extent of the directed movement of ions from one side of a membrane to the other." [GOC:mah]	14615	20234	4	Q6PIL6 Q9NZI2 Q9NS61 Q9Y2W7	4	regulation of monoatomic ion transmembrane transport	GO:0034765	0.00166799	GO:0034220 GO:0034762 GO:0043269	1	query_1	4	0.0201005	TRUE	GO:BP	9036	199
huMAP3_00085.1	"Any process that modulates the frequency, rate, or extent of metal ion transport. Metal ion transport is the directed movement of metal ions, any metal ion with an electric charge, into, out of or within a cell, or between cells, by means of some agent such as a transporter or pore." [GOC:dph, GOC:tb]	14615	15792	4	Q6PIL6 Q9NZI2 Q9NS61 Q9Y2W7	4	regulation of metal ion transport	GO:0010959	0.00263892	GO:0030001 GO:0043269	1	query_1	4	0.0179372	TRUE	GO:BP	4594	223
huMAP3_00085.1	"A transmembrane protein complex which enables the transfer of a substance from one side of a membrane to the other." [GOC:bhm, GOC:TermGenie, PMID:18024586]	14615	42019	3	Q6PIL6 Q9NZI2 Q9NS61 Q9Y2W7	4	transmembrane transporter complex	GO:1902495	0.00379124	GO:0098796 GO:1990351	1	query_1	4	0.0163934	TRUE	GO:CC	3636	244
huMAP3_00085.1	"Any process that modulates the frequency, rate or extent of the directed movement of charged atoms or small charged molecules into, out of or within a cell, or between cells, by means of some agent such as a transporter or pore." [GOC:jl]	14615	22144	4	Q6PIL6 Q9NZI2 Q9NS61 Q9Y2W7	4	regulation of monoatomic ion transport	GO:0043269	0.00474554	GO:0006811 GO:0051049	1	query_1	4	0.0155039	TRUE	GO:BP	10946	258
huMAP3_00085.1	"A protein complex facilitating transport of molecules (proteins, small molecules, nucleic acids) into, out of or within a cell, or between cells." [GOC:bhm, PMID:15449578]	14615	42266	3	Q6PIL6 Q9NZI2 Q9NS61 Q9Y2W7	4	transporter complex	GO:1990351	0.0052054	GO:0032991	1	query_1	4	0.0151515	TRUE	GO:CC	3883	264
huMAP3_00085.1	"Any process that modulates the frequency, rate or extent of the directed movement of a solute from one side of a membrane to the other." [GOC:mah]	14615	20231	4	Q6PIL6 Q9NZI2 Q9NS61 Q9Y2W7	4	regulation of transmembrane transport	GO:0034762	0.00613434	GO:0050794 GO:0051049 GO:0055085	1	query_1	4	0.0145455	TRUE	GO:BP	9033	275
huMAP3_00085.1	"Binding to a calcium ion (Ca2+)." [GOC:ai]	14615	1491	2	Q6PIL6 Q9NZI2 Q9NS61 Q9Y2W7	4	calcium ion binding	GO:0005509	0.0072839	GO:0046872	1	query_1	4	0.0139373	TRUE	GO:MF	1491	287
huMAP3_00085.1	KCND3-KCNIP4 complex	14615	64203	6	Q6PIL6	1	KCND3-KCNIP4 complex	CORUM:6650	0.0249718	CORUM:0000000	0.25	query_1	4	1	TRUE	CORUM	2281	1
huMAP3_00085.1	"Any protein complex that is part of the plasma membrane." [GOC:dos]	14615	41642	3	Q6PIL6 Q9NZI2 Q9NS61 Q9Y2W7	4	plasma membrane protein complex	GO:0098797	0.0296422	GO:0005886 GO:0098796	1	query_1	4	0.00982801	TRUE	GO:CC	3259	407
huMAP3_00085.1	"A process in which an inorganic cation is transported from one side of a membrane to the other by means of some agent such as a transporter or pore." [GOC:mah]	14615	30558	4	Q6PIL6 Q9NZI2 Q9NS61 Q9Y2W7	4	inorganic cation transmembrane transport	GO:0098662	0.0299356	GO:0098660	1	query_1	4	0.00980392	TRUE	GO:BP	19360	408
huMAP3_00085.1	"The process in which a monoatomic cation is transported across a membrane. Monatomic cations (also called simple cations) are positively charged ions consisting of exactly one atom." [GOC:dos, GOC:vw]	14615	30551	4	Q6PIL6 Q9NZI2 Q9NS61 Q9Y2W7	4	monoatomic cation transmembrane transport	GO:0098655	0.0311314	GO:0006812 GO:0034220	1	query_1	4	0.00970874	TRUE	GO:BP	19353	412
huMAP3_00085.1	"The process in which an inorganic ion is transported across a membrane." [GOC:mah]	14615	30556	4	Q6PIL6 Q9NZI2 Q9NS61 Q9Y2W7	4	inorganic ion transmembrane transport	GO:0098660	0.0416553	GO:0055085	1	query_1	4	0.00902935	TRUE	GO:BP	19358	443
huMAP3_00088.1	Diet dependent trimethylamine trimethylamine N oxide metabolism	14615	46390	1	P49419	1	Diet dependent trimethylamine trimethylamine N oxide metabolism	WP:WP5219	0.0248275	WP:000000	0.333333	query_1	3	0.333333	TRUE	WP	705	3
huMAP3_00088.1	Vitamin B6 dependent and responsive disorders	14615	46057	2	P49419	1	Vitamin B6 dependent and responsive disorders	WP:WP4228	0.0496448	WP:000000	0.333333	query_1	3	0.166667	TRUE	WP	372	6
huMAP3_00089.1	Bacterial invasion of epithelial cells	14615	42864	3	Q92556 Q96JJ3 Q96BJ8 Q14185	4	Bacterial invasion of epithelial cells	KEGG:05100	5.20075e-07	KEGG:00000	0.666667	query_1	6	0.0526316	TRUE	KEGG	423	76
huMAP3_00089.1	RHOG GTPase cycle	14615	44828	6	Q8N1I0 Q96JJ3 Q92608 Q14185	4	RHOG GTPase cycle	REAC:R-HSA-9013408	1.10455e-06	REAC:R-HSA-9012999	0.666667	query_1	6	0.0597015	TRUE	REAC	1817	67
huMAP3_00089.1	PTK6 Regulates RHO GTPases, RAS GTPase and MAP kinases	14615	44670	6	Q92556 Q96JJ3 Q14185	3	PTK6 Regulates RHO GTPases, RAS GTPase and MAP kinases	REAC:R-HSA-8849471	2.01824e-06	REAC:R-HSA-8848021	0.5	query_1	6	0.230769	TRUE	REAC	1659	13
huMAP3_00089.1	ELMO1-DOCK2 complex	14615	63565	12	Q92556 Q92608	2	ELMO1-DOCK2 complex	CORUM:5341	1.70876e-05	CORUM:0000000	0.333333	query_1	6	1	TRUE	CORUM	1643	2
huMAP3_00089.1	ELMO1-DOCK1 complex	14615	63564	13	Q92556 Q14185	2	ELMO1-DOCK1 complex	CORUM:5337	1.70876e-05	CORUM:0000000	0.333333	query_1	6	1	TRUE	CORUM	1642	2
huMAP3_00089.1	ELMO1-DOCK1-CRKII complex	14615	63567	14	Q92556 Q14185	2	ELMO1-DOCK1-CRKII complex	CORUM:5343	5.12535e-05	CORUM:0000000	0.333333	query_1	6	0.666667	TRUE	CORUM	1645	3
huMAP3_00089.1	ELMO1-DOCK1-RAC1 complex	14615	63566	15	Q92556 Q14185	2	ELMO1-DOCK1-RAC1 complex	CORUM:5342	5.12535e-05	CORUM:0000000	0.333333	query_1	6	0.666667	TRUE	CORUM	1644	3
huMAP3_00089.1	Signaling by Non-Receptor Tyrosine Kinases	14615	45229	6	Q92556 Q96JJ3 Q14185	3	Signaling by Non-Receptor Tyrosine Kinases	REAC:R-HSA-9006927	0.000106578	REAC:R-HSA-162582	0.5	query_1	6	0.0652174	TRUE	REAC	2218	46
huMAP3_00089.1	Signaling by PTK6	14615	45236	6	Q92556 Q96JJ3 Q14185	3	Signaling by PTK6	REAC:R-HSA-8848021	0.000106578	REAC:R-HSA-9006927	0.5	query_1	6	0.0652174	TRUE	REAC	2225	46
huMAP3_00089.1	FCGR3A-mediated phagocytosis	14615	43879	7	Q92556 Q96JJ3 Q14185	3	FCGR3A-mediated phagocytosis	REAC:R-HSA-9664422	0.000164295	REAC:R-HSA-9664417	0.5	query_1	6	0.0566038	TRUE	REAC	868	53
huMAP3_00089.1	Parasite infection	14615	44677	7	Q92556 Q96JJ3 Q14185	3	Parasite infection	REAC:R-HSA-9664407	0.000164295	REAC:R-HSA-9658195	0.5	query_1	6	0.0566038	TRUE	REAC	1666	53
huMAP3_00089.1	Leishmania phagocytosis	14615	44288	7	Q92556 Q96JJ3 Q14185	3	Leishmania phagocytosis	REAC:R-HSA-9664417	0.000164295	REAC:R-HSA-9664407	0.5	query_1	6	0.0566038	TRUE	REAC	1277	53
huMAP3_00089.1	Regulation of actin dynamics for phagocytic cup formation	14615	44969	8	Q92556 Q96JJ3 Q14185	3	Regulation of actin dynamics for phagocytic cup formation	REAC:R-HSA-2029482	0.000194321	REAC:R-HSA-2029480	0.5	query_1	6	0.0535714	TRUE	REAC	1958	56
huMAP3_00089.1	Yersinia infection	14615	42873	4	Q92556 Q96JJ3 Q14185	3	Yersinia infection	KEGG:05135	0.000482934	KEGG:00000	0.5	query_1	6	0.026087	TRUE	KEGG	432	115
huMAP3_00089.1	Fcgamma receptor (FCGR) dependent phagocytosis	14615	43919	8	Q92556 Q96JJ3 Q14185	3	Fcgamma receptor (FCGR) dependent phagocytosis	REAC:R-HSA-2029480	0.000531494	REAC:R-HSA-168249	0.5	query_1	6	0.0384615	TRUE	REAC	908	78
huMAP3_00089.1	Nef and signal transduction	14615	44525	9	Q92556 Q92608	2	Nef and signal transduction	REAC:R-HSA-164944	0.000541723	REAC:R-HSA-164952	0.333333	query_1	6	0.285714	TRUE	REAC	1514	7
huMAP3_00089.1	RAC2 GTPase cycle	14615	44797	6	Q8N1I0 Q92608 Q14185	3	RAC2 GTPase cycle	REAC:R-HSA-9013404	0.000641418	REAC:R-HSA-9012999	0.5	query_1	6	0.0361446	TRUE	REAC	1786	83
huMAP3_00089.1	VEGFA-VEGFR2 Pathway	14615	45567	10	Q92556 Q96JJ3 Q14185	3	VEGFA-VEGFR2 Pathway	REAC:R-HSA-4420097	0.00073949	REAC:R-HSA-194138	0.5	query_1	6	0.0344828	TRUE	REAC	2556	87
huMAP3_00089.1	Signaling by VEGF	14615	45253	10	Q92556 Q96JJ3 Q14185	3	Signaling by VEGF	REAC:R-HSA-194138	0.000964479	REAC:R-HSA-9006934	0.5	query_1	6	0.0315789	TRUE	REAC	2242	95
huMAP3_00089.1	RHO GTPase cycle	14615	44807	6	Q8N1I0 Q96JJ3 Q92608 Q14185	4	RHO GTPase cycle	REAC:R-HSA-9012999	0.00137432	REAC:R-HSA-194315	0.666667	query_1	6	0.0101523	TRUE	REAC	1796	394
huMAP3_00089.1	Leishmania infection	14615	44286	7	Q92556 Q96JJ3 Q14185	3	Leishmania infection	REAC:R-HSA-9658195	0.0028391	REAC:R-HSA-9824443	0.5	query_1	6	0.0220588	TRUE	REAC	1275	136
huMAP3_00089.1	Parasitic Infection Pathways	14615	44678	7	Q92556 Q96JJ3 Q14185	3	Parasitic Infection Pathways	REAC:R-HSA-9824443	0.0028391	REAC:R-HSA-5663205	0.5	query_1	6	0.0220588	TRUE	REAC	1667	136
huMAP3_00089.1	Shigellosis	14615	42869	5	Q92556 Q96JJ3 Q14185	3	Shigellosis	KEGG:05131	0.00369808	KEGG:00000	0.5	query_1	6	0.0132159	TRUE	KEGG	428	227
huMAP3_00089.1	Factors involved in megakaryocyte development and platelet production	14615	43911	11	Q8N1I0 Q92608 Q14185	3	Factors involved in megakaryocyte development and platelet production	REAC:R-HSA-983231	0.00436662	REAC:R-HSA-109582	0.5	query_1	6	0.0191083	TRUE	REAC	900	157
huMAP3_00089.1	RAC1 GTPase cycle	14615	44796	6	Q8N1I0 Q92608 Q14185	3	RAC1 GTPase cycle	REAC:R-HSA-9013149	0.00445044	REAC:R-HSA-9012999	0.5	query_1	6	0.0189873	TRUE	REAC	1785	158
huMAP3_00089.1	"Any process involved in the controlled self-propelled movement of a cell that results in translocation of the cell from one place to another." [GOC:dgh, GOC:dph, GOC:isa_complete, GOC:mlg]	14615	24736	2	Q8N1I0 Q92556 Q96JJ3 Q92608 Q96BJ8 Q14185	6	cell motility	GO:0048870	0.0067849	GO:0009987	1	query_1	6	0.00571429	TRUE	GO:BP	13538	1050
huMAP3_00089.1	Signaling by Rho GTPases	14615	45245	6	Q8N1I0 Q96JJ3 Q92608 Q14185	4	Signaling by Rho GTPases	REAC:R-HSA-194315	0.00879877	REAC:R-HSA-9716542	0.666667	query_1	6	0.00634921	TRUE	REAC	2234	630
huMAP3_00089.1	The role of Nef in HIV-1 replication and disease pathogenesis	14615	45441	9	Q92556 Q92608	2	The role of Nef in HIV-1 replication and disease pathogenesis	REAC:R-HSA-164952	0.00902151	REAC:R-HSA-162909	0.333333	query_1	6	0.0740741	TRUE	REAC	2430	27
huMAP3_00089.1	Signaling by Rho GTPases, Miro GTPases and RHOBTB3	14615	45246	6	Q8N1I0 Q96JJ3 Q92608 Q14185	4	Signaling by Rho GTPases, Miro GTPases and RHOBTB3	REAC:R-HSA-9716542	0.00959412	REAC:R-HSA-162582	0.666667	query_1	6	0.00621118	TRUE	REAC	2235	644
huMAP3_00089.1	"Stimulates the exchange of GDP to GTP on a signaling GTPase, changing its conformation to its active form. Guanine nucleotide exchange factors (GEFs) act by stimulating the release of guanosine diphosphate (GDP) to allow binding of guanosine triphosphate (GTP), which is more abundant in the cell under normal cellular physiological conditions." [GOC:kd, GOC:mah, PMID:23303910, PMID:27218782]	14615	1270	1	Q8N1I0 Q92556 Q92608 Q14185	4	guanyl-nucleotide exchange factor activity	GO:0005085	0.0115448	GO:0030695	0.666667	query_1	6	0.0242424	TRUE	GO:MF	1270	165
huMAP3_00089.1	Infectious disease	14615	44160	7	Q92556 Q96JJ3 Q92608 Q14185	4	Infectious disease	REAC:R-HSA-5663205	0.030385	REAC:R-HSA-1643685	0.666667	query_1	6	0.00462963	TRUE	REAC	1149	864
huMAP3_00089.1	Innate Immune System	14615	44181	8	Q92556 Q96JJ3 Q92608 Q14185	4	Innate Immune System	REAC:R-HSA-168249	0.0338175	REAC:R-HSA-168256	0.666667	query_1	6	0.0045045	TRUE	REAC	1170	888
huMAP3_00089.1	Signal Transduction	14615	45155	6	Q8N1I0 Q92556 Q96JJ3 Q92608 Q14185	5	Signal Transduction	REAC:R-HSA-162582	0.0495023	REAC:0000000	0.833333	query_1	6	0.00247036	TRUE	REAC	2144	2024
huMAP3_00090.1	CENP-A-histone H4 heterodimer- HJURP complex	14615	64748	3	P49450 Q8NCD3	2	CENP-A-histone H4 heterodimer- HJURP complex	CORUM:7413	1.70876e-06	CORUM:0000000	1	query_1	2	1	TRUE	CORUM	2826	2
huMAP3_00090.1	CENP-A nucleosomal complex	14615	64738	4	P49450 Q8NCD3	2	CENP-A nucleosomal complex	CORUM:7388	0.000112778	CORUM:0000000	1	query_1	2	0.166667	TRUE	CORUM	2816	12
huMAP3_00090.1	2q37 copy number variation syndrome	14615	46395	5	P49450 Q8NCD3	2	2q37 copy number variation syndrome	WP:WP5224	0.00232398	WP:000000	1	query_1	2	0.0190476	TRUE	WP	710	105
huMAP3_00090.1	Deposition of new CENPA-containing nucleosomes at the centromere	14615	43718	2	P49450 Q8NCD3	2	Deposition of new CENPA-containing nucleosomes at the centromere	REAC:R-HSA-606279	0.00312703	REAC:R-HSA-774815	1	query_1	2	0.0327869	TRUE	REAC	707	61
huMAP3_00090.1	Nucleosome assembly	14615	44584	2	P49450 Q8NCD3	2	Nucleosome assembly	REAC:R-HSA-774815	0.00312703	REAC:R-HSA-73886	1	query_1	2	0.0327869	TRUE	REAC	1573	61
huMAP3_00090.1	"Dynamic structural changes in centromeric DNA." [GOC:mah]	14615	18460	1	P49450 Q8NCD3	2	chromatin remodeling at centromere	GO:0031055	0.00983222	GO:0006338	1	query_1	2	0.285714	TRUE	GO:BP	7262	7
huMAP3_00090.1	"The formation of chromatin containing the histone H3 variant CENP-A to form centromeric chromatin. This specialised chromatin occurs at centromeric region in point centromeres, and the central core in modular centromeres." [GOC:mah, GOC:vw, PMID:18158900, PMID:19217403, PMID:35422390]	14615	19876	1	P49450 Q8NCD3	2	CENP-A containing chromatin assembly	GO:0034080	0.00983222	GO:0031055 GO:0034508	1	query_1	2	0.285714	TRUE	GO:BP	8678	7
huMAP3_00090.1	Chromosome Maintenance	14615	43360	2	P49450 Q8NCD3	2	Chromosome Maintenance	REAC:R-HSA-73886	0.0136718	REAC:R-HSA-1640170	1	query_1	2	0.015748	TRUE	REAC	349	127
huMAP3_00094.1	lung; endothelial cells[High]	14615	61518	2	Q92917 O60231	2	lung; endothelial cells[High]	HPA:0300203	0.02218	HPA:0300202	1	query_1	2	0.00735294	TRUE	HPA	455	272
huMAP3_00094.1	mRNA Splicing - Major Pathway	14615	45640	1	Q92917 O60231	2	mRNA Splicing - Major Pathway	REAC:R-HSA-72163	0.0343461	REAC:R-HSA-72172	1	query_1	2	0.00995025	TRUE	REAC	2629	201
huMAP3_00094.1	mRNA Splicing	14615	45639	1	Q92917 O60231	2	mRNA Splicing	REAC:R-HSA-72172	0.0367862	REAC:R-HSA-72203	1	query_1	2	0.00961538	TRUE	REAC	2628	208
huMAP3_00095.1	mitochondrial calcium uniporter complex	14615	64076	4	Q9BPX6 Q8IYU8	2	mitochondrial calcium uniporter complex	CORUM:6473	1.70876e-05	CORUM:0000000	1	query_1	2	0.4	TRUE	CORUM	2154	5
huMAP3_00095.1	Processing of SMDT1	14615	44761	3	Q9BPX6 Q8IYU8	2	Processing of SMDT1	REAC:R-HSA-8949664	0.000205051	REAC:R-HSA-8949215	1	query_1	2	0.125	TRUE	REAC	1750	16
huMAP3_00095.1	Mitochondrial calcium ion transport	14615	44431	3	Q9BPX6 Q8IYU8	2	Mitochondrial calcium ion transport	REAC:R-HSA-8949215	0.000394724	REAC:R-HSA-382551	1	query_1	2	0.0909091	TRUE	REAC	1420	22
huMAP3_00095.1	"A calcium channel complex in the mitochondrial inner membrane capable of highly-selective calcium channel activity. Its components include the EF-hand-containing proteins mitochondrial calcium uptake 1 (MICU1) and MICU2, the pore-forming subunit mitochondrial calcium uniporter (MCU) and its paralog MCUb, and the MCU regulator EMRE." [PMID:24231807]	14615	42222	1	Q9BPX6 Q8IYU8	2	uniplex complex	GO:1990246	0.00702301	GO:0034704 GO:0098800	1	query_1	2	0.333333	TRUE	GO:CC	3839	6
huMAP3_00095.1	"A process in which a calcium ion (Ca2+) is transported from the cytosol into the mitochondrial matrix." [GOC:vw]	14615	21133	2	Q9BPX6 Q8IYU8	2	calcium import into the mitochondrion	GO:0036444	0.0309012	GO:0006851 GO:0170036	1	query_1	2	0.166667	TRUE	GO:BP	9935	12
huMAP3_00096.1	Glutathione conjugation	14615	44037	16	P09210 Q7RTV2 Q16772 P08263	4	Glutathione conjugation	REAC:R-HSA-156590	1.53369e-08	REAC:R-HSA-156580	0.8	query_1	5	0.125	TRUE	REAC	1026	32
huMAP3_00096.1	Glutathione metabolism	14615	42502	4	P09210 Q7RTV2 Q16772 P08263	4	Glutathione metabolism	KEGG:00480	2.93424e-08	KEGG:00000	0.8	query_1	5	0.08	TRUE	KEGG	61	50
huMAP3_00096.1	Chemical carcinogenesis - DNA adducts	14615	42897	5	P09210 Q7RTV2 Q16772 P08263	4	Chemical carcinogenesis - DNA adducts	KEGG:05204	3.73025e-08	KEGG:00000	0.8	query_1	5	0.0754717	TRUE	KEGG	456	53
huMAP3_00096.1	Drug metabolism - cytochrome P450	14615	42597	6	P09210 Q7RTV2 Q16772 P08263	4	Drug metabolism - cytochrome P450	KEGG:00982	4.02845e-08	KEGG:00000	0.8	query_1	5	0.0740741	TRUE	KEGG	156	54
huMAP3_00096.1	Metabolism of xenobiotics by cytochrome P450	14615	42595	7	P09210 Q7RTV2 Q16772 P08263	4	Metabolism of xenobiotics by cytochrome P450	KEGG:00980	5.79587e-08	KEGG:00000	0.8	query_1	5	0.0677966	TRUE	KEGG	154	59
huMAP3_00096.1	Drug metabolism - other enzymes	14615	42598	8	P09210 Q7RTV2 Q16772 P08263	4	Drug metabolism - other enzymes	KEGG:00983	9.75657e-08	KEGG:00000	0.8	query_1	5	0.0597015	TRUE	KEGG	157	67
huMAP3_00096.1	Platinum drug resistance	14615	42639	9	P09210 Q7RTV2 Q16772 P08263	4	Platinum drug resistance	KEGG:01524	1.16693e-07	KEGG:00000	0.8	query_1	5	0.0571429	TRUE	KEGG	198	70
huMAP3_00096.1	Phase II - Conjugation of compounds	14615	44699	16	P09210 Q7RTV2 Q16772 P08263	4	Phase II - Conjugation of compounds	REAC:R-HSA-156580	6.72766e-07	REAC:R-HSA-211859	0.8	query_1	5	0.05	TRUE	REAC	1688	80
huMAP3_00096.1	Fluid shear stress and atherosclerosis	14615	42936	10	P09210 Q7RTV2 Q16772 P08263	4	Fluid shear stress and atherosclerosis	KEGG:05418	9.41103e-07	KEGG:00000	0.8	query_1	5	0.034188	TRUE	KEGG	495	117
huMAP3_00096.1	"Catalysis of the reaction: R-X + glutathione = H-X + R-S-glutathione. R may be an aliphatic, aromatic or heterocyclic group; X may be a sulfate, nitrile or halide group." [EC:2.5.1.18]	14615	728	1	P09210 Q7RTV2 Q16772 P08263	4	glutathione transferase activity	GO:0004364	9.61436e-07	GO:0016765	0.8	query_1	5	0.181818	TRUE	GO:MF	728	22
huMAP3_00096.1	NRF2 pathway	14615	45869	24	P09210 Q7RTV2 Q16772 P08263	4	NRF2 pathway	WP:WP2884	1.02046e-06	WP:000000	0.8	query_1	5	0.0357143	TRUE	WP	184	112
huMAP3_00096.1	Metapathway biotransformation Phase I and II	14615	46518	25	P09210 Q7RTV2 Q16772 P08263	4	Metapathway biotransformation Phase I and II	WP:WP702	2.17144e-06	WP:000000	0.8	query_1	5	0.0296296	TRUE	WP	833	135
huMAP3_00096.1	Hepatocellular carcinoma	14615	42917	11	P09210 Q7RTV2 Q16772 P08263	4	Hepatocellular carcinoma	KEGG:05225	3.24685e-06	KEGG:00000	0.8	query_1	5	0.0251572	TRUE	KEGG	476	159
huMAP3_00096.1	Chemical carcinogenesis - receptor activation	14615	42900	12	P09210 Q7RTV2 Q16772 P08263	4	Chemical carcinogenesis - receptor activation	KEGG:05207	3.5887e-06	KEGG:00000	0.8	query_1	5	0.0245399	TRUE	KEGG	459	163
huMAP3_00096.1	"The chemical reactions and pathways involving glutathione, the tripeptide glutamylcysteinylglycine, which acts as a coenzyme for some enzymes and as an antioxidant in the protection of sulfhydryl groups in enzymes and other proteins; it has a specific role in the reduction of hydrogen peroxide (H2O2) and oxidized ascorbate, and it participates in the gamma-glutamyl cycle." [ISBN:0198506732]	14615	13673	2	P09210 Q7RTV2 Q16772 P08263	4	glutathione metabolic process	GO:0006749	6.09135e-06	GO:0006518 GO:0006575 GO:0006790	0.8	query_1	5	0.117647	TRUE	GO:BP	2475	34
huMAP3_00096.1	Chemical carcinogenesis - reactive oxygen species	14615	42901	13	P09210 Q7RTV2 Q16772 P08263	4	Chemical carcinogenesis - reactive oxygen species	KEGG:05208	8.50712e-06	KEGG:00000	0.8	query_1	5	0.019802	TRUE	KEGG	460	202
huMAP3_00096.1	Biological oxidations	14615	43231	16	P09210 Q7RTV2 Q16772 P08263	4	Biological oxidations	REAC:R-HSA-211859	1.20012e-05	REAC:R-HSA-1430728	0.8	query_1	5	0.0245399	TRUE	REAC	220	163
huMAP3_00096.1	Nuclear receptors meta pathway	14615	45868	26	P09210 Q7RTV2 Q16772 P08263	4	Nuclear receptors meta pathway	WP:WP2882	2.63246e-05	WP:000000	0.8	query_1	5	0.0159363	TRUE	WP	183	251
huMAP3_00096.1	"Catalysis of the transfer of an alkyl or aryl (but not methyl) group from one compound (donor) to another (acceptor)." [GOC:jl, ISBN:0198506732]	14615	2962	1	P09210 Q7RTV2 Q16772 P08263	4	transferase activity, transferring alkyl or aryl (other than methyl) groups	GO:0016765	3.84216e-05	GO:0016740	0.8	query_1	5	0.0754717	TRUE	GO:MF	2962	53
huMAP3_00096.1	Pathways in cancer	14615	42894	14	P09210 Q7RTV2 Q16772 P08263	4	Pathways in cancer	KEGG:05200	0.000202735	KEGG:00000	0.8	query_1	5	0.00896861	TRUE	KEGG	453	446
huMAP3_00096.1	"The chemical reactions and pathways involving a xenobiotic compound, a compound foreign to the organim exposed to it. It may be synthesized by another organism (like ampicilin) or it can be a synthetic chemical." [GOC:cab2, GOC:krc]	14615	13713	3	P09210 Q7RTV2 Q16772 P08263	4	xenobiotic metabolic process	GO:0006805	0.000291515	GO:0044237 GO:0071466	0.8	query_1	5	0.045977	TRUE	GO:BP	2515	87
huMAP3_00096.1	"Any process that results in a change in state or activity of a cell (in terms of movement, secretion, enzyme production, gene expression, etc.) as a result of a stimulus from a xenobiotic, a compound foreign to the organism exposed to it. It may be synthesized by another organism (like ampicilin) or it can be a synthetic chemical." [GOC:krc, GOC:mah]	14615	28398	3	P09210 Q7RTV2 Q16772 P08263	4	cellular response to xenobiotic stimulus	GO:0071466	0.000727711	GO:0009410 GO:0070887	0.8	query_1	5	0.0366972	TRUE	GO:BP	17200	109
huMAP3_00096.1	Glutathione metabolism	14615	45687	27	Q7RTV2 P08263	2	Glutathione metabolism	WP:WP100	0.0007983	WP:000000	0.4	query_1	5	0.117647	TRUE	WP	2	17
huMAP3_00096.1	"The chemical reactions and pathways involving compounds derived from amino acids, organic acids containing one or more amino substituents." [GOC:ai]	14615	13519	2	P09210 Q7RTV2 Q16772 P08263	4	cellular modified amino acid metabolic process	GO:0006575	0.000969336	GO:0044237 GO:1901564	0.8	query_1	5	0.034188	TRUE	GO:BP	2321	117
huMAP3_00096.1	FOXA2 pathway	14615	46305	28	P09210 P08263	2	FOXA2 pathway	WP:WP5066	0.00100347	WP:000000	0.4	query_1	5	0.105263	TRUE	WP	620	19
huMAP3_00096.1	NFE2L2 regulating anti-oxidant/detoxification enzymes	14615	44484	17	Q16772 P08263	2	NFE2L2 regulating anti-oxidant/detoxification enzymes	REAC:R-HSA-9818027	0.00182067	REAC:R-HSA-9759194	0.4	query_1	5	0.125	TRUE	REAC	1473	16
huMAP3_00096.1	"Any process that results in a change in state or activity of a cell or an organism (in terms of movement, secretion, enzyme production, gene expression, etc.) as a result of a stimulus from a xenobiotic, a compound foreign to the organim exposed to it. It may be synthesized by another organism (like ampicilin) or it can be a synthetic chemical." [GOC:jl, GOC:krc]	14615	14710	3	P09210 Q7RTV2 Q16772 P08263	4	response to xenobiotic stimulus	GO:0009410	0.00206013	GO:0042221	0.8	query_1	5	0.0283688	TRUE	GO:BP	3512	141
huMAP3_00096.1	Azathioprine ADME	14615	43203	18	P09210 P08263	2	Azathioprine ADME	REAC:R-HSA-9748787	0.00259338	REAC:R-HSA-9748784	0.4	query_1	5	0.105263	TRUE	REAC	192	19
huMAP3_00096.1	rectum; endothelial cells[≥Low]	14615	61610	21	P09210 Q16772 P08263	3	rectum; endothelial cells[≥Low]	HPA:0400201	0.00285653	HPA:0400000	0.6	query_1	5	0.0136364	TRUE	HPA	547	220
huMAP3_00096.1	duodenum; endocrine cells[High]	14615	61322	19	P09210 Q16772 P08263	3	duodenum; endocrine cells[High]	HPA:0151293	0.00465167	HPA:0151292	0.6	query_1	5	0.011583	TRUE	HPA	259	259
huMAP3_00096.1	duodenum; enterocytes[≥Medium]	14615	61324	20	P09210 Q16772 P08263	3	duodenum; enterocytes[≥Medium]	HPA:0151302	0.0130253	HPA:0151301	0.6	query_1	5	0.00819672	TRUE	HPA	261	366
huMAP3_00096.1	Metabolic pathways	14615	42622	15	P09210 Q7RTV2 Q16772 P08263	4	Metabolic pathways	KEGG:01100	0.0139298	KEGG:00000	0.8	query_1	5	0.00308404	TRUE	KEGG	181	1297
huMAP3_00096.1	duodenum; endocrine cells[≥Medium]	14615	61321	19	P09210 Q16772 P08263	3	duodenum; endocrine cells[≥Medium]	HPA:0151292	0.0149049	HPA:0151291	0.6	query_1	5	0.0078329	TRUE	HPA	258	383
huMAP3_00096.1	"The chemical reactions and pathways involving the nonmetallic element sulfur or compounds that contain sulfur, such as the amino acids methionine and cysteine or the tripeptide glutathione." [GOC:ai]	14615	13702	2	P09210 Q7RTV2 Q16772 P08263	4	sulfur compound metabolic process	GO:0006790	0.0180996	GO:0044237	0.8	query_1	5	0.0165289	TRUE	GO:BP	2504	242
huMAP3_00096.1	duodenum; endocrine cells[≥Low]	14615	61320	19	P09210 Q16772 P08263	3	duodenum; endocrine cells[≥Low]	HPA:0151291	0.0187751	HPA:0150000	0.6	query_1	5	0.00724638	TRUE	HPA	257	414
huMAP3_00096.1	duodenum; enterocytes[≥Low]	14615	61323	20	P09210 Q16772 P08263	3	duodenum; enterocytes[≥Low]	HPA:0151301	0.0240343	HPA:0150000	0.6	query_1	5	0.00666667	TRUE	HPA	260	450
huMAP3_00096.1	rectum; mucosal lymphoid cells[≥Low]	14615	61631	22	P09210 Q16772 P08263	3	rectum; mucosal lymphoid cells[≥Low]	HPA:0401331	0.0241927	HPA:0400000	0.6	query_1	5	0.00665188	TRUE	HPA	568	451
huMAP3_00096.1	small intestine; enterocytes[≥Low]	14615	61792	23	P09210 Q16772 P08263	3	small intestine; enterocytes[≥Low]	HPA:0481301	0.0268211	HPA:0480000	0.6	query_1	5	0.00642398	TRUE	HPA	729	467
huMAP3_00096.1	Nuclear events mediated by NFE2L2	14615	44580	17	Q16772 P08263	2	Nuclear events mediated by NFE2L2	REAC:R-HSA-9759194	0.0451766	REAC:R-HSA-9755511	0.4	query_1	5	0.025641	TRUE	REAC	1569	78
huMAP3_00096.1	Drug ADME	14615	43780	18	P09210 P08263	2	Drug ADME	REAC:R-HSA-9748784	0.0487219	REAC:0000000	0.4	query_1	5	0.0246914	TRUE	REAC	769	81
huMAP3_00100.1	Retinal infarction	14615	69841	1	P62736	1	Retinal infarction	HP:0007866	0.0499437	HP:0000479	0.5	query_1	2	1	TRUE	HP	5002	1
huMAP3_00100.1	Abnormally increased caliber of the left subclavian artery.	14615	76156	2	P62736	1	Dilated left subclavian artery	HP:0031252	0.0499437	HP:0031251	0.5	query_1	2	1	TRUE	HP	11317	1
huMAP3_00100.1	An abnormal widening (dilatation) of the brachiocephalic artery	14615	79146	3	P62736	1	Brachiocephalic artery aneurysm	HP:0034324	0.0499437	HP:0002617	0.5	query_1	2	1	TRUE	HP	14307	1
huMAP3_00100.1	An abnormal widening (dilatation) of the common carotid artery.	14615	79147	4	P62736	1	Common carotid artery aneurysm	HP:0034325	0.0499437	HP:0430021	0.5	query_1	2	1	TRUE	HP	14308	1
huMAP3_00100.1	Multiple cysts along the pupillary margin that appear as spherical or tear-drop-shaped pigmented lesions or wrinkled masses emerging from the pupillary border of the iris.	14615	81757	5	P62736	1	Iris flocculi	HP:0500007	0.0499437	HP:0000525	0.5	query_1	2	1	TRUE	HP	16918	1
huMAP3_00102.1	Processing of Intronless Pre-mRNAs	14615	44760	6	Q10570 Q6UN15 O95639 P33240 Q9C0J8 Q12996 Q9P2I0 Q05048 Q9UKF6	9	Processing of Intronless Pre-mRNAs	REAC:R-HSA-77595	1.572e-23	REAC:R-HSA-75067	0.818182	query_1	11	0.473684	TRUE	REAC	1749	19
huMAP3_00102.1	Processing of Capped Intronless Pre-mRNA	14615	44758	6	Q10570 Q6UN15 O95639 P33240 Q9C0J8 Q12996 Q9P2I0 Q05048 Q9UKF6	9	Processing of Capped Intronless Pre-mRNA	REAC:R-HSA-75067	7.96772e-22	REAC:R-HSA-8953854	0.818182	query_1	11	0.333333	TRUE	REAC	1747	27
huMAP3_00102.1	"Any macromolecular complex involved in cleavage or polyadenylation of mRNA molecules." [GOC:mah, PMID:10357856]	14615	38776	2	Q10570 Q6UN15 O95639 P33240 Q9C0J8 Q12996 Q9P2I0 Q05048 Q9UKF6	9	mRNA cleavage factor complex	GO:0005849	9.65112e-21	GO:0140513	0.818182	query_1	11	0.428571	TRUE	GO:CC	393	21
huMAP3_00102.1	mRNA 3'-end processing	14615	45634	6	Q10570 Q6UN15 O95639 P33240 Q9C0J8 Q12996 Q9P2I0 Q05048 Q9UKF6	9	mRNA 3'-end processing	REAC:R-HSA-72187	1.07721e-18	REAC:R-HSA-72203	0.818182	query_1	11	0.163636	TRUE	REAC	2623	55
huMAP3_00102.1	RNA Polymerase II Transcription Termination	14615	44855	7	Q10570 Q6UN15 O95639 P33240 Q9C0J8 Q12996 Q9P2I0 Q05048 Q9UKF6	9	RNA Polymerase II Transcription Termination	REAC:R-HSA-73856	4.00571e-18	REAC:R-HSA-73857	0.818182	query_1	11	0.142857	TRUE	REAC	1844	63
huMAP3_00102.1	Polyadenylation complex (CSTF1, CSTF2, CSTF3, SYMPK CPSF1, CPSF2, CPSF3)	14615	62553	14	Q10570 P33240 Q12996 Q9P2I0 Q05048 Q9UKF6	6	Polyadenylation complex (CSTF1, CSTF2, CSTF3, SYMPK CPSF1, CPSF2, CPSF3)	CORUM:1147	1.58772e-17	CORUM:0000000	0.545455	query_1	11	0.857143	TRUE	CORUM	631	7
huMAP3_00102.1	mRNA surveillance pathway	14615	42651	5	Q10570 Q6UN15 O95639 P33240 Q9C0J8 Q12996 Q9P2I0 Q05048 Q9UKF6	9	mRNA surveillance pathway	KEGG:03015	2.60073e-17	KEGG:00000	0.818182	query_1	11	0.0989011	TRUE	KEGG	210	91
huMAP3_00102.1	Cleavage and polyadenylation factor (CPSF)	14615	62551	14	Q10570 Q6UN15 O95639 Q9P2I0 Q9UKF6	5	Cleavage and polyadenylation factor (CPSF)	CORUM:1144	5.52461e-15	CORUM:0000000	0.454545	query_1	11	1	TRUE	CORUM	629	5
huMAP3_00102.1	"A multisubunit complex that binds to the canonical AAUAAA hexamer and to U-rich upstream sequence elements on the pre-mRNA, thereby stimulating the otherwise weakly active and nonspecific polymerase to elongate efficiently RNAs containing a poly(A) signal." [PMID:14749727]	14615	38774	2	Q10570 Q6UN15 O95639 P33240 Q9C0J8 Q9P2I0 Q9UKF6	7	mRNA cleavage and polyadenylation specificity factor complex	GO:0005847	1.13444e-14	GO:0005849	0.636364	query_1	11	0.411765	TRUE	GO:CC	391	17
huMAP3_00102.1	Processing of Capped Intron-Containing Pre-mRNA	14615	44757	6	Q10570 Q6UN15 O95639 P33240 Q9C0J8 Q12996 Q9P2I0 Q05048 Q9UKF6	9	Processing of Capped Intron-Containing Pre-mRNA	REAC:R-HSA-72203	3.46299e-12	REAC:R-HSA-8953854	0.818182	query_1	11	0.0328467	TRUE	REAC	1746	274
huMAP3_00102.1	Transport of Mature mRNA Derived from an Intronless Transcript	14615	45519	6	Q10570 Q6UN15 O95639 Q9C0J8 Q9P2I0 Q9UKF6	6	Transport of Mature mRNA Derived from an Intronless Transcript	REAC:R-HSA-159231	2.42089e-11	REAC:R-HSA-159234	0.545455	query_1	11	0.157895	TRUE	REAC	2508	38
huMAP3_00102.1	Transport of Mature mRNAs Derived from Intronless Transcripts	14615	45521	6	Q10570 Q6UN15 O95639 Q9C0J8 Q9P2I0 Q9UKF6	6	Transport of Mature mRNAs Derived from Intronless Transcripts	REAC:R-HSA-159234	2.86021e-11	REAC:R-HSA-72202	0.545455	query_1	11	0.153846	TRUE	REAC	2510	39
huMAP3_00102.1	mRNA processing	14615	46022	15	Q10570 O95639 P33240 Q12996 Q9P2I0 Q05048 Q9UKF6	7	mRNA processing	WP:WP411	7.95377e-11	WP:000000	0.636364	query_1	11	0.057377	TRUE	WP	337	122
huMAP3_00102.1	Transport of Mature Transcript to Cytoplasm	14615	45518	6	Q10570 Q6UN15 O95639 Q9C0J8 Q9P2I0 Q9UKF6	6	Transport of Mature Transcript to Cytoplasm	REAC:R-HSA-72202	2.40828e-09	REAC:R-HSA-72203	0.545455	query_1	11	0.0759494	TRUE	REAC	2507	79
huMAP3_00102.1	Metabolism of RNA	14615	44385	6	Q10570 Q6UN15 O95639 P33240 Q9C0J8 Q12996 Q9P2I0 Q05048 Q9UKF6	9	Metabolism of RNA	REAC:R-HSA-8953854	1.34065e-08	REAC:0000000	0.818182	query_1	11	0.0131579	TRUE	REAC	1374	684
huMAP3_00102.1	Cleavage stimulation factor	14615	62552	14	P33240 Q12996 Q05048	3	Cleavage stimulation factor	CORUM:1146	2.10622e-08	CORUM:0000000	0.272727	query_1	11	1	TRUE	CORUM	630	3
huMAP3_00102.1	BARD1-BRCA1-CSTF complex	14615	62866	14	P33240 Q12996 Q05048	3	BARD1-BRCA1-CSTF complex	CORUM:2211	2.10449e-07	CORUM:0000000	0.272727	query_1	11	0.6	TRUE	CORUM	944	5
huMAP3_00102.1	RNA Polymerase II Transcription	14615	44850	7	Q10570 Q6UN15 O95639 P33240 Q9C0J8 Q12996 Q9P2I0 Q05048 Q9UKF6	9	RNA Polymerase II Transcription	REAC:R-HSA-73857	1.3208e-06	REAC:R-HSA-74160	0.818182	query_1	11	0.00786713	TRUE	REAC	1839	1144
huMAP3_00102.1	"Any process involved in forming the mature 3' end of an mRNA molecule." [GOC:mah]	14615	18492	3	Q10570 Q9C0J8 Q12996 Q9P2I0 Q9UKF6	5	mRNA 3'-end processing	GO:0031124	3.49423e-06	GO:0006397 GO:0031123	0.454545	query_1	11	0.119048	TRUE	GO:BP	7294	42
huMAP3_00102.1	Gene expression (Transcription)	14615	44022	7	Q10570 Q6UN15 O95639 P33240 Q9C0J8 Q12996 Q9P2I0 Q05048 Q9UKF6	9	Gene expression (Transcription)	REAC:R-HSA-74160	4.02013e-06	REAC:0000000	0.818182	query_1	11	0.00693909	TRUE	REAC	1011	1297
huMAP3_00102.1	lung; alveolar cells type I[≥Low]	14615	61510	9	Q6UN15 P33240 Q9C0J8 O15460 Q12996 P07237 Q9P2I0 Q05048	8	lung; alveolar cells type I[≥Low]	HPA:0301361	9.99257e-06	HPA:0300000	0.727273	query_1	11	0.00790514	TRUE	HPA	447	1012
huMAP3_00102.1	"Binding to an RNA molecule or a portion thereof." [GOC:jl, GOC:mah]	14615	346	1	Q10570 Q6UN15 O95639 P33240 Q9C0J8 Q12996 P07237 Q9P2I0 Q05048 Q9UKF6	10	RNA binding	GO:0003723	3.17468e-05	GO:0003676	0.909091	query_1	11	0.00714286	TRUE	GO:MF	346	1400
huMAP3_00102.1	"The enzymatic addition of a sequence of 40-200 adenylyl residues at the 3' end of a eukaryotic mRNA primary transcript." [ISBN:0198506732]	14615	13368	3	Q10570 Q9C0J8 Q9P2I0 Q9UKF6	4	mRNA polyadenylation	GO:0006378	6.30804e-05	GO:0031124	0.363636	query_1	11	0.181818	TRUE	GO:BP	2170	22
huMAP3_00102.1	"Any process involved in forming the mature 3' end of an RNA molecule." [GOC:mah]	14615	18491	3	Q10570 Q9C0J8 Q12996 Q9P2I0 Q9UKF6	5	RNA 3'-end processing	GO:0031123	0.000124996	GO:0006396	0.454545	query_1	11	0.0595238	TRUE	GO:BP	7293	84
huMAP3_00102.1	"A stable assembly of two or more macromolecules, i.e. proteins, nucleic acids, carbohydrates or lipids, in which at least one component is a protein and the constituent parts function together in the nucleus." [GOC:pg]	14615	41940	2	Q10570 Q6UN15 O95639 P33240 Q9C0J8 Q12996 Q9P2I0 Q05048 Q9UKF6	9	nuclear protein-containing complex	GO:0140513	0.000188828	GO:0005634 GO:0032991	0.818182	query_1	11	0.00813743	TRUE	GO:CC	3557	1106
huMAP3_00102.1	"Any process involved in transcription termination-coupled 3' processing of RNA polymerase II RNA transcripts by 3' end cleavage and addition of a poly(A) tail. This pathway is required for the maturation of primary protein-encoding transcripts into functional RNAs that can be exported from the nucleus and translated in the cytoplasm, but is also required for polyadenylation-dependent decay." [PM…	14615	31996	4	Q10570 Q12996 Q9UKF6	3	co-transcriptional RNA 3'-end processing, cleavage and polyadenylation pathway	GO:0180012	0.000316806	GO:0006396	0.272727	query_1	11	0.5	TRUE	GO:BP	20798	6
huMAP3_00102.1	lung; alveolar cells type I[≥Medium]	14615	61511	9	P33240 O15460 Q12996 P07237 Q9P2I0 Q05048	6	lung; alveolar cells type I[≥Medium]	HPA:0301362	0.0016438	HPA:0301361	0.545455	query_1	11	0.00726392	TRUE	HPA	448	826
huMAP3_00102.1	tRNA processing in the nucleus	14615	45678	6	Q10570 O95639 P33240	3	tRNA processing in the nucleus	REAC:R-HSA-6784531	0.00211028	REAC:R-HSA-72306	0.272727	query_1	11	0.0545455	TRUE	REAC	2667	55
huMAP3_00102.1	CORUM root	14615	61923	14	Q10570 Q6UN15 O95639 P33240 Q12996 P07237 Q9P2I0 Q05048 Q9UKF6	9	CORUM root	CORUM:0000000	0.00213725		0.818182	query_1	11	0.0028911	TRUE	CORUM	1	3113
huMAP3_00102.1	testis; round or early spermatids[≥Medium]	14615	61886	8	Q6UN15 P33240 Q9C0J8 O15460 Q12996 Q9P2I0 Q05048	7	testis; round or early spermatids[≥Medium]	HPA:0570792	0.0048073	HPA:0570791	0.636364	query_1	11	0.00450741	TRUE	HPA	823	1553
huMAP3_00102.1	KEGG root term	14615	42442	5	Q10570 Q6UN15 O95639 P33240 Q9C0J8 O15460 Q12996 P07237 Q9P2I0 Q05048 Q9UKF6	11	KEGG root term	KEGG:00000	0.00548822		1	query_1	11	0.0017263	TRUE	KEGG	1	6372
huMAP3_00102.1	testis; pachytene spermatocytes[≥Medium]	14615	61877	10	Q6UN15 P33240 Q9C0J8 O15460 Q12996 Q9P2I0 Q05048	7	testis; pachytene spermatocytes[≥Medium]	HPA:0570762	0.00624914	HPA:0570761	0.636364	query_1	11	0.00433168	TRUE	HPA	814	1616
huMAP3_00102.1	tRNA processing	14615	45676	6	Q10570 O95639 P33240	3	tRNA processing	REAC:R-HSA-72306	0.0123902	REAC:R-HSA-8953854	0.272727	query_1	11	0.030303	TRUE	REAC	2665	99
huMAP3_00102.1	testis; round or early spermatids[≥Low]	14615	61885	8	Q6UN15 P33240 Q9C0J8 O15460 Q12996 Q9P2I0 Q05048	7	testis; round or early spermatids[≥Low]	HPA:0570791	0.0178477	HPA:0570000	0.636364	query_1	11	0.00369004	TRUE	HPA	822	1897
huMAP3_00102.1	testis; preleptotene spermatocytes[≥Medium]	14615	61883	12	Q6UN15 P33240 O15460 Q12996 Q9P2I0 Q05048	6	testis; preleptotene spermatocytes[≥Medium]	HPA:0570782	0.0182128	HPA:0570781	0.545455	query_1	11	0.0047619	TRUE	HPA	820	1260
huMAP3_00102.1	testis; spermatogonia cells[High]	14615	61893	11	Q6UN15 P33240 Q9C0J8 O15460 Q9P2I0 Q05048	6	testis; spermatogonia cells[High]	HPA:0570813	0.0184577	HPA:0570812	0.545455	query_1	11	0.00475059	TRUE	HPA	830	1263
huMAP3_00102.1	Type I collagen synthesis in the context of osteogenesis imperfecta	14615	46205	16	O15460 P07237	2	Type I collagen synthesis in the context of osteogenesis imperfecta	WP:WP4786	0.0247024	WP:000000	0.181818	query_1	11	0.0645161	TRUE	WP	520	31
huMAP3_00102.1	testis; pachytene spermatocytes[≥Low]	14615	61876	10	Q6UN15 P33240 Q9C0J8 O15460 Q12996 Q9P2I0 Q05048	7	testis; pachytene spermatocytes[≥Low]	HPA:0570761	0.0254766	HPA:0570000	0.636364	query_1	11	0.00349301	TRUE	HPA	813	2004
huMAP3_00102.1	"A protein complex required for mRNA cleavage but not for poly(A) addition." [GOC:mah, PMID:10357856]	14615	38775	2	Q12996 Q05048	2	mRNA cleavage stimulating factor complex	GO:0005848	0.025751	GO:0005849	0.181818	query_1	11	1	TRUE	GO:CC	392	2
huMAP3_00102.1	"Binding to a nucleic acid." [GOC:jl]	14615	323	1	Q10570 Q6UN15 O95639 P33240 Q9C0J8 Q12996 P07237 Q9P2I0 Q05048 Q9UKF6	10	nucleic acid binding	GO:0003676	0.0259524	GO:0097159	0.909091	query_1	11	0.00362319	TRUE	GO:MF	323	2760
huMAP3_00102.1	testis; round or early spermatids[High]	14615	61887	8	Q6UN15 P33240 Q12996 Q9P2I0 Q05048	5	testis; round or early spermatids[High]	HPA:0570793	0.0290598	HPA:0570792	0.454545	query_1	11	0.00600962	TRUE	HPA	824	832
huMAP3_00102.1	lung; alveolar cells type II[≥Low]	14615	61513	13	Q6UN15 O15460 Q12996 P07237 Q9P2I0 Q05048	6	lung; alveolar cells type II[≥Low]	HPA:0301371	0.0372251	HPA:0300000	0.545455	query_1	11	0.00418994	TRUE	HPA	450	1432
huMAP3_00102.1	testis; spermatogonia cells[≥Medium]	14615	61892	11	Q6UN15 P33240 Q9C0J8 O15460 Q12996 Q9P2I0 Q05048	7	testis; spermatogonia cells[≥Medium]	HPA:0570812	0.0447287	HPA:0570811	0.636364	query_1	11	0.00320073	TRUE	HPA	829	2187
huMAP3_00102.1	Prolyl 4-hydroxylase (alpha(I)-type)	14615	62192	14	P07237	1	Prolyl 4-hydroxylase (alpha(I)-type)	CORUM:472	0.0499769	CORUM:0000000	0.0909091	query_1	11	1	TRUE	CORUM	270	1
huMAP3_00106.1	Ether lipid biosynthesis	14615	46409	8	Q9BQK8 Q92539	2	Ether lipid biosynthesis	WP:WP5275	0.000153948	WP:000000	0.666667	query_1	3	0.117647	TRUE	WP	724	17
huMAP3_00106.1	Congenital generalized lipodystrophy	14615	46323	9	Q9BQK8 Q92539	2	Congenital generalized lipodystrophy	WP:WP5101	0.000173183	WP:000000	0.666667	query_1	3	0.111111	TRUE	WP	638	18
huMAP3_00106.1	Synthesis of PE	14615	45328	5	Q9BQK8 Q92539	2	Synthesis of PE	REAC:R-HSA-1483213	0.000374861	REAC:R-HSA-1483206	0.666667	query_1	3	0.181818	TRUE	REAC	2317	11
huMAP3_00106.1	Triglyceride biosynthesis	14615	45539	6	Q9BQK8 Q92539	2	Triglyceride biosynthesis	REAC:R-HSA-75109	0.000449813	REAC:R-HSA-8979227	0.666667	query_1	3	0.166667	TRUE	REAC	2528	12
huMAP3_00106.1	Depolymerization of the Nuclear Lamina	14615	43717	7	Q9BQK8 Q92539	2	Depolymerization of the Nuclear Lamina	REAC:R-HSA-4419969	0.000531573	REAC:R-HSA-2980766	0.666667	query_1	3	0.153846	TRUE	REAC	706	13
huMAP3_00106.1	Glycerolipid metabolism	14615	42526	1	Q9BQK8 Q92539	2	Glycerolipid metabolism	KEGG:00561	0.00104948	KEGG:00000	0.666667	query_1	3	0.0377358	TRUE	KEGG	85	53
huMAP3_00106.1	Synthesis of PC	14615	45327	5	Q9BQK8 Q92539	2	Synthesis of PC	REAC:R-HSA-1483191	0.00172342	REAC:R-HSA-1483206	0.666667	query_1	3	0.0869565	TRUE	REAC	2316	23
huMAP3_00106.1	Glycerophospholipid metabolism	14615	42529	2	Q9BQK8 Q92539	2	Glycerophospholipid metabolism	KEGG:00564	0.00234368	KEGG:00000	0.666667	query_1	3	0.0253165	TRUE	KEGG	88	79
huMAP3_00106.1	Triglyceride metabolism	14615	45541	6	Q9BQK8 Q92539	2	Triglyceride metabolism	REAC:R-HSA-8979227	0.00337733	REAC:R-HSA-556833	0.666667	query_1	3	0.0625	TRUE	REAC	2530	32
huMAP3_00106.1	Alcoholic liver disease	14615	42834	3	Q9BQK8 Q92539	2	Alcoholic liver disease	KEGG:04936	0.00578906	KEGG:00000	0.666667	query_1	3	0.016129	TRUE	KEGG	393	124
huMAP3_00106.1	Adipogenesis	14615	45787	10	Q9BQK8 Q92539	2	Adipogenesis	WP:WP236	0.00639302	WP:000000	0.666667	query_1	3	0.0186916	TRUE	WP	102	107
huMAP3_00106.1	Nuclear Envelope Breakdown	14615	44576	7	Q9BQK8 Q92539	2	Nuclear Envelope Breakdown	REAC:R-HSA-2980766	0.00735562	REAC:R-HSA-68875	0.666667	query_1	3	0.0425532	TRUE	REAC	1565	47
huMAP3_00106.1	mTOR signaling pathway	14615	42725	4	Q9BQK8 Q92539	2	mTOR signaling pathway	KEGG:04150	0.00824864	KEGG:00000	0.666667	query_1	3	0.0135135	TRUE	KEGG	284	148
huMAP3_00106.1	Glycerophospholipid biosynthesis	14615	44039	5	Q9BQK8 Q92539	2	Glycerophospholipid biosynthesis	REAC:R-HSA-1483206	0.0370538	REAC:R-HSA-1483257	0.666667	query_1	3	0.0190476	TRUE	REAC	1028	105
huMAP3_00107.1	Fatty acid biosynthesis	14615	42450	1	Q92506 Q8N4T8	2	Fatty acid biosynthesis	KEGG:00061	0.000476443	KEGG:00000	0.4	query_1	5	0.133333	TRUE	KEGG	9	15
huMAP3_00107.1	Fatty acid metabolism	14615	42627	2	Q92506 Q8N4T8	2	Fatty acid metabolism	KEGG:01212	0.00553191	KEGG:00000	0.4	query_1	5	0.04	TRUE	KEGG	186	50
huMAP3_00107.1	Fatty acyl-CoA biosynthesis	14615	43917	4	Q92506 Q8N4T8	2	Fatty acyl-CoA biosynthesis	REAC:R-HSA-75105	0.0070406	REAC:R-HSA-8978868	0.4	query_1	5	0.0645161	TRUE	REAC	906	31
huMAP3_00107.1	Metabolic pathways	14615	42622	3	Q92506 Q8N4T8 Q96EN8 Q07973	4	Metabolic pathways	KEGG:01100	0.0139298	KEGG:00000	0.8	query_1	5	0.00308404	TRUE	KEGG	181	1297
huMAP3_00111.1	Chromosomal passenger complex CPC (INCENP, CDCA8, BIRC5)	14615	62536	11	Q53HL2 O15392	2	Chromosomal passenger complex CPC (INCENP, CDCA8, BIRC5)	CORUM:1120	5.12629e-06	CORUM:0000000	1	query_1	2	0.666667	TRUE	CORUM	614	3
huMAP3_00111.1	Chromosomal passenger complex CPC (CDCA8, AURKB, BIRC5)	14615	63017	12	Q53HL2 O15392	2	Chromosomal passenger complex CPC (CDCA8, AURKB, BIRC5)	CORUM:2582	5.12629e-06	CORUM:0000000	1	query_1	2	0.666667	TRUE	CORUM	1095	3
huMAP3_00111.1	Chromosomal passenger complex CPC (INCENP, CDCA8, BIRC5, AURKB)	14615	62535	13	Q53HL2 O15392	2	Chromosomal passenger complex CPC (INCENP, CDCA8, BIRC5, AURKB)	CORUM:1119	1.02526e-05	CORUM:0000000	1	query_1	2	0.5	TRUE	CORUM	613	4
huMAP3_00111.1	Chromosomal passenger complex CPC (INCENP, CDCA8, BIRC5, AURKB)	14615	62534	14	Q53HL2 O15392	2	Chromosomal passenger complex CPC (INCENP, CDCA8, BIRC5, AURKB)	CORUM:1118	1.02526e-05	CORUM:0000000	1	query_1	2	0.5	TRUE	CORUM	612	4
huMAP3_00111.1	SUMOylation of DNA replication proteins	14615	45113	6	Q53HL2 O15392	2	SUMOylation of DNA replication proteins	REAC:R-HSA-4615885	0.00147124	REAC:R-HSA-3108232	1	query_1	2	0.047619	TRUE	REAC	2102	42
huMAP3_00111.1	"A eukaryotically conserved protein complex that localizes to kinetochores in early mitosis, the spindle mid-zone in anaphase B and to the telophase midbody. It has been proposed that the passenger complex coordinates various events based on its location to different structures during the course of mitosis. Complex members include the BIR-domain-containing protein Survivin, Aurora kinase, INCENP …	14615	39634	1	Q53HL2 O15392	2	chromosome passenger complex	GO:0032133	0.00702301	GO:0005875	1	query_1	2	0.333333	TRUE	GO:CC	1251	6
huMAP3_00111.1	Amplification of signal from the kinetochores	14615	43150	7	Q53HL2 O15392	2	Amplification of signal from the kinetochores	REAC:R-HSA-141424	0.00715288	REAC:R-HSA-69618	1	query_1	2	0.0217391	TRUE	REAC	139	92
huMAP3_00111.1	Amplification of signal from unattached kinetochores via a MAD2 inhibitory signal	14615	43149	7	Q53HL2 O15392	2	Amplification of signal from unattached kinetochores via a MAD2 inhibitory signal	REAC:R-HSA-141444	0.00715288	REAC:R-HSA-141424	1	query_1	2	0.0217391	TRUE	REAC	138	92
huMAP3_00111.1	"Any process that activates or increases the frequency, rate or extent of mitotic cytokinesis." [GO_REF:0000058, GOC:TermGenie, PMID:24920823]	14615	34833	4	Q53HL2 O15392	2	positive regulation of mitotic cytokinesis	GO:1903490	0.00983222	GO:0000281 GO:0032467 GO:1902412	1	query_1	2	0.285714	TRUE	GO:BP	23635	7
huMAP3_00111.1	Mitotic Spindle Checkpoint	14615	44450	7	Q53HL2 O15392	2	Mitotic Spindle Checkpoint	REAC:R-HSA-69618	0.00987323	REAC:R-HSA-69620	1	query_1	2	0.0185185	TRUE	REAC	1439	108
huMAP3_00111.1	EML4 and NUDC in mitotic spindle formation	14615	43801	8	Q53HL2 O15392	2	EML4 and NUDC in mitotic spindle formation	REAC:R-HSA-9648025	0.010813	REAC:R-HSA-68877	1	query_1	2	0.0176991	TRUE	REAC	790	113
huMAP3_00111.1	Resolution of Sister Chromatid Cohesion	14615	45023	8	Q53HL2 O15392	2	Resolution of Sister Chromatid Cohesion	REAC:R-HSA-2500257	0.0124056	REAC:R-HSA-68877	1	query_1	2	0.0165289	TRUE	REAC	2012	121
huMAP3_00111.1	"Any process that modulates the frequency, rate or extent of mitotic cytokinesis." [GOC:mtg_cell_cycle, GOC:TermGenie]	14615	34014	4	Q53HL2 O15392	2	regulation of mitotic cytokinesis	GO:1902412	0.0131096	GO:0000281 GO:0032465	1	query_1	2	0.25	TRUE	GO:BP	22816	8
huMAP3_00111.1	"Any process that modulates the frequency, rate or extent of attachment of spindle microtubules to kinetochore involved in mitotic sister chromatid segregation." [GOC:TermGenie, GOC:vw, PMID:22065639]	14615	34022	2	Q53HL2 O15392	2	regulation of attachment of mitotic spindle microtubules to kinetochore	GO:1902423	0.0131096	GO:0033047 GO:0051315 GO:0051988 GO:0090235	1	query_1	2	0.25	TRUE	GO:BP	22824	8
huMAP3_00111.1	"Any process that activates or increases the frequency, rate or extent of attachment of spindle microtubules to kinetochore involved in mitotic sister chromatid segregation." [GOC:TermGenie, PMID:22065639]	14615	34024	2	Q53HL2 O15392	2	positive regulation of attachment of mitotic spindle microtubules to kinetochore	GO:1902425	0.0131096	GO:0051315 GO:0051987 GO:1902423	1	query_1	2	0.25	TRUE	GO:BP	22826	8
huMAP3_00111.1	RHO GTPases Activate Formins	14615	44808	10	Q53HL2 O15392	2	RHO GTPases Activate Formins	REAC:R-HSA-5663220	0.014774	REAC:R-HSA-195258	1	query_1	2	0.0151515	TRUE	REAC	1797	132
huMAP3_00111.1	SUMO E3 ligases SUMOylate target proteins	14615	45106	6	Q53HL2 O15392	2	SUMO E3 ligases SUMOylate target proteins	REAC:R-HSA-3108232	0.0211938	REAC:R-HSA-2990846	1	query_1	2	0.0126582	TRUE	REAC	2095	158
huMAP3_00111.1	SUMOylation	14615	45110	6	Q53HL2 O15392	2	SUMOylation	REAC:R-HSA-2990846	0.0225608	REAC:R-HSA-597592	1	query_1	2	0.0122699	TRUE	REAC	2099	163
huMAP3_00111.1	Survivin homodimer complex	14615	63015	15	O15392	1	Survivin homodimer complex	CORUM:2580	0.0249718	CORUM:0000000	0.5	query_1	2	1	TRUE	CORUM	1093	1
huMAP3_00111.1	"Any process that activates or increases the frequency, rate or extent of the attachment of spindle microtubules to the kinetochore." [GOC:ai]	14615	25705	2	Q53HL2 O15392	2	positive regulation of attachment of spindle microtubules to kinetochore	GO:0051987	0.025751	GO:0008608 GO:0051984 GO:0051988	1	query_1	2	0.181818	TRUE	GO:BP	14507	11
huMAP3_00111.1	"The cell cycle process in which the aggregation, arrangement and bonding together of a set of components forms the spindle midzone." [GOC:mtg_cell_cycle, GOC:vw, PMID:24239120]	14615	25249	3	Q53HL2 O15392	2	mitotic spindle midzone assembly	GO:0051256	0.025751	GO:0000022 GO:0051255 GO:0090307 GO:1903047	1	query_1	2	0.181818	TRUE	GO:BP	14051	11
huMAP3_00111.1	Separation of Sister Chromatids	14615	45147	9	Q53HL2 O15392	2	Separation of Sister Chromatids	REAC:R-HSA-2467813	0.0287687	REAC:R-HSA-68882	1	query_1	2	0.0108696	TRUE	REAC	2136	184
huMAP3_00111.1	"The cell cycle process in which aggregation, arrangement and bonding together of a set of components to form the spindle midzone. The spindle midzone is the area in the center of the spindle where the spindle microtubules from opposite poles overlap." [GOC:ai, PMID:15296749]	14615	25248	3	Q53HL2 O15392	2	spindle midzone assembly	GO:0051255	0.0309012	GO:0007017 GO:0022402 GO:0022607 GO:0051225	1	query_1	2	0.166667	TRUE	GO:BP	14050	12
huMAP3_00111.1	"Any process that increases the rate, frequency, or extent of the mitotic cell cycle spindle assembly checkpoint, a cell cycle checkpoint that delays the metaphase/anaphase transition of a mitotic nuclear division until the spindle is correctly assembled and chromosomes are attached to the spindle." [GOC:mah, GOC:vw]	14615	29884	5	Q53HL2 O15392	2	positive regulation of mitotic cell cycle spindle assembly checkpoint	GO:0090267	0.0309012	GO:0007094 GO:0090068 GO:0090232 GO:0090266	1	query_1	2	0.166667	TRUE	GO:BP	18686	12
huMAP3_00111.1	"Any process that modulates the rate, frequency, or extent of metaphase plate congression, the alignment of chromosomes at the metaphase plate, a plane halfway between the poles of the spindle." [GOC:ascb_2009, GOC:dph, GOC:tb]	14615	29857	2	Q53HL2 O15392	2	regulation of metaphase plate congression	GO:0090235	0.0309012	GO:0032879 GO:0051310	1	query_1	2	0.166667	TRUE	GO:BP	18659	12
huMAP3_00111.1	"The cell cycle process in which the distance is lengthened between poles of the mitotic spindle. Mitotic spindle elongation begins during mitotic prophase and ends during mitotic anaphase B." [GOC:mtg_cell_cycle, GOC:vw, PMID:19686686]	14615	11207	3	Q53HL2 O15392	2	mitotic spindle elongation	GO:0000022	0.0309012	GO:0000070 GO:0007052 GO:0051231 GO:1903047	1	query_1	2	0.166667	TRUE	GO:BP	9	12
huMAP3_00111.1	Mitotic Prometaphase	14615	44448	8	Q53HL2 O15392	2	Mitotic Prometaphase	REAC:R-HSA-68877	0.0323212	REAC:R-HSA-68886	1	query_1	2	0.0102564	TRUE	REAC	1437	195
huMAP3_00111.1	"The cell cycle process in which the distance is lengthened between poles of the spindle." [GOC:ai]	14615	25228	3	Q53HL2 O15392	2	spindle elongation	GO:0051231	0.0365197	GO:0007017 GO:0007051 GO:0022402 GO:0098813	1	query_1	2	0.153846	TRUE	GO:BP	14030	13
huMAP3_00111.1	"Any process that increases the rate, frequency, or extent of the spindle checkpoint, a cell cycle checkpoint that delays the metaphase/anaphase transition until the spindle is correctly assembled and oriented, and chromosomes are attached to the spindle." [GOC:ascb_2009, GOC:dph, GOC:tb]	14615	29854	5	Q53HL2 O15392	2	positive regulation of spindle checkpoint	GO:0090232	0.0365197	GO:0031577 GO:0090231 GO:1901978	1	query_1	2	0.153846	TRUE	GO:BP	18656	13
huMAP3_00111.1	Mitotic Anaphase	14615	44443	9	Q53HL2 O15392	2	Mitotic Anaphase	REAC:R-HSA-68882	0.042297	REAC:R-HSA-2555396	1	query_1	2	0.00896861	TRUE	REAC	1432	223
huMAP3_00111.1	Mitotic Metaphase and Anaphase	14615	44446	9	Q53HL2 O15392	2	Mitotic Metaphase and Anaphase	REAC:R-HSA-2555396	0.042678	REAC:R-HSA-68886	1	query_1	2	0.00892857	TRUE	REAC	1435	224
huMAP3_00111.1	RasGAP-AURKA-survivin complex	14615	63016	16	O15392	1	RasGAP-AURKA-survivin complex	CORUM:2581	0.049942	CORUM:0000000	0.5	query_1	2	0.5	TRUE	CORUM	1094	2
huMAP3_00111.1	CRM1-Survivin mitotic complex	14615	62533	17	O15392	1	CRM1-Survivin mitotic complex	CORUM:1117	0.049942	CORUM:0000000	0.5	query_1	2	0.5	TRUE	CORUM	611	2
huMAP3_00111.1	RasGAP-AURKB-survivin complex	14615	64278	18	O15392	1	RasGAP-AURKB-survivin complex	CORUM:6756	0.049942	CORUM:0000000	0.5	query_1	2	0.5	TRUE	CORUM	2356	2
huMAP3_00112.1	Sphingolipid de novo biosynthesis	14615	45288	3	Q9P0L0 P22059	2	Sphingolipid de novo biosynthesis	REAC:R-HSA-1660661	0.00573491	REAC:R-HSA-428157	0.5	query_1	4	0.0588235	TRUE	REAC	2277	34
huMAP3_00112.1	"The directed movement of phospholipids into, out of or within a cell, or between cells, by means of some agent such as a transporter or pore. Phospholipids are any lipids containing phosphoric acid as a mono- or diester." [GOC:ai]	14615	16268	1	Q9P0L0 P22059 O00562	3	phospholipid transport	GO:0015914	0.0100599	GO:0006869 GO:0015748	0.75	query_1	4	0.0545455	TRUE	GO:BP	5070	55
huMAP3_00112.1	Sphingolipid metabolism	14615	45289	3	Q9P0L0 P22059	2	Sphingolipid metabolism	REAC:R-HSA-428157	0.0267695	REAC:R-HSA-556833	0.5	query_1	4	0.0273973	TRUE	REAC	2278	73
huMAP3_00112.1	"The chemical reactions and pathways resulting in the formation of sphingomyelin, N-acyl-4-sphingenyl-1-O-phosphorylcholine." [ISBN:0198506732]	14615	13619	2	Q9P0L0 P22059	2	sphingomyelin biosynthetic process	GO:0006686	0.0280844	GO:0006684 GO:0008654 GO:0030148 GO:0043604	0.5	query_1	4	0.4	TRUE	GO:BP	2421	5
huMAP3_00112.1	"The directed movement of organophosphate esters into, out of or within a cell, or between cells, by means of some agent such as a transporter or pore. Organophosphate esters are small organic molecules containing phosphate ester bonds." [GOC:mcc]	14615	16124	1	Q9P0L0 P22059 O00562	3	organophosphate ester transport	GO:0015748	0.0364825	GO:0071702	0.75	query_1	4	0.0357143	TRUE	GO:BP	4926	84
huMAP3_00112.1	SPG33-VAPA complex	14615	64133	4	Q9P0L0	1	SPG33-VAPA complex	CORUM:6538	0.0499386	CORUM:0000000	0.25	query_1	4	0.5	TRUE	CORUM	2211	2
huMAP3_00113.1	G alpha (s) signalling events	14615	43968	2	O60658 O95263	2	G alpha (s) signalling events	REAC:R-HSA-418555	0.00715288	REAC:R-HSA-388396	1	query_1	2	0.0217391	TRUE	REAC	957	92
huMAP3_00113.1	"Catalysis of the reaction: 3',5'-cyclic AMP + H2O = AMP + H+." [GOC:ai, RHEA:25277]	14615	601	1	O60658 O95263	2	3',5'-cyclic-AMP phosphodiesterase activity	GO:0004115	0.0309012	GO:0004114	1	query_1	2	0.166667	TRUE	GO:MF	601	12
huMAP3_00115.1	Histone H3.3 complex	14615	62556	3	Q9NVP2 P54198 Q9Y294 Q8TEX9	4	Histone H3.3 complex	CORUM:1150	4.03136e-10	CORUM:0000000	0.363636	query_1	11	0.571429	TRUE	CORUM	634	7
huMAP3_00115.1	Codanin-1-Asf1–histone H3.1-histone H4–importin-4 complex, cytosolic	14615	63852	4	Q8IWY9 Q9Y294 Q8TEX9	3	Codanin-1-Asf1–histone H3.1-histone H4–importin-4 complex, cytosolic	CORUM:6149	2.10622e-08	CORUM:0000000	0.272727	query_1	11	1	TRUE	CORUM	1930	3
huMAP3_00115.1	Formation of Senescence-Associated Heterochromatin Foci (SAHF)	14615	43930	2	Q9NPG3 Q9Y6J0 P54198 Q9Y294	4	Formation of Senescence-Associated Heterochromatin Foci (SAHF)	REAC:R-HSA-2559584	6.11536e-08	REAC:R-HSA-2559586	0.363636	query_1	11	0.266667	TRUE	REAC	919	15
huMAP3_00115.1	Prohibitin-HIRA complex	14615	64732	5	Q9NPG3 Q9Y6J0 P54198	3	Prohibitin-HIRA complex	CORUM:7382	8.4214e-08	CORUM:0000000	0.272727	query_1	11	0.75	TRUE	CORUM	2810	4
huMAP3_00115.1	OGT-HIRA complex	14615	64733	6	Q9NPG3 Q9Y6J0 P54198	3	OGT-HIRA complex	CORUM:7383	8.4214e-08	CORUM:0000000	0.272727	query_1	11	0.75	TRUE	CORUM	2811	4
huMAP3_00115.1	ASF1-interacting protein complex	14615	62882	7	Q9NVP2 P54198 Q9Y294	3	ASF1-interacting protein complex	CORUM:2235	2.10449e-07	CORUM:0000000	0.272727	query_1	11	0.6	TRUE	CORUM	960	5
huMAP3_00115.1	Histone H3.1 complex	14615	62555	8	Q9NVP2 Q9Y294 Q8TEX9	3	Histone H3.1 complex	CORUM:1149	1.17706e-06	CORUM:0000000	0.272727	query_1	11	0.375	TRUE	CORUM	633	8
huMAP3_00115.1	DNA Damage/Telomere Stress Induced Senescence	14615	43438	2	Q9NPG3 Q9Y6J0 P54198 Q9Y294	4	DNA Damage/Telomere Stress Induced Senescence	REAC:R-HSA-2559586	3.36604e-05	REAC:R-HSA-2559583	0.363636	query_1	11	0.0597015	TRUE	REAC	427	67
huMAP3_00115.1	"The aggregation, arrangement and bonding together of a nucleosome, the beadlike structural units of eukaryotic chromatin composed of histones and DNA." [GOC:mah]	14615	13344	1	Q9NPG3 Q9Y6J0 Q9NVP2 P54198 Q9Y294	5	nucleosome assembly	GO:0006334	0.000103845	GO:0006325 GO:0034728 GO:0065004	0.454545	query_1	11	0.0617284	TRUE	GO:BP	2146	81
huMAP3_00115.1	"A process that is carried out at the cellular level which results in the assembly, arrangement of constituent parts, or disassembly of one or more nucleosomes." [GOC:mah]	14615	20223	1	Q9NPG3 Q9Y6J0 Q9NVP2 P54198 Q9Y294	5	nucleosome organization	GO:0034728	0.00027364	GO:0006338	0.454545	query_1	11	0.0510204	TRUE	GO:BP	9025	98
huMAP3_00115.1	"The assembly or remodeling of chromatin composed of DNA complexed with histones, other associated proteins, and sometimes RNA." [PMID:20404130]	14615	13343	1	Q9NPG3 Q8IWY9 Q9Y6J0 Q9NVP2 P54198 Q9Y294 Q9UKI8	7	chromatin organization	GO:0006325	0.000401079	GO:0071824	0.636364	query_1	11	0.0153846	TRUE	GO:BP	2145	455
huMAP3_00115.1	ASF1-histone containing complex	14615	62883	9	Q9NVP2 Q9Y294	2	ASF1-histone containing complex	CORUM:2236	0.000512127	CORUM:0000000	0.181818	query_1	11	0.333333	TRUE	CORUM	961	6
huMAP3_00115.1	"Any process in which macromolecules aggregate, disaggregate, or are modified, resulting in the formation, disassembly, or alteration of a protein-DNA complex." [GOC:mah]	14615	28631	1	Q9NPG3 Q8IWY9 Q9Y6J0 Q9NVP2 P54198 Q9Y294 Q9UKI8	7	protein-DNA complex organization	GO:0071824	0.00110887	GO:0043933	0.636364	query_1	11	0.0132827	TRUE	GO:BP	17433	527
huMAP3_00115.1	Cellular Senescence	14615	43335	2	Q9NPG3 Q9Y6J0 P54198 Q9Y294	4	Cellular Senescence	REAC:R-HSA-2559583	0.00159039	REAC:R-HSA-2262752	0.363636	query_1	11	0.0228571	TRUE	REAC	324	175
huMAP3_00115.1	"The aggregation, arrangement and bonding together of proteins and DNA molecules to form a protein-DNA complex." [GOC:jl]	14615	27580	1	Q9NPG3 Q9Y6J0 Q9NVP2 P54198 Q9Y294	5	protein-DNA complex assembly	GO:0065004	0.00366167	GO:0065003 GO:0071824	0.454545	query_1	11	0.0304878	TRUE	GO:BP	16382	164
huMAP3_00116.1	SARS CoV 2 B 1 1 7 variant antagonises innate immune activation	14615	46335	1	O94826	1	SARS CoV 2 B 1 1 7 variant antagonises innate immune activation	WP:WP5116	0.0497502	WP:000000	0.5	query_1	2	0.125	TRUE	WP	650	8
huMAP3_00118.1	Reduced variation of beat-to-beat intervals of the heart that occurs in conjunction with the respiratory cycle.	14615	76741	1	Q8WXG6	1	Decreased heart rate variability	HP:0031861	0.0499437	HP:0031860	0.5	query_1	2	1	TRUE	HP	11902	1
huMAP3_00119.1	Virion - Human immunodeficiency virus	14615	42667	1	P01730	1	Virion - Human immunodeficiency virus	KEGG:03260	0.0095022	KEGG:00000	0.5	query_1	2	0.25	TRUE	KEGG	226	4
huMAP3_00119.1	An increased susceptibility to upper respiratory tract infections as manifested by a history of recurrent upper respiratory tract infections (running ears - otitis, sinusitis, pharyngitis, tonsillitis).	14615	66856	2	P01730 Q9P1T7	2	Recurrent upper respiratory tract infections	HP:0002788	0.0351868	HP:0001739 HP:0002205	1	query_1	2	0.0138889	TRUE	HP	2017	144
huMAP3_00119.1	A structural anomaly of the nasopharynx.	14615	66105	2	P01730 Q9P1T7	2	Abnormal nasopharynx morphology	HP:0001739	0.039739	HP:0000366 HP:0033151	1	query_1	2	0.0130719	TRUE	HP	1266	153
huMAP3_00119.1	A structural anomaly of the pharynx.	14615	77979	2	P01730 Q9P1T7	2	Abnormal pharynx morphology	HP:0033151	0.046803	HP:0000600	1	query_1	2	0.0120482	TRUE	HP	13140	166
huMAP3_00119.1	The presence of chyle (a type of lipid-rich lymph) in the pleural space (the space surrounding the lung) as observed in a fetus.	14615	74924	3	Q9P1T7	1	Fetal chylothorax	HP:0025677	0.0499437	HP:0025676	0.5	query_1	2	1	TRUE	HP	10085	1
huMAP3_00122.1	Gap junction assembly	14615	44012	3	O95377 O75712	2	Gap junction assembly	REAC:R-HSA-190861	0.000645912	REAC:R-HSA-190828	1	query_1	2	0.0714286	TRUE	REAC	1001	28
huMAP3_00122.1	Gap junction trafficking	14615	44014	3	O95377 O75712	2	Gap junction trafficking	REAC:R-HSA-190828	0.00126619	REAC:R-HSA-157858	1	query_1	2	0.0512821	TRUE	REAC	1003	39
huMAP3_00122.1	Gap junction trafficking and regulation	14615	44015	3	O95377 O75712	2	Gap junction trafficking and regulation	REAC:R-HSA-157858	0.00133283	REAC:R-HSA-199991	1	query_1	2	0.05	TRUE	REAC	1004	40
huMAP3_00122.1	Calcium regulation in cardiac cells	14615	46459	4	O95377 O75712	2	Calcium regulation in cardiac cells	WP:WP536	0.00264576	WP:000000	1	query_1	2	0.0178571	TRUE	WP	774	112
huMAP3_00122.1	"A wide pore channel activity that enables a direct cytoplasmic connection from one cell to an adjacent cell. The gap junction can pass large solutes as well as electrical signals between cells. Gap junctions consist of two gap junction hemi-channels, or connexons, one contributed by each membrane through which the gap junction passes." [GOC:dgh, GOC:mtg_transport, ISBN:0815340729]	14615	1371	1	O95377 O75712	2	gap junction channel activity	GO:0005243	0.025751	GO:0022829	1	query_1	2	0.181818	TRUE	GO:MF	1371	11
huMAP3_00122.1	"An assembly of six molecules of connexin, made in the Golgi apparatus and subsequently transported to the plasma membrane, where docking of two connexons on apposed plasma membranes across the extracellular space forms a gap junction." [PMID:11146276]	14615	38832	2	O95377 O75712	2	connexin complex	GO:0005922	0.025751	GO:0005921 GO:0098797	1	query_1	2	0.181818	TRUE	GO:CC	449	11
huMAP3_00122.1	"A cell-cell junction composed of pannexins or innexins and connexins, two different families of channel-forming proteins." [GOC:mah, GOC:mtg_muscle, ISBN:0815332181, PMID:22366062, Wikipedia:Gap_junction]	14615	38831	2	O95377 O75712	2	gap junction	GO:0005921	0.0365197	GO:0005911	1	query_1	2	0.153846	TRUE	GO:CC	448	13
huMAP3_00123.1	Glycogen breakdown (glycogenolysis)	14615	44042	7	Q93100 Q16816 P46020 P46019	4	Glycogen breakdown (glycogenolysis)	REAC:R-HSA-70221	3.05264e-10	REAC:R-HSA-8982491	0.8	query_1	5	0.307692	TRUE	REAC	1031	13
huMAP3_00123.1	Phosphorylase kinase complex	14615	64194	8	Q93100 Q16816 P46020	3	Phosphorylase kinase complex	CORUM:6640	2.80233e-09	CORUM:0000000	0.6	query_1	5	1	TRUE	CORUM	2272	3
huMAP3_00123.1	Glycogen metabolism	14615	44043	7	Q93100 Q16816 P46020 P46019	4	Glycogen metabolism	REAC:R-HSA-8982491	4.53396e-09	REAC:R-HSA-71387	0.8	query_1	5	0.166667	TRUE	REAC	1032	24
huMAP3_00123.1	Glycogen synthesis and degradation	14615	46282	20	Q93100 Q16816 P46020 P46019	4	Glycogen synthesis and degradation	WP:WP500	1.08962e-08	WP:000000	0.8	query_1	5	0.108108	TRUE	WP	597	37
huMAP3_00123.1	Glucagon signaling pathway	14615	42820	4	Q93100 Q16816 P46020 P46019	4	Glucagon signaling pathway	KEGG:04922	3.55181e-07	KEGG:00000	0.8	query_1	5	0.0434783	TRUE	KEGG	379	92
huMAP3_00123.1	Insulin signaling pathway	14615	42808	5	Q93100 Q16816 P46020 P46019	4	Insulin signaling pathway	KEGG:04910	1.26994e-06	KEGG:00000	0.8	query_1	5	0.031746	TRUE	KEGG	367	126
huMAP3_00123.1	An increased amount of glycogen in muscle tissue.	14615	70465	9	Q93100 P46020 P46019	3	Increased muscle glycogen content	HP:0009051	1.57892e-06	HP:0012269	0.6	query_1	5	0.3	TRUE	HP	5626	10
huMAP3_00123.1	Any anomaly in the amount of glycogen in muscle tissue.	14615	73500	9	Q93100 P46020 P46019	3	Abnormal muscle glycogen content	HP:0012269	2.89409e-06	HP:0034370	0.6	query_1	5	0.25	TRUE	HP	8661	12
huMAP3_00123.1	"An enzyme complex that catalyzes the phosphorylation of phosphorylase b to form phosphorylase a." [PMID:1370475]	14615	38863	2	Q93100 P46020 P46019	3	phosphorylase kinase complex	GO:0005964	3.84441e-06	GO:0005737 GO:1902554	0.6	query_1	5	0.75	TRUE	GO:CC	480	4
huMAP3_00123.1	Calcium signaling pathway	14615	42691	6	Q93100 Q16816 P46020 P46019	4	Calcium signaling pathway	KEGG:04020	4.45587e-06	KEGG:00000	0.8	query_1	5	0.0232558	TRUE	KEGG	250	172
huMAP3_00123.1	Presence of myoglobin in the urine.	14615	66948	12	Q93100 P46020 P46019	3	Myoglobinuria	HP:0002913	3.8419e-05	HP:0033354	0.6	query_1	5	0.111111	TRUE	HP	2109	27
huMAP3_00123.1	Metabolism of carbohydrates	14615	44388	7	Q93100 Q16816 P46020 P46019	4	Metabolism of carbohydrates	REAC:R-HSA-71387	7.3633e-05	REAC:R-HSA-1430728	0.8	query_1	5	0.015625	TRUE	REAC	1377	256
huMAP3_00123.1	Abnormal muscle tissue metabolite concentration	14615	79191	9	Q93100 P46020 P46019	3	Abnormal muscle tissue metabolite concentration	HP:0034370	0.000198996	HP:0011805 HP:0032243	0.6	query_1	5	0.0652174	TRUE	HP	14352	46
huMAP3_00123.1	Pain during menstruation that interferes with daily activities.	14615	80974	13	Q93100 P46019	2	Dysmenorrhea	HP:0100607	0.00288301	HP:0000858	0.4	query_1	5	0.2	TRUE	HP	16135	10
huMAP3_00123.1	A functional motor deficit where individuals whose responses to the challenges of exercise fail to achieve levels considered normal for their age and gender.	14615	67382	14	Q93100 P46020 P46019	3	Exercise intolerance	HP:0003546	0.00413163	HP:0025142	0.6	query_1	5	0.024	TRUE	HP	2543	125
huMAP3_00123.1	Pain in muscle.	14615	67240	15	Q93100 P46020 P46019	3	Myalgia	HP:0003326	0.00606398	HP:0012531	0.6	query_1	5	0.0211268	TRUE	HP	2401	142
huMAP3_00123.1	A benign tumor of the liver of presumably epithelial origin.	14615	73262	16	Q93100 P46019	2	Hepatocellular adenoma	HP:0012028	0.00672242	HP:0002896	0.4	query_1	5	0.133333	TRUE	HP	8423	15
huMAP3_00123.1	Fasting hypoglycemia	14615	67116	10	Q93100 P46019	2	Fasting hypoglycemia	HP:0003162	0.0121561	HP:0001943	0.4	query_1	5	0.1	TRUE	HP	2277	20
huMAP3_00123.1	"Catalysis of the reaction: 4 ATP + 2 phosphorylase b = 4 ADP + phosphorylase a." [EC:2.7.11.19]	14615	985	1	P46020 P46019	2	phosphorylase kinase activity	GO:0004689	0.0140441	GO:0004683	0.4	query_1	5	0.666667	TRUE	GO:MF	985	3
huMAP3_00123.1	An abnormally high level of uric acid in the blood.	14615	66415	17	Q93100 P46019	2	Hyperuricemia	HP:0002149	0.0176486	HP:0002157 HP:0010932	0.4	query_1	5	0.0833333	TRUE	HP	1576	24
huMAP3_00123.1	A decreased concentration of glucose in the blood.	14615	66249	10	Q93100 P46020 P46019	3	Hypoglycemia	HP:0001943	0.0231575	HP:0011015	0.6	query_1	5	0.0135135	TRUE	HP	1410	222
huMAP3_00123.1	Any deviation from the normal concentration of a metabolite in a tissue.	14615	77097	9	Q93100 P46020 P46019	3	Abnormal tissue metabolite concentration	HP:0032243	0.0303401	HP:0001939	0.6	query_1	5	0.0123457	TRUE	HP	12258	243
huMAP3_00123.1	Infrequent menses (less than 6 per year or more than 35 days between cycles).	14615	65523	18	Q93100 P46019	2	Oligomenorrhea	HP:0000876	0.0337209	HP:0000140	0.4	query_1	5	0.0606061	TRUE	HP	684	33
huMAP3_00123.1	An elevation of the level of the enzyme creatine kinase (also known as creatine phosphokinase (CK; EC 2.7.3.2) in the blood. CK levels can be elevated in a number of clinical disorders such as myocardial infarction, rhabdomyolysis, and muscular dystrophy.	14615	67175	11	Q93100 P46020 P46019	3	Elevated circulating creatine kinase concentration	HP:0003236	0.0367036	HP:0040081	0.6	query_1	5	0.011583	TRUE	HP	2336	259
huMAP3_00123.1	An abnormality of the concentration of glucose in the blood.	14615	72271	10	Q93100 P46020 P46019	3	Abnormal blood glucose concentration	HP:0011015	0.0424787	HP:0011014	0.6	query_1	5	0.0110294	TRUE	HP	7432	272
huMAP3_00123.1	Acidosis owing to malfunction of the kidney tubules with accumulation of metabolic acids and hyperchloremia, potentially leading to complications including hypokalemia, hypercalcinuria, nephrolithiasis and nephrocalcinosis.	14615	66253	19	Q93100 P46019	2	Renal tubular acidosis	HP:0001947	0.042511	HP:0000124 HP:0001942	0.4	query_1	5	0.0540541	TRUE	HP	1414	37
huMAP3_00123.1	Any deviation from the normal circulating creatine kinase concentration.	14615	79911	11	Q93100 P46020 P46019	3	Abnormal circulating creatine kinase concentration	HP:0040081	0.0429462	HP:0011021	0.6	query_1	5	0.010989	TRUE	HP	15072	273
huMAP3_00123.1	Abnormality of circulating enzyme level	14615	72276	11	Q93100 P46020 P46019	3	Abnormality of circulating enzyme level	HP:0011021	0.0443691	HP:0010876	0.6	query_1	5	0.0108696	TRUE	HP	7437	276
huMAP3_00123.1	"The chemical reactions and pathways involving carbohydrates, any of a group of organic compounds based of the general formula Cx(H2O)y." [GOC:mah, ISBN:0198506732]	14615	13061	3	Q93100 Q16816 P46020 P46019	4	carbohydrate metabolic process	GO:0005975	0.0494529	GO:0044238 GO:0071704	0.8	query_1	5	0.0128617	TRUE	GO:BP	1863	311
huMAP3_00124.1	SNF2L-RSF1 complex	14615	62436	1	Q96T23	1	SNF2L-RSF1 complex	CORUM:923	0.0249718	CORUM:0000000	0.333333	query_1	3	1	TRUE	CORUM	514	1
huMAP3_00124.1	BANF1 homodimer protein	14615	62795	2	O75531	1	BANF1 homodimer protein	CORUM:1989	0.0249718	CORUM:0000000	0.333333	query_1	3	1	TRUE	CORUM	873	1
huMAP3_00124.1	BAFL-BAF complex	14615	63851	3	O75531	1	BAFL-BAF complex	CORUM:6148	0.0249718	CORUM:0000000	0.333333	query_1	3	1	TRUE	CORUM	1929	1
huMAP3_00124.1	Remodeling and spacing factor (RSF) complex	14615	62435	4	Q96T23	1	Remodeling and spacing factor (RSF) complex	CORUM:921	0.0499403	CORUM:0000000	0.333333	query_1	3	0.5	TRUE	CORUM	513	2
huMAP3_00124.1	BAFL-BAF-LAP2beta complex	14615	63850	5	O75531	1	BAFL-BAF-LAP2beta complex	CORUM:6147	0.0499403	CORUM:0000000	0.333333	query_1	3	0.5	TRUE	CORUM	1928	2
huMAP3_00124.1	RSF complex	14615	64737	6	Q96T23	1	RSF complex	CORUM:7387	0.0499403	CORUM:0000000	0.333333	query_1	3	0.5	TRUE	CORUM	2815	2
huMAP3_00125.1	Defective ACTH causes obesity and POMCD	14615	43470	1	P01189	1	Defective ACTH causes obesity and POMCD	REAC:R-HSA-5579031	0.0249718	REAC:R-HSA-5668914	0.5	query_1	2	1	TRUE	REAC	459	1
huMAP3_00125.1	RB1(hypophosphorylated)-E2F4 complex	14615	63477	2	Q16254	1	RB1(hypophosphorylated)-E2F4 complex	CORUM:5099	0.049942	CORUM:0000000	0.5	query_1	2	0.5	TRUE	CORUM	1555	2
huMAP3_00125.1	E2F4-p107-cyclinE complex	14615	63488	3	Q16254	1	E2F4-p107-cyclinE complex	CORUM:5159	0.049942	CORUM:0000000	0.5	query_1	2	0.5	TRUE	CORUM	1566	2
huMAP3_00125.1	E2F4-p130 complex	14615	63489	4	Q16254	1	E2F4-p130 complex	CORUM:5160	0.049942	CORUM:0000000	0.5	query_1	2	0.5	TRUE	CORUM	1567	2
huMAP3_00126.1	AIP4-DTX3L complex	14615	64668	1	Q8TDB6	1	AIP4-DTX3L complex	CORUM:7286	0.049942	CORUM:0000000	0.5	query_1	2	0.5	TRUE	CORUM	2746	2
huMAP3_00126.1	DTX3L-PARP9 complex	14615	64734	2	Q8TDB6	1	DTX3L-PARP9 complex	CORUM:7384	0.049942	CORUM:0000000	0.5	query_1	2	0.5	TRUE	CORUM	2812	2
huMAP3_00128.1	GABBR2-HTR1A complex	14615	63601	1	O75899	1	GABBR2-HTR1A complex	CORUM:5418	0.0249718	CORUM:0000000	0.25	query_1	4	1	TRUE	CORUM	1679	1
huMAP3_00128.1	GABBR1-GABBR2 complex	14615	64048	2	O75899	1	GABBR1-GABBR2 complex	CORUM:6437	0.0499386	CORUM:0000000	0.25	query_1	4	0.5	TRUE	CORUM	2126	2
huMAP3_00129.1	Inflammatory mediator regulation of TRP channels	14615	42805	3	Q16515 P78348	2	Inflammatory mediator regulation of TRP channels	KEGG:04750	0.000381389	KEGG:00000	1	query_1	2	0.0289855	TRUE	KEGG	364	69
huMAP3_00129.1	"The series of events required to receive a sour taste stimulus, convert it to a molecular signal, and recognize and characterize the signal. This is a neurological process." [GOC:ai]	14615	24990	2	Q16515 P78348	2	sensory perception of sour taste	GO:0050915	0.0028092	GO:0050909	1	query_1	2	0.5	TRUE	GO:BP	13792	4
huMAP3_00129.1	Stimuli-sensing channels	14615	45294	4	Q16515 P78348	2	Stimuli-sensing channels	REAC:R-HSA-2672351	0.00355422	REAC:R-HSA-983712	1	query_1	2	0.0307692	TRUE	REAC	2283	65
huMAP3_00129.1	Ion channel transport	14615	44249	4	Q16515 P78348	2	Ion channel transport	REAC:R-HSA-983712	0.013031	REAC:R-HSA-382551	1	query_1	2	0.016129	TRUE	REAC	1238	124
huMAP3_00129.1	"Enables the transmembrane transfer of a sodium ion by a channel that opens when a specific ligand has been bound by the channel complex or one of its constituent parts." [GOC:mah]	14615	2454	1	Q16515 P78348	2	ligand-gated sodium channel activity	GO:0015280	0.021069	GO:0005272 GO:0099094	1	query_1	2	0.2	TRUE	GO:MF	2454	10
huMAP3_00132.1	JAK-STAT signaling pathway	14615	42773	1	P35225 P78552	2	JAK-STAT signaling pathway	KEGG:04630	0.00138428	KEGG:00000	1	query_1	2	0.0152672	TRUE	KEGG	332	131
huMAP3_00132.1	Neuroinflammation and glutamatergic signaling	14615	46310	7	P35225 P78552	2	Neuroinflammation and glutamatergic signaling	WP:WP5083	0.00259851	WP:000000	1	query_1	2	0.018018	TRUE	WP	625	111
huMAP3_00132.1	Cytokine-cytokine receptor interaction	14615	42694	2	P35225 P78552	2	Cytokine-cytokine receptor interaction	KEGG:04060	0.00313857	KEGG:00000	1	query_1	2	0.0101523	TRUE	KEGG	253	197
huMAP3_00132.1	Interleukin-4 and Interleukin-13 signaling	14615	44229	5	P35225 P78552	2	Interleukin-4 and Interleukin-13 signaling	REAC:R-HSA-6785807	0.00654114	REAC:R-HSA-449147	1	query_1	2	0.0227273	TRUE	REAC	1218	88
huMAP3_00132.1	Pathways in cancer	14615	42894	3	P35225 P78552	2	Pathways in cancer	KEGG:05200	0.0161326	KEGG:00000	1	query_1	2	0.0044843	TRUE	KEGG	453	446
huMAP3_00132.1	Asthma	14615	42922	4	P35225	1	Asthma	KEGG:05310	0.0403664	KEGG:00000	0.5	query_1	2	0.0588235	TRUE	KEGG	481	17
huMAP3_00132.1	IL13RA1-TRAF3IP1 complex	14615	64225	6	P78552	1	IL13RA1-TRAF3IP1 complex	CORUM:6685	0.049942	CORUM:0000000	0.5	query_1	2	0.5	TRUE	CORUM	2303	2
huMAP3_00133.1	TNF-alpha/NF-kappa B signaling complex 9	14615	63554	5	O15111 Q16543 Q13451	3	TNF-alpha/NF-kappa B signaling complex 9	CORUM:5285	7.0205e-08	CORUM:0000000	0.428571	query_1	7	0.6	TRUE	CORUM	1632	5
huMAP3_00133.1	TNF-alpha/NF-kappa B signaling complex 8	14615	63543	6	Q16543 Q13451	2	TNF-alpha/NF-kappa B signaling complex 8	CORUM:5269	0.000307617	CORUM:0000000	0.285714	query_1	7	0.333333	TRUE	CORUM	1621	6
huMAP3_00133.1	TNF-alpha/NF-kappa B signaling complex 7	14615	63542	7	Q16543 Q13451	2	TNF-alpha/NF-kappa B signaling complex 7	CORUM:5268	0.000573957	CORUM:0000000	0.285714	query_1	7	0.25	TRUE	CORUM	1620	8
huMAP3_00133.1	TNF-alpha/NF-kappa B signaling complex 10	14615	63555	8	O15111 Q16543	2	TNF-alpha/NF-kappa B signaling complex 10	CORUM:5286	0.00092201	CORUM:0000000	0.285714	query_1	7	0.2	TRUE	CORUM	1633	10
huMAP3_00133.1	TNF-alpha/NF-kappa B signaling complex 6	14615	63540	9	O15111 Q16543	2	TNF-alpha/NF-kappa B signaling complex 6	CORUM:5266	0.00159706	CORUM:0000000	0.285714	query_1	7	0.153846	TRUE	CORUM	1618	13
huMAP3_00133.1	"Catalysis of the reactions: ATP + protein serine = ADP + protein serine phosphate, and ATP + protein threonine = ADP + protein threonine phosphate." [GOC:bf, MetaCyc:PROTEIN-KINASE-RXN, PMID:2956925]	14615	977	1	O15111 Q9UQ88 Q15831 Q96Q40 Q9BXA6	5	protein serine/threonine kinase activity	GO:0004674	0.00584996	GO:0004672	0.714286	query_1	7	0.0151057	TRUE	GO:MF	977	331
huMAP3_00133.1	PI3K-Akt signaling pathway	14615	42726	3	O15111 Q16543 Q15831	3	PI3K-Akt signaling pathway	KEGG:04151	0.0127794	KEGG:00000	0.428571	query_1	7	0.0104895	TRUE	KEGG	285	286
huMAP3_00133.1	"A protein complex which is capable of protein kinase activity." [GO_REF:0000088, GOC:bhm, GOC:TermGenie, PMID:24606918]	14615	42055	2	O15111 Q9UQ88 Q15831 Q9BXA6	4	protein kinase complex	GO:1902911	0.0150329	GO:0061695	0.571429	query_1	7	0.027972	TRUE	GO:CC	3672	143
huMAP3_00133.1	PI3K Akt signaling pathway	14615	46036	10	O15111 Q16543 Q15831	3	PI3K Akt signaling pathway	WP:WP4172	0.0189168	WP:000000	0.428571	query_1	7	0.0110701	TRUE	WP	351	271
huMAP3_00133.1	Adipocytokine signaling pathway	14615	42818	4	O15111 Q15831	2	Adipocytokine signaling pathway	KEGG:04920	0.019767	KEGG:00000	0.285714	query_1	7	0.031746	TRUE	KEGG	377	63
huMAP3_00133.1	"Catalysis of the phosphorylation of an amino acid residue in a protein, usually according to the reaction: a protein + ATP = a phosphoprotein + ADP." [PMID:25399640]	14615	975	1	O15111 Q9UQ88 Q15831 Q96Q40 Q9BXA6	5	protein kinase activity	GO:0004672	0.0241566	GO:0016301 GO:0016773 GO:0140096	0.714286	query_1	7	0.0113636	TRUE	GO:MF	975	440
huMAP3_00134.1	Phosphatidylinositol 4-kinase complex	14615	64363	1	P42356 Q9BYI3	2	Phosphatidylinositol 4-kinase complex	CORUM:6890	1.02526e-05	CORUM:0000000	1	query_1	2	0.5	TRUE	CORUM	2441	4
huMAP3_00134.1	Nodding movement of the head or body.	14615	75159	2	P42356 Q9BYI3	2	Titubation	HP:0030187	0.00148662	HP:0002345	1	query_1	2	0.0666667	TRUE	HP	10320	30
huMAP3_00134.1	Reduced amount of myelin in the central nervous system resulting from defective myelinogenesis.	14615	67311	3	P42356 Q9BYI3	2	CNS hypomyelination	HP:0003429	0.0102628	HP:0011400	1	query_1	2	0.025641	TRUE	HP	2472	78
huMAP3_00134.1	A type of kinetic tremor that occurs during target directed movement is called intention tremor. That is, an oscillatory cerebellar ataxia that tends to be absent when the limbs are inactive and during the first part of voluntary movement but worsening as the movement continues and greater precision is required (e.g., in touching a target such as the patient's nose or a physician's finger).	14615	66368	2	P42356 Q9BYI3	2	Intention tremor	HP:0002080	0.013383	HP:0030186	1	query_1	2	0.0224719	TRUE	HP	1529	89
huMAP3_00134.1	Leukodystrophy refers to deterioration of white matter of the brain resulting from degeneration of myelin sheaths in the CNS. Their basic defect is directly related to the synthesis and maintenance of myelin membranes. Symmetric white matter involvement at MRI is a typical finding in patients with leukodystrophies.	14615	66602	4	P42356 Q9BYI3	2	Leukodystrophy	HP:0002415	0.014938	HP:0011400	1	query_1	2	0.0212766	TRUE	HP	1763	94
huMAP3_00134.1	Tremor that occurs during any voluntary movement. It may include visually or non-visually guided movements. Tremor during target directed movement is called intention tremor.	14615	75158	2	P42356 Q9BYI3	2	Kinetic tremor	HP:0030186	0.014938	HP:0002345	1	query_1	2	0.0212766	TRUE	HP	10319	94
huMAP3_00134.1	A tremor present when the limbs are active, either when outstretched in a certain position or throughout a voluntary movement.	14615	66558	2	P42356 Q9BYI3	2	Action tremor	HP:0002345	0.0496737	HP:0001337	1	query_1	2	0.0116959	TRUE	HP	1719	171
huMAP3_00134.1	A chronic loss of wrist joint motion on one side only.	14615	73679	5	P42356	1	Unilateral wrist flexion contracture	HP:0012454	0.0499437	HP:0001239	0.5	query_1	2	1	TRUE	HP	8840	1
huMAP3_00134.1	Interstitial emphysema is characterized by air dissecting within the interstitium of the lung, typically in the peribronchovascular sheaths, interlobular septa, and visceral pleura. It is most commonly seen in neonates receiving mechanical ventilation. It is rarely recognized radiographically in adults and is infrequently seen on CT scans. It appears as perivascular lucent or low attenuating halo…	14615	77795	6	P42356	1	Interstitial emphysema	HP:0032965	0.0499437	HP:0002097	0.5	query_1	2	1	TRUE	HP	12956	1
huMAP3_00135.1	Sulfur metabolism	14615	42581	1	Q9NX62	1	Sulfur metabolism	KEGG:00920	0.0160617	KEGG:00000	1	query_1	1	0.1	TRUE	KEGG	140	10
huMAP3_00135.1	Irregular epiphyses of the upper limbs	14615	67544	2	Q9NX62	1	Irregular epiphyses of the upper limbs	HP:0003842	0.0495818	HP:0003839 HP:0010582	1	query_1	1	1	TRUE	HP	2705	1
huMAP3_00135.1	Irregular radiographic opacity of the epiphyses of the metacarpals.	14615	70568	2	Q9NX62	1	Irregular epiphyses of the metacarpals	HP:0009190	0.0495818	HP:0003842 HP:0005913	1	query_1	1	1	TRUE	HP	5729	1
huMAP3_00136.1	FTO obesity variant mechanism	14615	45897	1	Q14865	1	FTO obesity variant mechanism	WP:WP3407	0.031097	WP:000000	0.5	query_1	2	0.2	TRUE	WP	212	5
huMAP3_00137.1	NRAGE signals death through JNK	14615	44511	1	Q96M96 Q5JSP0	2	NRAGE signals death through JNK	REAC:R-HSA-193648	0.00154301	REAC:R-HSA-204998	1	query_1	2	0.0465116	TRUE	REAC	1500	43
huMAP3_00137.1	Cell death signalling via NRAGE, NRIF and NADE	14615	43327	1	Q96M96 Q5JSP0	2	Cell death signalling via NRAGE, NRIF and NADE	REAC:R-HSA-204998	0.00272718	REAC:R-HSA-193704	1	query_1	2	0.0350877	TRUE	REAC	316	57
huMAP3_00137.1	G alpha (12/13) signalling events	14615	43965	2	Q96M96 Q5JSP0	2	G alpha (12/13) signalling events	REAC:R-HSA-416482	0.00323127	REAC:R-HSA-388396	1	query_1	2	0.0322581	TRUE	REAC	954	62
huMAP3_00137.1	p75 NTR receptor-mediated signalling	14615	45654	1	Q96M96 Q5JSP0	2	p75 NTR receptor-mediated signalling	REAC:R-HSA-193704	0.00461537	REAC:R-HSA-73887	1	query_1	2	0.027027	TRUE	REAC	2643	74
huMAP3_00137.1	CDC42 GTPase cycle	14615	43272	3	Q96M96 Q5JSP0	2	CDC42 GTPase cycle	REAC:R-HSA-9013148	0.0134565	REAC:R-HSA-9012999	1	query_1	2	0.015873	TRUE	REAC	261	126
huMAP3_00137.1	Death Receptor Signaling	14615	43452	1	Q96M96 Q5JSP0	2	Death Receptor Signaling	REAC:R-HSA-73887	0.0136718	REAC:R-HSA-162582	1	query_1	2	0.015748	TRUE	REAC	441	127
huMAP3_00138.1	Defective DNA double strand break response due to BARD1 loss of function	14615	43528	1	Q99728	1	Defective DNA double strand break response due to BARD1 loss of function	REAC:R-HSA-9699150	0.049942	REAC:R-HSA-9675136	0.5	query_1	2	0.5	TRUE	REAC	517	2
huMAP3_00138.1	Defective DNA double strand break response due to BRCA1 loss of function	14615	43529	2	Q99728	1	Defective DNA double strand break response due to BRCA1 loss of function	REAC:R-HSA-9663199	0.049942	REAC:R-HSA-9675136	0.5	query_1	2	0.5	TRUE	REAC	518	2
huMAP3_00138.1	HUIC complex	14615	62022	3	Q99728	1	HUIC complex	CORUM:201	0.049942	CORUM:0000000	0.5	query_1	2	0.5	TRUE	CORUM	100	2
huMAP3_00138.1	BRCA1-BARD1-POLR2A complex	14615	62867	4	Q99728	1	BRCA1-BARD1-POLR2A complex	CORUM:2213	0.049942	CORUM:0000000	0.5	query_1	2	0.5	TRUE	CORUM	945	2
huMAP3_00138.1	P53-BARD1-KU70 complex	14615	63557	5	Q99728	1	P53-BARD1-KU70 complex	CORUM:5288	0.049942	CORUM:0000000	0.5	query_1	2	0.5	TRUE	CORUM	1635	2
huMAP3_00140.1	NAD biosynthesis II from tryptophan	14615	45807	1	O15229	1	NAD biosynthesis II from tryptophan	WP:WP2485	0.0435329	WP:000000	0.5	query_1	2	0.142857	TRUE	WP	122	7
huMAP3_00140.1	IDO metabolic pathway	14615	46488	2	O15229	1	IDO metabolic pathway	WP:WP5414	0.0497502	WP:000000	0.5	query_1	2	0.125	TRUE	WP	803	8
huMAP3_00146.1	SNARE complex (STX1A, SNAP29)	14615	62411	3	O95721 Q16623	2	SNARE complex (STX1A, SNAP29)	CORUM:873	1.70876e-06	CORUM:0000000	1	query_1	2	1	TRUE	CORUM	489	2
huMAP3_00146.1	SNARE interactions in vesicular transport	14615	42713	2	O95721 Q16623	2	SNARE interactions in vesicular transport	KEGG:04130	7.55949e-05	KEGG:00000	1	query_1	2	0.0645161	TRUE	KEGG	272	31
huMAP3_00146.1	"Fusion of the membrane of a synaptic vesicle with the presynaptic active zone membrane, thereby releasing its cargo neurotransmitters into the synaptic cleft." [GOC:aruk, GOC:bc, ISBN:0071120009, PMID:18618940]	14615	18702	1	O95721 Q16623	2	synaptic vesicle fusion to presynaptic active zone membrane	GO:0031629	0.0309012	GO:0016079 GO:0048499 GO:0099500	1	query_1	2	0.166667	TRUE	GO:BP	7504	12
huMAP3_00146.1	"Fusion of the membrane of a vesicle with the plasma membrane, thereby releasing its contents into the extracellular space." [GOC:aruk, GOC:bc, ISBN:0071120009, PMID:18618940]	14615	30847	1	O95721 Q16623	2	vesicle fusion to plasma membrane	GO:0099500	0.0309012	GO:0006906 GO:0140029	1	query_1	2	0.166667	TRUE	GO:BP	19649	12
huMAP3_00146.1	Sudden impairment of blood flow to a part of the brain due to occlusion or rupture of an artery to the brain.	14615	65824	5	O95721 Q16623	2	Stroke	HP:0001297	0.0392195	HP:0100659	1	query_1	2	0.0131579	TRUE	HP	985	152
huMAP3_00146.1	Serotonin transporter activity	14615	45706	6	Q16623	1	Serotonin transporter activity	WP:WP1455	0.0497502	WP:000000	0.5	query_1	2	0.125	TRUE	WP	21	8
huMAP3_00146.1	SNARE complex (SNAP23, STX1A)	14615	62431	4	Q16623	1	SNARE complex (SNAP23, STX1A)	CORUM:915	0.049942	CORUM:0000000	0.5	query_1	2	0.5	TRUE	CORUM	509	2
huMAP3_00148.1	Darkening of the area of skin that overlies the shin.	14615	79337	1	P09871	1	Pretibial hyperpigmentation	HP:0034517	0.0499437	HP:0000953	0.5	query_1	2	1	TRUE	HP	14498	1
huMAP3_00148.1	Gums that are easily damaged.	14615	79338	2	P09871	1	Gingival fragility	HP:0034518	0.0499437	HP:0000168	0.5	query_1	2	1	TRUE	HP	14499	1
huMAP3_00149.1	Mitochondrial complex I assembly model OXPHOS system	14615	46091	15	O95299 O95168	2	Mitochondrial complex I assembly model OXPHOS system	WP:WP4324	0.000632071	WP:000000	1	query_1	2	0.0363636	TRUE	WP	406	55
huMAP3_00149.1	Oxidative phosphorylation	14615	46504	16	O95299 O95168	2	Oxidative phosphorylation	WP:WP623	0.000728265	WP:000000	1	query_1	2	0.0338983	TRUE	WP	819	59
huMAP3_00149.1	Retrograde endocannabinoid signaling	14615	42794	1	O95299 O95168	2	Retrograde endocannabinoid signaling	KEGG:04723	0.0011414	KEGG:00000	1	query_1	2	0.0168067	TRUE	KEGG	353	119
huMAP3_00149.1	Oxidative phosphorylation	14615	42459	2	O95299 O95168	2	Oxidative phosphorylation	KEGG:00190	0.00119993	KEGG:00000	1	query_1	2	0.0163934	TRUE	KEGG	18	122
huMAP3_00149.1	Respiratory chain complex I (holoenzyme), mitochondrial	14615	62012	14	O95299 O95168	2	Respiratory chain complex I (holoenzyme), mitochondrial	CORUM:178	0.00154301	CORUM:0000000	1	query_1	2	0.0465116	TRUE	CORUM	90	43
huMAP3_00149.1	Non-alcoholic fatty liver disease	14615	42830	3	O95299 O95168	2	Non-alcoholic fatty liver disease	KEGG:04932	0.00155921	KEGG:00000	1	query_1	2	0.0143885	TRUE	KEGG	389	139
huMAP3_00149.1	Electron transport chain OXPHOS system in mitochondria	14615	45690	17	O95299 O95168	2	Electron transport chain OXPHOS system in mitochondria	WP:WP111	0.00202305	WP:000000	1	query_1	2	0.0204082	TRUE	WP	5	98
huMAP3_00149.1	Diabetic cardiomyopathy	14615	42933	4	O95299 O95168	2	Diabetic cardiomyopathy	KEGG:05415	0.00267769	KEGG:00000	1	query_1	2	0.010989	TRUE	KEGG	492	182
huMAP3_00149.1	Complex I biogenesis	14615	43389	13	O95299 O95168	2	Complex I biogenesis	REAC:R-HSA-6799198	0.00272718	REAC:R-HSA-611105	1	query_1	2	0.0350877	TRUE	REAC	378	57
huMAP3_00149.1	Chemical carcinogenesis - reactive oxygen species	14615	42901	5	O95299 O95168	2	Chemical carcinogenesis - reactive oxygen species	KEGG:05208	0.00330033	KEGG:00000	1	query_1	2	0.00990099	TRUE	KEGG	460	202
huMAP3_00149.1	Thermogenesis	14615	42790	6	O95299 O95168	2	Thermogenesis	KEGG:04714	0.00339933	KEGG:00000	1	query_1	2	0.0097561	TRUE	KEGG	349	205
huMAP3_00149.1	Nonalcoholic fatty liver disease	14615	46103	18	O95299 O95168	2	Nonalcoholic fatty liver disease	WP:WP4396	0.00396523	WP:000000	1	query_1	2	0.0145985	TRUE	WP	418	137
huMAP3_00149.1	Parkinson disease	14615	42853	7	O95299 O95168	2	Parkinson disease	KEGG:05012	0.00458495	KEGG:00000	1	query_1	2	0.00840336	TRUE	KEGG	412	238
huMAP3_00149.1	Prion disease	14615	42857	8	O95299 O95168	2	Prion disease	KEGG:05020	0.00485921	KEGG:00000	1	query_1	2	0.00816327	TRUE	KEGG	416	245
huMAP3_00149.1	Huntington disease	14615	42855	9	O95299 O95168	2	Huntington disease	KEGG:05016	0.00594761	KEGG:00000	1	query_1	2	0.00738007	TRUE	KEGG	414	271
huMAP3_00149.1	Respiratory electron transport	14615	45025	13	O95299 O95168	2	Respiratory electron transport	REAC:R-HSA-611105	0.0082892	REAC:R-HSA-163200	1	query_1	2	0.020202	TRUE	REAC	2014	99
huMAP3_00149.1	Amyotrophic lateral sclerosis	14615	42854	10	O95299 O95168	2	Amyotrophic lateral sclerosis	KEGG:05014	0.00850662	KEGG:00000	1	query_1	2	0.00617284	TRUE	KEGG	413	324
huMAP3_00149.1	Alzheimer disease	14615	42852	11	O95299 O95168	2	Alzheimer disease	KEGG:05010	0.00936889	KEGG:00000	1	query_1	2	0.00588235	TRUE	KEGG	411	340
huMAP3_00149.1	Respiratory electron transport, ATP synthesis by chemiosmotic coupling, and heat production by uncoupling proteins.	14615	45026	13	O95299 O95168	2	Respiratory electron transport, ATP synthesis by chemiosmotic coupling, and heat production by uncoupling proteins.	REAC:R-HSA-163200	0.0124056	REAC:R-HSA-1428517	1	query_1	2	0.0165289	TRUE	REAC	2015	121
huMAP3_00149.1	Pathways of neurodegeneration - multiple diseases	14615	42858	12	O95299 O95168	2	Pathways of neurodegeneration - multiple diseases	KEGG:05022	0.0138982	KEGG:00000	1	query_1	2	0.00483092	TRUE	KEGG	417	414
huMAP3_00149.1	The citric acid (TCA) cycle and respiratory electron transport	14615	45435	13	O95299 O95168	2	The citric acid (TCA) cycle and respiratory electron transport	REAC:R-HSA-1428517	0.0242576	REAC:R-HSA-1430728	1	query_1	2	0.0118343	TRUE	REAC	2424	169
huMAP3_00150.1	C complex spliceosome	14615	62581	1	Q96DF8 Q9UMS4	2	C complex spliceosome	CORUM:1181	0.039532	CORUM:0000000	0.4	query_1	5	0.025974	TRUE	CORUM	659	77
huMAP3_00154.1	MCM2-MCM4-MCM6-MCM7 complex	14615	63122	9	P49736 Q14566	2	MCM2-MCM4-MCM6-MCM7 complex	CORUM:2792	3.41752e-06	CORUM:0000000	0.666667	query_1	3	1	TRUE	CORUM	1200	2
huMAP3_00154.1	MCM2-MCM6-MCM7 complex	14615	62676	10	P49736 Q14566	2	MCM2-MCM6-MCM7 complex	CORUM:1452	3.41752e-06	CORUM:0000000	0.666667	query_1	3	1	TRUE	CORUM	754	2
huMAP3_00154.1	MCM complex	14615	62151	11	P49736 Q14566	2	MCM complex	CORUM:387	3.41752e-06	CORUM:0000000	0.666667	query_1	3	1	TRUE	CORUM	229	2
huMAP3_00154.1	"A hexameric protein complex required for the initiation and regulation of DNA replication." [GOC:jl, PMID:11282021]	14615	40169	1	P49736 Q9BTE3 Q14566	3	MCM complex	GO:0042555	1.58598e-05	GO:0032991	1	query_1	3	0.272727	TRUE	GO:CC	1786	11
huMAP3_00154.1	Emerin complex 24	14615	63668	12	P49736 Q14566	2	Emerin complex 24	CORUM:5611	0.000187887	CORUM:0000000	0.666667	query_1	3	0.181818	TRUE	CORUM	1746	11
huMAP3_00154.1	Unwinding of DNA	14615	45558	5	P49736 Q14566	2	Unwinding of DNA	REAC:R-HSA-176974	0.000449813	REAC:R-HSA-69190	0.666667	query_1	3	0.166667	TRUE	REAC	2547	12
huMAP3_00154.1	DNA replication	14615	42655	3	P49736 Q14566	2	DNA replication	KEGG:03030	0.000480178	KEGG:00000	0.666667	query_1	3	0.0555556	TRUE	KEGG	214	36
huMAP3_00154.1	DNA replication	14615	46170	15	P49736 Q14566	2	DNA replication	WP:WP466	0.000973513	WP:000000	0.666667	query_1	3	0.047619	TRUE	WP	485	42
huMAP3_00154.1	G1 to S cell cycle control	14615	46119	16	P49736 Q14566	2	G1 to S cell cycle control	WP:WP45	0.00227715	WP:000000	0.666667	query_1	3	0.03125	TRUE	WP	434	64
huMAP3_00154.1	DNA strand elongation	14615	43446	5	P49736 Q14566	2	DNA strand elongation	REAC:R-HSA-69190	0.00337733	REAC:R-HSA-69239	0.666667	query_1	3	0.0625	TRUE	REAC	435	32
huMAP3_00154.1	Activation of the pre-replicative complex	14615	43115	6	P49736 Q14566	2	Activation of the pre-replicative complex	REAC:R-HSA-68962	0.00359505	REAC:R-HSA-69002 REAC:R-HSA-69206	0.666667	query_1	3	0.0606061	TRUE	REAC	104	33
huMAP3_00154.1	Activation of ATR in response to replication stress	14615	43083	7	P49736 Q14566	2	Activation of ATR in response to replication stress	REAC:R-HSA-176187	0.00428896	REAC:R-HSA-69481	0.666667	query_1	3	0.0555556	TRUE	REAC	72	36
huMAP3_00154.1	appendix; germinal center cells[High]	14615	61100	8	P49736 Q14566	2	appendix; germinal center cells[High]	HPA:0030433	0.0065595	HPA:0030432	0.666667	query_1	3	0.0240964	TRUE	HPA	37	83
huMAP3_00154.1	Cell cycle	14615	45732	17	P49736 Q14566	2	Cell cycle	WP:WP179	0.00751611	WP:000000	0.666667	query_1	3	0.0172414	TRUE	WP	47	116
huMAP3_00154.1	Cell cycle	14615	42705	4	P49736 Q14566	2	Cell cycle	KEGG:04110	0.00858641	KEGG:00000	0.666667	query_1	3	0.013245	TRUE	KEGG	264	151
huMAP3_00154.1	Orc1 removal from chromatin	14615	44605	5	P49736 Q14566	2	Orc1 removal from chromatin	REAC:R-HSA-68949	0.0164155	REAC:R-HSA-69052	0.666667	query_1	3	0.0285714	TRUE	REAC	1594	70
huMAP3_00154.1	Ciliary landscape	14615	46098	18	P49736 Q14566	2	Ciliary landscape	WP:WP4352	0.0243888	WP:000000	0.666667	query_1	3	0.00956938	TRUE	WP	413	209
huMAP3_00154.1	MCM4-MCM6-MCM7 complex	14615	63121	13	Q14566	1	MCM4-MCM6-MCM7 complex	CORUM:2791	0.0249718	CORUM:0000000	0.333333	query_1	3	1	TRUE	CORUM	1199	1
huMAP3_00154.1	Switching of origins to a post-replicative state	14615	45304	5	P49736 Q14566	2	Switching of origins to a post-replicative state	REAC:R-HSA-69052	0.0271983	REAC:R-HSA-69239	0.666667	query_1	3	0.0222222	TRUE	REAC	2293	90
huMAP3_00154.1	appendix; germinal center cells[≥Medium]	14615	61099	8	P49736 Q14566	2	appendix; germinal center cells[≥Medium]	HPA:0030432	0.0366452	HPA:0030431	0.666667	query_1	3	0.0102041	TRUE	HPA	36	196
huMAP3_00154.1	"A DNA replication process that uses parental DNA as a template for the DNA-dependent DNA polymerases that synthesize the new strands." [GOC:mah, ISBN:0198506732]	14615	13297	2	P49736 Q9BTE3 Q14566	3	DNA-templated DNA replication	GO:0006261	0.0439567	GO:0006260	1	query_1	3	0.0212766	TRUE	GO:BP	2099	141
huMAP3_00154.1	Synthesis of DNA	14615	45315	5	P49736 Q14566	2	Synthesis of DNA	REAC:R-HSA-69239	0.0476169	REAC:R-HSA-69242 REAC:R-HSA-69306	0.666667	query_1	3	0.0168067	TRUE	REAC	2304	119
huMAP3_00154.1	Histone-2-Histone-4-ASF1-MCM2 complex	14615	63936	14	P49736	1	Histone-2-Histone-4-ASF1-MCM2 complex	CORUM:6261	0.0499403	CORUM:0000000	0.333333	query_1	3	0.5	TRUE	CORUM	2014	2
huMAP3_00156.1	Elongator core complex	14615	63068	5	Q9H9T3 Q6IA86 O95163	3	Elongator core complex	CORUM:2716	7.01606e-10	CORUM:0000000	0.75	query_1	4	1	TRUE	CORUM	1146	3
huMAP3_00156.1	Elongator holo complex	14615	62666	6	Q9H9T3 Q6IA86 O95163	3	Elongator holo complex	CORUM:1380	2.80628e-09	CORUM:0000000	0.75	query_1	4	0.75	TRUE	CORUM	744	4
huMAP3_00156.1	Elongator complex (ELP1, ELP2, ELP3, ELP4, ELP5, ELP6)	14615	63977	7	Q9H9T3 Q6IA86 O95163	3	Elongator complex (ELP1, ELP2, ELP3, ELP4, ELP5, ELP6)	CORUM:6332	1.403e-08	CORUM:0000000	0.75	query_1	4	0.5	TRUE	CORUM	2055	6
huMAP3_00156.1	"A heterohexameric protein complex composed two discrete heterotrimeric subcomplexes that is involved in modification of wobble nucleosides in tRNA." [GOC:bhm, GOC:jh, GOC:mah, GOC:vw, PMID:11435442, PMID:11689709, PMID:15769872, PMID:17018299, PMID:18755837, PMID:23165209]	14615	39810	1	Q9H9T3 Q6IA86 O95163	3	elongator holoenzyme complex	GO:0033588	7.68842e-06	GO:0140535 GO:1902494	0.75	query_1	4	0.5	TRUE	GO:CC	1427	6
huMAP3_00156.1	"The process in which a uridine in position 34 of a tRNA is post-transcriptionally modified." [GOC:hjd, ISBN:155581073X]	14615	11886	2	Q9H9T3 Q6IA86 O95163	3	tRNA wobble uridine modification	GO:0002098	0.000261259	GO:0002097	0.75	query_1	4	0.176471	TRUE	GO:BP	688	17
huMAP3_00156.1	"The process in which the nucleotide at position 34 in the anticodon of a tRNA is post-transcriptionally modified." [GOC:hjd, ISBN:155581073X]	14615	11885	2	Q9H9T3 Q6IA86 O95163	3	tRNA wobble base modification	GO:0002097	0.000437925	GO:0006400	0.75	query_1	4	0.15	TRUE	GO:BP	687	20
huMAP3_00156.1	HATs acetylate histones	14615	44065	4	Q9H9T3 Q6IA86 O95163	3	HATs acetylate histones	REAC:R-HSA-3214847	0.000487257	REAC:R-HSA-3247509	0.75	query_1	4	0.0232558	TRUE	REAC	1054	129
huMAP3_00156.1	Chromatin modifying enzymes	14615	43358	4	Q9H9T3 Q6IA86 O95163	3	Chromatin modifying enzymes	REAC:R-HSA-3247509	0.00356469	REAC:R-HSA-4839726	0.75	query_1	4	0.012	TRUE	REAC	347	250
huMAP3_00156.1	Chromatin organization	14615	43359	4	Q9H9T3 Q6IA86 O95163	3	Chromatin organization	REAC:R-HSA-4839726	0.00356469	REAC:0000000	0.75	query_1	4	0.012	TRUE	REAC	348	250
huMAP3_00156.1	"The process whereby a wobble base uridine residue in a tRNA is modified to 5-methoxycarbonylmethyl-2-thiouridine." [GOC:hjd, PMID:22768388]	14615	12641	2	Q9H9T3 O95163	2	tRNA wobble base 5-methoxycarbonylmethyl-2-thiouridinylation	GO:0002926	0.00842684	GO:0002098	0.5	query_1	4	0.666667	TRUE	GO:BP	1443	3
huMAP3_00156.1	"Any process that modulates the frequency, rate or extent of gene expression after the production of an RNA transcript." [GOC:dph, GOC:tb]	14615	15503	3	Q494U1 Q9H9T3 Q6IA86 O95163	4	post-transcriptional regulation of gene expression	GO:0010608	0.026286	GO:0010468	1	query_1	4	0.0101266	TRUE	GO:BP	4305	395
huMAP3_00156.1	"The covalent alteration of one or more nucleotides within a tRNA molecule to produce a tRNA molecule with a sequence that differs from that coded genetically." [GOC:curators]	14615	13383	2	Q9H9T3 Q6IA86 O95163	3	tRNA modification	GO:0006400	0.0364825	GO:0008033 GO:0009451	0.75	query_1	4	0.0357143	TRUE	GO:BP	2185	84
huMAP3_00157.1	SH3P2/OSTF1-CBL-SRC complex	14615	63702	1	P22681	1	SH3P2/OSTF1-CBL-SRC complex	CORUM:5713	0.0249718	CORUM:0000000	0.25	query_1	4	1	TRUE	CORUM	1780	1
huMAP3_00157.1	Cbl-SLP-76-Grb2 complex, Fc receptor gamma-R1 stimulated	14615	62996	2	P22681	1	Cbl-SLP-76-Grb2 complex, Fc receptor gamma-R1 stimulated	CORUM:2534	0.0499386	CORUM:0000000	0.25	query_1	4	0.5	TRUE	CORUM	1074	2
huMAP3_00157.1	SLP-76-Cbl-Grb2-Shc complex, Fc receptor gamma-R1 stimulated	14615	62997	3	P22681	1	SLP-76-Cbl-Grb2-Shc complex, Fc receptor gamma-R1 stimulated	CORUM:2535	0.0499386	CORUM:0000000	0.25	query_1	4	0.5	TRUE	CORUM	1075	2
huMAP3_00157.1	CIN85-CBL complex	14615	63367	4	P22681	1	CIN85-CBL complex	CORUM:3175	0.0499386	CORUM:0000000	0.25	query_1	4	0.5	TRUE	CORUM	1445	2
huMAP3_00157.1	ArgBP2a-CBL-PTK2B complex	14615	63699	5	P22681	1	ArgBP2a-CBL-PTK2B complex	CORUM:5709	0.0499386	CORUM:0000000	0.25	query_1	4	0.5	TRUE	CORUM	1777	2
huMAP3_00157.1	CIN85-CBL complex	14615	63706	6	P22681	1	CIN85-CBL complex	CORUM:5720	0.0499386	CORUM:0000000	0.25	query_1	4	0.5	TRUE	CORUM	1784	2
huMAP3_00158.1	Morphine addiction	14615	42861	2	P43250 P32298	2	Morphine addiction	KEGG:05032	0.000370334	KEGG:00000	1	query_1	2	0.0294118	TRUE	KEGG	420	68
huMAP3_00158.1	Chemokine signaling pathway	14615	42696	3	P43250 P32298	2	Chemokine signaling pathway	KEGG:04062	0.00155921	KEGG:00000	1	query_1	2	0.0143885	TRUE	KEGG	255	139
huMAP3_00158.1	Calcium regulation in cardiac cells	14615	46459	5	P43250 P32298	2	Calcium regulation in cardiac cells	WP:WP536	0.00264576	WP:000000	1	query_1	2	0.0178571	TRUE	WP	774	112
huMAP3_00158.1	Chemokine signaling pathway	14615	45982	6	P43250 P32298	2	Chemokine signaling pathway	WP:WP3929	0.00309012	WP:000000	1	query_1	2	0.0165289	TRUE	WP	297	121
huMAP3_00158.1	Myometrial relaxation and contraction pathways	14615	45871	7	P43250 P32298	2	Myometrial relaxation and contraction pathways	WP:WP289	0.0036243	WP:000000	1	query_1	2	0.0152672	TRUE	WP	186	131
huMAP3_00158.1	Endocytosis	14615	42721	4	P43250 P32298	2	Endocytosis	KEGG:04144	0.00431866	KEGG:00000	1	query_1	2	0.00865801	TRUE	KEGG	280	231
huMAP3_00158.1	"Catalysis of the reaction: ATP + G protein-coupled receptor = ADP + G protein-coupled receptor phosphate." [GOC:dph]	14615	994	1	P43250 P32298	2	G protein-coupled receptor kinase activity	GO:0004703	0.00468201	GO:0004674	1	query_1	2	0.4	TRUE	GO:MF	994	5
huMAP3_00159.1	"A transcription elongation factor complex that facilitates the transition from abortive to productive elongation by phosphorylating the CTD domain of the large subunit of DNA-directed RNA polymerase II, holoenzyme. Contains a cyclin and a cyclin-dependent protein kinase catalytic subunit." [GOC:bhm, GOC:vw, PMID:10766736, PMID:16721054, PMID:17079683, PMID:19328067, PMID:7759473]	14615	38871	2	Q14004 Q9NYV4 O75909	3	cyclin/CDK positive transcription elongation factor complex	GO:0008024	5.38272e-06	GO:0008023 GO:0019908 GO:0032806	1	query_1	3	0.375	TRUE	GO:CC	488	8
huMAP3_00159.1	"Catalysis of the reaction: ATP + RNA polymerase II large subunit CTD heptapeptide repeat (consensus YSPTSPS) = ADP + H+ + phosphorylated RNA polymerase II." [EC:2.7.11.23, GOC:mah, PMID:28248323]	14615	1664	1	Q14004 Q9NYV4 O75909	3	RNA polymerase II CTD heptapeptide repeat kinase activity	GO:0008353	8.07408e-06	GO:0004674 GO:0140994	1	query_1	3	0.333333	TRUE	GO:MF	1664	9
huMAP3_00159.1	TP53 Regulates Transcription of DNA Repair Genes	14615	45391	4	Q14004 Q9NYV4 O75909	3	TP53 Regulates Transcription of DNA Repair Genes	REAC:R-HSA-6796648	1.6793e-05	REAC:R-HSA-3700989	1	query_1	3	0.0491803	TRUE	REAC	2380	61
huMAP3_00159.1	"A catalytic activity that acts on the RNA polymerase II large subunit CTD heptapeptide repeat (consensus YSPTSPS). Reversible modifications cof the RNA polymerase II CTD repeats contribute to regulation of RNA polymerase activity." [GOC:pg]	14615	10755	1	Q14004 Q9NYV4 O75909	3	RNA polymerase II CTD heptapeptide repeat modifying activity	GO:0140994	5.38272e-05	GO:0140096	1	query_1	3	0.1875	TRUE	GO:MF	10755	16
huMAP3_00159.1	"Cyclin-dependent protein kinase (CDK) complex found in the nucleus." [GOC:krc]	14615	39211	2	Q14004 Q9NYV4 O75909	3	nuclear cyclin-dependent protein kinase holoenzyme complex	GO:0019908	6.53616e-05	GO:0000307 GO:0140513	1	query_1	3	0.176471	TRUE	GO:CC	828	17
huMAP3_00159.1	"A protein complex that phosphorylates amino acid residues of RNA polymerase II C-terminal domain repeats; phosphorylation occurs mainly on Ser2 and Ser5." [PMID:15047695, PMID:16721054, PMID:17079683]	14615	39711	2	Q14004 Q9NYV4 O75909	3	carboxy-terminal domain protein kinase complex	GO:0032806	0.000109577	GO:0140513 GO:1902554	1	query_1	3	0.15	TRUE	GO:CC	1328	20
huMAP3_00159.1	"A protein complex consisting of cyclin Kand cyclin-dependent kinase 13 (CDK13). Cyclins are characterized by periodicity in protein abundance throughout the cell cycle. Cyclin-dependent kinases represent a family of serine/threonine protein kinases that become active upon binding to a cyclin regulatory partner." [PMID:22012619]	14615	38578	2	Q14004 O75909	2	cyclin K-CDK13 complex	GO:0002945	0.0014046	GO:0000307	0.666667	query_1	3	1	TRUE	GO:CC	195	2
huMAP3_00159.1	"A protein complex consisting of cyclin Kand cyclin-dependent kinase 12 (CDK12). Cyclins are characterized by periodicity in protein abundance throughout the cell cycle. Cyclin-dependent kinases represent a family of serine/threonine protein kinases that become active upon binding to a cyclin regulatory partner." [PMID:22012619]	14615	38577	2	Q9NYV4 O75909	2	cyclin K-CDK12 complex	GO:0002944	0.0014046	GO:0000307	0.666667	query_1	3	1	TRUE	GO:CC	194	2
huMAP3_00159.1	"Any process that activates or increases the frequency, rate or extent of transcription elongation, the extension of an RNA molecule after transcription initiation and promoter clearance by the addition of ribonucleotides, catalyzed by RNA polymerase II." [GOC:mah, GOC:txnOH]	14615	19430	3	Q14004 Q9NYV4 O75909	3	positive regulation of transcription elongation by RNA polymerase II	GO:0032968	0.00155859	GO:0006368 GO:0032786 GO:0034243 GO:0045944	1	query_1	3	0.0638298	TRUE	GO:BP	8232	47
huMAP3_00159.1	"Any protein complex that interacts with RNA polymerase II to increase (positive transcription elongation factor) or reduce (negative transcription elongation factor) the rate of transcription elongation." [GOC:jl]	14615	38870	2	Q14004 Q9NYV4 O75909	3	transcription elongation factor complex	GO:0008023	0.00155859	GO:0005654 GO:0140513	1	query_1	3	0.0638298	TRUE	GO:CC	487	47
huMAP3_00159.1	"Cyclin-dependent protein kinases (CDKs) are enzyme complexes that contain a kinase catalytic subunit associated with a regulatory cyclin partner." [GOC:krc, PMID:11602261]	14615	38428	2	Q14004 Q9NYV4 O75909	3	cyclin-dependent protein kinase holoenzyme complex	GO:0000307	0.00252171	GO:1902554	1	query_1	3	0.0545455	TRUE	GO:CC	45	55
huMAP3_00159.1	"Any process that activates or increases the frequency, rate or extent of transcription elongation, the extension of an RNA molecule after transcription initiation and promoter clearance by the addition of ribonucleotides catalyzed by a DNA-dependent RNA polymerase." [GOC:mah, GOC:txnOH]	14615	19298	3	Q14004 Q9NYV4 O75909	3	positive regulation of DNA-templated transcription, elongation	GO:0032786	0.00296588	GO:0006354 GO:0032784 GO:0045893	1	query_1	3	0.0517241	TRUE	GO:BP	8100	58
huMAP3_00159.1	Transcriptional Regulation by TP53	14615	45483	4	Q14004 Q9NYV4 O75909	3	Transcriptional Regulation by TP53	REAC:R-HSA-3700989	0.00297633	REAC:R-HSA-212436	1	query_1	3	0.00887574	TRUE	REAC	2472	338
huMAP3_00159.1	"Any process that modulates the frequency, rate or extent of transcription elongation, the extension of an RNA molecule after transcription initiation and promoter clearance by the addition of ribonucleotides, catalyzed by RNA polymerase II." [GOC:mah, GOC:txnOH]	14615	20008	3	Q14004 Q9NYV4 O75909	3	regulation of transcription elongation by RNA polymerase II	GO:0034243	0.00731243	GO:0006368 GO:0032784	1	query_1	3	0.0384615	TRUE	GO:BP	8810	78
huMAP3_00159.1	"Any process that modulates the frequency, rate or extent of transcription elongation, the extension of an RNA molecule after transcription initiation and promoter clearance by the addition of ribonucleotides catalyzed by a DNA-dependent RNA polymerase." [GOC:mah, GOC:txnOH]	14615	19296	3	Q14004 Q9NYV4 O75909	3	regulation of DNA-templated transcription elongation	GO:0032784	0.0133045	GO:0006354 GO:0006355	1	query_1	3	0.0315789	TRUE	GO:BP	8098	95
huMAP3_00159.1	"The extension of an RNA molecule after transcription initiation and promoter clearance at an RNA polymerase II promoter by the addition of ribonucleotides catalyzed by RNA polymerase II." [GOC:mah, GOC:txnOH]	14615	13364	3	Q14004 Q9NYV4 O75909	3	transcription elongation by RNA polymerase II	GO:0006368	0.0150763	GO:0006354 GO:0006366	1	query_1	3	0.030303	TRUE	GO:BP	2166	99
huMAP3_00159.1	"The extension of an RNA molecule after transcription initiation and promoter clearance at a DNA-dependent RNA polymerase promoter by the addition of ribonucleotides catalyzed by an RNA polymerase." [GOC:mah, GOC:txnOH, PMID:15020047, PMID:18280161]	14615	13352	3	Q14004 Q9NYV4 O75909	3	DNA-templated transcription elongation	GO:0006354	0.0243626	GO:0006351 GO:0032774	1	query_1	3	0.0258621	TRUE	GO:BP	2154	116
huMAP3_00159.1	"A protein complex which is capable of protein serine/threonine kinase activity." [GOC:bhm, GOC:TermGenie, PMID:18191223]	14615	42029	2	Q14004 Q9NYV4 O75909	3	serine/threonine protein kinase complex	GO:1902554	0.0312871	GO:1902911	1	query_1	3	0.0238095	TRUE	GO:CC	3646	126
huMAP3_00159.1	"A protein complex which is capable of protein kinase activity." [GO_REF:0000088, GOC:bhm, GOC:TermGenie, PMID:24606918]	14615	42055	2	Q14004 Q9NYV4 O75909	3	protein kinase complex	GO:1902911	0.0458676	GO:0061695	1	query_1	3	0.020979	TRUE	GO:CC	3672	143
huMAP3_00159.1	P-TEFb.4 complex	14615	62506	5	O75909	1	P-TEFb.4 complex	CORUM:1083	0.0499403	CORUM:0000000	0.333333	query_1	3	0.5	TRUE	CORUM	584	2
huMAP3_00161.1	"A ubiquitin ligase complex in which a cullin from the Cul1 subfamily and a RING domain protein form the catalytic core; substrate specificity is conferred by a Skp1 adaptor and an F-box protein. SCF complexes are involved in targeting proteins for degradation by the proteasome. The best characterized complexes are those from yeast and mammals (with core subunits named Cdc53/Cul1, Rbx1/Hrt1/Roc1)…	14615	39180	1	Q8N461 Q9H469 Q9UKA2 Q8NFZ0 Q96CD0 Q96ME1 Q9UKT5 Q13616 P63208 Q9H4M3 P41002 Q5XUX0	12	SCF ubiquitin ligase complex	GO:0019005	1.3699e-20	GO:0031461	0.6	query_1	20	0.218182	TRUE	GO:CC	797	55
huMAP3_00161.1	"The chemical reactions and pathways resulting in the breakdown of a protein or peptide by hydrolysis of its peptide bonds, initiated by the covalent attachment of ubiquitin, with ubiquitin-protein ligation catalyzed by an SCF (Skp1/Cul1/F-box protein) complex, and mediated by the proteasome." [PMID:15380083]	14615	18508	2	Q8N461 Q9H469 Q9UKA2 Q96CD0 Q96ME1 Q9UKT5 Q13616 P63208 Q9H4M3 P41002 Q5XUX0	11	SCF-dependent proteasomal ubiquitin-dependent protein catabolic process	GO:0031146	1.17763e-19	GO:0043161	0.55	query_1	20	0.275	TRUE	GO:BP	7310	40
huMAP3_00161.1	Neddylation	14615	44522	7	Q8N461 Q9H469 Q9UKA2 Q96CD0 Q96ME1 Q9UKT5 Q13616 Q8NEZ5 O94952 P63208 Q9H4M3 P41002 Q5XUX1 Q5XUX0	14	Neddylation	REAC:R-HSA-8951664	3.1042e-19	REAC:R-HSA-597592	0.7	query_1	20	0.0622222	TRUE	REAC	1511	225
huMAP3_00161.1	Antigen processing: Ubiquitination & Proteasome degradation	14615	43160	6	Q8N461 Q9H469 Q9UKA2 Q96CD0 Q96ME1 Q9UKT5 Q13616 Q8NEZ5 O94952 P63208 Q9H4M3 P41002 Q5XUX1 Q5XUX0	14	Antigen processing: Ubiquitination & Proteasome degradation	REAC:R-HSA-983168	7.79966e-18	REAC:R-HSA-983169	0.7	query_1	20	0.0496454	TRUE	REAC	149	282
huMAP3_00161.1	Class I MHC mediated antigen processing & presentation	14615	43371	6	Q8N461 Q9H469 Q9UKA2 Q96CD0 Q96ME1 Q9UKT5 Q13616 Q8NEZ5 O94952 P63208 Q9H4M3 P41002 Q5XUX1 Q5XUX0	14	Class I MHC mediated antigen processing & presentation	REAC:R-HSA-983169	1.41738e-16	REAC:R-HSA-1280218	0.7	query_1	20	0.0404624	TRUE	REAC	360	346
huMAP3_00161.1	"Any ubiquitin ligase complex in which the catalytic core consists of a member of the cullin family and a RING domain protein; the core is associated with one or more additional proteins that confer substrate specificity." [PMID:15571813, PMID:15688063]	14615	39502	1	Q8N461 Q9H469 Q9UKA2 Q8NFZ0 Q96CD0 Q96ME1 Q9UKT5 Q13616 P63208 Q9H4M3 P41002 Q5XUX0	12	cullin-RING ubiquitin ligase complex	GO:0031461	2.23878e-14	GO:0000151	0.6	query_1	20	0.0710059	TRUE	GO:CC	1119	169
huMAP3_00161.1	"A protein complex that includes a ubiquitin-protein ligase and enables ubiquitin protein ligase activity. The complex also contains other proteins that may confer substrate specificity on the complex." [GOC:jh2, PMID:9529603]	14615	38406	1	Q8N461 Q9H469 Q9UKA2 Q8NFZ0 Q96CD0 Q96ME1 Q9UKT5 Q13616 O94952 P63208 Q9H4M3 P41002 Q5XUX0	13	ubiquitin ligase complex	GO:0000151	1.11049e-13	GO:0140535 GO:1990234	0.65	query_1	20	0.0467626	TRUE	GO:CC	23	278
huMAP3_00161.1	Adaptive Immune System	14615	43125	6	Q8N461 Q9H469 Q9UKA2 Q96CD0 Q96ME1 Q9UKT5 Q13616 Q8NEZ5 O94952 P63208 Q9H4M3 P41002 Q5XUX1 Q5XUX0	14	Adaptive Immune System	REAC:R-HSA-1280218	1.30596e-12	REAC:R-HSA-168256	0.7	query_1	20	0.0210843	TRUE	REAC	114	664
huMAP3_00161.1	"The chemical reactions and pathways resulting in the breakdown of a protein or peptide by hydrolysis of its peptide bonds, initiated by the covalent attachment of ubiquitin, and mediated by the proteasome." [GOC:go_curators]	14615	22112	2	Q8N461 Q9H469 Q9UKA2 Q96CD0 Q96ME1 Q9UKT5 Q13616 Q8NEZ5 P63208 Q9H4M3 P41002 Q5XUX0	12	proteasome-mediated ubiquitin-dependent protein catabolic process	GO:0043161	8.60303e-11	GO:0006511 GO:0010498	0.6	query_1	20	0.036036	TRUE	GO:BP	10914	333
huMAP3_00161.1	"The chemical reactions and pathways resulting in the breakdown of a protein or peptide by hydrolysis of its peptide bonds, initiated by the covalent attachment of a ubiquitin group, or multiple ubiquitin groups, to the protein." [GOC:go_curators]	14615	13459	2	Q8N461 Q9H469 Q9UKA2 Q96CD0 Q96ME1 Q9UKT5 Q13616 Q8NEZ5 O94952 P63208 Q9H4M3 P41002 Q5XUX0	13	ubiquitin-dependent protein catabolic process	GO:0006511	1.85771e-10	GO:0019941	0.65	query_1	20	0.0264766	TRUE	GO:BP	2261	491
huMAP3_00161.1	"The chemical reactions and pathways resulting in the breakdown of a protein or peptide by hydrolysis of its peptide bonds, initiated by the covalent modification of the target protein." [GOC:go_curators]	14615	17499	2	Q8N461 Q9H469 Q9UKA2 Q96CD0 Q96ME1 Q9UKT5 Q13616 Q8NEZ5 O94952 P63208 Q9H4M3 P41002 Q5XUX0	13	modification-dependent protein catabolic process	GO:0019941	2.28958e-10	GO:0043632 GO:0051603	0.65	query_1	20	0.0260521	TRUE	GO:BP	6301	499
huMAP3_00161.1	"The chemical reactions and pathways resulting in the breakdown of a macromolecule, initiated by covalent modification of the target molecule." [GOC:jl]	14615	22367	2	Q8N461 Q9H469 Q9UKA2 Q96CD0 Q96ME1 Q9UKT5 Q13616 Q8NEZ5 O94952 P63208 Q9H4M3 P41002 Q5XUX0	13	modification-dependent macromolecule catabolic process	GO:0043632	3.03499e-10	GO:0009057	0.65	query_1	20	0.0254902	TRUE	GO:BP	11169	510
huMAP3_00161.1	"The chemical reactions and pathways resulting in the breakdown of a protein or peptide by hydrolysis of its peptide bonds that is mediated by the proteasome." [GOC:tb]	14615	15422	2	Q8N461 Q9H469 Q9UKA2 Q96CD0 Q96ME1 Q9UKT5 Q13616 Q8NEZ5 P63208 Q9H4M3 P41002 Q5XUX0	12	proteasomal protein catabolic process	GO:0010498	1.51317e-09	GO:0030163 GO:0051603	0.6	query_1	20	0.0283688	TRUE	GO:BP	4224	423
huMAP3_00161.1	"The hydrolysis of a peptide bond or bonds within a protein as part of the chemical reactions and pathways resulting in the breakdown of a protein by individual cells." [GOC:ai, GOC:dph, GOC:tb]	14615	25473	2	Q8N461 Q9H469 Q9UKA2 Q96CD0 Q96ME1 Q9UKT5 Q13616 Q8NEZ5 O94952 P63208 Q9H4M3 P41002 Q5XUX0	13	proteolysis involved in protein catabolic process	GO:0051603	2.68482e-09	GO:0006508 GO:0030163	0.65	query_1	20	0.0215232	TRUE	GO:BP	14275	604
huMAP3_00161.1	Post-translational protein modification	14615	44737	7	Q8N461 Q9H469 Q9UKA2 Q96CD0 Q96ME1 Q9UKT5 Q13616 Q8NEZ5 O94952 P63208 Q9H4M3 P41002 Q5XUX1 Q5XUX0	14	Post-translational protein modification	REAC:R-HSA-597592	6.32944e-09	REAC:R-HSA-392499	0.7	query_1	20	0.0113636	TRUE	REAC	1726	1232
huMAP3_00161.1	"The chemical reactions and pathways resulting in the breakdown of a protein by the destruction of the native, active configuration, with or without the hydrolysis of peptide bonds." [GOC:mah]	14615	18126	2	Q8N461 Q9H469 Q9UKA2 Q96CD0 Q96ME1 Q9UKT5 Q13616 Q8NEZ5 O94952 P63208 Q9H4M3 P41002 Q5XUX0	13	protein catabolic process	GO:0030163	5.52728e-08	GO:0009057 GO:0019538 GO:1901565	0.65	query_1	20	0.0169935	TRUE	GO:BP	6928	765
huMAP3_00161.1	"A protein complex capable of catalyzing the transfer of a group, e.g. a methyl group, glycosyl group, acyl group, phosphorus-containing, or other groups, from one compound (generally regarded as the donor) to another compound (generally regarded as the acceptor)." [GOC:bhm, PMID:16540464]	14615	42219	1	Q8N461 Q9H469 Q9UKA2 Q8NFZ0 Q96CD0 Q96ME1 Q9UKT5 Q13616 O94952 P63208 Q9H4M3 P41002 Q5XUX0	13	transferase complex	GO:1990234	6.73975e-08	GO:1902494	0.65	query_1	20	0.016731	TRUE	GO:CC	3836	777
huMAP3_00161.1	"The chemical reactions and pathways resulting in the breakdown of a macromolecule, any molecule of high relative molecular mass, the structure of which essentially comprises the multiple repetition of units derived, actually or conceptually, from molecules of low relative molecular mass." [GOC:mah]	14615	14468	2	Q8N461 Q9H469 Q9UKA2 Q8NFZ0 Q96CD0 Q96ME1 Q9UKT5 Q13616 Q8NEZ5 O94952 P63208 Q9H4M3 P41002 Q5XUX0	14	macromolecule catabolic process	GO:0009057	1.14195e-07	GO:0043170 GO:1901575	0.7	query_1	20	0.013346	TRUE	GO:BP	3270	1049
huMAP3_00161.1	"A protein-containing complex located intracellularly." [GOC:pg]	14615	41943	1	Q8N461 Q9H469 Q9UKA2 Q8NFZ0 Q96CD0 Q96ME1 Q9UKT5 Q13616 O94952 P63208 Q9H4M3 P41002 Q5XUX0	13	intracellular protein-containing complex	GO:0140535	1.40115e-07	GO:0032991	0.65	query_1	20	0.0157959	TRUE	GO:CC	3560	823
huMAP3_00161.1	Ubiquitin E3 ligase (FBXO31, SKP1A, CUL1, RBX1)	14615	62321	13	Q13616 P63208 Q5XUX0	3	Ubiquitin E3 ligase (FBXO31, SKP1A, CUL1, RBX1)	CORUM:729	3.19653e-07	CORUM:0000000	0.15	query_1	20	0.75	TRUE	CORUM	399	4
huMAP3_00161.1	Ubiquitin E3 ligase (CUL1, FBXO44, RBX1, SKP1)	14615	64373	14	Q13616 P63208 Q9H4M3	3	Ubiquitin E3 ligase (CUL1, FBXO44, RBX1, SKP1)	CORUM:6904	3.19653e-07	CORUM:0000000	0.15	query_1	20	0.75	TRUE	CORUM	2451	4
huMAP3_00161.1	Ubiquitin E3 ligase (FBXO18, SKP1A, CUL1, RBX1)	14615	62853	15	Q8NFZ0 Q13616 P63208	3	Ubiquitin E3 ligase (FBXO18, SKP1A, CUL1, RBX1)	CORUM:2191	3.19653e-07	CORUM:0000000	0.15	query_1	20	0.75	TRUE	CORUM	931	4
huMAP3_00161.1	Ubiquitin E3 ligase (FBXO18, SKP1A, CUL1, RBX1)	14615	64313	16	Q8NFZ0 Q13616 P63208	3	Ubiquitin E3 ligase (FBXO18, SKP1A, CUL1, RBX1)	CORUM:6817	3.19653e-07	CORUM:0000000	0.15	query_1	20	0.75	TRUE	CORUM	2391	4
huMAP3_00161.1	Immune System	14615	44147	6	Q8N461 Q9H469 Q9UKA2 Q96CD0 Q96ME1 Q9UKT5 Q13616 Q8NEZ5 O94952 P63208 Q9H4M3 P41002 Q5XUX1 Q5XUX0	14	Immune System	REAC:R-HSA-168256	4.34333e-07	REAC:0000000	0.7	query_1	20	0.00829876	TRUE	REAC	1136	1687
huMAP3_00161.1	Metabolism of proteins	14615	44401	7	Q8N461 Q9H469 Q9UKA2 Q96CD0 Q96ME1 Q9UKT5 Q13616 Q8NEZ5 O94952 P63208 Q9H4M3 P41002 Q5XUX1 Q5XUX0	14	Metabolism of proteins	REAC:R-HSA-392499	5.1218e-07	REAC:0000000	0.7	query_1	20	0.00819672	TRUE	REAC	1390	1708
huMAP3_00161.1	"The hydrolysis of proteins into smaller polypeptides and/or amino acids by cleavage of their peptide bonds." [GOC:bf, GOC:mah]	14615	13457	2	Q8N461 Q9H469 Q9UKA2 Q96CD0 Q96ME1 Q9UKT5 Q13616 Q8NEZ5 O94952 P63208 Q9H4M3 P41002 Q5XUX0	13	proteolysis	GO:0006508	3.23693e-06	GO:0019538	0.65	query_1	20	0.0123223	TRUE	GO:BP	2259	1055
huMAP3_00161.1	"The chemical reactions and pathways resulting in the breakdown of organonitrogen compound." [GOC:pr, GOC:TermGenie]	14615	33297	2	Q8N461 Q9H469 Q9UKA2 Q96CD0 Q96ME1 Q9UKT5 Q13616 Q8NEZ5 O94952 P63208 Q9H4M3 P41002 Q5XUX0	13	organonitrogen compound catabolic process	GO:1901565	3.31493e-06	GO:1901564 GO:1901575	0.65	query_1	20	0.012299	TRUE	GO:BP	22099	1057
huMAP3_00161.1	"The chemical reactions and pathways resulting in the breakdown of an organic substance, any molecular entity containing carbon." [GOC:pr, GOC:TermGenie]	14615	33303	2	Q8N461 Q9H469 Q9UKA2 Q8NFZ0 Q96CD0 Q96ME1 Q9UKT5 Q13616 Q8NEZ5 O94952 P63208 Q9H4M3 P41002 Q5XUX0	14	organic substance catabolic process	GO:1901575	1.47809e-05	GO:0009056 GO:0071704	0.7	query_1	20	0.00932091	TRUE	GO:BP	22105	1502
huMAP3_00161.1	Ubiquitin E3 ligase (NFKBIA, BTRC, CUL1, SKP1A)	14615	63076	17	Q13616 P63208	2	Ubiquitin E3 ligase (NFKBIA, BTRC, CUL1, SKP1A)	CORUM:2724	0.000194639	CORUM:0000000	0.1	query_1	20	0.666667	TRUE	CORUM	1154	3
huMAP3_00161.1	Ubiquitin E3 ligase (SKP1A, FBXW2, CUL1)	14615	62153	18	Q13616 P63208	2	Ubiquitin E3 ligase (SKP1A, FBXW2, CUL1)	CORUM:390	0.000194639	CORUM:0000000	0.1	query_1	20	0.666667	TRUE	CORUM	231	3
huMAP3_00161.1	Ubiquitin E3 ligase (CUL1, FBXO10, SKP1)	14615	64369	19	Q13616 P63208	2	Ubiquitin E3 ligase (CUL1, FBXO10, SKP1)	CORUM:6900	0.000194639	CORUM:0000000	0.1	query_1	20	0.666667	TRUE	CORUM	2447	3
huMAP3_00161.1	Ubiquitin E3 ligase (CUL1, RBX1, SKP1)	14615	63453	20	Q13616 P63208	2	Ubiquitin E3 ligase (CUL1, RBX1, SKP1)	CORUM:4072	0.000194639	CORUM:0000000	0.1	query_1	20	0.666667	TRUE	CORUM	1531	3
huMAP3_00161.1	Ubiquitin E3 ligase (SKP1A, BTRC, CUL1)	14615	62043	21	Q13616 P63208	2	Ubiquitin E3 ligase (SKP1A, BTRC, CUL1)	CORUM:227	0.000194639	CORUM:0000000	0.1	query_1	20	0.666667	TRUE	CORUM	121	3
huMAP3_00161.1	Ubiquitin E3 ligase (SKP1A, SKP2, CUL1)	14615	62259	22	Q13616 P63208	2	Ubiquitin E3 ligase (SKP1A, SKP2, CUL1)	CORUM:615	0.000194639	CORUM:0000000	0.1	query_1	20	0.666667	TRUE	CORUM	337	3
huMAP3_00161.1	Ubiquitin E3 ligase (FBXW11, SKP1, CUL1)	14615	63182	23	Q13616 P63208	2	Ubiquitin E3 ligase (FBXW11, SKP1, CUL1)	CORUM:2880	0.000194639	CORUM:0000000	0.1	query_1	20	0.666667	TRUE	CORUM	1260	3
huMAP3_00161.1	Ubiquitin E3 ligase (NFKBIA, FBXW11, CUL1, SKP1A)	14615	63077	24	Q13616 P63208	2	Ubiquitin E3 ligase (NFKBIA, FBXW11, CUL1, SKP1A)	CORUM:2725	0.000194639	CORUM:0000000	0.1	query_1	20	0.666667	TRUE	CORUM	1155	3
huMAP3_00161.1	Ubiquitin E3 ligase (SKP1A, SKP2, CUL1)	14615	62042	25	Q13616 P63208	2	Ubiquitin E3 ligase (SKP1A, SKP2, CUL1)	CORUM:226	0.000194639	CORUM:0000000	0.1	query_1	20	0.666667	TRUE	CORUM	120	3
huMAP3_00161.1	"The chemical reactions and pathways resulting in the breakdown of substances, including the breakdown of carbon compounds with the liberation of energy for use by the cell or organism." [ISBN:0198547684]	14615	14467	2	Q8N461 Q9H469 Q9UKA2 Q8NFZ0 Q96CD0 Q96ME1 Q9UKT5 Q13616 Q8NEZ5 O94952 P63208 Q9H4M3 P41002 Q5XUX0	14	catabolic process	GO:0009056	0.000280601	GO:0008152	0.7	query_1	20	0.00747464	TRUE	GO:BP	3269	1873
huMAP3_00161.1	"A protein complex which is capable of catalytic activity." [GOC:bhm, GOC:TermGenie, PMID:8077207]	14615	42018	1	Q8N461 Q9H469 Q9UKA2 Q8NFZ0 Q96CD0 Q96ME1 Q9UKT5 Q13616 O94952 P63208 Q9H4M3 P41002 Q5XUX0	13	catalytic complex	GO:1902494	0.000325238	GO:0032991	0.65	query_1	20	0.00850785	TRUE	GO:CC	3635	1528
huMAP3_00161.1	Ubiquitin E3 ligase (NIPA, SKP1A, CUL1, RBX1)	14615	62854	26	Q13616 P63208	2	Ubiquitin E3 ligase (NIPA, SKP1A, CUL1, RBX1)	CORUM:2192	0.000388958	CORUM:0000000	0.1	query_1	20	0.5	TRUE	CORUM	932	4
huMAP3_00161.1	Ubiquitin E3 ligase (CUL1, FBXO17, RBX1, SKP1)	14615	64371	27	Q13616 P63208	2	Ubiquitin E3 ligase (CUL1, FBXO17, RBX1, SKP1)	CORUM:6902	0.000388958	CORUM:0000000	0.1	query_1	20	0.5	TRUE	CORUM	2449	4
huMAP3_00161.1	Ubiquitin E3 ligase (CRY2, SKP1A, CUL1, FBXL3)	14615	63111	28	Q13616 P63208	2	Ubiquitin E3 ligase (CRY2, SKP1A, CUL1, FBXL3)	CORUM:2773	0.000388958	CORUM:0000000	0.1	query_1	20	0.5	TRUE	CORUM	1189	4
huMAP3_00161.1	Ubiquitin E3 ligase (CUL1, FBXO6, RBX1, SKP1)	14615	64370	29	Q13616 P63208	2	Ubiquitin E3 ligase (CUL1, FBXO6, RBX1, SKP1)	CORUM:6901	0.000388958	CORUM:0000000	0.1	query_1	20	0.5	TRUE	CORUM	2448	4
huMAP3_00161.1	Ubiquitin E3 ligase (CUL1, FBXO27, RBX1, SKP1)	14615	64372	30	Q13616 P63208	2	Ubiquitin E3 ligase (CUL1, FBXO27, RBX1, SKP1)	CORUM:6903	0.000388958	CORUM:0000000	0.1	query_1	20	0.5	TRUE	CORUM	2450	4
huMAP3_00161.1	Ubiquitin E3 ligase (BTRC, CUL1, RBX1, SKP1)	14615	63183	31	Q13616 P63208	2	Ubiquitin E3 ligase (BTRC, CUL1, RBX1, SKP1)	CORUM:2881	0.000388958	CORUM:0000000	0.1	query_1	20	0.5	TRUE	CORUM	1261	4
huMAP3_00161.1	Ubiquitin E3 ligase (CRY1, SKP1A, CUL1, FBXL3)	14615	63110	32	Q13616 P63208	2	Ubiquitin E3 ligase (CRY1, SKP1A, CUL1, FBXL3)	CORUM:2772	0.000388958	CORUM:0000000	0.1	query_1	20	0.5	TRUE	CORUM	1188	4
huMAP3_00161.1	Neddylin ligase (FBXO11, SKP1, CUL1, RBX1)	14615	62639	33	Q13616 P63208	2	Neddylin ligase (FBXO11, SKP1, CUL1, RBX1)	CORUM:1260	0.000388958	CORUM:0000000	0.1	query_1	20	0.5	TRUE	CORUM	717	4
huMAP3_00161.1	Ubiquitin E3 ligase (SKP1A, SKP2, CUL1, RBX1)	14615	61963	34	Q13616 P63208	2	Ubiquitin E3 ligase (SKP1A, SKP2, CUL1, RBX1)	CORUM:80	0.000388958	CORUM:0000000	0.1	query_1	20	0.5	TRUE	CORUM	41	4
huMAP3_00161.1	Ubiquitin E3 ligase (FBXW7, CUL1, SKP1A, RBX1)	14615	62608	35	Q13616 P63208	2	Ubiquitin E3 ligase (FBXW7, CUL1, SKP1A, RBX1)	CORUM:1215	0.000388958	CORUM:0000000	0.1	query_1	20	0.5	TRUE	CORUM	686	4
huMAP3_00161.1	Ubiquitin E3 ligase (FBXW7, CUL1, SKP1A, RBX1)	14615	62632	36	Q13616 P63208	2	Ubiquitin E3 ligase (FBXW7, CUL1, SKP1A, RBX1)	CORUM:1253	0.000388958	CORUM:0000000	0.1	query_1	20	0.5	TRUE	CORUM	710	4
huMAP3_00161.1	Ubiquitin E3 ligase (FBXW11, SKP1A, CUL1, RBX1)	14615	62484	37	Q13616 P63208	2	Ubiquitin E3 ligase (FBXW11, SKP1A, CUL1, RBX1)	CORUM:1052	0.000388958	CORUM:0000000	0.1	query_1	20	0.5	TRUE	CORUM	562	4
huMAP3_00161.1	Ubiquitin E3 ligase (SKP1A, SKP2, CUL1, RBX1)	14615	62483	38	Q13616 P63208	2	Ubiquitin E3 ligase (SKP1A, SKP2, CUL1, RBX1)	CORUM:1051	0.000388958	CORUM:0000000	0.1	query_1	20	0.5	TRUE	CORUM	561	4
huMAP3_00161.1	Ubiquitin E3 ligase (CDC34, NEDD8, BTRC, CUL1, SKP1A, RBX1)	14615	62851	39	Q13616 P63208	2	Ubiquitin E3 ligase (CDC34, NEDD8, BTRC, CUL1, SKP1A, RBX1)	CORUM:2188	0.000647731	CORUM:0000000	0.1	query_1	20	0.4	TRUE	CORUM	929	5
huMAP3_00161.1	Ubiquitin E3 ligase (SMAD3, BTRC, CUL1, SKP1A, RBX1)	14615	62852	40	Q13616 P63208	2	Ubiquitin E3 ligase (SMAD3, BTRC, CUL1, SKP1A, RBX1)	CORUM:2189	0.000647731	CORUM:0000000	0.1	query_1	20	0.4	TRUE	CORUM	930	5
huMAP3_00161.1	Ubiquitin E3 ligase (SKP1A, SKP2, CUL1, CKS1B, RBX1)	14615	63269	41	Q13616 P63208	2	Ubiquitin E3 ligase (SKP1A, SKP2, CUL1, CKS1B, RBX1)	CORUM:3036	0.000647731	CORUM:0000000	0.1	query_1	20	0.4	TRUE	CORUM	1347	5
huMAP3_00161.1	p27-cyclinE-Cdk2 - Ubiquitin E3 ligase (SKP1A, SKP2, CUL1, CKS1B, RBX1) complex	14615	63259	42	Q13616 P63208	2	p27-cyclinE-Cdk2 - Ubiquitin E3 ligase (SKP1A, SKP2, CUL1, CKS1B, RBX1) complex	CORUM:3015	0.000970799	CORUM:0000000	0.1	query_1	20	0.333333	TRUE	CORUM	1337	6
huMAP3_00161.1	BCOR complex	14615	62579	43	P63208 Q8NHM5	2	BCOR complex	CORUM:1178	0.001358	CORUM:0000000	0.1	query_1	20	0.285714	TRUE	CORUM	657	7
huMAP3_00161.1	Ubiquitin E3 ligase (CSN1, CSN8, HRT1, SKP1, SKP2, CUL1, CUL2, CUL3)	14615	63067	44	Q13616 P63208	2	Ubiquitin E3 ligase (CSN1, CSN8, HRT1, SKP1, SKP2, CUL1, CUL2, CUL3)	CORUM:2715	0.00180918	CORUM:0000000	0.1	query_1	20	0.25	TRUE	CORUM	1145	8
huMAP3_00161.1	URI complex (Unconventional prefoldin RPB5 Interactor)	14615	62357	45	Q13616 P63208	2	URI complex (Unconventional prefoldin RPB5 Interactor)	CORUM:781	0.00232418	CORUM:0000000	0.1	query_1	20	0.222222	TRUE	CORUM	435	9
huMAP3_00161.1	Loss of Function of FBXW7 in Cancer and NOTCH1 Signaling	14615	44298	8	Q13616 P63208	2	Loss of Function of FBXW7 in Cancer and NOTCH1 Signaling	REAC:R-HSA-2644607	0.00330977	REAC:R-HSA-2644605	0.1	query_1	20	0.5	TRUE	REAC	1287	4
huMAP3_00161.1	FBXW7 Mutants and NOTCH1 in Cancer	14615	43873	8	Q13616 P63208	2	FBXW7 Mutants and NOTCH1 in Cancer	REAC:R-HSA-2644605	0.00330977	REAC:R-HSA-2644603	0.1	query_1	20	0.5	TRUE	REAC	862	4
huMAP3_00161.1	TNF-alpha/NF-kappa B signaling complex (CHUK, BTRC, NFKB2, PPP6C, REL, CUL1, IKBKE, SAPS2, SAPS1, ANKRD28, RELA, SKP1)	14615	63505	46	Q13616 P63208	2	TNF-alpha/NF-kappa B signaling complex (CHUK, BTRC, NFKB2, PPP6C, REL, CUL1, IKBKE, SAPS2, SAPS1, ANKRD28, RELA, SKP1)	CORUM:5196	0.00425052	CORUM:0000000	0.1	query_1	20	0.166667	TRUE	CORUM	1583	12
huMAP3_00161.1	Polycomb repressive complex	14615	42661	3	Q9Y2K7 P63208 Q8NHM5	3	Polycomb repressive complex	KEGG:03083	0.0104596	KEGG:00000	0.15	query_1	20	0.037037	TRUE	KEGG	220	81
huMAP3_00161.1	TNF-alpha/NF-kappa B signaling complex 5	14615	63527	47	Q13616 P63208	2	TNF-alpha/NF-kappa B signaling complex 5	CORUM:5233	0.0147552	CORUM:0000000	0.1	query_1	20	0.0909091	TRUE	CORUM	1605	22
huMAP3_00161.1	FBXL7 down-regulates AURKA during mitotic entry and in early mitosis	14615	43872	9	Q96ME1 Q13616 P63208	3	FBXL7 down-regulates AURKA during mitotic entry and in early mitosis	REAC:R-HSA-8854050	0.0152629	REAC:R-HSA-69275	0.15	query_1	20	0.0566038	TRUE	REAC	861	53
huMAP3_00161.1	Regulation of BACH1 activity	14615	44925	10	Q13616 P63208	2	Regulation of BACH1 activity	REAC:R-HSA-9708530	0.0301656	REAC:R-HSA-9755511	0.1	query_1	20	0.181818	TRUE	REAC	1914	11
huMAP3_00161.1	Prolactin receptor signaling	14615	44766	11	Q13616 P63208	2	Prolactin receptor signaling	REAC:R-HSA-1170546	0.036169	REAC:R-HSA-1280215	0.1	query_1	20	0.166667	TRUE	REAC	1755	12
huMAP3_00161.1	Circadian rhythm	14615	42786	4	Q13616 P63208	2	Circadian rhythm	KEGG:04710	0.0452903	KEGG:00000	0.1	query_1	20	0.0666667	TRUE	KEGG	345	30
huMAP3_00161.1	Ubiquitin mediated proteolysis	14615	42711	5	Q9UKT5 Q13616 P63208	3	Ubiquitin mediated proteolysis	KEGG:04120	0.0468967	KEGG:00000	0.15	query_1	20	0.0222222	TRUE	KEGG	270	135
huMAP3_00161.1	MAP3K8 (TPL2)-dependent MAPK1/3 activation	14615	44320	12	Q13616 P63208	2	MAP3K8 (TPL2)-dependent MAPK1/3 activation	REAC:R-HSA-5684264	0.0497876	REAC:R-HSA-450294 REAC:R-HSA-9020702	0.1	query_1	20	0.142857	TRUE	REAC	1309	14
huMAP3_00161.1	CCNB1-CCNF complex	14615	64592	48	P41002	1	CCNB1-CCNF complex	CORUM:7185	0.0499437	CORUM:0000000	0.05	query_1	20	1	TRUE	CORUM	2670	1
huMAP3_00162.1	Leukotriene receptors	14615	44289	1	Q13304	1	Leukotriene receptors	REAC:R-HSA-391906	0.0499437	REAC:R-HSA-391903	0.25	query_1	4	1	TRUE	REAC	1278	1
huMAP3_00164.1	"Any process that modulates the frequency, rate or extent of the formation, arrangement of constituent parts, or disassembly of cytoskeletal structures comprising microtubules and their associated proteins." [GOC:mah]	14615	27856	2	Q14008 Q9Y6A5 Q9P270 Q8ND83	4	regulation of microtubule cytoskeleton organization	GO:0070507	0.000298882	GO:0000226 GO:0032886 GO:0051493	1	query_1	4	0.0307692	TRUE	GO:BP	16658	130
huMAP3_00164.1	"The growing (plus) end of a microtubule. In vitro, microtubules polymerize more quickly at the plus end than at the minus end. In vivo, microtubule growth occurs only at the plus end, and the plus end switches between periods of growth and shortening, a behavior known as dynamic instability." [GOC:bf, GOC:lb, PMID:12700769, PMID:16643273]	14615	39995	1	Q14008 Q9P270 Q8ND83	3	microtubule plus-end	GO:0035371	0.000777349	GO:1990752	0.75	query_1	4	0.125	TRUE	GO:CC	1612	24
huMAP3_00164.1	4p16 3 copy number variation	14615	46461	3	Q14008 Q9Y6A5	2	4p16 3 copy number variation	WP:WP5365	0.000894348	WP:000000	0.5	query_1	4	0.0740741	TRUE	WP	776	27
huMAP3_00164.1	"Any process that activates or increases the frequency, rate or extent of microtubule polymerization." [GOC:mah]	14615	18484	2	Q14008 Q9P270 Q8ND83	3	positive regulation of microtubule polymerization	GO:0031116	0.000998468	GO:0031112 GO:0031113 GO:0032273 GO:0046785 GO:1902905	0.75	query_1	4	0.115385	TRUE	GO:BP	7286	26
huMAP3_00164.1	"Any process that activates or increases the frequency, rate or extent of microtubule polymerization or depolymerization." [GOC:mah]	14615	18480	2	Q14008 Q9P270 Q8ND83	3	positive regulation of microtubule polymerization or depolymerization	GO:0031112	0.00125794	GO:0031109 GO:0031110 GO:0051495	0.75	query_1	4	0.107143	TRUE	GO:BP	7282	28
huMAP3_00164.1	"Any process that modulates the frequency, rate or extent of any cellular process that depends upon or alters the microtubule cytoskeleton." [GOC:mah]	14615	19360	2	Q14008 Q9Y6A5 Q9P270 Q8ND83	4	regulation of microtubule-based process	GO:0032886	0.00156893	GO:0007017 GO:0050794	1	query_1	4	0.0204082	TRUE	GO:BP	8162	196
huMAP3_00164.1	"Any end of a microtubule. Microtubule ends differ in that the so-called microtubule plus-end is the one that preferentially grows by polymerization, with respect to the minus-end." [GOC:pr]	14615	42394	1	Q14008 Q9P270 Q8ND83	3	microtubule end	GO:1990752	0.00229707	GO:0005874 GO:0110165	0.75	query_1	4	0.0882353	TRUE	GO:CC	4011	34
huMAP3_00164.1	"The process in which tubulin alpha-beta heterodimers begin aggregation to form an oligomeric tubulin structure (a microtubule seed). Microtubule nucleation is the initiating step in the formation of a microtubule in the absence of any existing microtubules ('de novo' microtubule formation)." [GOC:go_curators, ISBN:0815316194, PMID:12517712]	14615	13857	2	Q14008 Q9P270 Q8ND83	3	microtubule nucleation	GO:0007020	0.00508134	GO:0000226 GO:0046785	0.75	query_1	4	0.0681818	TRUE	GO:BP	2659	44
huMAP3_00164.1	"Any process that modulates the frequency, rate or extent of microtubule polymerization." [GOC:mah]	14615	18481	2	Q14008 Q9P270 Q8ND83	3	regulation of microtubule polymerization	GO:0031113	0.00847564	GO:0031110 GO:0032271 GO:0046785 GO:1902903	0.75	query_1	4	0.0576923	TRUE	GO:BP	7283	52
huMAP3_00164.1	"Any process that activates or increases the frequency, rate or extent of the process of creating protein polymers." [GOC:mah]	14615	18924	2	Q14008 Q9P270 Q8ND83	3	positive regulation of protein polymerization	GO:0032273	0.0159688	GO:0031334 GO:0032271 GO:0051258	0.75	query_1	4	0.046875	TRUE	GO:BP	7726	64
huMAP3_00164.1	"Any process that modulates the frequency, rate or extent of the formation, arrangement of constituent parts, or disassembly of cytoskeletal structures." [GOC:ai]	14615	25401	2	Q14008 Q9Y6A5 Q9P270 Q8ND83	4	regulation of cytoskeleton organization	GO:0051493	0.0220295	GO:0007010 GO:0033043	1	query_1	4	0.010582	TRUE	GO:BP	14203	378
huMAP3_00164.1	"Any process that modulates the frequency, rate or extent of microtubule polymerization or depolymerization by the addition or removal of tubulin heterodimers from a microtubule." [GOC:mah]	14615	18478	2	Q14008 Q9P270 Q8ND83	3	regulation of microtubule polymerization or depolymerization	GO:0031110	0.0291371	GO:0031109 GO:0070507	0.75	query_1	4	0.0384615	TRUE	GO:BP	7280	78
huMAP3_00164.1	"The addition of tubulin heterodimers to one or both ends of a microtubule." [GOC:ai, GOC:go_curators]	14615	23974	2	Q14008 Q9P270 Q8ND83	3	microtubule polymerization	GO:0046785	0.0326725	GO:0031109 GO:0051258 GO:0097435	0.75	query_1	4	0.037037	TRUE	GO:BP	12776	81
huMAP3_00165.1	Selenocompound metabolism	14615	42499	1	Q99611	1	Selenocompound metabolism	KEGG:00450	0.0308726	KEGG:00000	0.5	query_1	2	0.0769231	TRUE	KEGG	58	13
huMAP3_00170.1	Factor: RREB-1; motif: NGTGGCRGGTAAACGC	14615	53974	3	Q6P2I3 Q96GK7	2	Factor: RREB-1; motif: NGTGGCRGGTAAACGC	TF:M05423	0.00702301	TF:M00000	1	query_1	2	0.333333	TRUE	TF	7442	6
huMAP3_00170.1	Factor: Ngn-1; motif: RNCATATGNY	14615	52132	1	Q6P2I3 Q96GK7	2	Factor: Ngn-1; motif: RNCATATGNY	TF:M11127	0.0168552	TF:M00000	1	query_1	2	0.222222	TRUE	TF	5600	9
huMAP3_00170.1	Factor: Ngn-1; motif: RNCATATGNY; match class: 1	14615	52133	1	Q6P2I3 Q96GK7	2	Factor: Ngn-1; motif: RNCATATGNY; match class: 1	TF:M11127_1	0.0168552	TF:M11127	1	query_1	2	0.222222	TRUE	TF	5601	9
huMAP3_00170.1	Factor: Ngn-1; motif: RACATATGTY	14615	52138	2	Q6P2I3 Q96GK7	2	Factor: Ngn-1; motif: RACATATGTY	TF:M11130	0.0168552	TF:M00000	1	query_1	2	0.222222	TRUE	TF	5606	9
huMAP3_00170.1	Factor: Ngn-1; motif: RACATATGTY; match class: 1	14615	52139	2	Q6P2I3 Q96GK7	2	Factor: Ngn-1; motif: RACATATGTY; match class: 1	TF:M11130_1	0.0168552	TF:M11130	1	query_1	2	0.222222	TRUE	TF	5607	9
huMAP3_00171.1	CD8A-LCK complex	14615	62495	1	P06239	1	CD8A-LCK complex	CORUM:1067	0.049942	CORUM:0000000	0.5	query_1	2	0.5	TRUE	CORUM	573	2
huMAP3_00171.1	p56(LCK)-CAML complex	14615	63005	2	P06239	1	p56(LCK)-CAML complex	CORUM:2559	0.049942	CORUM:0000000	0.5	query_1	2	0.5	TRUE	CORUM	1083	2
huMAP3_00171.1	CD20-LCK-FYN-p75/80 complex	14615	63181	3	P06239	1	CD20-LCK-FYN-p75/80 complex	CORUM:2879	0.049942	CORUM:0000000	0.5	query_1	2	0.5	TRUE	CORUM	1259	2
huMAP3_00172.1	Diet dependent trimethylamine trimethylamine N oxide metabolism	14615	46390	2	P49419	1	Diet dependent trimethylamine trimethylamine N oxide metabolism	WP:WP5219	0.0248275	WP:000000	0.333333	query_1	3	0.333333	TRUE	WP	705	3
huMAP3_00172.1	Vitamin B6 dependent and responsive disorders	14615	46057	3	P49419	1	Vitamin B6 dependent and responsive disorders	WP:WP4228	0.0496448	WP:000000	0.333333	query_1	3	0.166667	TRUE	WP	372	6
huMAP3_00172.1	DIPA-MCRS1 complex	14615	62488	1	Q15834	1	DIPA-MCRS1 complex	CORUM:1057	0.0499403	CORUM:0000000	0.333333	query_1	3	0.5	TRUE	CORUM	566	2
huMAP3_00173.1	A morphological abnormality of the mouth in which the angle of the mouth is downturned. The oral commissures are positioned inferior to the midline labial fissure.	14615	66805	2	Q9Y2I8 Q6VY07 Q86VP3	3	Downturned corners of mouth	HP:0002714	0.00235646	HP:0011338	0.75	query_1	4	0.0204082	TRUE	HP	1966	147
huMAP3_00173.1	An abnormality of the outline, configuration, or contour of the mouth.	14615	72584	2	Q9Y2I8 Q6VY07 Q86VP3	3	Abnormality of mouth shape	HP:0011338	0.0113509	HP:0000163	0.75	query_1	4	0.0120968	TRUE	HP	7745	248
huMAP3_00173.1	PKD2-PACS1 complex	14615	62780	1	Q6VY07	1	PKD2-PACS1 complex	CORUM:1927	0.0499386	CORUM:0000000	0.25	query_1	4	0.5	TRUE	CORUM	858	2
huMAP3_00175.1	"A protein complex that can methylate lysine-4 of histone H3, and which contains either of the protein subunits MLL3 or MLL4 in mammals, or equivalent in other species." [GOC:sart, PMID:21875999]	14615	40478	1	Q9BTK6 O14607	2	MLL3/4 complex	GO:0044666	0.025751	GO:0035097	1	query_1	2	0.181818	TRUE	GO:CC	2095	11
huMAP3_00178.1	Vitamin B12 metabolism	14615	45713	3	P0DJI9 P35542	2	Vitamin B12 metabolism	WP:WP1533	0.020373	WP:000000	0.25	query_1	8	0.047619	TRUE	WP	28	42
huMAP3_00178.1	Complement and coagulation cascades	14615	42761	1	P08697 P01031	2	Complement and coagulation cascades	KEGG:04610	0.0316509	KEGG:00000	0.25	query_1	8	0.028169	TRUE	KEGG	320	71
huMAP3_00178.1	Folate metabolism	14615	45730	4	P0DJI9 P35542	2	Folate metabolism	WP:WP176	0.0350132	WP:000000	0.25	query_1	8	0.0363636	TRUE	WP	45	55
huMAP3_00178.1	Retinoid metabolism and transport	14615	45037	2	P02656 P02753	2	Retinoid metabolism and transport	REAC:R-HSA-975634	0.0430623	REAC:R-HSA-2187338 REAC:R-HSA-6806667	0.25	query_1	8	0.05	TRUE	REAC	2026	40
huMAP3_00178.1	Metabolism of fat-soluble vitamins	14615	44390	2	P02656 P02753	2	Metabolism of fat-soluble vitamins	REAC:R-HSA-6806667	0.049812	REAC:R-HSA-196854	0.25	query_1	8	0.0465116	TRUE	REAC	1379	43
huMAP3_00184.1	A flattened vertebral body shape with reduced distance beween the vertebral endplates affecting the thoracic spine.	14615	68026	2	Q13237 Q96DX4	2	Thoracic platyspondyly	HP:0004592	0.00618773	HP:0000926	0.2	query_1	10	0.333333	TRUE	HP	3187	6
huMAP3_00184.1	cGMP effects	14615	45624	1	O76083 Q13237	2	cGMP effects	REAC:R-HSA-418457	0.00669318	REAC:R-HSA-392154	0.2	query_1	10	0.166667	TRUE	REAC	2613	12
huMAP3_00184.1	Nitric oxide stimulates guanylate cyclase	14615	44564	1	O76083 Q13237	2	Nitric oxide stimulates guanylate cyclase	REAC:R-HSA-392154	0.0137669	REAC:R-HSA-418346	0.2	query_1	10	0.117647	TRUE	REAC	1553	17
huMAP3_00185.1	Defective SLC40A1 causes hemochromatosis 4 (HFE4) (duodenum)	14615	43652	1	Q9NP59	1	Defective SLC40A1 causes hemochromatosis 4 (HFE4) (duodenum)	REAC:R-HSA-5655799	0.0249718	REAC:R-HSA-5619102	0.5	query_1	2	1	TRUE	REAC	641	1
huMAP3_00185.1	Acetylcholine synthesis	14615	46413	4	Q9UBM1	1	Acetylcholine synthesis	WP:WP528	0.031097	WP:000000	0.5	query_1	2	0.2	TRUE	WP	728	5
huMAP3_00185.1	Defective CP causes aceruloplasminemia (ACERULOP)	14615	43507	2	Q9NP59	1	Defective CP causes aceruloplasminemia (ACERULOP)	REAC:R-HSA-5619060	0.049942	REAC:R-HSA-5619102	0.5	query_1	2	0.5	TRUE	REAC	496	2
huMAP3_00185.1	Defective SLC40A1 causes hemochromatosis 4 (HFE4) (macrophages)	14615	43653	3	Q9NP59	1	Defective SLC40A1 causes hemochromatosis 4 (HFE4) (macrophages)	REAC:R-HSA-5619049	0.049942	REAC:R-HSA-5619102	0.5	query_1	2	0.5	TRUE	REAC	642	2
huMAP3_00188.1	Josephin domain DUBs	14615	44256	4	P54727 P54725	2	Josephin domain DUBs	REAC:R-HSA-5689877	9.39819e-05	REAC:R-HSA-5688426	1	query_1	2	0.181818	TRUE	REAC	1245	11
huMAP3_00188.1	Nucleotide excision repair	14615	42679	1	P54727 P54725	2	Nucleotide excision repair	KEGG:03420	0.000268728	KEGG:00000	1	query_1	2	0.0344828	TRUE	KEGG	238	58
huMAP3_00188.1	Nucleotide excision repair	14615	46196	5	P54727 P54725	2	Nucleotide excision repair	WP:WP4753	0.00038435	WP:000000	1	query_1	2	0.0465116	TRUE	WP	511	43
huMAP3_00188.1	Nucleotide excision repair in xeroderma pigmentosum	14615	46333	6	P54727 P54725	2	Nucleotide excision repair in xeroderma pigmentosum	WP:WP5114	0.00111857	WP:000000	1	query_1	2	0.0273973	TRUE	WP	648	73
huMAP3_00188.1	DNA Damage Recognition in GG-NER	14615	43436	3	P54727 P54725	2	DNA Damage Recognition in GG-NER	REAC:R-HSA-5696394	0.00120126	REAC:R-HSA-5696399	1	query_1	2	0.0526316	TRUE	REAC	425	38
huMAP3_00188.1	Formation of Incision Complex in GG-NER	14615	43928	3	P54727 P54725	2	Formation of Incision Complex in GG-NER	REAC:R-HSA-5696395	0.00147124	REAC:R-HSA-5696399	1	query_1	2	0.047619	TRUE	REAC	917	42
huMAP3_00188.1	Protein processing in endoplasmic reticulum	14615	42719	2	P54727 P54725	2	Protein processing in endoplasmic reticulum	KEGG:04141	0.00196547	KEGG:00000	1	query_1	2	0.0128205	TRUE	KEGG	278	156
huMAP3_00188.1	DNA repair pathways full network	14615	46269	7	P54727 P54725	2	DNA repair pathways full network	WP:WP4946	0.00269343	WP:000000	1	query_1	2	0.0176991	TRUE	WP	584	113
huMAP3_00188.1	Global Genome Nucleotide Excision Repair (GG-NER)	14615	44026	3	P54727 P54725	2	Global Genome Nucleotide Excision Repair (GG-NER)	REAC:R-HSA-5696399	0.00581492	REAC:R-HSA-5696398	1	query_1	2	0.0240964	TRUE	REAC	1015	83
huMAP3_00188.1	Nucleotide Excision Repair	14615	44585	3	P54727 P54725	2	Nucleotide Excision Repair	REAC:R-HSA-5696398	0.00987323	REAC:R-HSA-73894	1	query_1	2	0.0185185	TRUE	REAC	1574	108
huMAP3_00189.1	CAS-SRC-FAK complex	14615	63551	1	P56945	1	CAS-SRC-FAK complex	CORUM:5282	0.049942	CORUM:0000000	0.5	query_1	2	0.5	TRUE	CORUM	1629	2
huMAP3_00190.1	DNA ligase IV-XRCC4 complex	14615	62123	9	P49917 Q13426	2	DNA ligase IV-XRCC4 complex	CORUM:344	5.12629e-06	CORUM:0000000	0.5	query_1	4	1	TRUE	CORUM	201	2
huMAP3_00190.1	DNA ligase IV-XRCC4 complex	14615	62125	10	P49917 Q13426	2	DNA ligase IV-XRCC4 complex	CORUM:348	5.12629e-06	CORUM:0000000	0.5	query_1	4	1	TRUE	CORUM	203	2
huMAP3_00190.1	DNA ligase IV-XRCC4 complex	14615	62124	11	P49917 Q13426	2	DNA ligase IV-XRCC4 complex	CORUM:345	5.12629e-06	CORUM:0000000	0.5	query_1	4	1	TRUE	CORUM	202	2
huMAP3_00190.1	DNA ligase IV-XRCC4-XLF complex	14615	62134	12	P49917 Q13426	2	DNA ligase IV-XRCC4-XLF complex	CORUM:359	5.12629e-06	CORUM:0000000	0.5	query_1	4	1	TRUE	CORUM	212	2
huMAP3_00190.1	DNA ligase IV-XRCC4 complex	14615	62025	13	P49917 Q13426	2	DNA ligase IV-XRCC4 complex	CORUM:206	5.12629e-06	CORUM:0000000	0.5	query_1	4	1	TRUE	CORUM	103	2
huMAP3_00190.1	DNA ligase IV-XRCC4 complex	14615	62128	14	P49917 Q13426	2	DNA ligase IV-XRCC4 complex	CORUM:352	5.12629e-06	CORUM:0000000	0.5	query_1	4	1	TRUE	CORUM	206	2
huMAP3_00190.1	DNA ligase IV-XRCC4 complex	14615	62130	15	P49917 Q13426	2	DNA ligase IV-XRCC4 complex	CORUM:354	5.12629e-06	CORUM:0000000	0.5	query_1	4	1	TRUE	CORUM	208	2
huMAP3_00190.1	DNA ligase IV-XRCC4-AHNK complex	14615	62120	16	P49917 Q13426	2	DNA ligase IV-XRCC4-AHNK complex	CORUM:336	1.53775e-05	CORUM:0000000	0.5	query_1	4	0.666667	TRUE	CORUM	198	3
huMAP3_00190.1	DNA ligase IV-XRCC4-PNK complex	14615	62126	17	P49917 Q13426	2	DNA ligase IV-XRCC4-PNK complex	CORUM:350	1.53775e-05	CORUM:0000000	0.5	query_1	4	0.666667	TRUE	CORUM	204	3
huMAP3_00190.1	DNA double-strand break end-joining complex	14615	62588	18	P49917 Q13426	2	DNA double-strand break end-joining complex	CORUM:1189	5.12488e-05	CORUM:0000000	0.5	query_1	4	0.4	TRUE	CORUM	666	5
huMAP3_00190.1	Non homologous end joining	14615	46101	23	P49917 Q13426	2	Non homologous end joining	WP:WP438	9.18789e-05	WP:000000	0.5	query_1	4	0.222222	TRUE	WP	416	9
huMAP3_00190.1	Non-homologous end-joining	14615	42682	6	P49917 Q13426	2	Non-homologous end-joining	KEGG:03450	0.000137839	KEGG:00000	0.5	query_1	4	0.181818	TRUE	KEGG	241	11
huMAP3_00190.1	2-LTR circle formation	14615	43012	7	P49917 Q13426	2	2-LTR circle formation	REAC:R-HSA-164843	0.000215206	REAC:R-HSA-162592	0.5	query_1	4	0.285714	TRUE	REAC	1	7
huMAP3_00190.1	Integration of provirus	14615	44191	7	P49917 Q13426	2	Integration of provirus	REAC:R-HSA-162592	0.000368857	REAC:R-HSA-162594	0.5	query_1	4	0.222222	TRUE	REAC	1180	9
huMAP3_00190.1	Early Phase of HIV Life Cycle	14615	43815	7	P49917 Q13426	2	Early Phase of HIV Life Cycle	REAC:R-HSA-162594	0.000798898	REAC:R-HSA-162587	0.5	query_1	4	0.153846	TRUE	REAC	804	13
huMAP3_00190.1	"A eukaryotically conserved protein complex that contains DNA ligase IV and is involved in DNA repair by non-homologous end joining; in addition to the ligase, the complex also contains XRCC4 or a homolog, e.g. Saccharomyces Lif1p." [PMID:16314503]	14615	39712	1	P49917 Q13426	2	DNA ligase IV complex	GO:0032807	0.0028092	GO:0070419 GO:0140513	0.5	query_1	4	1	TRUE	GO:CC	1329	2
huMAP3_00190.1	Bird-like facies	14615	65098	21	P49917 Q13426	2	Bird-like facies	HP:0000320	0.00454201	HP:0001999	0.5	query_1	4	0.117647	TRUE	HP	259	17
huMAP3_00190.1	A type of primary immune deficiency that is characterized by a more severe defect in both the T- and B-lymphocyte systems.	14615	67948	20	P49917 Q13426	2	Severe combined immunodeficiency	HP:0004430	0.0051093	HP:0005387	0.5	query_1	4	0.111111	TRUE	HP	3109	18
huMAP3_00190.1	"The repair of a double-strand break in DNA in which the two broken ends are rejoined with little or no sequence complementarity. Information at the DNA ends may be lost due to the modification of broken DNA ends. This term covers instances of separate pathways, called classical (or canonical) and alternative nonhomologous end joining (C-NHEJ and A-NHEJ). These in turn may further branch into sub…	14615	13329	3	P49917 Q0D2I5 Q13426	3	double-strand break repair via nonhomologous end joining	GO:0006303	0.00847564	GO:0006302	0.75	query_1	4	0.0576923	TRUE	GO:BP	2131	52
huMAP3_00190.1	DNA repair pathways full network	14615	46269	24	P49917 Q13426	2	DNA repair pathways full network	WP:WP4946	0.0159974	WP:000000	0.5	query_1	4	0.0176991	TRUE	WP	584	113
huMAP3_00190.1	A group of phenotypically heterogeneous genetic disorders characterized by profound deficiencies of T- and B-cell function, which predispose the patients to both infectious and noninfectious complications.	14615	68494	20	P49917 Q13426	2	Combined immunodeficiency	HP:0005387	0.0165423	HP:0002721	0.5	query_1	4	0.0625	TRUE	HP	3655	32
huMAP3_00190.1	"The re-formation of a broken phosphodiester bond in the DNA backbone, carried out by DNA ligase, that contributes to DNA repair." [GOC:ai]	14615	25135	4	P49917 Q13426	2	DNA ligation involved in DNA repair	GO:0051103	0.0168522	GO:0006266 GO:0006281	0.5	query_1	4	0.5	TRUE	GO:BP	13937	4
huMAP3_00190.1	Male infertility	14615	46173	25	P49917 Q13426	2	Male infertility	WP:WP4673	0.017443	WP:000000	0.5	query_1	4	0.0169492	TRUE	WP	488	118
huMAP3_00190.1	Nonhomologous End-Joining (NHEJ)	14615	44568	8	P49917 Q13426	2	Nonhomologous End-Joining (NHEJ)	REAC:R-HSA-5693571	0.0186614	REAC:R-HSA-5693532	0.5	query_1	4	0.0327869	TRUE	REAC	1557	61
huMAP3_00190.1	DNA ligase IV-XRCC1 complex	14615	62032	19	P49917	1	DNA ligase IV-XRCC1 complex	CORUM:213	0.0249718	CORUM:0000000	0.25	query_1	4	1	TRUE	CORUM	110	1
huMAP3_00190.1	"The process in which immunoglobulin gene segments are recombined within a single locus utilizing the conserved heptamer and nonomer recombination signal sequences (RSS). For immunoglobulin heavy chains V, D, and J gene segments are joined, and for immunoglobulin light chains V and J gene segments are joined." [GOC:add, ISBN:0781735149]	14615	19542	5	P49917 Q13426	2	immunoglobulin V(D)J recombination	GO:0033152	0.0280844	GO:0016447 GO:0033151	0.5	query_1	4	0.4	TRUE	GO:BP	8344	5
huMAP3_00190.1	"A large protein complex which is involved in the repair of DNA double-strand breaks and, in mammals, V(D)J recombination events. It consists of the DNA-dependent protein kinase catalytic subunit (DNA-PKcs), the DNA end-binding heterodimer Ku, the nuclear phosphoprotein XRCC4 or a homolog thereof, and DNA ligase IV." [GOC:jl, GOC:mah, PMID:10854421, PMID:12235392, PMID:17072889]	14615	38859	2	P49917 Q13426	2	DNA-dependent protein kinase-DNA ligase 4 complex	GO:0005958	0.0421227	GO:0070419 GO:0140513	0.5	query_1	4	0.333333	TRUE	GO:CC	476	6
huMAP3_00190.1	A type of chromosomal aberration characterised by reduced resistance of chromosomes to change or deterioration.	14615	67163	22	P49917 Q13426	2	Abnormality of chromosome stability	HP:0003220	0.0441432	HP:0011017	0.5	query_1	4	0.0384615	TRUE	HP	2324	52
huMAP3_00191.1	Focal adhesion	14615	42754	1	Q9BZL4 P20849	2	Focal adhesion	KEGG:04510	0.00241871	KEGG:00000	1	query_1	2	0.0115607	TRUE	KEGG	313	173
huMAP3_00191.1	MED and pseudoachondroplasia genes	14615	46208	3	P20849	1	MED and pseudoachondroplasia genes	WP:WP4789	0.0373152	WP:000000	0.5	query_1	2	0.166667	TRUE	WP	523	6
huMAP3_00191.1	An abnormal flattening of the distal epiphysis of femur.	14615	69022	2	P20849	1	Flat distal femoral epiphysis	HP:0006398	0.0499437	HP:0010590 HP:0030289	0.5	query_1	2	1	TRUE	HP	4183	1
huMAP3_00191.1	Anomaly of the contour of the Distal epiphysis of femur such that its normally smooth appearance is irregular.	14615	69026	2	P20849	1	Irregular distal femoral epiphysis	HP:0006407	0.0499437	HP:0006361 HP:0010590	0.5	query_1	2	1	TRUE	HP	4187	1
huMAP3_00191.1	Any abnormality of the distal epiphysis of the femur.	14615	71871	2	P20849	1	Abnormality of the distal femoral epiphysis	HP:0010590	0.0499437	HP:0006499	0.5	query_1	2	1	TRUE	HP	7032	1
huMAP3_00192.1	TFC4-CTNNB1 complex	14615	63351	1	Q9NQB0	1	TFC4-CTNNB1 complex	CORUM:3155	0.0499403	CORUM:0000000	0.333333	query_1	3	0.5	TRUE	CORUM	1429	2
huMAP3_00193.1	Sphingolipid de novo biosynthesis	14615	45288	7	O94806 Q9BZL6 Q15139	3	Sphingolipid de novo biosynthesis	REAC:R-HSA-1660661	2.79215e-06	REAC:R-HSA-428157	1	query_1	3	0.0882353	TRUE	REAC	2277	34
huMAP3_00193.1	Aldosterone synthesis and secretion	14615	42823	4	O94806 Q9BZL6 Q15139	3	Aldosterone synthesis and secretion	KEGG:04925	3.38635e-06	KEGG:00000	1	query_1	3	0.0405405	TRUE	KEGG	382	74
huMAP3_00193.1	Sphingolipid metabolism	14615	45289	7	O94806 Q9BZL6 Q15139	3	Sphingolipid metabolism	REAC:R-HSA-428157	2.90208e-05	REAC:R-HSA-556833	1	query_1	3	0.0410959	TRUE	REAC	2278	73
huMAP3_00193.1	"Catalysis of the reaction: ATP + a protein = ADP + a phosphoprotein. This reaction requires diacylglycerol." [EC:2.7.11.13]	14615	991	1	O94806 Q9BZL6 Q15139	3	diacylglycerol-dependent serine/threonine kinase activity	GO:0004697	3.49877e-05	GO:0004674	1	query_1	3	0.214286	TRUE	GO:MF	991	14
huMAP3_00193.1	Rap1 signaling pathway	14615	42689	5	O94806 Q9BZL6 Q15139	3	Rap1 signaling pathway	KEGG:04015	3.91094e-05	KEGG:00000	1	query_1	3	0.0180723	TRUE	KEGG	248	166
huMAP3_00193.1	Chemical carcinogenesis - reactive oxygen species	14615	42901	6	O94806 Q9BZL6 Q15139	3	Chemical carcinogenesis - reactive oxygen species	KEGG:05208	7.07005e-05	KEGG:00000	1	query_1	3	0.0148515	TRUE	KEGG	460	202
huMAP3_00193.1	G protein signaling pathways	14615	45901	8	O94806 Q15139	2	G protein signaling pathways	WP:WP35	0.00338984	WP:000000	0.666667	query_1	3	0.025641	TRUE	WP	216	78
huMAP3_00193.1	Gastrin signaling pathway	14615	46169	9	Q9BZL6 Q15139	2	Gastrin signaling pathway	WP:WP4659	0.00615572	WP:000000	0.666667	query_1	3	0.0190476	TRUE	WP	484	105
huMAP3_00193.1	"The series of molecular signals initiated by the binding of a vascular endothelial growth factor (VEGF) to its receptor on the surface of a cell, which activates or increases the frequency, rate or extent of endothelial cell chemotaxis." [GOC:bf, GOC:BHF, GOC:rl, PMID:21245381]	14615	21210	3	Q9BZL6 Q15139	2	positive regulation of endothelial cell chemotaxis by VEGF-activated vascular endothelial growth factor receptor signaling pathway	GO:0038033	0.00842684	GO:0038089 GO:0048010 GO:2001028	0.666667	query_1	3	0.5	TRUE	GO:BP	10012	4
huMAP3_00193.1	"The chemical reactions and pathways resulting in the formation of sphingolipids, any of a class of lipids containing the long-chain amine diol sphingosine or a closely related base (a sphingoid)." [GOC:mah, ISBN:0198506732]	14615	18117	2	O94806 Q9BZL6 Q15139	3	sphingolipid biosynthetic process	GO:0030148	0.0105478	GO:0006665 GO:0046467 GO:1901566	1	query_1	3	0.0340909	TRUE	GO:BP	6919	88
huMAP3_00193.1	Metabolism of lipids	14615	44395	7	O94806 Q9BZL6 Q15139	3	Metabolism of lipids	REAC:R-HSA-556833	0.0177385	REAC:R-HSA-1430728	1	query_1	3	0.00490196	TRUE	REAC	1384	612
huMAP3_00193.1	"The chemical reactions and pathways resulting in the formation of membrane lipids, any lipid found in or associated with a biological membrane." [GOC:ai]	14615	23778	2	O94806 Q9BZL6 Q15139	3	membrane lipid biosynthetic process	GO:0046467	0.0250037	GO:0006643 GO:0008610 GO:0044249	1	query_1	3	0.025641	TRUE	GO:BP	12580	117
huMAP3_00193.1	"The chemical reactions and pathways involving sphingolipids, any of a class of lipids containing the long-chain amine diol sphingosine or a closely related base (a sphingoid)." [GOC:mah, ISBN:0198506732]	14615	13599	2	O94806 Q9BZL6 Q15139	3	sphingolipid metabolic process	GO:0006665	0.0269944	GO:0006643 GO:1901564	1	query_1	3	0.025	TRUE	GO:BP	2401	120
huMAP3_00193.1	"The series of molecular signals initiated by vascular endothelial growth factor (VEGF) binding to its receptor on the surface of a cell, which activates or increases the frequency, rate or extent of the orderly movement of a cell from one site to another." [GOC:bf, GOC:signaling]	14615	21226	3	Q9BZL6 Q15139	2	positive regulation of cell migration by vascular endothelial growth factor signaling pathway	GO:0038089	0.0294899	GO:0030335 GO:0038084	0.666667	query_1	3	0.285714	TRUE	GO:BP	10028	7
huMAP3_00194.1	HIPK2 in kidney fibrosis	14615	46194	1	Q9H2X6	1	HIPK2 in kidney fibrosis	WP:WP4751	0.0248785	WP:000000	0.25	query_1	4	0.5	TRUE	WP	509	2
huMAP3_00194.1	miR 222 in exercise induced cardiac growth	14615	45990	2	Q9H2X6	1	miR 222 in exercise induced cardiac growth	WP:WP3938	0.0497468	WP:000000	0.25	query_1	4	0.25	TRUE	WP	305	4
huMAP3_00196.1	Glucuronidation	14615	46516	32	P36537 Q9BY64 O75310	3	Glucuronidation	WP:WP698	6.32532e-08	WP:000000	1	query_1	3	0.166667	TRUE	WP	831	18
huMAP3_00196.1	Ascorbate and aldarate metabolism	14615	42449	4	P36537 Q9BY64 O75310	3	Ascorbate and aldarate metabolism	KEGG:00053	8.04483e-08	KEGG:00000	1	query_1	3	0.136364	TRUE	KEGG	8	22
huMAP3_00196.1	Pentose and glucuronate interconversions	14615	42446	5	P36537 Q9BY64 O75310	3	Pentose and glucuronate interconversions	KEGG:00040	1.2015e-07	KEGG:00000	1	query_1	3	0.12	TRUE	KEGG	5	25
huMAP3_00196.1	Glucuronidation	14615	44033	17	P36537 Q9BY64 O75310	3	Glucuronidation	REAC:R-HSA-156588	2.61297e-07	REAC:R-HSA-156580	1	query_1	3	0.1875	TRUE	REAC	1022	16
huMAP3_00196.1	Porphyrin metabolism	14615	42569	6	P36537 Q9BY64 O75310	3	Porphyrin metabolism	KEGG:00860	2.85017e-07	KEGG:00000	1	query_1	3	0.0909091	TRUE	KEGG	128	33
huMAP3_00196.1	Steroid hormone biosynthesis	14615	42458	7	P36537 Q9BY64 O75310	3	Steroid hormone biosynthesis	KEGG:00140	5.16123e-07	KEGG:00000	1	query_1	3	0.075	TRUE	KEGG	17	40
huMAP3_00196.1	Retinol metabolism	14615	42568	8	P36537 Q9BY64 O75310	3	Retinol metabolism	KEGG:00830	1.08788e-06	KEGG:00000	1	query_1	3	0.0588235	TRUE	KEGG	127	51
huMAP3_00196.1	Chemical carcinogenesis - DNA adducts	14615	42897	9	P36537 Q9BY64 O75310	3	Chemical carcinogenesis - DNA adducts	KEGG:05204	1.22375e-06	KEGG:00000	1	query_1	3	0.0566038	TRUE	KEGG	456	53
huMAP3_00196.1	Drug metabolism - cytochrome P450	14615	42597	10	P36537 Q9BY64 O75310	3	Drug metabolism - cytochrome P450	KEGG:00982	1.29574e-06	KEGG:00000	1	query_1	3	0.0555556	TRUE	KEGG	156	54
huMAP3_00196.1	Bile secretion	14615	42848	11	P36537 Q9BY64 O75310	3	Bile secretion	KEGG:04976	1.61189e-06	KEGG:00000	1	query_1	3	0.0517241	TRUE	KEGG	407	58
huMAP3_00196.1	Metabolism of xenobiotics by cytochrome P450	14615	42595	12	P36537 Q9BY64 O75310	3	Metabolism of xenobiotics by cytochrome P450	KEGG:00980	1.69824e-06	KEGG:00000	1	query_1	3	0.0508475	TRUE	KEGG	154	59
huMAP3_00196.1	Aspirin ADME	14615	43177	18	P36537 Q9BY64 O75310	3	Aspirin ADME	REAC:R-HSA-9749641	1.8944e-06	REAC:R-HSA-9748784	1	query_1	3	0.1	TRUE	REAC	166	30
huMAP3_00196.1	Drug metabolism - other enzymes	14615	42598	13	P36537 Q9BY64 O75310	3	Drug metabolism - other enzymes	KEGG:00983	2.50252e-06	KEGG:00000	1	query_1	3	0.0447761	TRUE	KEGG	157	67
huMAP3_00196.1	Biosynthesis of cofactors	14615	42631	14	P36537 Q9BY64 O75310	3	Biosynthesis of cofactors	KEGG:01240	2.04821e-05	KEGG:00000	1	query_1	3	0.0223881	TRUE	KEGG	190	134
huMAP3_00196.1	Factor: EVX2; motif: NNTTTATKRCYNN; match class: 1	14615	48933	20	P36537 Q9BY64 O75310	3	Factor: EVX2; motif: NNTTTATKRCYNN; match class: 1	TF:M09917_1	2.74903e-05	TF:M09917	1	query_1	3	0.230769	TRUE	TF	2401	13
huMAP3_00196.1	"The modification of an organic chemical by the conjugation of glucuronic acid. The substances resulting from glucuronidation are known as glucuronosides (or glucuronides) and are often much more water-soluble than the non-glucuronic acid-containing precursor." [GOC:BHF]	14615	25814	2	P36537 Q9BY64 O75310	3	cellular glucuronidation	GO:0052695	3.49877e-05	GO:0019585	1	query_1	3	0.214286	TRUE	GO:BP	14616	14
huMAP3_00196.1	Chemical carcinogenesis - receptor activation	14615	42900	15	P36537 Q9BY64 O75310	3	Chemical carcinogenesis - receptor activation	KEGG:05207	3.70146e-05	KEGG:00000	1	query_1	3	0.0184049	TRUE	KEGG	459	163
huMAP3_00196.1	Phase II - Conjugation of compounds	14615	44699	17	P36537 Q9BY64 O75310	3	Phase II - Conjugation of compounds	REAC:R-HSA-156580	3.8336e-05	REAC:R-HSA-211859	1	query_1	3	0.0375	TRUE	REAC	1688	80
huMAP3_00196.1	Drug ADME	14615	43780	18	P36537 Q9BY64 O75310	3	Drug ADME	REAC:R-HSA-9748784	3.98105e-05	REAC:0000000	1	query_1	3	0.037037	TRUE	REAC	769	81
huMAP3_00196.1	"The chemical reactions and pathways involving glucuronate, any salt or ester of glucuronic acid, the uronic acid formally derived from glucose by oxidation of the hydroxymethylene group at C-6 to a carboxyl group." [GOC:go_curators, ISBN:0198506732]	14615	17315	2	P36537 Q9BY64 O75310	3	glucuronate metabolic process	GO:0019585	4.37346e-05	GO:0006063	1	query_1	3	0.2	TRUE	GO:BP	6117	15
huMAP3_00196.1	"The chemical reactions and pathways involving uronic acid, any monocarboxylic acid formally derived by oxidizing to a carboxyl group the terminal hydroxymethylene group of either an aldose with four or more carbon atoms in the molecule, or of any glycoside derived from such an aldose." [ISBN:0198506732]	14615	13147	2	P36537 Q9BY64 O75310	3	uronic acid metabolic process	GO:0006063	4.37346e-05	GO:0032787	1	query_1	3	0.2	TRUE	GO:BP	1949	15
huMAP3_00196.1	Factor: EVX2; motif: TTTTATKRCNNN; match class: 1	14615	48931	21	P36537 Q9BY64 O75310	3	Factor: EVX2; motif: TTTTATKRCNNN; match class: 1	TF:M09612_1	9.31403e-05	TF:M09612	1	query_1	3	0.157895	TRUE	TF	2399	19
huMAP3_00196.1	"The chemical reactions and pathways involving estrogens, C18 steroid hormones that can stimulate the development of female sexual characteristics. Also found in plants." [ISBN:0198506732]	14615	14369	3	P36537 Q9BY64 O75310	3	estrogen metabolic process	GO:0008210	0.000281151	GO:0008202 GO:0042445	1	query_1	3	0.111111	TRUE	GO:BP	3171	27
huMAP3_00196.1	Biological oxidations	14615	43231	17	P36537 Q9BY64 O75310	3	Biological oxidations	REAC:R-HSA-211859	0.000330616	REAC:R-HSA-1430728	1	query_1	3	0.0184049	TRUE	REAC	220	163
huMAP3_00196.1	Factor: FOXR2; motif: AYATAWACATAAATRWN	14615	49402	22	P36537 Q9BY64 O75310	3	Factor: FOXR2; motif: AYATAWACATAAATRWN	TF:M11543	0.000629106	TF:M00000	1	query_1	3	0.0857143	TRUE	TF	2870	35
huMAP3_00196.1	Factor: NeuroD; motif: AAWTANNGNRMCATATGBY; match class: 1	14615	52129	19	Q9BY64 O75310	2	Factor: NeuroD; motif: AAWTANNGNRMCATATGBY; match class: 1	TF:M11135_1	0.00842684	TF:M11135	0.666667	query_1	3	0.5	TRUE	TF	5597	4
huMAP3_00196.1	Factor: Cdx-2; motif: NNGYMATAAAA; match class: 1	14615	47225	23	P36537 Q9BY64 O75310	3	Factor: Cdx-2; motif: NNGYMATAAAA; match class: 1	TF:M07079_1	0.00983693	TF:M07079	1	query_1	3	0.0348837	TRUE	TF	693	86
huMAP3_00196.1	Metapathway biotransformation Phase I and II	14615	46518	33	Q9BY64 O75310	2	Metapathway biotransformation Phase I and II	WP:WP702	0.0101835	WP:000000	0.666667	query_1	3	0.0148148	TRUE	WP	833	135
huMAP3_00196.1	Factor: NeuroD; motif: AAWTANNNYRMCATATGKY; match class: 1	14615	52131	24	P36537 Q9BY64 O75310	3	Factor: NeuroD; motif: AAWTANNNYRMCATATGKY; match class: 1	TF:M11136_1	0.0109158	TF:M11136	1	query_1	3	0.0337079	TRUE	TF	5599	89
huMAP3_00196.1	Factor: NeuroD; motif: AAWTANNGNRMCATATGBY	14615	52128	19	P36537 Q9BY64 O75310	3	Factor: NeuroD; motif: AAWTANNGNRMCATATGBY	TF:M11135	0.0141719	TF:M00000	1	query_1	3	0.0309278	TRUE	TF	5596	97
huMAP3_00196.1	Factor: Cdx-4; motif: GGYMATAAAAN	14615	47248	25	P36537 Q9BY64 O75310	3	Factor: Cdx-4; motif: GGYMATAAAAN	TF:M10856	0.0141719	TF:M00000	1	query_1	3	0.0309278	TRUE	TF	716	97
huMAP3_00196.1	Factor: BHLHE23; motif: ASCATATGKT	14615	47088	26	P36537 Q9BY64 O75310	3	Factor: BHLHE23; motif: ASCATATGKT	TF:M11116	0.0146195	TF:M00000	1	query_1	3	0.0306122	TRUE	TF	556	98
huMAP3_00196.1	Metabolic pathways	14615	42622	16	P36537 Q9BY64 O75310	3	Metabolic pathways	KEGG:01100	0.0189522	KEGG:00000	1	query_1	3	0.00231303	TRUE	KEGG	181	1297
huMAP3_00196.1	"The modification of a xenobiotic substance by the conjugation of glucuronic acid. The resultant glucuronosides are often much more water-soluble than the xenobiotic precursor, enabling efficient excretion." [GOC:BHF, PMID:20056724]	14615	25816	2	Q9BY64 O75310	2	xenobiotic glucuronidation	GO:0052697	0.0210652	GO:0006805 GO:0052695	0.666667	query_1	3	0.333333	TRUE	GO:BP	14618	6
huMAP3_00196.1	"Catalysis of the transfer of a glycosyl group from a UDP-sugar to a small hydrophobic molecule." [InterPro:IPR004224, PMID:11846783]	14615	1604	1	P36537 Q9BY64 O75310	3	UDP-glycosyltransferase activity	GO:0008194	0.0237325	GO:0016757	1	query_1	3	0.026087	TRUE	GO:MF	1604	115
huMAP3_00196.1	Factor: HNF-6; motif: RNNWAAATCAATAAN	14615	50244	27	P36537 Q9BY64 O75310	3	Factor: HNF-6; motif: RNNWAAATCAATAAN	TF:M07357	0.0351939	TF:M00000	1	query_1	3	0.0229008	TRUE	TF	3712	131
huMAP3_00196.1	Factor: HOXA11; motif: NGYMATAAAAN; match class: 1	14615	50285	28	P36537 Q9BY64 O75310	3	Factor: HOXA11; motif: NGYMATAAAAN; match class: 1	TF:M10822_1	0.0351939	TF:M10822	1	query_1	3	0.0229008	TRUE	TF	3753	131
huMAP3_00196.1	"The chemical reactions and pathways involving any hormone, naturally occurring substances secreted by specialized cells that affects the metabolism or behavior of other cells possessing functional receptors for the hormone." [GOC:jl]	14615	21729	3	P36537 Q9BY64 O75310	3	hormone metabolic process	GO:0042445	0.0360123	GO:0008152 GO:0010817	1	query_1	3	0.0227273	TRUE	GO:BP	10531	132
huMAP3_00196.1	Factor: msc; motif: YACCATATGGYN; match class: 1	14615	51859	29	P36537 Q9BY64 O75310	3	Factor: msc; motif: YACCATATGGYN; match class: 1	TF:M11144_1	0.0385437	TF:M11144	1	query_1	3	0.0222222	TRUE	TF	5327	135
huMAP3_00196.1	Factor: RHOXF1; motif: NGGATCAN; match class: 1	14615	53919	30	P36537 Q9BY64 O75310	3	Factor: RHOXF1; motif: NGGATCAN; match class: 1	TF:M10963_1	0.0439567	TF:M10963	1	query_1	3	0.0212766	TRUE	TF	7387	141
huMAP3_00196.1	Factor: OLIG3; motif: AMCATATGNY	14615	52788	31	P36537 Q9BY64 O75310	3	Factor: OLIG3; motif: AMCATATGNY	TF:M04187	0.0449054	TF:M00000	1	query_1	3	0.0211268	TRUE	TF	6256	142
huMAP3_00197.1	Spliceosome	14615	42656	1	Q13595 P08621	2	Spliceosome	KEGG:03040	0.00125992	KEGG:00000	1	query_1	2	0.016	TRUE	KEGG	215	125
huMAP3_00202.1	Other glycan degradation	14615	42505	1	Q8NFI3	1	Other glycan degradation	KEGG:00511	0.0403664	KEGG:00000	0.5	query_1	2	0.0588235	TRUE	KEGG	64	17
huMAP3_00203.1	TRPC1-STIM1-ORAI1 complex	14615	62393	1	Q96D31	1	TRPC1-STIM1-ORAI1 complex	CORUM:828	0.0249718	CORUM:0000000	0.333333	query_1	3	1	TRUE	CORUM	471	1
huMAP3_00204.1	Steroid hormone precursor biosynthesis	14615	46411	2	P31213	1	Steroid hormone precursor biosynthesis	WP:WP5277	0.031097	WP:000000	0.5	query_1	2	0.2	TRUE	WP	726	5
huMAP3_00204.1	Alternative pathway of fetal androgen synthesis	14615	46128	3	P31213	1	Alternative pathway of fetal androgen synthesis	WP:WP4524	0.0497502	WP:000000	0.5	query_1	2	0.125	TRUE	WP	443	8
huMAP3_00204.1	Male steroid hormones in cardiomyocyte energy metabolism	14615	46436	4	P31213	1	Male steroid hormones in cardiomyocyte energy metabolism	WP:WP5320	0.0497502	WP:000000	0.5	query_1	2	0.125	TRUE	WP	751	8
huMAP3_00204.1	Inheritance of both homologues of a chromosome pair from the same parent.	14615	77227	1	P31213	1	Uniparental disomy	HP:0032382	0.0499437	HP:0034335	0.5	query_1	2	1	TRUE	HP	12388	1
huMAP3_00206.1	hNURF complex	14615	61975	2	Q09028 Q12830	2	hNURF complex	CORUM:100	1.53775e-05	CORUM:0000000	0.5	query_1	4	0.666667	TRUE	CORUM	53	3
huMAP3_00206.1	hNURF complex	14615	62434	3	Q09028 Q12830	2	hNURF complex	CORUM:919	1.53775e-05	CORUM:0000000	0.5	query_1	4	0.666667	TRUE	CORUM	512	3
huMAP3_00206.1	ATP-dependent chromatin remodeling	14615	42660	1	Q09028 Q12830	2	ATP-dependent chromatin remodeling	KEGG:03082	0.0133093	KEGG:00000	0.5	query_1	4	0.0192308	TRUE	KEGG	219	104
huMAP3_00207.1	Generation of second messenger molecules	14615	44023	1	P50552 Q8N8S7	2	Generation of second messenger molecules	REAC:R-HSA-202433	0.00709773	REAC:R-HSA-202403	0.333333	query_1	6	0.0833333	TRUE	REAC	1012	24
huMAP3_00207.1	Integrin mediated cell adhesion	14615	45734	3	Q15942 P50552	2	Integrin mediated cell adhesion	WP:WP185	0.0346028	WP:000000	0.333333	query_1	6	0.0238095	TRUE	WP	49	84
huMAP3_00207.1	VASP-CXCR2 complex, CXCL8 stimulated	14615	64260	2	P50552	1	VASP-CXCR2 complex, CXCL8 stimulated	CORUM:6731	0.0499437	CORUM:0000000	0.166667	query_1	6	1	TRUE	CORUM	2338	1
huMAP3_00209.1	Transport of the SLBP independent Mature mRNA	14615	45536	3	Q9UBU9 P35658	2	Transport of the SLBP independent Mature mRNA	REAC:R-HSA-159227	0.000794574	REAC:R-HSA-159234	1	query_1	2	0.0645161	TRUE	REAC	2525	31
huMAP3_00209.1	Nucleocytoplasmic transport	14615	42650	1	Q9UBU9 P35658	2	Nucleocytoplasmic transport	KEGG:03013	0.000820977	KEGG:00000	1	query_1	2	0.019802	TRUE	KEGG	209	101
huMAP3_00209.1	Transport of the SLBP Dependant Mature mRNA	14615	45535	3	Q9UBU9 P35658	2	Transport of the SLBP Dependant Mature mRNA	REAC:R-HSA-159230	0.000847546	REAC:R-HSA-159234	1	query_1	2	0.0625	TRUE	REAC	2524	32
huMAP3_00209.1	Transport of Mature mRNA Derived from an Intronless Transcript	14615	45519	3	Q9UBU9 P35658	2	Transport of Mature mRNA Derived from an Intronless Transcript	REAC:R-HSA-159231	0.00120126	REAC:R-HSA-159234	1	query_1	2	0.0526316	TRUE	REAC	2508	38
huMAP3_00209.1	Transport of Mature mRNAs Derived from Intronless Transcripts	14615	45521	3	Q9UBU9 P35658	2	Transport of Mature mRNAs Derived from Intronless Transcripts	REAC:R-HSA-159234	0.00126619	REAC:R-HSA-72202	1	query_1	2	0.0512821	TRUE	REAC	2510	39
huMAP3_00209.1	Transport of Mature mRNA derived from an Intron-Containing Transcript	14615	45520	3	Q9UBU9 P35658	2	Transport of Mature mRNA derived from an Intron-Containing Transcript	REAC:R-HSA-159236	0.00412666	REAC:R-HSA-72202	1	query_1	2	0.0285714	TRUE	REAC	2509	70
huMAP3_00209.1	Transport of Mature Transcript to Cytoplasm	14615	45518	3	Q9UBU9 P35658	2	Transport of Mature Transcript to Cytoplasm	REAC:R-HSA-72202	0.00526469	REAC:R-HSA-72203	1	query_1	2	0.0253165	TRUE	REAC	2507	79
huMAP3_00209.1	Amyotrophic lateral sclerosis	14615	42854	2	Q9UBU9 P35658	2	Amyotrophic lateral sclerosis	KEGG:05014	0.00850662	KEGG:00000	1	query_1	2	0.00617284	TRUE	KEGG	413	324
huMAP3_00210.1	"Binding to a protein kinase A." [GOC:ai]	14615	7931	1	Q99996 Q86UN6 P31323	3	protein kinase A binding	GO:0051018	0.0219369	GO:0005515	0.5	query_1	6	0.0714286	TRUE	GO:MF	7931	42
huMAP3_00210.1	G protein signaling pathways	14615	45901	3	Q99996 P31323	2	G protein signaling pathways	WP:WP35	0.0298412	WP:000000	0.333333	query_1	6	0.025641	TRUE	WP	216	78
huMAP3_00210.1	PKA (RII-alpha and RII-beta)-AKAP5-ADRB1 complex	14615	62416	2	P31323	1	PKA (RII-alpha and RII-beta)-AKAP5-ADRB1 complex	CORUM:878	0.0499437	CORUM:0000000	0.166667	query_1	6	1	TRUE	CORUM	494	1
huMAP3_00212.1	Factor: ZNF547; motif: TGCTAATKCWGCARGCANRC; match class: 1	14615	57277	1	Q6S5H5 Q6S545	2	Factor: ZNF547; motif: TGCTAATKCWGCARGCANRC; match class: 1	TF:M10155_1	0.0131096	TF:M10155	1	query_1	2	0.25	TRUE	TF	10745	8
huMAP3_00214.1	SARS CoV 2 B 1 1 7 variant antagonises innate immune activation	14615	46335	2	P01574	1	SARS CoV 2 B 1 1 7 variant antagonises innate immune activation	WP:WP5116	0.0363468	WP:000000	1	query_1	1	0.125	TRUE	WP	650	8
huMAP3_00214.1	Induction of autophagy and toll like receptor signaling pathways by graphene oxide	14615	46444	3	P01574	1	Induction of autophagy and toll like receptor signaling pathways by graphene oxide	WP:WP5336	0.0454335	WP:000000	1	query_1	1	0.1	TRUE	WP	759	10
huMAP3_00214.1	IFNAR1-IFNAR2-IFNB1 complex	14615	62230	1	P01574	1	IFNAR1-IFNAR2-IFNB1 complex	CORUM:552	0.0499437	CORUM:0000000	1	query_1	1	0.5	TRUE	CORUM	308	2
huMAP3_00215.1	Spinocerebellar ataxia	14615	42856	1	P0C7T5 Q96RK0	2	Spinocerebellar ataxia	KEGG:05017	0.00588293	KEGG:00000	0.666667	query_1	3	0.016	TRUE	KEGG	415	125
huMAP3_00215.1	Abnormal movements of the upper extremities.	14615	82322	3	Q99592 Q96RK0	2	Abnormal movements of the upper extremities	HP:5200018	0.013651	HP:0000733	0.666667	query_1	3	0.0425532	TRUE	HP	17483	47
huMAP3_00215.1	ARXN1-CIC complex	14615	64633	2	Q96RK0	1	ARXN1-CIC complex	CORUM:7236	0.0499403	CORUM:0000000	0.333333	query_1	3	0.5	TRUE	CORUM	2711	2
huMAP3_00218.1	Phenylalanine metabolism	14615	42483	2	O75106 Q16853	2	Phenylalanine metabolism	KEGG:00360	1.26804e-05	KEGG:00000	1	query_1	2	0.153846	TRUE	KEGG	42	13
huMAP3_00218.1	Tyrosine metabolism	14615	42482	3	O75106 Q16853	2	Tyrosine metabolism	KEGG:00350	5.7062e-05	KEGG:00000	1	query_1	2	0.0740741	TRUE	KEGG	41	27
huMAP3_00218.1	beta-Alanine metabolism	14615	42496	4	O75106 Q16853	2	beta-Alanine metabolism	KEGG:00410	5.7062e-05	KEGG:00000	1	query_1	2	0.0740741	TRUE	KEGG	55	27
huMAP3_00218.1	Glycine, serine and threonine metabolism	14615	42469	5	O75106 Q16853	2	Glycine, serine and threonine metabolism	KEGG:00260	8.58368e-05	KEGG:00000	1	query_1	2	0.0606061	TRUE	KEGG	28	33
huMAP3_00218.1	Phase I - Functionalization of compounds	14615	44698	6	O75106 Q16853	2	Phase I - Functionalization of compounds	REAC:R-HSA-211945	0.00499984	REAC:R-HSA-211859	1	query_1	2	0.025974	TRUE	REAC	1687	77
huMAP3_00218.1	"Catalysis of the reaction: a primary amine + H2O + O2 = an aldehyde + NH3 + hydrogen peroxide." [EC:1.4.3.21]	14615	1570	1	O75106 Q16853	2	primary amine oxidase activity	GO:0008131	0.00702301	GO:0016641	1	query_1	2	0.333333	TRUE	GO:MF	1570	6
huMAP3_00218.1	Biological oxidations	14615	43231	6	O75106 Q16853	2	Biological oxidations	REAC:R-HSA-211859	0.0225608	REAC:R-HSA-1430728	1	query_1	2	0.0122699	TRUE	REAC	220	163
huMAP3_00218.1	"Catalysis of an oxidation-reduction (redox) reaction in which a CH-NH2 group acts as a hydrogen or electron donor and reduces an oxygen molecule." [GOC:ai]	14615	2869	1	O75106 Q16853	2	oxidoreductase activity, acting on the CH-NH2 group of donors, oxygen as acceptor	GO:0016641	0.0309012	GO:0016638	1	query_1	2	0.166667	TRUE	GO:MF	2869	12
huMAP3_00218.1	"Catalysis of an oxidation-reduction (redox) reaction in which a CH-NH2 group acts as a hydrogen or electron donor and reduces a hydrogen or electron acceptor." [GOC:ai]	14615	2866	1	O75106 Q16853	2	oxidoreductase activity, acting on the CH-NH2 group of donors	GO:0016638	0.0491611	GO:0016491	1	query_1	2	0.133333	TRUE	GO:MF	2866	15
huMAP3_00222.1	A deviation from the normal activity of coagulation factor VIII. Factor VIII (fVIII) is a cofactor in the intrinsic clotting cascade that is activated to fVIIIa in the presence of minute quantities of thrombin. fVIIIa acts as a receptor, for factors IXa and X.	14615	75896	2	Q8NI22 P49257	2	Abnormal factor VIII activity	HP:0030976	1.02526e-05	HP:0010989	1	query_1	2	0.666667	TRUE	HP	11057	3
huMAP3_00222.1	Reduced activity of coagulation factor VIII. Factor VIII (fVIII) is a cofactor in the intrinsic clotting cascade that is activated to fVIIIa in the presence of minute quantities of thrombin. fVIIIa acts as a receptor, for factors IXa and X.	14615	67089	2	Q8NI22 P49257	2	Reduced factor VIII activity	HP:0003125	1.02526e-05	HP:0030976	1	query_1	2	0.666667	TRUE	HP	2250	3
huMAP3_00222.1	Significant bleeding or hemorrhage without significant precipitating factor.	14615	73124	6	Q8NI22 P49257	2	Bleeding with minor or no trauma	HP:0011889	2.05051e-05	HP:0001892	1	query_1	2	0.5	TRUE	HP	8285	4
huMAP3_00222.1	Decreased activity of coagulation factor V.	14615	67167	2	Q8NI22 P49257	2	Reduced coagulation factor V activity	HP:0003225	2.05051e-05	HP:0031899	1	query_1	2	0.5	TRUE	HP	2328	4
huMAP3_00222.1	Any deviation from the activity of coagulation factor V.	14615	76773	2	Q8NI22 P49257	2	Abnormal coagulation factor V activity	HP:0031899	3.41752e-05	HP:0010990	1	query_1	2	0.4	TRUE	HP	11934	5
huMAP3_00222.1	Bleeding that persists for a longer than usual time following circumcision.	14615	75111	3	Q8NI22 P49257	2	Prolonged bleeding following circumcision	HP:0030137	0.000123031	HP:0011890	1	query_1	2	0.222222	TRUE	HP	10272	9
huMAP3_00222.1	Bleeding that persists longer than the normal time following a surgical procedure.	14615	68151	3	Q8NI22 P49257	2	Prolonged bleeding after surgery	HP:0004846	0.000123031	HP:0011890	1	query_1	2	0.222222	TRUE	HP	3312	9
huMAP3_00222.1	Hemorrhage occurring within a joint.	14615	68410	7	Q8NI22 P49257	2	Joint hemorrhage	HP:0005261	0.000225557	HP:0001367 HP:0011029	1	query_1	2	0.166667	TRUE	HP	3571	12
huMAP3_00222.1	Prolonged bleeding post dental extraction sufficient to require medical intervention.	14615	68965	3	Q8NI22 P49257	2	Prolonged bleeding after dental extraction	HP:0006298	0.00035884	HP:0011890	1	query_1	2	0.133333	TRUE	HP	4126	15
huMAP3_00222.1	Cargo concentration in the ER	14615	43312	1	Q8NI22 P49257	2	Cargo concentration in the ER	REAC:R-HSA-5694530	0.000599775	REAC:R-HSA-199977	1	query_1	2	0.0740741	TRUE	REAC	301	27
huMAP3_00222.1	Prolonged and excessive menses at regular intervals in excess of 80 mL or lasting longer than 7 days.	14615	64953	8	Q8NI22 P49257	2	Menorrhagia	HP:0000132	0.00071768	HP:0000140 HP:0001892	1	query_1	2	0.0952381	TRUE	HP	114	21
huMAP3_00222.1	Prolonged or protracted bleeding following an invasive procedure or intervention.	14615	73125	3	Q8NI22 P49257	2	Prolonged bleeding following procedure	HP:0011890	0.000864633	HP:0001892	1	query_1	2	0.0869565	TRUE	HP	8286	23
huMAP3_00222.1	An abnormally high level of uric acid in the blood.	14615	66415	4	Q8NI22 P49257	2	Hyperuricemia	HP:0002149	0.000943236	HP:0002157 HP:0010932	1	query_1	2	0.0833333	TRUE	HP	1576	24
huMAP3_00222.1	Increased time to coagulation in the partial thromboplastin time (PTT) test, a measure of the intrinsic and common coagulation pathways. Phospholipid, and activator, and calcium are mixed into an anticoagulated plasma sample, and the time is measured until a thrombus forms.	14615	67432	9	Q8NI22 P49257	2	Prolonged partial thromboplastin time	HP:0003645	0.00148662	HP:0001928	1	query_1	2	0.0666667	TRUE	HP	2593	30
huMAP3_00222.1	An abnormality of the intrinsic pathway (also known as the contact activation pathway) of the coagulation cascade.	14615	72246	2	Q8NI22 P49257	2	Abnormality of the intrinsic pathway	HP:0010989	0.00158915	HP:0003256	1	query_1	2	0.0645161	TRUE	HP	7407	31
huMAP3_00222.1	An abnormality of a nucleobase metabolic process.	14615	72192	4	Q8NI22 P49257	2	Abnormal circulating nucleobase concentration	HP:0010932	0.00294249	HP:0004364	1	query_1	2	0.047619	TRUE	HP	7353	42
huMAP3_00222.1	Increased time to coagulation in the prothrombin time test, which is a measure of the extrinsic pathway of coagulation. The results of the prothrombin time test are often expressed in terms of the International normalized ratio (INR), which is calculated as a ratio of the patient's prothrombin time (PT) to a control PT standardized for the potency of the thromboplastin reagent developed by the Wo…	14615	70000	2	Q8NI22 P49257	2	Prolonged prothrombin time	HP:0008151	0.00294249	HP:0032199	1	query_1	2	0.047619	TRUE	HP	5161	42
huMAP3_00222.1	COPII-mediated vesicle transport	14615	43283	1	Q8NI22 P49257	2	COPII-mediated vesicle transport	REAC:R-HSA-204005	0.00312703	REAC:R-HSA-199977	1	query_1	2	0.0327869	TRUE	REAC	272	61
huMAP3_00222.1	Any deviation from the normal amount of time to coagulation in the prothrombin time test, which is a measure of the extrinsic pathway of coagulation. The results of the prothrombin time test are often expressed in terms of the International normalized ratio (INR), which is calculated as a ratio of the patient's prothrombin time (PT) to a control PT standardized for the potency of the thromboplast…	14615	77055	2	Q8NI22 P49257	2	Abnormal prothrombin time	HP:0032199	0.00323298	HP:0012200	1	query_1	2	0.0454545	TRUE	HP	12216	44
huMAP3_00222.1	Hemorrhage affecting the gingiva.	14615	65030	10	Q8NI22 P49257	2	Gingival bleeding	HP:0000225	0.00353714	HP:0000168 HP:0001892	1	query_1	2	0.0434783	TRUE	HP	191	46
huMAP3_00222.1	An anomaly of clotting factor II, which is known as prothrombin, a vitamin K-dependent proenzyme that functions in the blood coagulation cascade.	14615	73432	2	Q8NI22 P49257	2	Abnormality of prothrombin	HP:0012200	0.00353714	HP:0003256	1	query_1	2	0.0434783	TRUE	HP	8593	46
huMAP3_00222.1	An abnormality of blood coagulation, common pathway.	14615	72247	2	Q8NI22 P49257	2	Abnormality of the common coagulation pathway	HP:0010990	0.00526299	HP:0003256	1	query_1	2	0.0357143	TRUE	HP	7408	56
huMAP3_00222.1	Epistaxis, or nosebleed, refers to a hemorrhage localized in the nose.	14615	65165	11	Q8NI22 P49257	2	Epistaxis	HP:0000421	0.0102628	HP:0000366 HP:0001892	1	query_1	2	0.025641	TRUE	HP	326	78
huMAP3_00222.1	ER to Golgi Anterograde Transport	14615	43807	1	Q8NI22 P49257	2	ER to Golgi Anterograde Transport	REAC:R-HSA-199977	0.0173491	REAC:R-HSA-199991 REAC:R-HSA-948021	1	query_1	2	0.013986	TRUE	REAC	796	143
huMAP3_00222.1	Transport to the Golgi and subsequent modification	14615	45538	1	Q8NI22 P49257	2	Transport to the Golgi and subsequent modification	REAC:R-HSA-948021	0.0251291	REAC:R-HSA-446203	1	query_1	2	0.0116279	TRUE	REAC	2527	172
huMAP3_00222.1	An abnormality of the coagulation cascade, which is comprised of the contact activation pathway (also known as the intrinsic pathway) and the tissue factor pathway (also known as the extrinsic pathway) as well as cofactors and regulators.	14615	67190	2	Q8NI22 P49257	2	Abnormality of the coagulation cascade	HP:0003256	0.0252247	HP:0001928	1	query_1	2	0.0163934	TRUE	HP	2351	122
huMAP3_00222.1	An elevated lipid concentration in the blood.	14615	67055	12	Q8NI22 P49257	2	Hyperlipidemia	HP:0003077	0.0277776	HP:0003119	1	query_1	2	0.015625	TRUE	HP	2216	128
huMAP3_00222.1	Hemorrhage occurring within the skull.	14615	66434	13	Q8NI22 P49257	2	Intracranial hemorrhage	HP:0002170	0.0291002	HP:0011029 HP:0100659	1	query_1	2	0.0152672	TRUE	HP	1595	131
huMAP3_00222.1	Hemorrhage affecting the gastrointestinal tract.	14615	66487	14	Q8NI22 P49257	2	Gastrointestinal hemorrhage	HP:0002239	0.0318376	HP:0011029 HP:0012719	1	query_1	2	0.0145985	TRUE	HP	1648	137
huMAP3_00222.1	An ecchymosis (bruise) refers to the skin discoloration caused by the escape of blood into the tissues from ruptured blood vessels. This term refers to an abnormally increased susceptibility to bruising. The corresponding phenotypic abnormality is generally elicited on medical history as a report of frequent ecchymoses or bruising without adequate trauma.	14615	65606	15	Q8NI22 P49257	2	Bruising susceptibility	HP:0000978	0.0371758	HP:0001933	1	query_1	2	0.0135135	TRUE	HP	767	148
huMAP3_00222.1	An increased concentration of nitrogen compounds in the blood.	14615	66423	4	Q8NI22 P49257	2	Azotemia	HP:0002157	0.0376816	HP:0004364	1	query_1	2	0.0134228	TRUE	HP	1584	149
huMAP3_00222.1	The presence of blood in the urine. Hematuria may be gross hematuria (visible to the naked eye) or microscopic hematuria (detected by dipstick or microscopic examination of the urine).	14615	65453	5	Q8NI22 P49257	2	Hematuria	HP:0000790	0.0423875	HP:0012211 HP:0012614	1	query_1	2	0.0126582	TRUE	HP	614	158
huMAP3_00222.1	An anomalous finding in the examination of the urine for cells.	14615	73837	5	Q8NI22 P49257	2	Abnormal urine cytology	HP:0012614	0.0423875	HP:0003110	1	query_1	2	0.0126582	TRUE	HP	8998	158
huMAP3_00222.1	Any deviation from the normal concentration of a nitrogen compound in the blood circulation.	14615	67891	4	Q8NI22 P49257	2	Abnormal circulating nitrogen compound concentration	HP:0004364	0.0429275	HP:0032180	1	query_1	2	0.0125786	TRUE	HP	3052	159
huMAP3_00223.1	Bacterial invasion of epithelial cells	14615	42864	3	Q03135 P51636	2	Bacterial invasion of epithelial cells	KEGG:05100	0.000463324	KEGG:00000	1	query_1	2	0.0263158	TRUE	KEGG	423	76
huMAP3_00223.1	Fluid shear stress and atherosclerosis	14615	42936	4	Q03135 P51636	2	Fluid shear stress and atherosclerosis	KEGG:05418	0.0011032	KEGG:00000	1	query_1	2	0.017094	TRUE	KEGG	495	117
huMAP3_00223.1	Integrin mediated cell adhesion	14615	45734	25	Q03135 P51636	2	Integrin mediated cell adhesion	WP:WP185	0.00148377	WP:000000	1	query_1	2	0.0238095	TRUE	WP	49	84
huMAP3_00223.1	Focal adhesion	14615	42754	5	Q03135 P51636	2	Focal adhesion	KEGG:04510	0.00241871	KEGG:00000	1	query_1	2	0.0115607	TRUE	KEGG	313	173
huMAP3_00223.1	Proteoglycans in cancer	14615	42898	6	Q03135 P51636	2	Proteoglycans in cancer	KEGG:05205	0.00267769	KEGG:00000	1	query_1	2	0.010989	TRUE	KEGG	457	182
huMAP3_00223.1	"The aggregation, arrangement and bonding together of a set of components to form a caveola. A caveola is a plasma membrane raft that forms a small pit, depression, or invagination that communicates with the outside of a cell and extends inward, indenting the cytoplasm and the cell membrane." [GOC:BHF, GOC:mah, GOC:vk, PMID:12633858]	14615	28026	1	Q03135 P51636	2	caveola assembly	GO:0070836	0.0028092	GO:0044854	1	query_1	2	0.5	TRUE	GO:BP	16828	4
huMAP3_00223.1	Ebola virus infection in host	14615	46050	26	Q03135 P51636	2	Ebola virus infection in host	WP:WP4217	0.002839	WP:000000	1	query_1	2	0.0172414	TRUE	WP	365	116
huMAP3_00223.1	Extra-nuclear estrogen signaling	14615	43868	9	Q03135 P51636	2	Extra-nuclear estrogen signaling	REAC:R-HSA-9009391	0.00323127	REAC:R-HSA-8939211	1	query_1	2	0.0322581	TRUE	REAC	857	62
huMAP3_00223.1	kidney; bowman's capsule[High]	14615	61473	10	Q03135 P51636	2	kidney; bowman's capsule[High]	HPA:0271113	0.00367399	HPA:0271112	1	query_1	2	0.018018	TRUE	HPA	410	111
huMAP3_00223.1	Endocytosis	14615	42721	7	Q03135 P51636	2	Endocytosis	KEGG:04144	0.00431866	KEGG:00000	1	query_1	2	0.00865801	TRUE	KEGG	280	231
huMAP3_00223.1	EGF EGFR signaling pathway	14615	46100	27	Q03135 P51636	2	EGF EGFR signaling pathway	WP:WP437	0.00438236	WP:000000	1	query_1	2	0.0138889	TRUE	WP	415	144
huMAP3_00223.1	"The aggregation, arrangement and bonding together of a set of components to form a plasma membrane raft." [GOC:jl]	14615	22784	1	Q03135 P51636	2	plasma membrane raft assembly	GO:0044854	0.00468201	GO:0001765 GO:0044857	1	query_1	2	0.4	TRUE	GO:BP	11586	5
huMAP3_00223.1	Prion disease	14615	42857	8	Q03135 P51636	2	Prion disease	KEGG:05020	0.00485921	KEGG:00000	1	query_1	2	0.00816327	TRUE	KEGG	416	245
huMAP3_00223.1	Focal adhesion	14615	45880	28	Q03135 P51636	2	Focal adhesion	WP:WP306	0.00633263	WP:000000	1	query_1	2	0.0115607	TRUE	WP	195	173
huMAP3_00223.1	skin 1; cells in basal layer[High]	14615	61693	12	Q03135 P51636	2	skin 1; cells in basal layer[High]	HPA:0461393	0.0101319	HPA:0461392	1	query_1	2	0.0108696	TRUE	HPA	630	184
huMAP3_00223.1	kidney; bowman's capsule[≥Medium]	14615	61472	10	Q03135 P51636	2	kidney; bowman's capsule[≥Medium]	HPA:0271112	0.0108053	HPA:0271111	1	query_1	2	0.0105263	TRUE	HPA	409	190
huMAP3_00223.1	placenta; endothelial cells[High]	14615	61589	11	Q03135 P51636	2	placenta; endothelial cells[High]	HPA:0380203	0.0154368	HPA:0380202	1	query_1	2	0.00881057	TRUE	HPA	526	227
huMAP3_00223.1	"Any receptor-mediated endocytosis that is involved in the uptake of a virus into a host cell; successive instances of virus endocytosis result in the accumulation of virus particles within the cell." [GOC:bf, GOC:jl, ISBN:0781702534]	14615	16940	2	Q03135 P51636	2	receptor-mediated endocytosis of virus by host cell	GO:0019065	0.0168552	GO:0006898 GO:0075509	1	query_1	2	0.222222	TRUE	GO:BP	5742	9
huMAP3_00223.1	"The aggregation, arrangement and bonding together of a set of components to form a membrane raft, a small (10-200 nm), heterogeneous, highly dynamic, sterol- and sphingolipid-enriched membrane domains that compartmentalizes cellular processes." [PMID:12648772, PMID:12803918, PMID:16645198]	14615	11634	1	Q03135 P51636	2	membrane raft assembly	GO:0001765	0.0168552	GO:0031579 GO:0071709	1	query_1	2	0.222222	TRUE	GO:BP	436	9
huMAP3_00223.1	"A process that is carried out at the cellular level which results in the assembly, arrangement of constituent parts, or disassembly of plasma membrane rafts." [GOC:jl]	14615	22787	1	Q03135 P51636	2	plasma membrane raft organization	GO:0044857	0.0168552	GO:0007009 GO:0031579	1	query_1	2	0.222222	TRUE	GO:BP	11589	9
huMAP3_00223.1	kidney; bowman's capsule[≥Low]	14615	61471	10	Q03135 P51636	2	kidney; bowman's capsule[≥Low]	HPA:0271111	0.0185812	HPA:0270000	1	query_1	2	0.00803213	TRUE	HPA	408	249
huMAP3_00223.1	lung; endothelial cells[High]	14615	61518	13	Q03135 P51636	2	lung; endothelial cells[High]	HPA:0300203	0.02218	HPA:0300202	1	query_1	2	0.00735294	TRUE	HPA	455	272
huMAP3_00223.1	skin 2; cells in basal layer[High]	14615	61745	14	Q03135 P51636	2	skin 2; cells in basal layer[High]	HPA:0471393	0.0240136	HPA:0471392	1	query_1	2	0.00706714	TRUE	HPA	682	283
huMAP3_00223.1	NOS3-CAV1 complex	14615	63703	20	Q03135	1	NOS3-CAV1 complex	CORUM:5714	0.0249718	CORUM:0000000	0.5	query_1	2	1	TRUE	CORUM	1781	1
huMAP3_00223.1	Caveolin-1 homodimer complex	14615	62983	21	Q03135	1	Caveolin-1 homodimer complex	CORUM:2462	0.0249718	CORUM:0000000	0.5	query_1	2	1	TRUE	CORUM	1061	1
huMAP3_00223.1	NOS3-CAV1-NOSTRIN complex	14615	62228	22	Q03135	1	NOS3-CAV1-NOSTRIN complex	CORUM:550	0.0249718	CORUM:0000000	0.5	query_1	2	1	TRUE	CORUM	306	1
huMAP3_00223.1	"Any endocytosis that is involved in the uptake of a virus into a host cell." [GOC:bf, GOC:jl, VZ:977]	14615	29463	2	Q03135 P51636	2	endocytosis involved in viral entry into host cell	GO:0075509	0.025751	GO:0006897 GO:0046718 GO:0046794	1	query_1	2	0.181818	TRUE	GO:BP	18265	11
huMAP3_00223.1	skin 1; endothelial cells[High]	14615	61708	15	Q03135 P51636	2	skin 1; endothelial cells[High]	HPA:0460203	0.0268108	HPA:0460202	1	query_1	2	0.00668896	TRUE	HPA	645	299
huMAP3_00223.1	skin 2; endothelial cells[High]	14615	61760	16	Q03135 P51636	2	skin 2; endothelial cells[High]	HPA:0470203	0.0271713	HPA:0470202	1	query_1	2	0.00664452	TRUE	HPA	697	301
huMAP3_00223.1	placenta; endothelial cells[≥Medium]	14615	61588	11	Q03135 P51636	2	placenta; endothelial cells[≥Medium]	HPA:0380202	0.028083	HPA:0380201	1	query_1	2	0.00653595	TRUE	HPA	525	306
huMAP3_00223.1	ESR-mediated signaling	14615	43814	9	Q03135 P51636	2	ESR-mediated signaling	REAC:R-HSA-8939211	0.0290831	REAC:R-HSA-9006931	1	query_1	2	0.0108108	TRUE	REAC	803	185
huMAP3_00223.1	endometrium 2; cells in endometrial stroma[High]	14615	61379	17	Q03135 P51636	2	endometrium 2; cells in endometrial stroma[High]	HPA:0170253	0.0324707	HPA:0170252	1	query_1	2	0.00607903	TRUE	HPA	316	329
huMAP3_00223.1	ovary; ovarian stroma cells[High]	14615	61561	18	Q03135 P51636	2	ovary; ovarian stroma cells[High]	HPA:0340463	0.0376011	HPA:0340462	1	query_1	2	0.00564972	TRUE	HPA	498	354
huMAP3_00223.1	placenta; endothelial cells[≥Low]	14615	61587	11	Q03135 P51636	2	placenta; endothelial cells[≥Low]	HPA:0380201	0.0406384	HPA:0380000	1	query_1	2	0.00543478	TRUE	HPA	524	368
huMAP3_00223.1	cerebral cortex; endothelial cells[High]	14615	61248	19	Q03135 P51636	2	cerebral cortex; endothelial cells[High]	HPA:0100203	0.0426532	HPA:0100202	1	query_1	2	0.00530504	TRUE	HPA	185	377
huMAP3_00223.1	TRP1-G alpha-11-IP3R3-CAV1 signaling complex	14615	62235	23	Q03135	1	TRP1-G alpha-11-IP3R3-CAV1 signaling complex	CORUM:557	0.049942	CORUM:0000000	0.5	query_1	2	0.5	TRUE	CORUM	313	2
huMAP3_00223.1	CAV1-VDAC1-ESR1 complex	14615	63756	24	Q03135	1	CAV1-VDAC1-ESR1 complex	CORUM:5862	0.049942	CORUM:0000000	0.5	query_1	2	0.5	TRUE	CORUM	1834	2
huMAP3_00227.1	FIF-FGR2 complex	14615	62497	1	Q9BZZ5	1	FIF-FGR2 complex	CORUM:1069	0.0499403	CORUM:0000000	0.333333	query_1	3	0.5	TRUE	CORUM	575	2
huMAP3_00229.1	Establishment of Sister Chromatid Cohesion	14615	43845	8	Q8WVM7 O60216 Q96FF9 Q9UQE7 Q9NTI5 Q14683 Q7Z5K2 Q8N3U4	8	Establishment of Sister Chromatid Cohesion	REAC:R-HSA-2468052	3.73175e-23	REAC:R-HSA-69242	0.727273	query_1	11	0.8	TRUE	REAC	834	10
huMAP3_00229.1	Cohesin complex Cornelia de Lange syndrome	14615	46336	77	O60216 Q96FF9 Q9UQE7 Q8NDV3 O95072 Q9NTI5 Q14683 Q7Z5K2 Q8N3U4	9	Cohesin complex Cornelia de Lange syndrome	WP:WP5117	1.38024e-21	WP:000000	0.818182	query_1	11	0.290323	TRUE	WP	651	31
huMAP3_00229.1	"The cell cycle process in which the sister chromatids of a replicated chromosome become tethered to each other." [GOC:jh, GOC:mah, ISBN:0815316194]	14615	13889	5	Q8WVM7 O60216 Q96FF9 Q9UQE7 Q8NDV3 O95072 Q9NTI5 Q14683 Q7Z5K2 Q8N3U4	10	sister chromatid cohesion	GO:0007062	1.83135e-20	GO:0022402 GO:0051276	0.909091	query_1	11	0.217391	TRUE	GO:BP	2691	46
huMAP3_00229.1	Cohesin Loading onto Chromatin	14615	43381	8	Q8WVM7 O60216 Q9UQE7 Q9NTI5 Q14683 Q7Z5K2 Q8N3U4	7	Cohesin Loading onto Chromatin	REAC:R-HSA-2470946	3.63294e-19	REAC:R-HSA-68884	0.636364	query_1	11	0.7	TRUE	REAC	370	10
huMAP3_00229.1	"A protein complex that is required for sister chromatid cohesion in eukaryotes. The cohesin complex forms a molecular ring complex, and is composed of structural maintenance of chromosomes (SMC) and kleisin proteins. For example, in yeast, the complex is composed of the SMC proteins Smc1p and Smc3p, and the kleisin protein Scc1p. In vertebrates, the complex is composed of the SMC1 (SMC1A or SMC1…	14615	38884	2	Q8WVM7 O60216 Q9UQE7 Q8NDV3 O95072 Q14683 Q8N3U4	7	cohesin complex	GO:0008278	4.67663e-18	GO:0005694 GO:0032991	0.636364	query_1	11	0.875	TRUE	GO:CC	501	8
huMAP3_00229.1	Mitotic Telophase/Cytokinesis	14615	44451	8	Q8WVM7 O60216 Q9UQE7 Q9NTI5 Q14683 Q7Z5K2 Q8N3U4	7	Mitotic Telophase/Cytokinesis	REAC:R-HSA-68884	5.19137e-18	REAC:R-HSA-68886	0.636364	query_1	11	0.538462	TRUE	REAC	1440	13
huMAP3_00229.1	Cell cycle	14615	42705	6	Q8WVM7 O60216 Q96FF9 Q9UQE7 Q8NDV3 Q9NTI5 Q14683 Q7Z5K2 Q8N3U4	9	Cell cycle	KEGG:04110	2.90512e-15	KEGG:00000	0.818182	query_1	11	0.0596026	TRUE	KEGG	264	151
huMAP3_00229.1	Sororin-cohesin complex	14615	63609	28	O60216 Q96FF9 Q9UQE7 Q9NTI5 Q14683	5	Sororin-cohesin complex	CORUM:5432	3.31363e-14	CORUM:0000000	0.454545	query_1	11	0.833333	TRUE	CORUM	1687	6
huMAP3_00229.1	Sororin-cohesin complex	14615	62771	29	O60216 Q96FF9 Q9UQE7 Q9NTI5 Q14683	5	Sororin-cohesin complex	CORUM:1856	3.31363e-14	CORUM:0000000	0.454545	query_1	11	0.833333	TRUE	CORUM	849	6
huMAP3_00229.1	"The process in which the sister chromatids of a replicated chromosome become associated with each other during S phase." [GOC:jh, GOC:mah, PMID:14623866]	14615	19877	5	Q8WVM7 O60216 Q9UQE7 Q14683 Q7Z5K2 Q8N3U4	6	establishment of sister chromatid cohesion	GO:0034085	1.43382e-13	GO:0007062 GO:0022402	0.545455	query_1	11	0.666667	TRUE	GO:BP	8679	9
huMAP3_00229.1	"The cell cycle process in which the sister chromatids of a replicated chromosome are joined along the entire length of the chromosome, from their formation in S phase through metaphase during a mitotic cell cycle. This cohesion cycle is critical for high fidelity chromosome transmission." [GOC:ai, GOC:rn, PMID:10827941, PMID:11389843, PMID:14623866]	14615	13891	5	Q8WVM7 O60216 Q96FF9 Q9UQE7 Q9NTI5 Q14683 Q8N3U4	7	mitotic sister chromatid cohesion	GO:0007064	5.16764e-13	GO:0007062	0.636364	query_1	11	0.259259	TRUE	GO:BP	2693	27
huMAP3_00229.1	Resolution of Sister Chromatid Cohesion	14615	45023	8	Q8WVM7 O60216 Q96FF9 Q9UQE7 Q9NTI5 Q14683 Q7Z5K2 Q8N3U4	8	Resolution of Sister Chromatid Cohesion	REAC:R-HSA-2500257	7.31123e-13	REAC:R-HSA-68877	0.727273	query_1	11	0.0661157	TRUE	REAC	2012	121
huMAP3_00229.1	Meiotic synapsis	14615	44378	8	Q8WVM7 O60216 Q9UQE7 Q8NDV3 O95072 Q14683 Q8N3U4	7	Meiotic synapsis	REAC:R-HSA-1221632	1.47042e-12	REAC:R-HSA-1500620	0.636364	query_1	11	0.112903	TRUE	REAC	1367	62
huMAP3_00229.1	S Phase	14615	45055	8	Q8WVM7 O60216 Q96FF9 Q9UQE7 Q9NTI5 Q14683 Q7Z5K2 Q8N3U4	8	S Phase	REAC:R-HSA-69242	6.83561e-12	REAC:R-HSA-69278	0.727273	query_1	11	0.0503145	TRUE	REAC	2044	159
huMAP3_00229.1	Cohesin-SA2 complex	14615	62005	30	O60216 Q9UQE7 Q14683 Q8N3U4	4	Cohesin-SA2 complex	CORUM:163	1.15314e-11	CORUM:0000000	0.363636	query_1	11	1	TRUE	CORUM	83	4
huMAP3_00229.1	Cohesin-SA2 complex	14615	61954	31	O60216 Q9UQE7 Q14683 Q8N3U4	4	Cohesin-SA2 complex	CORUM:64	1.15314e-11	CORUM:0000000	0.363636	query_1	11	1	TRUE	CORUM	32	4
huMAP3_00229.1	Cohesin-SA1 complex	14615	61953	32	Q8WVM7 O60216 Q9UQE7 Q14683	4	Cohesin-SA1 complex	CORUM:63	1.15314e-11	CORUM:0000000	0.363636	query_1	11	1	TRUE	CORUM	31	4
huMAP3_00229.1	Cohesin-SA1 complex	14615	62006	33	Q8WVM7 O60216 Q9UQE7 Q14683	4	Cohesin-SA1 complex	CORUM:164	1.15314e-11	CORUM:0000000	0.363636	query_1	11	1	TRUE	CORUM	84	4
huMAP3_00229.1	Cohesin-SA1 complex	14615	62007	34	Q8WVM7 O60216 Q9UQE7 Q14683	4	Cohesin-SA1 complex	CORUM:165	1.15314e-11	CORUM:0000000	0.363636	query_1	11	1	TRUE	CORUM	85	4
huMAP3_00229.1	Cohesin-SA2 complex	14615	62008	35	O60216 Q9UQE7 Q14683 Q8N3U4	4	Cohesin-SA2 complex	CORUM:166	1.15314e-11	CORUM:0000000	0.363636	query_1	11	1	TRUE	CORUM	86	4
huMAP3_00229.1	Separation of Sister Chromatids	14615	45147	8	Q8WVM7 O60216 Q96FF9 Q9UQE7 Q9NTI5 Q14683 Q7Z5K2 Q8N3U4	8	Separation of Sister Chromatids	REAC:R-HSA-2467813	2.24309e-11	REAC:R-HSA-68882	0.727273	query_1	11	0.0434783	TRUE	REAC	2136	184
huMAP3_00229.1	SNF2h-cohesin-NuRD complex	14615	62086	36	Q8WVM7 O60216 Q9UQE7 Q14683 Q8N3U4	5	SNF2h-cohesin-NuRD complex	CORUM:282	2.40408e-11	CORUM:0000000	0.454545	query_1	11	0.3125	TRUE	CORUM	164	16
huMAP3_00229.1	"A cohesin complex that mediates sister chromatid cohesion during mitosis; has a subunit composition distinct from that of the meiotic cohesin complex." [GOC:mah, PMID:12750522]	14615	39374	2	Q8WVM7 O60216 Q9UQE7 Q14683 Q8N3U4	5	mitotic cohesin complex	GO:0030892	2.49516e-11	GO:0008278	0.454545	query_1	11	0.833333	TRUE	GO:CC	991	6
huMAP3_00229.1	10q22q23 copy number variation	14615	46480	78	Q8WVM7 O60216 Q9UQE7 Q9NTI5 Q14683 Q7Z5K2	6	10q22q23 copy number variation	WP:WP5402	2.87198e-11	WP:000000	0.545455	query_1	11	0.133333	TRUE	WP	795	45
huMAP3_00229.1	Mitotic Prometaphase	14615	44448	8	Q8WVM7 O60216 Q96FF9 Q9UQE7 Q9NTI5 Q14683 Q7Z5K2 Q8N3U4	8	Mitotic Prometaphase	REAC:R-HSA-68877	3.5936e-11	REAC:R-HSA-68886	0.727273	query_1	11	0.0410256	TRUE	REAC	1437	195
huMAP3_00229.1	Meiosis	14615	44376	8	Q8WVM7 O60216 Q9UQE7 Q8NDV3 O95072 Q14683 Q8N3U4	7	Meiosis	REAC:R-HSA-1500620	4.41162e-11	REAC:R-HSA-1474165 REAC:R-HSA-1640170	0.636364	query_1	11	0.0707071	TRUE	REAC	1365	99
huMAP3_00229.1	Cell Cycle	14615	43324	8	Q8WVM7 O60216 Q96FF9 Q9UQE7 Q8NDV3 O95072 Q9NTI5 Q14683 Q7Z5K2 Q8N3U4	10	Cell Cycle	REAC:R-HSA-1640170	7.40069e-11	REAC:0000000	0.909091	query_1	11	0.015456	TRUE	REAC	313	647
huMAP3_00229.1	"The process in which the sister chromatids of a replicated chromosome become joined along the entire length of the chromosome during S phase during a mitotic cell cycle." [GOC:mah]	14615	19879	5	Q8WVM7 O60216 Q9UQE7 Q14683 Q8N3U4	5	establishment of mitotic sister chromatid cohesion	GO:0034087	8.73008e-11	GO:0007064 GO:0034085 GO:1903047	0.454545	query_1	11	0.714286	TRUE	GO:BP	8681	7
huMAP3_00229.1	Mitotic Anaphase	14615	44443	8	Q8WVM7 O60216 Q96FF9 Q9UQE7 Q9NTI5 Q14683 Q7Z5K2 Q8N3U4	8	Mitotic Anaphase	REAC:R-HSA-68882	1.06529e-10	REAC:R-HSA-2555396	0.727273	query_1	11	0.0358744	TRUE	REAC	1432	223
huMAP3_00229.1	Reproduction	14615	45008	8	Q8WVM7 O60216 Q9UQE7 Q8NDV3 O95072 Q14683 Q8N3U4	7	Reproduction	REAC:R-HSA-1474165	1.07022e-10	REAC:0000000	0.636364	query_1	11	0.0625	TRUE	REAC	1997	112
huMAP3_00229.1	Mitotic Metaphase and Anaphase	14615	44446	8	Q8WVM7 O60216 Q96FF9 Q9UQE7 Q9NTI5 Q14683 Q7Z5K2 Q8N3U4	8	Mitotic Metaphase and Anaphase	REAC:R-HSA-2555396	1.10454e-10	REAC:R-HSA-68886	0.727273	query_1	11	0.0357143	TRUE	REAC	1435	224
huMAP3_00229.1	"A process that is carried out at the cellular level that results in the assembly, arrangement of constituent parts, or disassembly of chromosomes, structures composed of a very long molecule of DNA and associated proteins that carries hereditary information. This term covers covalent modifications at the molecular level as well as spatial relationships among the major components of a chromosome.…	14615	25259	5	Q8WVM7 O60216 Q96FF9 Q9UQE7 Q8NDV3 O95072 Q9NTI5 Q14683 Q7Z5K2 Q8N3U4	10	chromosome organization	GO:0051276	1.11702e-09	GO:0006996	0.909091	query_1	11	0.0199203	TRUE	GO:BP	14061	502
huMAP3_00229.1	"The region of a chromosome that includes the centromeric DNA and associated proteins. In monocentric chromosomes, this region corresponds to a single area of the chromosome, whereas in holocentric chromosomes, it is evenly distributed along the chromosome." [GOC:cjm, GOC:elh, GOC:kmv, GOC:pr]	14615	38469	2	Q8WVM7 O60216 Q96FF9 Q9UQE7 Q9NTI5 Q14683 Q7Z5K2 Q8N3U4	8	chromosome, centromeric region	GO:0000775	7.22945e-09	GO:0098687	0.727273	query_1	11	0.0408163	TRUE	GO:CC	86	196
huMAP3_00229.1	"A cohesin complex that mediates sister chromatid cohesion during meiosis; has a subunit composition distinct from that of the mitotic cohesin complex." [GOC:mah, PMID:12750522]	14615	39375	2	O60216 Q9UQE7 Q8NDV3 Q14683	4	meiotic cohesin complex	GO:0030893	8.68317e-09	GO:0008278	0.363636	query_1	11	1	TRUE	GO:CC	992	4
huMAP3_00229.1	M Phase	14615	44316	8	Q8WVM7 O60216 Q96FF9 Q9UQE7 Q9NTI5 Q14683 Q7Z5K2 Q8N3U4	8	M Phase	REAC:R-HSA-68886	8.9744e-09	REAC:R-HSA-69278	0.727273	query_1	11	0.0206718	TRUE	REAC	1305	387
huMAP3_00229.1	Cell cycle	14615	45732	79	Q8WVM7 O60216 Q9UQE7 Q8NDV3 Q14683 Q8N3U4	6	Cell cycle	WP:WP179	1.02459e-08	WP:000000	0.545455	query_1	11	0.0517241	TRUE	WP	47	116
huMAP3_00229.1	Regulation of sister chromatid separation at the metaphase anaphase transition	14615	46062	80	Q8WVM7 O60216 Q9UQE7 Q14683	4	Regulation of sister chromatid separation at the metaphase anaphase transition	WP:WP4240	1.80764e-08	WP:000000	0.363636	query_1	11	0.285714	TRUE	WP	377	14
huMAP3_00229.1	DDX11-RAD21-SMC1A-SMC3 complex	14615	63965	37	O60216 Q9UQE7 Q14683	3	DDX11-RAD21-SMC1A-SMC3 complex	CORUM:6303	8.4214e-08	CORUM:0000000	0.272727	query_1	11	0.75	TRUE	CORUM	2043	4
huMAP3_00229.1	Cell Cycle, Mitotic	14615	43326	8	Q8WVM7 O60216 Q96FF9 Q9UQE7 Q9NTI5 Q14683 Q7Z5K2 Q8N3U4	8	Cell Cycle, Mitotic	REAC:R-HSA-69278	1.0382e-07	REAC:R-HSA-1640170	0.727273	query_1	11	0.0152091	TRUE	REAC	315	526
huMAP3_00229.1	Abnormally curly or curved eyelashes.	14615	69739	46	O60216 Q9UQE7 Q14683 Q8N3U4	4	Curly eyelashes	HP:0007665	1.60344e-07	HP:0000499	0.363636	query_1	11	0.285714	TRUE	HP	4900	14
huMAP3_00229.1	SUMOylation of DNA damage response and repair proteins	14615	45111	9	Q8WVM7 O60216 Q9UQE7 Q14683 Q8N3U4	5	SUMOylation of DNA damage response and repair proteins	REAC:R-HSA-3108214	2.7436e-07	REAC:R-HSA-3108232	0.454545	query_1	11	0.0704225	TRUE	REAC	2100	71
huMAP3_00229.1	"The division of a cell nucleus into two nuclei, with DNA and other nuclear contents distributed between the daughter nuclei." [GOC:mah]	14615	11277	5	Q8WVM7 O60216 Q96FF9 Q9UQE7 O95072 Q14683 Q7Z5K2 Q8N3U4	8	nuclear division	GO:0000280	3.32583e-07	GO:0048285	0.727273	query_1	11	0.0253968	TRUE	GO:BP	79	315
huMAP3_00229.1	"Any subdivision of a chromosome along its length." [GOC:dos]	14615	41628	2	Q8WVM7 O60216 Q96FF9 Q9UQE7 Q9NTI5 Q14683 Q7Z5K2 Q8N3U4	8	chromosomal region	GO:0098687	3.68052e-07	GO:0005694 GO:0110165	0.727273	query_1	11	0.0250784	TRUE	GO:CC	3245	319
huMAP3_00229.1	"The cell cycle process in which sister chromatids of a replicated chromosome are joined along the entire length of the chromosome during meiosis." [GOC:ai]	14615	25199	5	O60216 Q9UQE7 O95072 Q14683	4	meiotic sister chromatid cohesion	GO:0051177	6.0689e-07	GO:0007062	0.363636	query_1	11	0.5	TRUE	GO:BP	14001	8
huMAP3_00229.1	"The creation of two or more organelles by division of one organelle." [GOC:jid]	14615	24250	5	Q8WVM7 O60216 Q96FF9 Q9UQE7 O95072 Q14683 Q7Z5K2 Q8N3U4	8	organelle fission	GO:0048285	8.4841e-07	GO:0006996	0.727273	query_1	11	0.0225989	TRUE	GO:BP	13052	354
huMAP3_00229.1	"The cellular process that ensures successive accurate and complete genome replication and chromosome segregation." [GOC:isa_complete, GOC:mtg_cell_cycle]	14615	18028	5	Q8WVM7 O60216 Q96FF9 Q9UQE7 Q8NDV3 O95072 Q9NTI5 Q14683 Q7Z5K2 Q8N3U4	10	cell cycle process	GO:0022402	9.09744e-07	GO:0007049 GO:0009987	0.909091	query_1	11	0.0102041	TRUE	GO:BP	6830	980
huMAP3_00229.1	Estrogen-dependent gene expression	14615	43847	10	Q8WVM7 O60216 Q9UQE7 Q14683 Q8N3U4	5	Estrogen-dependent gene expression	REAC:R-HSA-9018519	5.25508e-06	REAC:R-HSA-8939211	0.454545	query_1	11	0.0393701	TRUE	REAC	836	127
huMAP3_00229.1	SMC1 SMC3 role in DNA damage Cornelia de Lange Syndrome	14615	46337	81	O60216 Q9UQE7 Q14683	3	SMC1 SMC3 role in DNA damage Cornelia de Lange Syndrome	WP:WP5118	5.44527e-06	WP:000000	0.272727	query_1	11	0.272727	TRUE	WP	652	11
huMAP3_00229.1	placenta; syncytiotrophoblasts - cell body[High]	14615	61595	11	O60216 Q96FF9 Q9NTI5 Q14683 Q7Z5K2 Q8N3U4	6	placenta; syncytiotrophoblasts - cell body[High]	HPA:0381213	6.2921e-06	HPA:0381212	0.545455	query_1	11	0.01875	TRUE	HPA	532	320
huMAP3_00229.1	"The progression of biochemical and morphological phases and events that occur in a cell during successive cell replication or nuclear replication events. Canonically, the cell cycle comprises the replication and segregation of genetic material followed by the division of the cell, but in endocycles or syncytial cells nuclear replication or nuclear division may not be followed by cell division." …	14615	13878	5	Q8WVM7 O60216 Q96FF9 Q9UQE7 Q8NDV3 O95072 Q9NTI5 Q14683 Q7Z5K2 Q8N3U4	10	cell cycle	GO:0007049	1.07882e-05	GO:0009987	0.909091	query_1	11	0.00796178	TRUE	GO:BP	2680	1256
huMAP3_00229.1	SUMO E3 ligases SUMOylate target proteins	14615	45106	9	Q8WVM7 O60216 Q9UQE7 Q14683 Q8N3U4	5	SUMO E3 ligases SUMOylate target proteins	REAC:R-HSA-3108232	1.57421e-05	REAC:R-HSA-2990846	0.454545	query_1	11	0.0316456	TRUE	REAC	2095	158
huMAP3_00229.1	"The process in which the sister chromatids of a replicated chromosome become joined along the entire length of the chromosome during S phase during a meiotic cell cycle." [GOC:mah]	14615	19881	5	O60216 Q9UQE7 Q14683	3	establishment of meiotic sister chromatid cohesion	GO:0034089	1.58598e-05	GO:0034085 GO:0051177	0.272727	query_1	11	1	TRUE	GO:BP	8683	3
huMAP3_00229.1	SUMOylation	14615	45110	9	Q8WVM7 O60216 Q9UQE7 Q14683 Q8N3U4	5	SUMOylation	REAC:R-HSA-2990846	1.84003e-05	REAC:R-HSA-597592	0.454545	query_1	11	0.0306748	TRUE	REAC	2099	163
huMAP3_00229.1	placenta; syncytiotrophoblasts - cell body[≥Medium]	14615	61594	11	O60216 Q96FF9 Q9NTI5 Q14683 Q7Z5K2 Q8N3U4	6	placenta; syncytiotrophoblasts - cell body[≥Medium]	HPA:0381212	3.02616e-05	HPA:0381211	0.545455	query_1	11	0.0143885	TRUE	HPA	531	417
huMAP3_00229.1	"A structure composed of a very long molecule of DNA and associated proteins (e.g. histones) that carries hereditary information." [ISBN:0198547684]	14615	38667	2	Q8WVM7 O60216 Q96FF9 Q9UQE7 Q8NDV3 O95072 Q9NTI5 Q14683 Q7Z5K2 Q8N3U4	10	chromosome	GO:0005694	3.10772e-05	GO:0043232	0.909091	query_1	11	0.0071582	TRUE	GO:CC	284	1397
huMAP3_00229.1	SMC1-SMC3 complex	14615	63531	38	Q9UQE7 Q14683	2	SMC1-SMC3 complex	CORUM:5241	3.41979e-05	CORUM:0000000	0.181818	query_1	11	1	TRUE	CORUM	1609	2
huMAP3_00229.1	ESR-mediated signaling	14615	43814	10	Q8WVM7 O60216 Q9UQE7 Q14683 Q8N3U4	5	ESR-mediated signaling	REAC:R-HSA-8939211	3.46476e-05	REAC:R-HSA-9006931	0.454545	query_1	11	0.027027	TRUE	REAC	803	185
huMAP3_00229.1	"The cell cycle process in which replicated homologous chromosomes are organized and then physically separated and apportioned to two sets during the mitotic cell cycle. Each replicated chromosome, composed of two sister chromatids, aligns at the cell equator, paired with its homologous partner. One homolog of each morphologic type goes into each of the resulting chromosome sets." [GOC:ai, GOC:jl]	14615	11223	5	Q8WVM7 Q96FF9 Q9UQE7 Q14683 Q7Z5K2 Q8N3U4	6	mitotic sister chromatid segregation	GO:0000070	3.59299e-05	GO:0000819 GO:0140014 GO:1903047	0.545455	query_1	11	0.0372671	TRUE	GO:BP	25	161
huMAP3_00229.1	Absence or failure to form of the external auditory canal.	14615	65158	51	O60216 Q9UQE7 Q14683 Q8N3U4	4	Atresia of the external auditory canal	HP:0000413	3.63842e-05	HP:0000372	0.363636	query_1	11	0.08	TRUE	HP	319	50
huMAP3_00229.1	Oocyte meiosis	14615	42709	7	Q9UQE7 Q8NDV3 O95072 Q14683	4	Oocyte meiosis	KEGG:04114	3.91659e-05	KEGG:00000	0.363636	query_1	11	0.0384615	TRUE	KEGG	268	104
huMAP3_00229.1	Nuchal translucency is the sonographic appearance of subcutaneous accumulation of liquid in the back of the fetal neck in the first trimester of pregnancy (11-14 gestational weeks of pregnancy).	14615	72143	47	Q8WVM7 O60216 Q9UQE7 Q14683	4	Increased nuchal translucency	HP:0010880	3.94656e-05	HP:0000969 HP:0025667	0.363636	query_1	11	0.0784314	TRUE	HP	7304	51
huMAP3_00229.1	placenta; endothelial cells[High]	14615	61589	12	O60216 Q9NTI5 Q14683 Q7Z5K2 Q8N3U4	5	placenta; endothelial cells[High]	HPA:0380203	5.26092e-05	HPA:0380202	0.454545	query_1	11	0.0220264	TRUE	HPA	526	227
huMAP3_00229.1	An abnormal decrease in the pitch of the voice.	14615	71597	45	O60216 Q9UQE7 Q14683	3	Abnormally low-pitched voice	HP:0010300	6.43756e-05	HP:5200005	0.272727	query_1	11	0.25	TRUE	HP	6758	12
huMAP3_00229.1	placenta; syncytiotrophoblasts - cell body[≥Low]	14615	61593	11	O60216 Q96FF9 Q9NTI5 Q14683 Q7Z5K2 Q8N3U4	6	placenta; syncytiotrophoblasts - cell body[≥Low]	HPA:0381211	6.44467e-05	HPA:0380000	0.545455	query_1	11	0.0126582	TRUE	HPA	530	474
huMAP3_00229.1	"The dense fibrillar network lying on the inner side of the nuclear membrane." [ISBN:0582227089]	14615	39119	3	Q8WVM7 O60216 Q9UQE7 Q14683 Q8N3U4	5	nuclear matrix	GO:0016363	6.54462e-05	GO:0034399 GO:0110165	0.454545	query_1	11	0.0675676	TRUE	GO:CC	736	74
huMAP3_00229.1	Atrophy of the eyeball with blindness and decreased intraocular pressure due to end-stage intraocular disease.	14615	65360	57	O60216 Q9UQE7 Q14683	3	Phthisis bulbi	HP:0000667	0.000106425	HP:0012372	0.272727	query_1	11	0.214286	TRUE	HP	521	14
huMAP3_00229.1	A reticular discoloration of the skin with cyanotic (reddish-blue appearing) areas surrounding pale central areas due to dilation of capillary blood vessels and stagnation of blood within the vessels. Cutis marmorata generally occurs on the legs, arms and trunk and is often more severe in cold weather.	14615	65593	58	Q8WVM7 O60216 Q9UQE7 Q14683	4	Cutis marmorata	HP:0000965	0.000113166	HP:0011276	0.363636	query_1	11	0.0606061	TRUE	HP	754	66
huMAP3_00229.1	"The cell cycle process in which sister chromatids are organized and then physically separated and apportioned to two or more sets." [GOC:ai, GOC:elh]	14615	11437	5	Q8WVM7 Q96FF9 Q9UQE7 Q14683 Q7Z5K2 Q8N3U4	6	sister chromatid segregation	GO:0000819	0.00013296	GO:0051276 GO:0098813	0.545455	query_1	11	0.03	TRUE	GO:BP	239	200
huMAP3_00229.1	Abnormal twisting of a portion of intestine around itself or around a stalk of mesentery tissue.	14615	66703	59	O60216 Q9UQE7 Q14683	3	Volvulus	HP:0002580	0.000132976	HP:0002242	0.272727	query_1	11	0.2	TRUE	HP	1864	15
huMAP3_00229.1	Signaling by Nuclear Receptors	14615	45230	10	Q8WVM7 O60216 Q9UQE7 Q14683 Q8N3U4	5	Signaling by Nuclear Receptors	REAC:R-HSA-9006931	0.000145869	REAC:R-HSA-162582	0.454545	query_1	11	0.0202429	TRUE	REAC	2219	247
huMAP3_00229.1	An abnormality of the External acoustic tube (also known as the auditory canal).	14615	65133	51	O60216 Q9UQE7 Q14683 Q8N3U4	4	Abnormality of the auditory canal	HP:0000372	0.000211592	HP:0000356	0.363636	query_1	11	0.0519481	TRUE	HP	294	77
huMAP3_00229.1	"The portion of the nuclear lumen proximal to the inner nuclear membrane." [GOC:krc, GOC:mah]	14615	39861	3	Q8WVM7 O60216 Q9UQE7 Q14683 Q8N3U4	5	nuclear periphery	GO:0034399	0.000221482	GO:0031981 GO:0110165	0.454545	query_1	11	0.0531915	TRUE	GO:CC	1478	94
huMAP3_00229.1	placenta; endothelial cells[≥Medium]	14615	61588	12	O60216 Q9NTI5 Q14683 Q7Z5K2 Q8N3U4	5	placenta; endothelial cells[≥Medium]	HPA:0380202	0.000230484	HPA:0380201	0.454545	query_1	11	0.0163399	TRUE	HPA	525	306
huMAP3_00229.1	The presence of a hernia of the diaphragm present at birth.	14615	65446	52	O60216 Q9UQE7 Q14683 Q8N3U4	4	Congenital diaphragmatic hernia	HP:0000776	0.00027295	HP:0000775 HP:0100790	0.363636	query_1	11	0.0487805	TRUE	HP	607	82
huMAP3_00229.1	"A mitotic cell cycle process comprising the steps by which the nucleus of a eukaryotic cell divides; the process involves condensation of chromosomal DNA into a highly compacted form. Canonically, mitosis produces two daughter nuclei whose chromosome complement is identical to that of the mother cell." [ISBN:0198547684]	14615	31396	5	Q8WVM7 Q96FF9 Q9UQE7 Q14683 Q7Z5K2 Q8N3U4	6	mitotic nuclear division	GO:0140014	0.000277111	GO:0000280 GO:1903047	0.545455	query_1	11	0.0265487	TRUE	GO:BP	20198	226
huMAP3_00229.1	A developmental defect characterized by reduced length of the first metacarpal (long bone) of the hand.	14615	71340	40	O60216 Q9UQE7 Q14683	3	Short 1st metacarpal	HP:0010034	0.000282731	HP:0009660 HP:0010026 HP:0010049	0.272727	query_1	11	0.157895	TRUE	HP	6501	19
huMAP3_00229.1	"Either of the ends of a mitotic spindle, a spindle that forms as part of mitosis, where spindle microtubules are organized; usually contains a microtubule organizing center and accessory molecules, spindle microtubules and astral microtubules." [GOC:vw]	14615	41380	4	Q8WVM7 Q9UQE7 Q14683 Q8N3U4	4	mitotic spindle pole	GO:0097431	0.000351385	GO:0000922 GO:0072686	0.363636	query_1	11	0.121212	TRUE	GO:CC	2997	33
huMAP3_00229.1	"The process in which genetic material, in the form of nuclear chromosomes, is organized into specific structures and then physically separated and apportioned to two or more sets. Nuclear chromosome segregation begins with the condensation of chromosomes, includes chromosome separation, and ends when chromosomes have completed movement to the spindle poles." [GOC:dos]	14615	30644	5	Q8WVM7 Q96FF9 Q9UQE7 Q14683 Q7Z5K2 Q8N3U4	6	nuclear chromosome segregation	GO:0098813	0.000417607	GO:0007059	0.545455	query_1	11	0.0247934	TRUE	GO:BP	19446	242
huMAP3_00229.1	An abnormality of the eyelashes.	14615	65221	46	Q8WVM7 O60216 Q9UQE7 Q14683 Q8N3U4	5	Abnormal eyelash morphology	HP:0000499	0.000424754	HP:0000492 HP:0001595	0.454545	query_1	11	0.021097	TRUE	HP	382	237
huMAP3_00229.1	placenta; hofbauer cells[≥Medium]	14615	61591	13	Q96FF9 Q9NTI5 Q14683 Q7Z5K2 Q8N3U4	5	placenta; hofbauer cells[≥Medium]	HPA:0381202	0.000471784	HPA:0381201	0.454545	query_1	11	0.0141243	TRUE	HPA	528	354
huMAP3_00229.1	A structural anomaly in the fetal neck region. Terms in this subhierarchy are restricted to findings that can only be observed in the prenatal period. Other HPO terms can also be used to describe fetal phenotypes.	14615	74914	47	Q8WVM7 O60216 Q9UQE7 Q14683	4	Fetal neck anomaly	HP:0025667	0.000537595	HP:0025668 HP:0034058	0.363636	query_1	11	0.0412371	TRUE	HP	10075	97
huMAP3_00229.1	placenta; endothelial cells[≥Low]	14615	61587	12	O60216 Q9NTI5 Q14683 Q7Z5K2 Q8N3U4	5	placenta; endothelial cells[≥Low]	HPA:0380201	0.000570583	HPA:0380000	0.454545	query_1	11	0.013587	TRUE	HPA	524	368
huMAP3_00229.1	Hypoplastic (short) thumb phalanx.	14615	71002	40	O60216 Q9UQE7 Q14683	3	Short phalanx of the thumb	HP:0009660	0.000589343	HP:0009658 HP:0009778	0.272727	query_1	11	0.125	TRUE	HP	6163	24
huMAP3_00229.1	Any abnormality of the diaphragm, the sheet of skeletal muscle that separates the thoracic cavity from the abdominal cavity.	14615	65445	52	O60216 Q9UQE7 Q14683 Q8N3U4	4	Abnormality of the diaphragm	HP:0000775	0.000632521	HP:0011805	0.363636	query_1	11	0.039604	TRUE	HP	606	101
huMAP3_00229.1	Aplasia or Hypoplasia affecting the 1st metacarpal. In contrast to the metacarpals 2-5, the first metacarpal is embryologically of phalangeal origin and as such equivalent to the proximal phalanges of the digits 2-5 (whereas the proximal phalanx of the thumb is equivalent to the middle phalanges of the other digits).	14615	71333	40	O60216 Q9UQE7 Q14683	3	Aplasia/Hypoplasia of the 1st metacarpal	HP:0010026	0.000669432	HP:0005914 HP:0009658 HP:0010009	0.272727	query_1	11	0.12	TRUE	HP	6494	25
huMAP3_00229.1	placenta; hofbauer cells[≥Low]	14615	61590	13	Q96FF9 Q9NTI5 Q14683 Q7Z5K2 Q8N3U4	5	placenta; hofbauer cells[≥Low]	HPA:0381201	0.000847566	HPA:0380000	0.454545	query_1	11	0.0125313	TRUE	HPA	527	399
huMAP3_00229.1	A structural anomaly of the first metacarpal.	14615	71316	40	O60216 Q9UQE7 Q14683	3	Abnormal 1st metacarpal morphology	HP:0010009	0.000850644	HP:0005916	0.272727	query_1	11	0.111111	TRUE	HP	6477	27
huMAP3_00229.1	Mid upper eyelash length >10 mm or increased length of the eyelashes (subjective).	14615	65243	46	Q8WVM7 O60216 Q9UQE7 Q14683	4	Long eyelashes	HP:0000527	0.000859201	HP:0000499	0.363636	query_1	11	0.0366972	TRUE	HP	404	109
huMAP3_00229.1	Underdevelopment of the nipple.	14615	66687	48	O60216 Q9UQE7 Q14683	3	Hypoplastic nipples	HP:0002557	0.00117927	HP:0006709	0.272727	query_1	11	0.1	TRUE	HP	1848	30
huMAP3_00229.1	testis; spermatogonia cells[High]	14615	61893	14	Q8WVM7 O60216 Q9UQE7 Q8NDV3 Q9NTI5 Q14683 Q7Z5K2	7	testis; spermatogonia cells[High]	HPA:0570813	0.00121607	HPA:0570812	0.636364	query_1	11	0.00554236	TRUE	HPA	830	1263
huMAP3_00229.1	Aplasia/Hypoplasia of the phalanges of the thumb	14615	71000	40	O60216 Q9UQE7 Q14683	3	Aplasia/Hypoplasia of the phalanges of the thumb	HP:0009658	0.0014395	HP:0009602 HP:0009767	0.272727	query_1	11	0.09375	TRUE	HP	6161	32
huMAP3_00229.1	A developmental defect resulting in the presence of fewer than the normal number of digits.	14615	73397	60	O60216 Q9UQE7 Q14683	3	Oligodactyly	HP:0012165	0.0015828	HP:0011297	0.272727	query_1	11	0.0909091	TRUE	HP	8558	33
huMAP3_00229.1	Undergrowth of the outer labia.	14615	64893	42	O60216 Q9UQE7 Q14683	3	Hypoplastic labia majora	HP:0000059	0.0015828	HP:0000066 HP:0012881	0.272727	query_1	11	0.0909091	TRUE	HP	54	33
huMAP3_00229.1	Proximal mislocalization of the thumb.	14615	70970	39	O60216 Q9UQE7 Q14683	3	Proximal placement of thumb	HP:0009623	0.0015828	HP:0009603	0.272727	query_1	11	0.0909091	TRUE	HP	6131	33
huMAP3_00229.1	Severely slow or limited growth after birth, being four standard deviations or more below age- and sex-related norms.	14615	70393	61	O60216 Q9UQE7 Q14683	3	Severe postnatal growth retardation	HP:0008850	0.00173526	HP:0008897	0.272727	query_1	11	0.0882353	TRUE	HP	5554	34
huMAP3_00229.1	Distance between the hairline (trichion) and the glabella (the most prominent point on the frontal bone above the root of the nose), in the midline, more than two SD below the mean. Alternatively, an apparently decreased distance between the hairline and the glabella.	14615	65082	41	O60216 Q9UQE7 Q14683 Q8N3U4	4	Low anterior hairline	HP:0000294	0.00184963	HP:0000599	0.363636	query_1	11	0.030303	TRUE	HP	243	132
huMAP3_00229.1	"The process in which genetic material, in the form of chromosomes, is organized into specific structures and then physically separated and apportioned to two or more sets. In eukaryotes, chromosome segregation begins with the condensation of chromosomes, includes chromosome separation, and ends when chromosomes have completed movement to the spindle poles." [GOC:jl, GOC:mah, GOC:mtg_cell_cycle, …	14615	13887	5	Q8WVM7 Q96FF9 Q9UQE7 Q14683 Q7Z5K2 Q8N3U4	6	chromosome segregation	GO:0007059	0.00234129	GO:0022402	0.545455	query_1	11	0.0185759	TRUE	GO:BP	2689	323
huMAP3_00229.1	An anomaly of the outer labia.	14615	74103	42	O60216 Q9UQE7 Q14683	3	Abnormal labia majora morphology	HP:0012881	0.00244228	HP:0000058	0.272727	query_1	11	0.0789474	TRUE	HP	9264	38
huMAP3_00229.1	"A process that is part of the mitotic cell cycle." [GO_REF:0000060, GOC:mtg_cell_cycle, GOC:TermGenie]	14615	34499	5	Q8WVM7 O60216 Q96FF9 Q9UQE7 Q14683 Q7Z5K2 Q8N3U4	7	mitotic cell cycle process	GO:1903047	0.0026519	GO:0000278 GO:0022402	0.636364	query_1	11	0.0117057	TRUE	GO:BP	23301	598
huMAP3_00229.1	Clinodactyly refers to a bending or curvature of the fifth finger in the radial direction (i.e., towards the 4th finger).	14615	67761	39	Q8WVM7 O60216 Q9UQE7 Q14683 Q8N3U4	5	Clinodactyly of the 5th finger	HP:0004209	0.00307533	HP:0009179 HP:0040019	0.454545	query_1	11	0.0141243	TRUE	HP	2922	354
huMAP3_00229.1	Displacement of the 5th finger from its normal position.	14615	70558	39	Q8WVM7 O60216 Q9UQE7 Q14683 Q8N3U4	5	Deviation of the 5th finger	HP:0009179	0.00311818	HP:0004097 HP:0004207	0.454545	query_1	11	0.0140845	TRUE	HP	5719	355
huMAP3_00229.1	"A spindle that forms as part of mitosis. Mitotic and meiotic spindles contain distinctive complements of proteins associated with microtubules." [GOC:mah, GOC:vw, PMID:11408572, PMID:18367542, PMID:8027178]	14615	41202	4	Q8WVM7 Q9UQE7 Q14683 Q7Z5K2 Q8N3U4	5	mitotic spindle	GO:0072686	0.00313579	GO:0005819	0.454545	query_1	11	0.0314465	TRUE	GO:CC	2819	159
huMAP3_00229.1	Displacement of the thumb from its normal position.	14615	70957	39	O60216 Q9UQE7 Q14683	3	Deviation of the thumb	HP:0009603	0.00331807	HP:0001172 HP:0004097	0.272727	query_1	11	0.0714286	TRUE	HP	6118	42
huMAP3_00229.1	Flat skin surface, with no ridge formation in the central region of the upper lip between the nasal base and upper vermilion border.	14615	65097	62	O60216 Q9UQE7 Q14683 Q8N3U4	4	Smooth philtrum	HP:0000319	0.00378762	HP:0000288	0.363636	query_1	11	0.0253165	TRUE	HP	258	158
huMAP3_00229.1	Inflammation of the eyelids.	14615	65220	63	O60216 Q9UQE7 Q14683	3	Blepharitis	HP:0000498	0.00438028	HP:0000492 HP:0100533	0.272727	query_1	11	0.0652174	TRUE	HP	381	46
huMAP3_00229.1	Aplasia/Hypoplasia of the nipples	14615	69221	48	O60216 Q9UQE7 Q14683	3	Aplasia/Hypoplasia of the nipples	HP:0006709	0.00438028	HP:0004404	0.272727	query_1	11	0.0652174	TRUE	HP	4382	46
huMAP3_00229.1	Meeting of the medial eyebrows in the midline.	14615	65358	43	Q8WVM7 O60216 Q9UQE7 Q14683	4	Synophrys	HP:0000664	0.00439259	HP:0000534 HP:0002219	0.363636	query_1	11	0.0243902	TRUE	HP	519	164
huMAP3_00229.1	Finger clinodactyly	14615	79867	39	Q8WVM7 O60216 Q9UQE7 Q14683 Q8N3U4	5	Finger clinodactyly	HP:0040019	0.0044085	HP:0004097 HP:0030084	0.454545	query_1	11	0.0131234	TRUE	HP	15028	381
huMAP3_00229.1	"Mitotic bipolar spindle assembly begins with spindle microtubule nucleation from the separated spindle pole body, includes spindle elongation during prometaphase, and is complete when all kinetochores are stably attached the spindle, and the spindle assembly checkpoint is satisfied." [GOC:tb, GOC:vw]	14615	29917	5	Q8WVM7 Q9UQE7 Q14683 Q8N3U4	4	mitotic spindle assembly	GO:0090307	0.0044333	GO:0000070 GO:0007052 GO:0051225	0.363636	query_1	11	0.0655738	TRUE	GO:BP	18719	61
huMAP3_00229.1	placenta; hofbauer cells[High]	14615	61592	13	Q9NTI5 Q14683 Q7Z5K2 Q8N3U4	4	placenta; hofbauer cells[High]	HPA:0381203	0.00489159	HPA:0381202	0.363636	query_1	11	0.0147601	TRUE	HPA	529	271
huMAP3_00229.1	"Binding to chromatin, the network of fibers of DNA, protein, and sometimes RNA, that make up the chromosomes of the eukaryotic nucleus during interphase." [GOC:jl, ISBN:0198506732, PMID:20404130]	14615	328	1	Q8WVM7 O60216 Q96FF9 O95072 Q14683 Q8N3U4	6	chromatin binding	GO:0003682	0.00508136	GO:0044877	0.545455	query_1	11	0.0163043	TRUE	GO:MF	328	368
huMAP3_00229.1	Excessive, increased hair growth located in the facial region.	14615	66473	43	Q8WVM7 O60216 Q9UQE7 Q14683	4	Facial hypertrichosis	HP:0002219	0.00568416	HP:0000998	0.363636	query_1	11	0.0228571	TRUE	HP	1634	175
huMAP3_00229.1	testis; preleptotene spermatocytes[≥Low]	14615	61882	15	Q8WVM7 O60216 Q9UQE7 Q8NDV3 O95072 Q92995 Q9NTI5	7	testis; preleptotene spermatocytes[≥Low]	HPA:0570781	0.00587671	HPA:0570000	0.636364	query_1	11	0.00437227	TRUE	HPA	819	1601
huMAP3_00229.1	Labial hypoplasia	14615	64900	42	O60216 Q9UQE7 Q14683	3	Labial hypoplasia	HP:0000066	0.00599683	HP:0000058 HP:0012815	0.272727	query_1	11	0.0588235	TRUE	HP	61	51
huMAP3_00229.1	Increased height of the central portion of the eyebrow, forming a crescent, semicircular, or inverted U shape.	14615	66685	43	O60216 Q9UQE7 Q14683 Q8N3U4	4	Highly arched eyebrow	HP:0002553	0.00608059	HP:0000534	0.363636	query_1	11	0.0224719	TRUE	HP	1846	178
huMAP3_00229.1	lung; endothelial cells[≥Medium]	14615	61517	16	Q8WVM7 O60216 Q9NTI5 Q7Z5K2 Q8N3U4	5	lung; endothelial cells[≥Medium]	HPA:0300202	0.00663135	HPA:0300201	0.454545	query_1	11	0.00819672	TRUE	HPA	454	610
huMAP3_00229.1	Abnormally high or low-pitched vocalization or speech.	14615	82309	45	O60216 Q9UQE7 Q14683	3	Abnormal pitch	HP:5200005	0.00674028	HP:5200010	0.272727	query_1	11	0.0566038	TRUE	HP	17470	53
huMAP3_00229.1	The distal and proximal transverse palmar creases are merged into a single transverse palmar crease.	14615	65584	44	Q8WVM7 O60216 Q9UQE7 Q14683	4	Single transverse palmar crease	HP:0000954	0.00693449	HP:0010490	0.363636	query_1	11	0.0217391	TRUE	HP	745	184
huMAP3_00229.1	The distal and proximal transverse palmar creases are merged into a single transverse palmar crease on both hands.	14615	69701	44	O60216 Q9UQE7 Q14683	3	Bilateral single transverse palmar creases	HP:0007598	0.0075423	HP:0000954	0.272727	query_1	11	0.0545455	TRUE	HP	4862	55
huMAP3_00229.1	Underdevelopment of part or all of the female external reproductive organs (which include the mons pubis, labia majora, labia minora, Bartholin glands, and clitoris).	14615	74037	42	O60216 Q9UQE7 Q14683	3	Hypoplastic female external genitalia	HP:0012815	0.0075423	HP:0000055 HP:0003241	0.272727	query_1	11	0.0545455	TRUE	HP	9198	55
huMAP3_00229.1	An anomaly in the placement or shape of the hairline (trichion) on the forehead, that is, the border between skin on the forehead that has head hair and that does not.	14615	65303	41	O60216 Q9UQE7 Q14683 Q8N3U4	4	Abnormality of the frontal hairline	HP:0000599	0.00803948	HP:0000290 HP:0009553	0.363636	query_1	11	0.0209424	TRUE	HP	464	191
huMAP3_00229.1	An abnormality affecting one or both 5th fingers.	14615	67760	39	Q8WVM7 O60216 Q9UQE7 Q14683 Q8N3U4	5	Abnormal 5th finger morphology	HP:0004207	0.00832687	HP:0001167	0.454545	query_1	11	0.0115207	TRUE	HP	2921	434
huMAP3_00229.1	A hole between the two bottom chambers (ventricles) of the heart. The defect is centered around the most superior aspect of the ventricular septum.	14615	66021	49	Q8WVM7 O60216 Q9UQE7 Q14683 Q8N3U4	5	Ventricular septal defect	HP:0001629	0.0087074	HP:0010438	0.454545	query_1	11	0.0114155	TRUE	HP	1182	438
huMAP3_00229.1	A condition in which the stomach contents leak backwards from the stomach into the esophagus through the lower esophageal sphincter.	14615	66317	64	Q8WVM7 O60216 Q9UQE7 Q14683 Q8N3U4	5	Gastroesophageal reflux	HP:0002020	0.0087074	HP:0025270	0.454545	query_1	11	0.0114155	TRUE	HP	1478	438
huMAP3_00229.1	placenta; syncytiotrophoblasts - microvilli[≥Low]	14615	61596	18	Q96FF9 Q9NTI5 Q7Z5K2 Q8N3U4	4	placenta; syncytiotrophoblasts - microvilli[≥Low]	HPA:0381221	0.00924926	HPA:0380000	0.363636	query_1	11	0.0125392	TRUE	HPA	533	319
huMAP3_00229.1	A structural abnormality of the interventricular septum.	14615	71734	49	Q8WVM7 O60216 Q9UQE7 Q14683 Q8N3U4	5	Abnormal ventricular septum morphology	HP:0010438	0.00950947	HP:0001671 HP:0001713	0.454545	query_1	11	0.0112108	TRUE	HP	6895	446
huMAP3_00229.1	"Progression through the phases of the mitotic cell cycle, the most common eukaryotic cell cycle, which canonically comprises four successive phases called G1, S, G2, and M and includes replication of the genome and the subsequent segregation of chromosomes into daughter cells. In some variant cell cycles nuclear replication or nuclear division may not be followed by cell division, or G1 and G2 p…	14615	11275	5	Q8WVM7 O60216 Q96FF9 Q9UQE7 Q14683 Q7Z5K2 Q8N3U4	7	mitotic cell cycle	GO:0000278	0.00976699	GO:0007049	0.636364	query_1	11	0.00968188	TRUE	GO:BP	77	723
huMAP3_00229.1	Deviated fingers is a term that should be used if one or more fingers of the hand are deviated from their normal position, either to the radial or ulnar side. A deviation of a finger can be caused by an abnormal form of one or more of the phalanges of the affected finger, or by a deviation or displacement of one or more phalanges.	14615	67748	39	Q8WVM7 O60216 Q9UQE7 Q14683 Q8N3U4	5	Deviation of finger	HP:0004097	0.00982479	HP:0001167 HP:0009484	0.454545	query_1	11	0.0111359	TRUE	HP	2909	449
huMAP3_00229.1	"Binding to a macromolecular complex." [GOC:jl]	14615	6047	1	Q8WVM7 O60216 Q96FF9 Q9UQE7 O95072 Q92995 Q14683 Q8N3U4	8	protein-containing complex binding	GO:0044877	0.0100156	GO:0005488	0.727273	query_1	11	0.00691443	TRUE	GO:MF	6047	1157
huMAP3_00229.1	Abnormal rise and fall of the voice in speech and vocalization.	14615	82314	45	O60216 Q9UQE7 Q14683	3	Abnormal Intonation	HP:5200010	0.0103213	HP:0031434	0.272727	query_1	11	0.0491803	TRUE	HP	17475	61
huMAP3_00229.1	An anomaly of the labia, the externally visible portions of the vulva.	14615	64892	42	O60216 Q9UQE7 Q14683	3	Abnormal labia morphology	HP:0000058	0.0119337	HP:0000055	0.272727	query_1	11	0.046875	TRUE	HP	53	64
huMAP3_00229.1	testis; Leydig cells[≥Low]	14615	61867	19	Q8WVM7 O60216 Q96FF9 Q9UQE7 Q8NDV3 O95072 Q92995 Q9NTI5 Q14683 Q7Z5K2 Q8N3U4	11	testis; Leydig cells[≥Low]	HPA:0570731	0.0121686	HPA:0570000	1	query_1	11	0.00176254	TRUE	HPA	804	6241
huMAP3_00229.1	Webbing or fusion of the toes, involving soft parts only or including bone structure. Bony fusions are referred to as \"bony\" Syndactyly if the fusion occurs in a radio-ulnar axis. Fusions of bones of the toes in a proximo-distal axis are referred to as \"Symphalangism\".	14615	66123	65	Q8WVM7 O60216 Q9UQE7 Q14683	4	Toe syndactyly	HP:0001770	0.0123693	HP:0001159 HP:0001780	0.363636	query_1	11	0.0187793	TRUE	HP	1284	213
huMAP3_00229.1	Displacement of the hand or of fingers of the hand from their normal position.	14615	70840	39	Q8WVM7 O60216 Q9UQE7 Q14683 Q8N3U4	5	Deviation of the hand or of fingers of the hand	HP:0009484	0.0123967	HP:0005922	0.454545	query_1	11	0.0106157	TRUE	HP	6001	471
huMAP3_00229.1	An angulation of a digit at an interphalangeal joint in the plane of the palm (finger) or sole (toe).	14615	75059	39	Q8WVM7 O60216 Q9UQE7 Q14683 Q8N3U4	5	Clinodactyly	HP:0030084	0.0133172	HP:0011297	0.454545	query_1	11	0.0104603	TRUE	HP	10220	478
huMAP3_00229.1	An abnormality of the creases of the skin of palm of hand.	14615	71781	44	Q8WVM7 O60216 Q9UQE7 Q14683	4	Abnormality of the palmar creases	HP:0010490	0.0140519	HP:0001018	0.363636	query_1	11	0.0181818	TRUE	HP	6942	220
huMAP3_00229.1	An abnormality of the nipple.	14615	67927	48	Q8WVM7 O60216 Q9UQE7 Q14683	4	Abnormal nipple morphology	HP:0004404	0.0143054	HP:0031093	0.363636	query_1	11	0.0180995	TRUE	HP	3088	221
huMAP3_00229.1	Displacement of the femur from its normal location in the hip joint.	14615	66881	53	O60216 Q9UQE7 Q14683 Q8N3U4	4	Hip dislocation	HP:0002827	0.0143054	HP:0001384 HP:0030311	0.363636	query_1	11	0.0180995	TRUE	HP	2042	221
huMAP3_00229.1	An abnormal osseous union (fusion) between the radius and the ulna.	14615	66991	66	O60216 Q9UQE7 Q14683	3	Radioulnar synostosis	HP:0002974	0.014331	HP:0002818 HP:0040071 HP:0100238	0.272727	query_1	11	0.0441176	TRUE	HP	2152	68
huMAP3_00229.1	Holoprosencephaly is a structural anomaly of the brain in which the developing forebrain fails to divide into two separate hemispheres and ventricles.	14615	65866	54	O60216 Q14683 Q8N3U4	3	Holoprosencephaly	HP:0001360	0.014331	HP:0012443	0.272727	query_1	11	0.0441176	TRUE	HP	1027	68
huMAP3_00229.1	Dislocation of the distal humerus out of the elbow joint, where the radius, ulna, and humerus meet.	14615	67033	50	O60216 Q9UQE7 Q14683	3	Elbow dislocation	HP:0003042	0.0149762	HP:0009811 HP:0030310	0.272727	query_1	11	0.0434783	TRUE	HP	2194	69
huMAP3_00229.1	An abnormality of the dermatoglyphs, i.e., an abnormality of the patterns of ridges of the skin of palm of hand.	14615	65635	44	Q8WVM7 O60216 Q9UQE7 Q14683	4	Abnormal palmar dermatoglyphics	HP:0001018	0.0153533	HP:0007477 HP:0040211	0.363636	query_1	11	0.0177778	TRUE	HP	796	225
huMAP3_00229.1	Abnormalities in the patterns of rhythm, stress, or intonation of speech or vocalization.	14615	76331	45	O60216 Q9UQE7 Q14683	3	Abnormal prosody	HP:0031434	0.0156404	HP:0002167	0.272727	query_1	11	0.0428571	TRUE	HP	11492	70
huMAP3_00229.1	Prion disease pathway	14615	46011	82	O60216 Q9UQE7	2	Prion disease pathway	WP:WP3995	0.0159764	WP:000000	0.181818	query_1	11	0.08	TRUE	WP	326	25
huMAP3_00229.1	Obesity located preferentially in the trunk of the body as opposed to the extremities.	14615	66262	67	O60216 Q9UQE7 Q14683	3	Truncal obesity	HP:0001956	0.0163237	HP:0001513	0.272727	query_1	11	0.0422535	TRUE	HP	1423	71
huMAP3_00229.1	A type of holoprosencephaly in which the left and right frontal and parietal lobes are fused and the interhemispheric fissure is only present posteriorly.	14615	66653	54	Q14683 Q8N3U4	2	Semilobar holoprosencephaly	HP:0002507	0.0171181	HP:0001360	0.181818	query_1	11	0.222222	TRUE	HP	1814	9
huMAP3_00229.1	An anomaly of the joint that connects the upper and the lower arm.	14615	71143	50	Q8WVM7 O60216 Q9UQE7 Q14683	4	Abnormality of the elbow	HP:0009811	0.0173221	HP:0009810	0.363636	query_1	11	0.0172414	TRUE	HP	6304	232
huMAP3_00229.1	lung; endothelial cells[≥Low]	14615	61516	16	Q8WVM7 O60216 Q9NTI5 Q7Z5K2 Q8N3U4	5	lung; endothelial cells[≥Low]	HPA:0300201	0.0177861	HPA:0300000	0.454545	query_1	11	0.00666667	TRUE	HPA	453	750
huMAP3_00229.1	testis; preleptotene spermatocytes[≥Medium]	14615	61883	15	Q8WVM7 O60216 Q9UQE7 Q8NDV3 Q92995 Q9NTI5	6	testis; preleptotene spermatocytes[≥Medium]	HPA:0570782	0.0182128	HPA:0570781	0.545455	query_1	11	0.0047619	TRUE	HPA	820	1260
huMAP3_00229.1	Persistent deficits in social interaction and communication and interaction as well as a markedly restricted repertoire of activity and interest as well as repetitive patterns of behavior.	14615	65407	68	Q8WVM7 O60216 Q9UQE7 Q14683 Q8N3U4	5	Autistic behavior	HP:0000729	0.0182316	HP:0000708	0.454545	query_1	11	0.00980392	TRUE	HP	568	510
huMAP3_00229.1	cervix; squamous epithelial cells[≥Low]	14615	61268	20	Q8WVM7 O60216 Q96FF9 Q9UQE7 O95072 Q92995 Q9NTI5 Q14683 Q7Z5K2 Q8N3U4	10	cervix; squamous epithelial cells[≥Low]	HPA:0630221	0.0184244	HPA:0630000	0.909091	query_1	11	0.0020517	TRUE	HPA	205	4874
huMAP3_00229.1	Hypertrichosis is increased hair growth that is abnormal in quantity or location.	14615	65619	43	Q8WVM7 O60216 Q9UQE7 Q14683	4	Hypertrichosis	HP:0000998	0.0207844	HP:0011362	0.363636	query_1	11	0.0164609	TRUE	HP	780	243
huMAP3_00229.1	Displacement or malalignment of one or more joints in the upper extremity (arm).	14615	75274	50	O60216 Q9UQE7 Q14683	3	Upper extremity joint dislocation	HP:0030310	0.0216651	HP:0001373	0.272727	query_1	11	0.0384615	TRUE	HP	10435	78
huMAP3_00229.1	The presence of abnormally small extremities.	14615	66997	69	O60216 Q9UQE7 Q14683	3	Micromelia	HP:0002983	0.0233785	HP:0009826	0.272727	query_1	11	0.0375	TRUE	HP	2158	80
huMAP3_00229.1	The hairline refers to the outline of hair of the head. An abnormality of the hairline can refer to an unusually low or high border between areas of the scalp with and without hair or to abnormal projections of scalp hair.	14615	70909	41	O60216 Q9UQE7 Q14683 Q8N3U4	4	Abnormality of the hairline	HP:0009553	0.0251169	HP:0011361 HP:0100037	0.363636	query_1	11	0.0156863	TRUE	HP	6070	255
huMAP3_00229.1	"A process that is carried out at the cellular level which results in the assembly, arrangement of constituent parts, or disassembly of an organelle within a cell. An organelle is an organized structure of distinctive morphology and function. Includes the nucleus, mitochondria, plastids, vacuoles, vesicles, ribosomes and the cytoskeleton. Excludes the plasma membrane." [GOC:mah]	14615	13840	5	Q8WVM7 O60216 Q96FF9 Q9UQE7 Q8NDV3 O95072 Q9NTI5 Q14683 Q7Z5K2 Q8N3U4	10	organelle organization	GO:0006996	0.025134	GO:0016043	0.909091	query_1	11	0.00363504	TRUE	GO:BP	2642	2751
huMAP3_00229.1	testis; pachytene spermatocytes[≥Low]	14615	61876	21	Q8WVM7 O60216 Q9UQE7 Q8NDV3 O95072 Q9NTI5 Q7Z5K2	7	testis; pachytene spermatocytes[≥Low]	HPA:0570761	0.0254766	HPA:0570000	0.636364	query_1	11	0.00349301	TRUE	HPA	813	2004
huMAP3_00229.1	Multicystic dysplasia of the kidney is characterized by multiple cysts of varying size in the kidney and the absence of a normal pelvicaliceal system. The condition is associated with ureteral or ureteropelvic atresia, and the affected kidney is nonfunctional.	14615	64842	70	O60216 Q9UQE7 Q14683	3	Multicystic kidney dysplasia	HP:0000003	0.0261123	HP:0000107	0.272727	query_1	11	0.0361446	TRUE	HP	3	83
huMAP3_00229.1	An abnormality of the stapes, a stirrup-shaped ossicle in the middle ear.	14615	70262	71	O60216 Q8N3U4	2	Abnormality of the stapes	HP:0008628	0.0261311	HP:0004452	0.181818	query_1	11	0.181818	TRUE	HP	5423	11
huMAP3_00229.1	The presence of a cleft (gap, opening, or groove) in the oral cavity, including cleft of the upper lip and/or cleft of the palate. Cleft of the upper lip is visible as a groove or fissure in the lip, most frequently due to a congenital failure of the maxillary and median nasal processes to fuse. Cleft palate is characterized by a grooved depression or fissure in the roof of the mouth, most often …	14615	65012	55	Q8WVM7 O60216 Q9UQE7 Q14683 Q8N3U4	5	Orofacial cleft	HP:0000202	0.0267248	HP:0000163 HP:5201015	0.454545	query_1	11	0.00905797	TRUE	HP	173	552
huMAP3_00229.1	Congenital abnormality with cleft (gap or opening) in the craniofacial bones. Craniofacial cleft includes facial cleft, orofacial clef, and cleft of the jaw.	14615	82540	55	Q8WVM7 O60216 Q9UQE7 Q14683 Q8N3U4	5	Craniofacial cleft	HP:5201015	0.0274327	HP:0000234	0.454545	query_1	11	0.00900901	TRUE	HP	17701	555
huMAP3_00229.1	Any structural anomaly of the fetus.	14615	78881	47	Q8WVM7 O60216 Q9UQE7 Q14683	4	Abnormal fetal morphology	HP:0034058	0.0279324	HP:0034057	0.363636	query_1	11	0.0152672	TRUE	HP	14042	262
huMAP3_00229.1	lung; alveolar cells type I[≥Medium]	14615	61511	22	Q8WVM7 O60216 Q9NTI5 Q7Z5K2 Q8N3U4	5	lung; alveolar cells type I[≥Medium]	HPA:0301362	0.0280846	HPA:0301361	0.454545	query_1	11	0.00605327	TRUE	HPA	448	826
huMAP3_00229.1	epididymis; glandular cells[≥Medium]	14615	61385	23	Q8WVM7 O60216 Q96FF9 Q9UQE7 O95072 Q92995 Q9NTI5 Q14683 Q7Z5K2 Q8N3U4	10	epididymis; glandular cells[≥Medium]	HPA:0180052	0.0282571	HPA:0180051	0.909091	query_1	11	0.00196194	TRUE	HPA	322	5097
huMAP3_00229.1	An abnormality of the Incisor tooth.	14615	65365	72	Q8WVM7 Q14683 Q8N3U4	3	Abnormality of the incisor	HP:0000676	0.0290488	HP:0000164	0.272727	query_1	11	0.0348837	TRUE	HP	526	86
huMAP3_00229.1	Abnormally increased hair growth over much of the entire body.	14615	66481	73	O60216 Q9UQE7 Q14683	3	Generalized hirsutism	HP:0002230	0.0290488	HP:0001007	0.272727	query_1	11	0.0348837	TRUE	HP	1642	86
huMAP3_00229.1	Post-translational protein modification	14615	44737	9	Q8WVM7 O60216 Q9UQE7 Q92995 Q14683 Q8N3U4	6	Post-translational protein modification	REAC:R-HSA-597592	0.0292756	REAC:R-HSA-392499	0.545455	query_1	11	0.00487013	TRUE	REAC	1726	1232
huMAP3_00229.1	placenta; syncytiotrophoblasts - microvilli[High]	14615	61598	24	Q96FF9 Q9NTI5 Q7Z5K2	3	placenta; syncytiotrophoblasts - microvilli[High]	HPA:0381223	0.0293524	HPA:0381222	0.272727	query_1	11	0.0185185	TRUE	HPA	535	162
huMAP3_00229.1	Height of the vermilion of the upper lip in the midline more than 2 SD below the mean. Alternatively, an apparently reduced height of the vermilion of the upper lip in the frontal view (subjective).	14615	65024	74	O60216 Q9UQE7 Q14683 Q8N3U4	4	Thin upper lip vermilion	HP:0000219	0.0309738	HP:0000233 HP:0011339	0.363636	query_1	11	0.0148699	TRUE	HP	185	269
huMAP3_00229.1	An abnormality of the eyebrow.	14615	65249	43	Q8WVM7 O60216 Q9UQE7 Q14683 Q8N3U4	5	Abnormal eyebrow morphology	HP:0000534	0.0322642	HP:0001595 HP:0030669	0.454545	query_1	11	0.0087108	TRUE	HP	410	574
huMAP3_00229.1	An abnormality of dermatoglyphs (fingerprints), which are present on fingers, palms, toes, and soles.	14615	69626	44	Q8WVM7 O60216 Q9UQE7 Q14683	4	Abnormal dermatoglyphics	HP:0007477	0.0328176	HP:0011356	0.363636	query_1	11	0.014652	TRUE	HP	4787	273
huMAP3_00229.1	Displacement or malalignment of one or more joints in the lower extremity (leg).	14615	75275	53	O60216 Q9UQE7 Q14683 Q8N3U4	4	Lower extremity joint dislocation	HP:0030311	0.0332909	HP:0001373	0.363636	query_1	11	0.0145985	TRUE	HP	10436	274
huMAP3_00229.1	Disproportionately small hand.	14615	81339	75	O60216 Q9UQE7 Q14683	3	Small hand	HP:0200055	0.0332914	HP:0005927	0.272727	query_1	11	0.0333333	TRUE	HP	16500	90
huMAP3_00229.1	skeletal muscle	14615	61670	17	Q8WVM7 O60216 Q96FF9 Q9UQE7 O95072 Q92995 Q9NTI5 Q14683 Q7Z5K2 Q8N3U4	10	skeletal muscle	HPA:0440000	0.0345756	HPA:0000000	0.909091	query_1	11	0.00192086	TRUE	HPA	607	5206
huMAP3_00229.1	skeletal muscle; myocytes[≥Low]	14615	61671	17	Q8WVM7 O60216 Q96FF9 Q9UQE7 O95072 Q92995 Q9NTI5 Q14683 Q7Z5K2 Q8N3U4	10	skeletal muscle; myocytes[≥Low]	HPA:0440341	0.0345756	HPA:0440000	0.909091	query_1	11	0.00192086	TRUE	HPA	608	5206
huMAP3_00229.1	A congenital abnormality of the distribution of hair growth.	14615	72605	41	O60216 Q9UQE7 Q14683 Q8N3U4	4	Congenital abnormal hair pattern	HP:0011361	0.0347409	HP:0010720	0.363636	query_1	11	0.0144404	TRUE	HP	7766	277
huMAP3_00229.1	"The aggregation, arrangement and bonding together of a set of components to form the spindle, the array of microtubules and associated molecules that serves to move duplicated chromosomes apart." [GOC:ai, GOC:expert_rg, GOC:mtg_sensu, GOC:tb]	14615	25224	5	Q8WVM7 Q9UQE7 Q14683 Q8N3U4	4	spindle assembly	GO:0051225	0.0355366	GO:0007051 GO:0007059 GO:0140694	0.363636	query_1	11	0.0392157	TRUE	GO:BP	14026	102
huMAP3_00229.1	Pyloric stenosis, also known as infantile hypertrophic pyloric stenosis, is an uncommon condition in infants characterized by abnormal thickening of the pylorus muscles in the stomach leading to gastric outlet obstruction. Clinically infants are well at birth. Then, at 3 to 6 weeks of age, the infants present with projectile vomiting, potentially leading to dehydration and weight loss.	14615	66318	56	O60216 Q9UQE7 Q14683	3	Pyloric stenosis	HP:0002021	0.0355575	HP:0004400	0.272727	query_1	11	0.0326087	TRUE	HP	1479	92
huMAP3_00229.1	parathyroid gland; glandular cells[≥Medium]	14615	61571	25	Q8WVM7 O60216 Q96FF9 Q9UQE7 Q92995 Q9NTI5 Q14683 Q7Z5K2 Q8N3U4	9	parathyroid gland; glandular cells[≥Medium]	HPA:0360052	0.0363553	HPA:0360051	0.818182	query_1	11	0.00226244	TRUE	HPA	508	3978
huMAP3_00229.1	Primary amenorrhea	14615	65450	76	O60216 Q9UQE7 Q14683	3	Primary amenorrhea	HP:0000786	0.0367276	HP:0000141	0.272727	query_1	11	0.0322581	TRUE	HP	611	93
huMAP3_00229.1	An abnormality of the pylorus.	14615	67924	56	O60216 Q9UQE7 Q14683	3	Abnormality of the pylorus	HP:0004400	0.0391433	HP:0002577	0.272727	query_1	11	0.0315789	TRUE	HP	3085	95
huMAP3_00229.1	Diminished length of one or more metacarpal bones in relation to the others of the same hand or to the contralateral metacarpal.	14615	71355	40	O60216 Q9UQE7 Q14683	3	Short metacarpal	HP:0010049	0.0429591	HP:0003026 HP:0005914	0.272727	query_1	11	0.0306122	TRUE	HP	6516	98
huMAP3_00229.1	An abnormality of a cardiac ventricle.	14615	66089	49	Q8WVM7 O60216 Q9UQE7 Q14683 Q8N3U4	5	Abnormal cardiac ventricle morphology	HP:0001713	0.0442568	HP:0001627	0.454545	query_1	11	0.00815661	TRUE	HP	1250	613
huMAP3_00229.1	testis; spermatogonia cells[≥Medium]	14615	61892	14	Q8WVM7 O60216 Q9UQE7 Q8NDV3 Q9NTI5 Q14683 Q7Z5K2	7	testis; spermatogonia cells[≥Medium]	HPA:0570812	0.0447287	HPA:0570811	0.636364	query_1	11	0.00320073	TRUE	HPA	829	2187
huMAP3_00229.1	adrenal gland; glandular cells[≥Medium]	14615	61080	26	Q8WVM7 O60216 Q96FF9 Q9UQE7 O95072 Q92995 Q9NTI5 Q14683 Q7Z5K2 Q8N3U4	10	adrenal gland; glandular cells[≥Medium]	HPA:0020052	0.0456339	HPA:0020051	0.909091	query_1	11	0.00186567	TRUE	HPA	17	5360
huMAP3_00229.1	Hair on the neck extends more inferiorly than usual.	14615	66427	41	O60216 Q9UQE7 Q14683	3	Low posterior hairline	HP:0002162	0.0470117	HP:0025668 HP:0030141	0.272727	query_1	11	0.029703	TRUE	HP	1588	101
huMAP3_00229.1	An anomaly in the placement or shape of the hairline (trichion) on the back of the head (neck), that is, the border between skin on the back of the head that has head hair.	14615	75115	41	O60216 Q9UQE7 Q14683	3	Abnormality of the posterior hairline	HP:0030141	0.0470117	HP:0009553	0.272727	query_1	11	0.029703	TRUE	HP	10276	101
huMAP3_00229.1	testis; peritubular cells[High]	14615	61881	27	Q8WVM7 O60216 Q9NTI5	3	testis; peritubular cells[High]	HPA:0570773	0.0491495	HPA:0570772	0.272727	query_1	11	0.015544	TRUE	HPA	818	193
huMAP3_00229.1	Hypoplasia (congenital reduction in size) of the thumb.	14615	71112	40	O60216 Q9UQE7 Q14683	3	Short thumb	HP:0009778	0.0498484	HP:0009381 HP:0009601	0.272727	query_1	11	0.0291262	TRUE	HP	6273	103
huMAP3_00230.1	Ribosome	14615	42649	1	P35268 Q9Y3U8	2	Ribosome	KEGG:03010	0.00136315	KEGG:00000	1	query_1	2	0.0153846	TRUE	KEGG	208	130
huMAP3_00230.1	60S ribosomal subunit, cytoplasmic	14615	62106	13	P35268 Q9Y3U8	2	60S ribosomal subunit, cytoplasmic	CORUM:308	0.00147124	CORUM:0000000	1	query_1	2	0.047619	TRUE	CORUM	184	42
huMAP3_00230.1	Cytoplasmic ribosomal proteins	14615	46202	16	P35268 Q9Y3U8	2	Cytoplasmic ribosomal proteins	WP:WP477	0.00159231	WP:000000	1	query_1	2	0.0229885	TRUE	WP	517	87
huMAP3_00230.1	Coronavirus disease - COVID-19	14615	42893	2	P35268 Q9Y3U8	2	Coronavirus disease - COVID-19	KEGG:05171	0.00330033	KEGG:00000	1	query_1	2	0.00990099	TRUE	KEGG	452	202
huMAP3_00230.1	Ribosome, cytoplasmic	14615	62105	14	P35268 Q9Y3U8	2	Ribosome, cytoplasmic	CORUM:306	0.00449063	CORUM:0000000	1	query_1	2	0.0273973	TRUE	CORUM	183	73
huMAP3_00230.1	Peptide chain elongation	14615	44684	7	P35268 Q9Y3U8	2	Peptide chain elongation	REAC:R-HSA-156902	0.00654114	REAC:R-HSA-156842	1	query_1	2	0.0227273	TRUE	REAC	1673	88
huMAP3_00230.1	Viral mRNA Translation	14615	45583	4	P35268 Q9Y3U8	2	Viral mRNA Translation	REAC:R-HSA-192823	0.00654114	REAC:R-HSA-168273	1	query_1	2	0.0227273	TRUE	REAC	2572	88
huMAP3_00230.1	Eukaryotic Translation Termination	14615	43853	11	P35268 Q9Y3U8	2	Eukaryotic Translation Termination	REAC:R-HSA-72764	0.00699738	REAC:R-HSA-72766	1	query_1	2	0.021978	TRUE	REAC	842	91
huMAP3_00230.1	Selenocysteine synthesis	14615	45131	8	P35268 Q9Y3U8	2	Selenocysteine synthesis	REAC:R-HSA-2408557	0.00699738	REAC:R-HSA-2408522	1	query_1	2	0.021978	TRUE	REAC	2120	91
huMAP3_00230.1	Eukaryotic Translation Elongation	14615	43851	7	P35268 Q9Y3U8	2	Eukaryotic Translation Elongation	REAC:R-HSA-156842	0.00715288	REAC:R-HSA-72766	1	query_1	2	0.0217391	TRUE	REAC	840	92
huMAP3_00230.1	Nop56p-associated pre-rRNA complex	14615	63284	15	P35268 Q9Y3U8	2	Nop56p-associated pre-rRNA complex	CORUM:3055	0.00715288	CORUM:0000000	1	query_1	2	0.0217391	TRUE	CORUM	1362	92
huMAP3_00230.1	Nonsense Mediated Decay (NMD) independent of the Exon Junction Complex (EJC)	14615	44570	5	P35268 Q9Y3U8	2	Nonsense Mediated Decay (NMD) independent of the Exon Junction Complex (EJC)	REAC:R-HSA-975956	0.007469	REAC:R-HSA-927802	1	query_1	2	0.0212766	TRUE	REAC	1559	94
huMAP3_00230.1	Response of EIF2AK4 (GCN2) to amino acid deficiency	14615	45032	9	P35268 Q9Y3U8	2	Response of EIF2AK4 (GCN2) to amino acid deficiency	REAC:R-HSA-9633012	0.00845837	REAC:R-HSA-9711097	1	query_1	2	0.02	TRUE	REAC	2021	100
huMAP3_00230.1	Formation of a pool of free 40S subunits	14615	43933	3	P35268 Q9Y3U8	2	Formation of a pool of free 40S subunits	REAC:R-HSA-72689	0.00845837	REAC:R-HSA-72737	1	query_1	2	0.02	TRUE	REAC	922	100
huMAP3_00230.1	SRP-dependent cotranslational protein targeting to membrane	14615	45100	12	P35268 Q9Y3U8	2	SRP-dependent cotranslational protein targeting to membrane	REAC:R-HSA-1799339	0.010244	REAC:R-HSA-72766	1	query_1	2	0.0181818	TRUE	REAC	2089	110
huMAP3_00230.1	L13a-mediated translational silencing of Ceruloplasmin expression	14615	44269	3	P35268 Q9Y3U8	2	L13a-mediated translational silencing of Ceruloplasmin expression	REAC:R-HSA-156827	0.010244	REAC:R-HSA-72613	1	query_1	2	0.0181818	TRUE	REAC	1258	110
huMAP3_00230.1	Selenoamino acid metabolism	14615	45130	8	P35268 Q9Y3U8	2	Selenoamino acid metabolism	REAC:R-HSA-2408522	0.010432	REAC:R-HSA-71291	1	query_1	2	0.018018	TRUE	REAC	2119	111
huMAP3_00230.1	GTP hydrolysis and joining of the 60S ribosomal subunit	14615	44006	3	P35268 Q9Y3U8	2	GTP hydrolysis and joining of the 60S ribosomal subunit	REAC:R-HSA-72706	0.010432	REAC:R-HSA-72737	1	query_1	2	0.018018	TRUE	REAC	995	111
huMAP3_00230.1	Nonsense Mediated Decay (NMD) enhanced by the Exon Junction Complex (EJC)	14615	44569	5	P35268 Q9Y3U8	2	Nonsense Mediated Decay (NMD) enhanced by the Exon Junction Complex (EJC)	REAC:R-HSA-975957	0.0110061	REAC:R-HSA-927802	1	query_1	2	0.0175439	TRUE	REAC	1558	114
huMAP3_00230.1	Nonsense-Mediated Decay (NMD)	14615	44571	5	P35268 Q9Y3U8	2	Nonsense-Mediated Decay (NMD)	REAC:R-HSA-927802	0.0110061	REAC:R-HSA-8953854	1	query_1	2	0.0175439	TRUE	REAC	1560	114
huMAP3_00230.1	Cap-dependent Translation Initiation	14615	43308	3	P35268 Q9Y3U8	2	Cap-dependent Translation Initiation	REAC:R-HSA-72737	0.0117956	REAC:R-HSA-72613	1	query_1	2	0.0169492	TRUE	REAC	297	118
huMAP3_00230.1	Eukaryotic Translation Initiation	14615	43852	3	P35268 Q9Y3U8	2	Eukaryotic Translation Initiation	REAC:R-HSA-72613	0.0117956	REAC:R-HSA-72766	1	query_1	2	0.0169492	TRUE	REAC	841	118
huMAP3_00230.1	Influenza Viral RNA Transcription and Replication	14615	44163	4	P35268 Q9Y3U8	2	Influenza Viral RNA Transcription and Replication	REAC:R-HSA-168273	0.0145501	REAC:R-HSA-168255	1	query_1	2	0.0152672	TRUE	REAC	1152	131
huMAP3_00230.1	Influenza Infection	14615	44162	4	P35268 Q9Y3U8	2	Influenza Infection	REAC:R-HSA-168255	0.0185879	REAC:R-HSA-9824446	1	query_1	2	0.0135135	TRUE	REAC	1151	148
huMAP3_00230.1	Cellular response to starvation	14615	43341	9	P35268 Q9Y3U8	2	Cellular response to starvation	REAC:R-HSA-9711097	0.0198695	REAC:R-HSA-2262752	1	query_1	2	0.0130719	TRUE	REAC	330	153
huMAP3_00230.1	Regulation of expression of SLITs and ROBOs	14615	44976	10	P35268 Q9Y3U8	2	Regulation of expression of SLITs and ROBOs	REAC:R-HSA-9010553	0.0234015	REAC:R-HSA-376176	1	query_1	2	0.0120482	TRUE	REAC	1965	166
huMAP3_00230.1	Major pathway of rRNA processing in the nucleolus and cytosol	14615	44359	6	P35268 Q9Y3U8	2	Major pathway of rRNA processing in the nucleolus and cytosol	REAC:R-HSA-6791226	0.0275282	REAC:R-HSA-8868773	1	query_1	2	0.0111111	TRUE	REAC	1348	180
huMAP3_00230.1	rRNA processing in the nucleus and cytosol	14615	45667	6	P35268 Q9Y3U8	2	rRNA processing in the nucleus and cytosol	REAC:R-HSA-8868773	0.0306808	REAC:R-HSA-72312	1	query_1	2	0.0105263	TRUE	REAC	2656	190
huMAP3_00230.1	rRNA processing	14615	45665	6	P35268 Q9Y3U8	2	rRNA processing	REAC:R-HSA-72312	0.0340044	REAC:R-HSA-8953854	1	query_1	2	0.01	TRUE	REAC	2654	200
huMAP3_00230.1	Signaling by ROBO receptors	14615	45242	10	P35268 Q9Y3U8	2	Signaling by ROBO receptors	REAC:R-HSA-376176	0.0374988	REAC:R-HSA-422475	1	query_1	2	0.00952381	TRUE	REAC	2231	210
huMAP3_00233.1	DEAF1- complex	14615	63970	1	O75398	1	DEAF1- complex	CORUM:6310	0.0249718	CORUM:0000000	0.333333	query_1	3	1	TRUE	CORUM	2048	1
huMAP3_00234.1	A limitation of the ability to direct one's gaze above the horizontal meridian.	14615	74606	1	P02792 Q9UPW5	2	Upgaze palsy	HP:0025331	0.0201618	HP:0000511	0.222222	query_1	9	0.166667	TRUE	HP	9767	12
huMAP3_00235.1	Inactivation of CDC42 and RAC1	14615	44154	2	Q7Z6B7 O75044	2	Inactivation of CDC42 and RAC1	REAC:R-HSA-428543	4.78453e-05	REAC:R-HSA-376176	1	query_1	2	0.25	TRUE	REAC	1143	8
huMAP3_00235.1	Axon guidance	14615	42746	1	Q7Z6B7 O75044	2	Axon guidance	KEGG:04360	0.00191523	KEGG:00000	1	query_1	2	0.012987	TRUE	KEGG	305	154
huMAP3_00235.1	CDC42 GTPase cycle	14615	43272	3	Q7Z6B7 O75044	2	CDC42 GTPase cycle	REAC:R-HSA-9013148	0.0134565	REAC:R-HSA-9012999	1	query_1	2	0.015873	TRUE	REAC	261	126
huMAP3_00235.1	RAC1 GTPase cycle	14615	44796	4	Q7Z6B7 O75044	2	RAC1 GTPase cycle	REAC:R-HSA-9013149	0.0211938	REAC:R-HSA-9012999	1	query_1	2	0.0126582	TRUE	REAC	1785	158
huMAP3_00235.1	Signaling by ROBO receptors	14615	45242	2	Q7Z6B7 O75044	2	Signaling by ROBO receptors	REAC:R-HSA-376176	0.0374988	REAC:R-HSA-422475	1	query_1	2	0.00952381	TRUE	REAC	2231	210
huMAP3_00241.1	Calreticulin homo-oligomer complex	14615	63515	2	P27797	1	Calreticulin homo-oligomer complex	CORUM:5217	0.0249718	CORUM:0000000	0.5	query_1	2	1	TRUE	CORUM	1593	1
huMAP3_00241.1	Simultaneous enlargement of the liver and spleen.	14615	65909	3	P43235 P27797	2	Hepatosplenomegaly	HP:0001433	0.0309115	HP:0001744 HP:0002240	1	query_1	2	0.0148148	TRUE	HP	1070	135
huMAP3_00241.1	Assembly of Viral Components at the Budding Site	14615	43181	1	P27797	1	Assembly of Viral Components at the Budding Site	REAC:R-HSA-168316	0.049942	REAC:R-HSA-168268	0.5	query_1	2	0.5	TRUE	REAC	170	2
huMAP3_00241.1	Virus Assembly and Release	14615	45586	1	P27797	1	Virus Assembly and Release	REAC:R-HSA-168268	0.049942	REAC:R-HSA-168255	0.5	query_1	2	0.5	TRUE	REAC	2575	2
huMAP3_00241.1	An abnormally reduced degree of pneumatization (i.e., formation of air cells) in the mastoid process with respect to age-dependent norms.	14615	68762	4	P43235	1	Delayed pneumatization of the mastoid process	HP:0005906	0.0499437	HP:0000264	0.5	query_1	2	1	TRUE	HP	3923	1
huMAP3_00241.1	A mild form of conductive hearing impairment.	14615	70252	5	P43235	1	Mild conductive hearing impairment	HP:0008598	0.0499437	HP:0000405 HP:0012712	0.5	query_1	2	1	TRUE	HP	5413	1
huMAP3_00241.1	Shortening of the extremities affecting primarily the distal parts of the limbs (hands and feet) in relation to the other segments of the limbs.	14615	72147	6	P43235	1	Acromelia	HP:0010884	0.0499437	HP:0009815	0.5	query_1	2	1	TRUE	HP	7308	1
huMAP3_00243.1	Assembly and cell surface presentation of NMDA receptors	14615	43179	1	O14910 Q02410 P78352	3	Assembly and cell surface presentation of NMDA receptors	REAC:R-HSA-9609736	1.18162e-05	REAC:R-HSA-442755	0.75	query_1	4	0.0789474	TRUE	REAC	168	38
huMAP3_00243.1	Neurexins and neuroligins	14615	44550	1	O14910 Q02410 P78352	3	Neurexins and neuroligins	REAC:R-HSA-6794361	2.12537e-05	REAC:R-HSA-6794362	0.75	query_1	4	0.0652174	TRUE	REAC	1539	46
huMAP3_00243.1	LIN2-LIN7-SAP97-MINT1 complex	14615	63389	2	O14910 Q02410	2	LIN2-LIN7-SAP97-MINT1 complex	CORUM:3207	3.07521e-05	CORUM:0000000	0.5	query_1	4	0.5	TRUE	CORUM	1467	4
huMAP3_00243.1	Protein-protein interactions at synapses	14615	44778	1	O14910 Q02410 P78352	3	Protein-protein interactions at synapses	REAC:R-HSA-6794362	7.65477e-05	REAC:R-HSA-112316	0.75	query_1	4	0.0428571	TRUE	REAC	1767	70
huMAP3_00243.1	Activation of NMDA receptors and postsynaptic events	14615	43097	1	O14910 Q02410 P78352	3	Activation of NMDA receptors and postsynaptic events	REAC:R-HSA-442755	0.000114832	REAC:R-HSA-112314	0.75	query_1	4	0.0375	TRUE	REAC	86	80
huMAP3_00243.1	Neurotransmitter receptors and postsynaptic signal transmission	14615	44557	1	O14910 Q02410 P78352	3	Neurotransmitter receptors and postsynaptic signal transmission	REAC:R-HSA-112314	0.00089781	REAC:R-HSA-112315	0.75	query_1	4	0.0189873	TRUE	REAC	1546	158
huMAP3_00243.1	Transmission across Chemical Synapses	14615	45514	1	O14910 Q02410 P78352	3	Transmission across Chemical Synapses	REAC:R-HSA-112315	0.00190781	REAC:R-HSA-112316	0.75	query_1	4	0.0147783	TRUE	REAC	2503	203
huMAP3_00243.1	Dopamine Neurotransmitter Release Cycle	14615	43765	1	O14910 Q02410	2	Dopamine Neurotransmitter Release Cycle	REAC:R-HSA-212676	0.00214931	REAC:R-HSA-112310	0.5	query_1	4	0.0952381	TRUE	REAC	754	21
huMAP3_00243.1	Neuronal System	14615	44553	1	O14910 Q02410 P78352	3	Neuronal System	REAC:R-HSA-112316	0.00603407	REAC:0000000	0.75	query_1	4	0.0100671	TRUE	REAC	1542	298
huMAP3_00243.1	Neurotransmitter release cycle	14615	44558	1	O14910 Q02410	2	Neurotransmitter release cycle	REAC:R-HSA-112310	0.0071839	REAC:R-HSA-112315	0.5	query_1	4	0.0526316	TRUE	REAC	1547	38
huMAP3_00243.1	Cell lineage map for neuronal differentiation	14615	46489	8	O14910 P78352	2	Cell lineage map for neuronal differentiation	WP:WP5417	0.00926283	WP:000000	0.5	query_1	4	0.0232558	TRUE	WP	804	86
huMAP3_00243.1	APC-DLG4 complex	14615	62779	3	P78352	1	APC-DLG4 complex	CORUM:1909	0.0249718	CORUM:0000000	0.25	query_1	4	1	TRUE	CORUM	857	1
huMAP3_00243.1	DLG4-DLGAP1-SHANK3 complex	14615	63974	4	P78352	1	DLG4-DLGAP1-SHANK3 complex	CORUM:6321	0.0249718	CORUM:0000000	0.25	query_1	4	1	TRUE	CORUM	2052	1
huMAP3_00243.1	VAM1-VELI1 complex	14615	62511	5	O14910	1	VAM1-VELI1 complex	CORUM:1089	0.0499386	CORUM:0000000	0.25	query_1	4	0.5	TRUE	CORUM	589	2
huMAP3_00243.1	LIN2-LIN7 complex	14615	63390	6	O14910	1	LIN2-LIN7 complex	CORUM:3208	0.0499386	CORUM:0000000	0.25	query_1	4	0.5	TRUE	CORUM	1468	2
huMAP3_00243.1	DLGAP1-DLG4-DYNLL2 complex	14615	64631	7	P78352	1	DLGAP1-DLG4-DYNLL2 complex	CORUM:7234	0.0499386	CORUM:0000000	0.25	query_1	4	0.5	TRUE	CORUM	2709	2
huMAP3_00245.1	Methylation pathways	14615	46519	11	Q00266 P31153	2	Methylation pathways	WP:WP704	4.25637e-06	WP:000000	1	query_1	2	0.4	TRUE	WP	834	5
huMAP3_00245.1	Methylation	14615	44413	7	Q00266 P31153	2	Methylation	REAC:R-HSA-156581	6.15154e-05	REAC:R-HSA-156580	1	query_1	2	0.222222	TRUE	REAC	1402	9
huMAP3_00245.1	Methionine de novo and salvage pathway	14615	45905	12	Q00266 P31153	2	Methionine de novo and salvage pathway	WP:WP3580	8.0871e-05	WP:000000	1	query_1	2	0.1	TRUE	WP	220	20
huMAP3_00245.1	Cysteine and methionine metabolism	14615	42471	4	Q00266 P31153	2	Cysteine and methionine metabolism	KEGG:00270	0.00016826	KEGG:00000	1	query_1	2	0.0434783	TRUE	KEGG	30	46
huMAP3_00245.1	Biosynthesis of amino acids	14615	42629	5	Q00266 P31153	2	Biosynthesis of amino acids	KEGG:01230	0.000359442	KEGG:00000	1	query_1	2	0.0298507	TRUE	KEGG	188	67
huMAP3_00245.1	One carbon metabolism and related pathways	14615	45991	13	Q00266 P31153	2	One carbon metabolism and related pathways	WP:WP3940	0.00038435	WP:000000	1	query_1	2	0.0465116	TRUE	WP	306	43
huMAP3_00245.1	"Catalysis of the reaction: ATP + L-methionine + H2O = phosphate + diphosphate + S-adenosyl-L-methionine." [EC:2.5.1.6]	14615	814	1	Q00266 P31153	2	methionine adenosyltransferase activity	GO:0004478	0.000468201	GO:0016765	1	query_1	2	1	TRUE	GO:MF	814	2
huMAP3_00245.1	Trans sulfuration one carbon metabolism and related pathways	14615	45813	14	Q00266 P31153	2	Trans sulfuration one carbon metabolism and related pathways	WP:WP2525	0.000632071	WP:000000	1	query_1	2	0.0363636	TRUE	WP	128	55
huMAP3_00245.1	"A multimeric enzyme complex composed of variable numbers of catalytic alpha subunits, and noncatalytic beta subunits. The beta subunits are believed to have a regulatory function. The enzyme complex catalyzes the synthesis of S-adenosylmethionine (AdoMet), which is the major methyl group donor, participating in the methylation of proteins, DNA, RNA, phospholipids, and other small molecules." [GO…	14615	40612	2	Q00266 P31153	2	methionine adenosyltransferase complex	GO:0048269	0.0014046	GO:0140535 GO:1990234	1	query_1	2	0.666667	TRUE	GO:CC	2229	3
huMAP3_00245.1	Biosynthesis of cofactors	14615	42631	6	Q00266 P31153	2	Biosynthesis of cofactors	KEGG:01240	0.00144866	KEGG:00000	1	query_1	2	0.0149254	TRUE	KEGG	190	134
huMAP3_00245.1	"The chemical reactions and pathways resulting in the formation of S-adenosylmethionine, S-(5'-adenosyl)-L-methionine, an important intermediate in one-carbon metabolism." [GOC:go_curators, ISBN:0198506732]	14615	13501	3	Q00266 P31153	2	S-adenosylmethionine biosynthetic process	GO:0006556	0.0028092	GO:0044272 GO:0046500 GO:1901576	1	query_1	2	0.5	TRUE	GO:BP	2303	4
huMAP3_00245.1	Phase II - Conjugation of compounds	14615	44699	7	Q00266 P31153	2	Phase II - Conjugation of compounds	REAC:R-HSA-156580	0.00539969	REAC:R-HSA-211859	1	query_1	2	0.025	TRUE	REAC	1688	80
huMAP3_00245.1	"The chemical reactions and pathways involving S-adenosylmethionine, S-(5'-adenosyl)-L-methionine, an important intermediate in one-carbon metabolism." [GOC:go_curators, ISBN:0198506732]	14615	23807	3	Q00266 P31153	2	S-adenosylmethionine metabolic process	GO:0046500	0.0168552	GO:0006790 GO:0071704	1	query_1	2	0.222222	TRUE	GO:BP	12609	9
huMAP3_00245.1	Biological oxidations	14615	43231	7	Q00266 P31153	2	Biological oxidations	REAC:R-HSA-211859	0.0225608	REAC:R-HSA-1430728	1	query_1	2	0.0122699	TRUE	REAC	220	163
huMAP3_00245.1	Methionine adenosyltransferase alpha1 beta-v1	14615	64603	9	Q00266	1	Methionine adenosyltransferase alpha1 beta-v1	CORUM:7197	0.0249718	CORUM:0000000	0.5	query_1	2	1	TRUE	CORUM	2681	1
huMAP3_00245.1	Defective MAT1A causes MATD	14615	43575	8	Q00266	1	Defective MAT1A causes MATD	REAC:R-HSA-5579024	0.0249718	REAC:R-HSA-5579029	0.5	query_1	2	1	TRUE	REAC	564	1
huMAP3_00245.1	Methionine adenosyltransferase alpha2 beta-v1	14615	64598	10	P31153	1	Methionine adenosyltransferase alpha2 beta-v1	CORUM:7191	0.049942	CORUM:0000000	0.5	query_1	2	0.5	TRUE	CORUM	2676	2
huMAP3_00251.1	RAB geranylgeranylation	14615	44795	1	Q8WUD1 P61019	2	RAB geranylgeranylation	REAC:R-HSA-8873719	0.0128584	REAC:R-HSA-597592	0.666667	query_1	3	0.0322581	TRUE	REAC	1784	62
huMAP3_00252.1	Other glycan degradation	14615	42505	1	Q9HCG7	1	Other glycan degradation	KEGG:00511	0.0403664	KEGG:00000	0.5	query_1	2	0.0588235	TRUE	KEGG	64	17
huMAP3_00252.1	A lack of coordination of arm movement manifested by undershoot or overshoot of the intended position of the arm.	14615	74131	2	Q9HCG7	1	Upper limb dysmetria	HP:0020036	0.0499437	HP:0002406	0.5	query_1	2	1	TRUE	HP	9292	1
huMAP3_00253.1	Mitochondrial gene expression	14615	45976	1	Q06546 Q06547	2	Mitochondrial gene expression	WP:WP391	0.000390165	WP:000000	0.5	query_1	4	0.111111	TRUE	WP	291	18
huMAP3_00253.1	Hematopoietic stem cell gene regulation by GABP alpha beta complex	14615	45935	2	Q06546 Q06547	2	Hematopoietic stem cell gene regulation by GABP alpha beta complex	WP:WP3657	0.000436026	WP:000000	0.5	query_1	4	0.105263	TRUE	WP	250	19
huMAP3_00253.1	Myometrial relaxation and contraction pathways	14615	45871	3	Q06546 Q06547	2	Myometrial relaxation and contraction pathways	WP:WP289	0.0214907	WP:000000	0.5	query_1	4	0.0152672	TRUE	WP	186	131
huMAP3_00257.1	Collagen biosynthesis and modifying enzymes	14615	43382	16	P53420 Q14031 Q05707 P08572 Q02809	5	Collagen biosynthesis and modifying enzymes	REAC:R-HSA-1650814	7.59807e-11	REAC:R-HSA-1474290	1	query_1	5	0.0961538	TRUE	REAC	371	52
huMAP3_00257.1	Collagen formation	14615	43385	16	P53420 Q14031 Q05707 P08572 Q02809	5	Collagen formation	REAC:R-HSA-1474290	4.09043e-10	REAC:R-HSA-1474244	1	query_1	5	0.0694444	TRUE	REAC	374	72
huMAP3_00257.1	Collagen chain trimerization	14615	43383	16	P53420 Q14031 Q05707 P08572	4	Collagen chain trimerization	REAC:R-HSA-8948216	1.16895e-08	REAC:R-HSA-1650814	0.8	query_1	5	0.133333	TRUE	REAC	372	30
huMAP3_00257.1	Assembly of collagen fibrils and other multimeric structures	14615	43183	16	P53420 Q14031 Q05707 P08572	4	Assembly of collagen fibrils and other multimeric structures	REAC:R-HSA-2022090	7.60098e-08	REAC:R-HSA-1474290	0.8	query_1	5	0.0851064	TRUE	REAC	172	47
huMAP3_00257.1	Collagen degradation	14615	43384	16	P53420 Q14031 Q05707 P08572	4	Collagen degradation	REAC:R-HSA-1442490	9.02805e-08	REAC:R-HSA-1474228	0.8	query_1	5	0.0816327	TRUE	REAC	373	49
huMAP3_00257.1	Protein digestion and absorption	14615	42846	6	P53420 Q14031 Q05707 P08572	4	Protein digestion and absorption	KEGG:04974	1.10031e-07	KEGG:00000	0.8	query_1	5	0.057971	TRUE	KEGG	405	69
huMAP3_00257.1	Extracellular matrix organization	14615	43869	16	P53420 Q14031 Q05707 P08572 Q02809	5	Extracellular matrix organization	REAC:R-HSA-1474244	1.43622e-07	REAC:0000000	1	query_1	5	0.0219298	TRUE	REAC	858	228
huMAP3_00257.1	Anchoring fibril formation	14615	43152	16	P53420 Q14031 P08572	3	Anchoring fibril formation	REAC:R-HSA-2214320	8.91627e-07	REAC:R-HSA-2022090	0.6	query_1	5	0.230769	TRUE	REAC	141	13
huMAP3_00257.1	"A protein complex consisting of three collagen chains assembled into a left-handed triple helix. These trimers typically assemble into higher order structures." [GOC:dos, GOC:mah, ISBN:0721639976, PMID:19693541, PMID:21421911]	14615	38584	2	P53420 Q14031 Q05707 P08572	4	collagen trimer	GO:0005581	1.16378e-06	GO:0032991	0.8	query_1	5	0.173913	TRUE	GO:CC	201	23
huMAP3_00257.1	Crosslinking of collagen fibrils	14615	43414	16	P53420 Q14031 P08572	3	Crosslinking of collagen fibrils	REAC:R-HSA-2243919	1.74531e-06	REAC:R-HSA-2022090	0.6	query_1	5	0.1875	TRUE	REAC	403	16
huMAP3_00257.1	Degradation of the extracellular matrix	14615	43714	16	P53420 Q14031 Q05707 P08572	4	Degradation of the extracellular matrix	REAC:R-HSA-1474228	2.0306e-06	REAC:R-HSA-1474244	0.8	query_1	5	0.0380952	TRUE	REAC	703	105
huMAP3_00257.1	"A constituent of the extracellular matrix that enables the matrix to resist longitudinal stress." [GOC:mah, ISBN:0815316194]	14615	3825	1	P53420 Q14031 Q05707 P08572	4	extracellular matrix structural constituent conferring tensile strength	GO:0030020	3.12048e-06	GO:0005201	0.8	query_1	5	0.137931	TRUE	GO:MF	3825	29
huMAP3_00257.1	Laminin interactions	14615	44279	16	P53420 Q14031 P08572	3	Laminin interactions	REAC:R-HSA-3000157	9.10581e-06	REAC:R-HSA-1474244	0.6	query_1	5	0.111111	TRUE	REAC	1268	27
huMAP3_00257.1	"A collagen heterotrimer containing type IV alpha chains; [alpha1(IV)]2alpha2(IV) trimers are commonly observed, although more type IV alpha chains exist and may be present in type IV trimers; type IV collagen triple helices associate to form 3 dimensional nets within basement membranes." [ISBN:0721639976, PMID:19693541, PMID:21421911]	14615	38590	2	P53420 Q14031 P08572	3	collagen type IV trimer	GO:0005587	9.61003e-06	GO:0098642 GO:0098651	0.6	query_1	5	0.6	TRUE	GO:CC	207	5
huMAP3_00257.1	"Any collagen timer that is part of a basement membrane." [GOC:dos, PMID:21421911]	14615	41616	2	P53420 Q14031 P08572	3	basement membrane collagen trimer	GO:0098651	1.92181e-05	GO:0005581 GO:0005604	0.6	query_1	5	0.5	TRUE	GO:CC	3233	6
huMAP3_00257.1	"A supramolecular complex that consists of collagen triple helices associated to form a network." [GOC:dos, PMID:21421911]	14615	41612	2	P53420 Q14031 P08572	3	collagen network	GO:0098645	3.36282e-05	GO:0098644 GO:0099081	0.6	query_1	5	0.428571	TRUE	GO:CC	3229	7
huMAP3_00257.1	"A collagen trimer that forms networks." [PMID:21421911]	14615	41609	2	P53420 Q14031 P08572	3	network-forming collagen trimer	GO:0098642	3.36282e-05	GO:0005581 GO:0098645	0.6	query_1	5	0.428571	TRUE	GO:CC	3226	7
huMAP3_00257.1	ECM-receptor interaction	14615	42755	7	P53420 Q14031 P08572	3	ECM-receptor interaction	KEGG:04512	4.44119e-05	KEGG:00000	0.6	query_1	5	0.0447761	TRUE	KEGG	314	67
huMAP3_00257.1	Non-integrin membrane-ECM interactions	14615	44566	16	P53420 Q14031 P08572	3	Non-integrin membrane-ECM interactions	REAC:R-HSA-3000171	5.3728e-05	REAC:R-HSA-1474244	0.6	query_1	5	0.0625	TRUE	REAC	1555	48
huMAP3_00257.1	Amoebiasis	14615	42879	8	P53420 Q14031 P08572	3	Amoebiasis	KEGG:05146	9.46922e-05	KEGG:00000	0.6	query_1	5	0.0348837	TRUE	KEGG	438	86
huMAP3_00257.1	Small cell lung cancer	14615	42914	9	P53420 Q14031 P08572	3	Small cell lung cancer	KEGG:05222	9.46922e-05	KEGG:00000	0.6	query_1	5	0.0348837	TRUE	KEGG	473	86
huMAP3_00257.1	ECM proteoglycans	14615	43796	16	P53420 Q14031 P08572	3	ECM proteoglycans	REAC:R-HSA-3000178	9.57519e-05	REAC:R-HSA-1474244	0.6	query_1	5	0.0517241	TRUE	REAC	785	58
huMAP3_00257.1	AGE-RAGE signaling pathway in diabetic complications	14615	42831	10	P53420 Q14031 P08572	3	AGE-RAGE signaling pathway in diabetic complications	KEGG:04933	9.8064e-05	KEGG:00000	0.6	query_1	5	0.0344828	TRUE	KEGG	390	87
huMAP3_00257.1	Integrin cell surface interactions	14615	44193	16	P53420 Q14031 P08572	3	Integrin cell surface interactions	REAC:R-HSA-216083	0.000123167	REAC:R-HSA-1474244	0.6	query_1	5	0.047619	TRUE	REAC	1182	63
huMAP3_00257.1	Small cell lung cancer	14615	46168	21	P53420 Q14031 P08572	3	Small cell lung cancer	WP:WP4658	0.000135925	WP:000000	0.6	query_1	5	0.0337079	TRUE	WP	483	89
huMAP3_00257.1	Relaxin signaling pathway	14615	42824	11	P53420 Q14031 P08572	3	Relaxin signaling pathway	KEGG:04926	0.000188472	KEGG:00000	0.6	query_1	5	0.0277778	TRUE	KEGG	383	108
huMAP3_00257.1	A conical projection of the anterior surface of the lens, occurring as a developmental anomaly.	14615	72742	19	P53420 Q14031	2	Anterior lenticonus	HP:0011501	0.000192385	HP:0001142	0.4	query_1	5	0.666667	TRUE	HP	7903	3
huMAP3_00257.1	"A complex of collagen trimers such as a fibril or collagen network." [GOC:dos]	14615	41611	2	P53420 Q14031 P08572	3	complex of collagen trimers	GO:0098644	0.000349482	GO:0062023 GO:0099080	0.6	query_1	5	0.214286	TRUE	GO:CC	3228	14
huMAP3_00257.1	Epithelial to mesenchymal transition in colorectal cancer	14615	46061	22	P53420 Q14031 P08572	3	Epithelial to mesenchymal transition in colorectal cancer	WP:WP4239	0.000446446	WP:000000	0.6	query_1	5	0.0227273	TRUE	WP	376	132
huMAP3_00257.1	Focal adhesion	14615	42754	12	P53420 Q14031 P08572	3	Focal adhesion	KEGG:04510	0.000777653	KEGG:00000	0.6	query_1	5	0.017341	TRUE	KEGG	313	173
huMAP3_00257.1	"The action of a molecule that contributes to the structural integrity of the extracellular matrix." [GOC:mah]	14615	1350	1	P53420 Q14031 Q05707 P08572	4	extracellular matrix structural constituent	GO:0005201	0.000872617	GO:0005198	0.8	query_1	5	0.0350877	TRUE	GO:MF	1350	114
huMAP3_00257.1	Focal adhesion	14615	45880	23	P53420 Q14031 P08572	3	Focal adhesion	WP:WP306	0.00100626	WP:000000	0.6	query_1	5	0.017341	TRUE	WP	195	173
huMAP3_00257.1	A conical projection of the anterior or posterior surface of the lens, occurring as a developmental anomaly.	14615	65735	19	P53420 Q14031	2	Lenticonus	HP:0001142	0.00134596	HP:0011526	0.4	query_1	5	0.285714	TRUE	HP	896	7
huMAP3_00257.1	Focal adhesion PI3K Akt mTOR signaling pathway	14615	45985	24	P53420 Q14031 P08572	3	Focal adhesion PI3K Akt mTOR signaling pathway	WP:WP3932	0.00295696	WP:000000	0.6	query_1	5	0.0120968	TRUE	WP	300	248
huMAP3_00257.1	PI3K-Akt signaling pathway	14615	42726	13	P53420 Q14031 P08572	3	PI3K-Akt signaling pathway	KEGG:04151	0.00349664	KEGG:00000	0.6	query_1	5	0.0104895	TRUE	KEGG	285	286
huMAP3_00257.1	Human papillomavirus infection	14615	42887	14	P53420 Q14031 P08572	3	Human papillomavirus infection	KEGG:05165	0.00379628	KEGG:00000	0.6	query_1	5	0.0102041	TRUE	KEGG	446	294
huMAP3_00257.1	PI3K Akt signaling pathway	14615	46036	25	P53420 Q14031 P08572	3	PI3K Akt signaling pathway	WP:WP4172	0.00385309	WP:000000	0.6	query_1	5	0.0110701	TRUE	WP	351	271
huMAP3_00257.1	"A process that is carried out at the cellular level which results in the assembly, arrangement of constituent parts, or disassembly of an extracellular matrix." [GOC:mah]	14615	18142	4	P53420 Q14031 Q05707 P08572	4	extracellular matrix organization	GO:0030198	0.00458955	GO:0043062 GO:0045229	0.8	query_1	5	0.0232558	TRUE	GO:BP	6944	172
huMAP3_00257.1	"A process that is carried out at the cellular level which results in the assembly, arrangement of constituent parts, or disassembly of structures in the space external to the outermost structure of a cell. For cells without external protective or external encapsulating structures this refers to space outside of the plasma membrane, and also covers the host cell environment outside an intracellul…	14615	22057	4	P53420 Q14031 Q05707 P08572	4	extracellular structure organization	GO:0043062	0.00458955	GO:0016043	0.8	query_1	5	0.0232558	TRUE	GO:BP	10859	172
huMAP3_00257.1	"A process that is carried out at the cellular level which results in the assembly, arrangement of constituent parts, or disassembly of external structures that lie outside the plasma membrane and surround the entire cell." [GOC:ai, GOC:dph, GOC:jl, GOC:mah]	14615	22931	4	P53420 Q14031 Q05707 P08572	4	external encapsulating structure organization	GO:0045229	0.00480819	GO:0016043	0.8	query_1	5	0.0229885	TRUE	GO:BP	11733	174
huMAP3_00257.1	An abnormal shape of the lens.	14615	72767	19	P53420 Q14031	2	Abnormality of lens shape	HP:0011526	0.00499516	HP:0000517	0.4	query_1	5	0.153846	TRUE	HP	7928	13
huMAP3_00257.1	NCAM1 interactions	14615	44475	17	P53420 P08572	2	NCAM1 interactions	REAC:R-HSA-419037	0.00531743	REAC:R-HSA-375165	0.4	query_1	5	0.0740741	TRUE	REAC	1464	27
huMAP3_00257.1	"A collagen-containing extracellular matrix consisting of a thin layer of dense material found in various animal tissues interposed between the cells and the adjacent connective tissue. It consists of the basal lamina plus an associated layer of reticulin fibers." [ISBN:0198547684, PMID:22505934]	14615	38606	2	P53420 Q14031 P08572	3	basement membrane	GO:0005604	0.00946062	GO:0062023	0.6	query_1	5	0.075	TRUE	GO:CC	223	40
huMAP3_00257.1	Pleural mesothelioma	14615	46312	26	P53420 Q14031 P08572	3	Pleural mesothelioma	WP:WP5087	0.00989167	WP:000000	0.6	query_1	5	0.00806452	TRUE	WP	627	372
huMAP3_00257.1	NCAM signaling for neurite out-growth	14615	44474	17	P53420 P08572	2	NCAM signaling for neurite out-growth	REAC:R-HSA-375165	0.0130168	REAC:R-HSA-422475	0.4	query_1	5	0.047619	TRUE	REAC	1463	42
huMAP3_00257.1	Pathways in cancer	14615	42894	15	P53420 Q14031 P08572	3	Pathways in cancer	KEGG:05200	0.01309	KEGG:00000	0.6	query_1	5	0.00672646	TRUE	KEGG	453	446
huMAP3_00257.1	Signaling by PDGF	14615	45232	18	P53420 P08572	2	Signaling by PDGF	REAC:R-HSA-186797	0.0170394	REAC:R-HSA-9006934	0.4	query_1	5	0.0416667	TRUE	REAC	2221	48
huMAP3_00257.1	"The volume enclosed by the membranes of the endoplasmic reticulum." [ISBN:0198547684]	14615	38736	3	P53420 Q14031 Q05707 P08572	4	endoplasmic reticulum lumen	GO:0005788	0.0196469	GO:0005783 GO:0070013	0.8	query_1	5	0.0161943	TRUE	GO:CC	353	247
huMAP3_00257.1	A tumor (abnormal growth of tissue) of the esophagus.	14615	81101	20	Q14031 Q05707	2	Esophageal neoplasm	HP:0100751	0.0207762	HP:0002031 HP:0007378 HP:0012288	0.4	query_1	5	0.0769231	TRUE	HP	16262	26
huMAP3_00257.1	A tumor (abnormal growth of tissue) of the head and neck region with origin in the lip, oral cavity, nasal cavity, paranasal sinuses, pharynx, or larynx.	14615	73519	20	Q14031 Q05707	2	Neoplasm of head and neck	HP:0012288	0.0337209	HP:0011793	0.4	query_1	5	0.0606061	TRUE	HP	8680	33
huMAP3_00257.1	"An extracellular matrix consisting mainly of proteins (especially collagen) and glycosaminoglycans (mostly as proteoglycans) that provides not only essential physical scaffolding for the cellular constituents but can also initiate crucial biochemical and biomechanical cues required for tissue morphogenesis, differentiation and homeostasis. The components are secreted by cells in the vicinity and…	14615	40743	2	P53420 Q14031 Q05707 P08572	4	collagen-containing extracellular matrix	GO:0062023	0.0433888	GO:0031012	0.8	query_1	5	0.013289	TRUE	GO:CC	2360	301
huMAP3_00257.1	"The series of molecular signals initiated by collagen binding to its receptor on the surface of a target cell where the receptor possesses tyrosine kinase activity, and ending with the regulation of a downstream cellular process, e.g. transcription." [GOC:bf, GOC:uh, PMID:15888913, PMID:16626936]	14615	21218	5	Q14031 P08572	2	collagen-activated tyrosine kinase receptor signaling pathway	GO:0038063	0.0468008	GO:0007169 GO:0038065	0.4	query_1	5	0.4	TRUE	GO:BP	10020	5
huMAP3_00258.1	Rnase/Mrp complex	14615	61987	3	P78346 Q969H6	2	Rnase/Mrp complex	CORUM:123	0.000230514	CORUM:0000000	0.5	query_1	4	0.2	TRUE	CORUM	65	10
huMAP3_00258.1	Ribosome biogenesis in eukaryotes	14615	42648	1	P78346 Q969H6	2	Ribosome biogenesis in eukaryotes	KEGG:03008	0.00654897	KEGG:00000	0.5	query_1	4	0.0273973	TRUE	KEGG	207	73
huMAP3_00258.1	tRNA processing in the nucleus	14615	45678	2	P78346 Q969H6	2	tRNA processing in the nucleus	REAC:R-HSA-6784531	0.0151515	REAC:R-HSA-72306	0.5	query_1	4	0.0363636	TRUE	REAC	2667	55
huMAP3_00258.1	tRNA processing	14615	45676	2	P78346 Q969H6	2	tRNA processing	REAC:R-HSA-72306	0.0492961	REAC:R-HSA-8953854	0.5	query_1	4	0.020202	TRUE	REAC	2665	99
huMAP3_00261.1	"A proton-transporting ATP synthase complex found in the mitochondrial membrane." [GOC:mah, GOC:mtg_sensu]	14615	38705	1	P48047 Q96IX5 P56134	3	mitochondrial proton-transporting ATP synthase complex	GO:0005753	0.00012784	GO:0045259 GO:0098800	1	query_1	3	0.142857	TRUE	GO:CC	322	21
huMAP3_00261.1	"A proton-transporting two-sector ATPase complex that catalyzes the phosphorylation of ADP to ATP during oxidative phosphorylation. The complex comprises a membrane sector (F0) that carries out proton transport and a cytoplasmic compartment sector (F1) that catalyzes ATP synthesis by a rotational mechanism; the extramembrane sector (containing 3 a and 3 b subunits) is connected via the d-subunit …	14615	40542	1	P48047 Q96IX5 P56134	3	proton-transporting ATP synthase complex	GO:0045259	0.00012784	GO:0016469	1	query_1	3	0.142857	TRUE	GO:CC	2159	21
huMAP3_00261.1	F1F0-ATP synthase, mitochondrial	14615	62240	7	P48047 P56134	2	F1F0-ATP synthase, mitochondrial	CORUM:563	0.000225454	CORUM:0000000	0.666667	query_1	3	0.166667	TRUE	CORUM	318	12
huMAP3_00261.1	Formation of ATP by chemiosmotic coupling	14615	43924	5	P48047 P56134	2	Formation of ATP by chemiosmotic coupling	REAC:R-HSA-163210	0.00104246	REAC:R-HSA-163200	0.666667	query_1	3	0.111111	TRUE	REAC	913	18
huMAP3_00261.1	"A large protein complex that catalyzes the synthesis or hydrolysis of ATP by a rotational mechanism, coupled to the transport of protons across a membrane. The complex comprises a membrane sector (F0, V0, or A0) that carries out proton transport and a cytoplasmic compartment sector (F1, V1, or A1) that catalyzes ATP synthesis or hydrolysis. Two major types have been characterized: V-type ATPases…	14615	39126	1	P48047 Q96IX5 P56134	3	proton-transporting two-sector ATPase complex	GO:0016469	0.00127301	GO:0098796 GO:1904949	1	query_1	3	0.0681818	TRUE	GO:CC	743	44
huMAP3_00261.1	Oxidative phosphorylation	14615	46504	8	P48047 P56134	2	Oxidative phosphorylation	WP:WP623	0.00193308	WP:000000	0.666667	query_1	3	0.0338983	TRUE	WP	819	59
huMAP3_00261.1	Cristae formation	14615	43411	6	P48047 P56134	2	Cristae formation	REAC:R-HSA-8949613	0.00296224	REAC:R-HSA-1592230	0.666667	query_1	3	0.0666667	TRUE	REAC	400	30
huMAP3_00261.1	"The transport of protons across a membrane to generate an electrochemical gradient (proton-motive force) that powers ATP synthesis." [ISBN:0716731363]	14615	16320	2	P48047 Q96IX5 P56134	3	proton motive force-driven ATP synthesis	GO:0015986	0.00526161	GO:0006754	1	query_1	3	0.0428571	TRUE	GO:BP	5122	70
huMAP3_00261.1	Electron transport chain OXPHOS system in mitochondria	14615	45690	9	P48047 P56134	2	Electron transport chain OXPHOS system in mitochondria	WP:WP111	0.00536035	WP:000000	0.666667	query_1	3	0.0204082	TRUE	WP	5	98
huMAP3_00261.1	Oxidative phosphorylation	14615	42459	3	P48047 P56134	2	Oxidative phosphorylation	KEGG:00190	0.00560359	KEGG:00000	0.666667	query_1	3	0.0163934	TRUE	KEGG	18	122
huMAP3_00261.1	"The chemical reactions and pathways resulting in the formation of ATP, adenosine 5'-triphosphate, a universally important coenzyme and enzyme regulator." [GOC:go_curators, ISBN:0198506732]	14615	13677	2	P48047 Q96IX5 P56134	3	ATP biosynthetic process	GO:0006754	0.00851239	GO:0009152 GO:0009206 GO:0046034	1	query_1	3	0.0365854	TRUE	GO:BP	2479	82
huMAP3_00261.1	"The chemical reactions and pathways resulting in the formation of purine nucleoside triphosphate, a compound consisting of a purine base linked to a ribose or deoxyribose sugar esterified with triphosphate on the sugar." [GOC:go_curators, ISBN:0198506732]	14615	14547	2	P48047 Q96IX5 P56134	3	purine nucleoside triphosphate biosynthetic process	GO:0009145	0.0091587	GO:0009142 GO:0009144	1	query_1	3	0.0357143	TRUE	GO:BP	3349	84
huMAP3_00261.1	"The chemical reactions and pathways resulting in the formation of purine ribonucleoside triphosphate, a compound consisting of a purine base linked to a ribose sugar esterified with triphosphate on the sugar." [GOC:go_curators, ISBN:0198506732]	14615	14607	2	P48047 Q96IX5 P56134	3	purine ribonucleoside triphosphate biosynthetic process	GO:0009206	0.0091587	GO:0009145 GO:0009201 GO:0009205	1	query_1	3	0.0357143	TRUE	GO:BP	3409	84
huMAP3_00261.1	"The chemical reactions and pathways resulting in the formation of a ribonucleoside triphosphate, a compound consisting of a nucleobase linked to a ribose sugar esterified with triphosphate on the sugar." [GOC:go_curators, ISBN:0198506732]	14615	14602	2	P48047 Q96IX5 P56134	3	ribonucleoside triphosphate biosynthetic process	GO:0009201	0.0109158	GO:0009142 GO:0009199	1	query_1	3	0.0337079	TRUE	GO:BP	3404	89
huMAP3_00261.1	"The chemical reactions and pathways resulting in the formation of a nucleoside triphosphate, a compound consisting of a nucleobase linked to a deoxyribose or ribose sugar esterified with triphosphate on the sugar." [GOC:go_curators, ISBN:0198506732]	14615	14544	2	P48047 Q96IX5 P56134	3	nucleoside triphosphate biosynthetic process	GO:0009142	0.0120708	GO:0009141 GO:1901293	1	query_1	3	0.0326087	TRUE	GO:BP	3346	92
huMAP3_00261.1	Thermogenesis	14615	42790	4	P48047 P56134	2	Thermogenesis	KEGG:04714	0.0158143	KEGG:00000	0.666667	query_1	3	0.0097561	TRUE	KEGG	349	205
huMAP3_00261.1	Mitochondrial biogenesis	14615	44430	6	P48047 P56134	2	Mitochondrial biogenesis	REAC:R-HSA-1592230	0.024826	REAC:R-HSA-1852241	0.666667	query_1	3	0.0232558	TRUE	REAC	1419	86
huMAP3_00261.1	"A protein complex which is capable of ATPase activity." [GO_REF:0000088, GOC:bhm, GOC:TermGenie, PMID:9606181]	14615	42096	1	P48047 Q96IX5 P56134	3	ATPase complex	GO:1904949	0.0420995	GO:1902494	1	query_1	3	0.0215827	TRUE	GO:CC	3713	139
huMAP3_00261.1	Respiratory electron transport, ATP synthesis by chemiosmotic coupling, and heat production by uncoupling proteins.	14615	45026	5	P48047 P56134	2	Respiratory electron transport, ATP synthesis by chemiosmotic coupling, and heat production by uncoupling proteins.	REAC:R-HSA-163200	0.0492333	REAC:R-HSA-1428517	0.666667	query_1	3	0.0165289	TRUE	REAC	2015	121
huMAP3_00261.1	"Any protein complex that is part of the inner mitochondrial membrane." [GOC:dos]	14615	41645	1	P48047 Q96IX5 P56134	3	inner mitochondrial membrane protein complex	GO:0098800	0.0498541	GO:0005743 GO:0098796 GO:0098798	1	query_1	3	0.0204082	TRUE	GO:CC	3262	147
huMAP3_00266.1	CRLR-RAMP2 complex	14615	63342	1	O60895	1	CRLR-RAMP2 complex	CORUM:3140	0.049942	CORUM:0000000	0.5	query_1	2	0.5	TRUE	CORUM	1420	2
huMAP3_00267.1	COPII-mediated vesicle transport	14615	43283	4	Q96JE7 O94979 P55735	3	COPII-mediated vesicle transport	REAC:R-HSA-204005	5.03513e-05	REAC:R-HSA-199977	0.75	query_1	4	0.0491803	TRUE	REAC	272	61
huMAP3_00267.1	"The lipid bilayer surrounding a coated vesicle." [GOC:mah]	14615	39334	1	Q96JE7 O94979 P55735 Q96KG9	4	coated vesicle membrane	GO:0030662	0.000491308	GO:0030135 GO:0030659 GO:0098588	1	query_1	4	0.0272109	TRUE	GO:CC	951	147
huMAP3_00267.1	ER to Golgi Anterograde Transport	14615	43807	4	Q96JE7 O94979 P55735	3	ER to Golgi Anterograde Transport	REAC:R-HSA-199977	0.000664789	REAC:R-HSA-199991 REAC:R-HSA-948021	0.75	query_1	4	0.020979	TRUE	REAC	796	143
huMAP3_00267.1	Transport to the Golgi and subsequent modification	14615	45538	4	Q96JE7 O94979 P55735	3	Transport to the Golgi and subsequent modification	REAC:R-HSA-948021	0.00115921	REAC:R-HSA-446203	0.75	query_1	4	0.0174419	TRUE	REAC	2527	172
huMAP3_00267.1	"Small membrane-bounded organelle formed by pinching off of a coated region of membrane. Some coats are made of clathrin, whereas others are made from other proteins." [ISBN:0815316194]	14615	39294	1	Q96JE7 O94979 P55735 Q96KG9	4	coated vesicle	GO:0030135	0.00263892	GO:0031410	1	query_1	4	0.0179372	TRUE	GO:CC	911	223
huMAP3_00267.1	Antigen Presentation: Folding, assembly and peptide loading of class I MHC	14615	43157	5	O94979 P55735	2	Antigen Presentation: Folding, assembly and peptide loading of class I MHC	REAC:R-HSA-983170	0.00359045	REAC:R-HSA-983169	0.5	query_1	4	0.0740741	TRUE	REAC	146	27
huMAP3_00267.1	Asparagine N-linked glycosylation	14615	43175	4	Q96JE7 O94979 P55735	3	Asparagine N-linked glycosylation	REAC:R-HSA-446203	0.00516925	REAC:R-HSA-597592	0.75	query_1	4	0.0106007	TRUE	REAC	164	283
huMAP3_00267.1	"The directed movement of substances into, out of or within the Golgi apparatus, mediated by vesicles." [GOC:jid, ISBN:0716731363, PMID:10219233]	14615	24191	2	Q96JE7 O94979 P55735 Q96KG9	4	Golgi vesicle transport	GO:0048193	0.0056979	GO:0016192	1	query_1	4	0.0148148	TRUE	GO:BP	12993	270
huMAP3_00267.1	Sterol regulatory element binding proteins SREBP signaling	14615	45742	6	O94979 P55735	2	Sterol regulatory element binding proteins SREBP signaling	WP:WP1982	0.00578263	WP:000000	0.5	query_1	4	0.0294118	TRUE	WP	57	68
huMAP3_00267.1	"The lipid bilayer surrounding a vesicle transporting substances from the endoplasmic reticulum to the Golgi." [GOC:ai, GOC:ascb_2009, GOC:dph, GOC:tb]	14615	39072	1	Q96JE7 O94979 P55735	3	ER to Golgi transport vesicle membrane	GO:0012507	0.00663461	GO:0030134 GO:0030658 GO:0030662	0.75	query_1	4	0.0625	TRUE	GO:CC	689	48
huMAP3_00267.1	"A membrane coat found on a coated vesicle." [GOC:mah]	14615	39279	1	O94979 P55735 Q96KG9	3	vesicle coat	GO:0030120	0.0112187	GO:0030117 GO:0030662	0.75	query_1	4	0.0526316	TRUE	GO:CC	896	57
huMAP3_00267.1	"A vesicle with a coat formed of the COPII coat complex proteins. The COPII coat complex is formed by the Sec23p/Sec24p and the Sec13p/Sec31p heterodimers. COPII-associated vesicles transport proteins from the rough endoplasmic reticulum to the Golgi apparatus (anterograde transport)." [PMID:11252894, PMID:17499046, PMID:22160157, PMID:8004676, Wikipedia:COPII]	14615	39293	1	Q96JE7 O94979 P55735	3	COPII-coated ER to Golgi transport vesicle	GO:0030134	0.0238272	GO:0030135	0.75	query_1	4	0.0410959	TRUE	GO:CC	910	73
huMAP3_00267.1	Protein processing in endoplasmic reticulum	14615	42719	3	O94979 P55735	2	Protein processing in endoplasmic reticulum	KEGG:04141	0.0298999	KEGG:00000	0.5	query_1	4	0.0128205	TRUE	KEGG	278	156
huMAP3_00267.1	"A single or double lipid bilayer with any of several different proteinaceous coats that can associate with membranes. Membrane coats include those formed by clathrin plus an adaptor complex, the COPI and COPII complexes." [GOC:jid]	14615	40615	1	O94979 P55735 Q96KG9	3	coated membrane	GO:0048475	0.0405773	GO:0016020	0.75	query_1	4	0.0344828	TRUE	GO:CC	2232	87
huMAP3_00267.1	"Any of several different proteinaceous coats that can associate with membranes. Membrane coats include those formed by clathrin plus an adaptor complex, the COPI and COPII complexes, and possibly others. They are found associated with membranes on many vesicles as well as other membrane features such as pits and perhaps tubules." [GOC:mah]	14615	39276	1	O94979 P55735 Q96KG9	3	membrane coat	GO:0030117	0.0405773	GO:0005737 GO:0048475 GO:0098796	0.75	query_1	4	0.0344828	TRUE	GO:CC	893	87
huMAP3_00267.1	Membrane Trafficking	14615	44380	4	Q96JE7 O94979 P55735	3	Membrane Trafficking	REAC:R-HSA-199991	0.0424877	REAC:R-HSA-5653656	0.75	query_1	4	0.0052356	TRUE	REAC	1369	573
huMAP3_00267.1	Vesicle-mediated transport	14615	45578	4	Q96JE7 O94979 P55735	3	Vesicle-mediated transport	REAC:R-HSA-5653656	0.0499402	REAC:0000000	0.75	query_1	4	0.00495868	TRUE	REAC	2567	605
huMAP3_00269.1	Defective SLC17A5 causes Salla disease (SD) and ISSD	14615	43618	1	Q9NRA2	1	Defective SLC17A5 causes Salla disease (SD) and ISSD	REAC:R-HSA-5619035	0.0249718	REAC:R-HSA-5619102	0.5	query_1	2	1	TRUE	REAC	607	1
huMAP3_00270.1	Eicosanoids	14615	43819	10	P98187 Q9HCS2 P78329	3	Eicosanoids	REAC:R-HSA-211979	2.61297e-08	REAC:R-HSA-211897	1	query_1	3	0.375	TRUE	REAC	808	8
huMAP3_00270.1	Fatty acids	14615	43916	10	P98187 Q9HCS2 P78329	3	Fatty acids	REAC:R-HSA-211935	7.69894e-08	REAC:R-HSA-211897	1	query_1	3	0.272727	TRUE	REAC	905	11
huMAP3_00270.1	"Catalysis of the reaction: octane + reduced rubredoxin + O2 = 1-octanol + oxidized rubredoxin + H2O." [EC:1.14.15.3]	14615	3421	1	P98187 Q9HCS2 P78329	3	alkane 1-monooxygenase activity	GO:0018685	9.612e-08	GO:0016713	1	query_1	3	1	TRUE	GO:MF	3421	3
huMAP3_00270.1	"Catalysis of an oxidation-reduction (redox) reaction in which hydrogen or electrons are transferred from reduced iron-sulfur protein and one other donor, and one atom of oxygen is incorporated into one donor." [GOC:mah]	14615	2919	1	P98187 Q9HCS2 P78329	3	oxidoreductase activity, acting on paired donors, with incorporation or reduction of molecular oxygen, reduced iron-sulfur protein as one donor, and incorporation of one atom of oxygen	GO:0016713	3.8448e-07	GO:0004497 GO:0016705	1	query_1	3	0.75	TRUE	GO:MF	2919	4
huMAP3_00270.1	Oxidation by cytochrome P450	14615	46080	26	P98187 Q9HCS2 P78329	3	Oxidation by cytochrome P450	WP:WP43	8.89886e-07	WP:000000	1	query_1	3	0.0714286	TRUE	WP	395	42
huMAP3_00270.1	Cytochrome P450 - arranged by substrate type	14615	43420	10	P98187 Q9HCS2 P78329	3	Cytochrome P450 - arranged by substrate type	REAC:R-HSA-211897	6.62108e-06	REAC:R-HSA-211945	1	query_1	3	0.0666667	TRUE	REAC	409	45
huMAP3_00270.1	rectum; enterocytes - Microvilli[High]	14615	61621	12	P98187 Q9HCS2 P78329	3	rectum; enterocytes - Microvilli[High]	HPA:0401323	1.21647e-05	HPA:0401322	1	query_1	3	0.0361446	TRUE	HPA	558	83
huMAP3_00270.1	small intestine; enterocytes - Microvilli[High]	14615	61800	13	P98187 Q9HCS2 P78329	3	small intestine; enterocytes - Microvilli[High]	HPA:0481323	1.50355e-05	HPA:0481322	1	query_1	3	0.0337079	TRUE	HPA	737	89
huMAP3_00270.1	Eicosanoid metabolism via cytochrome P450 monooxygenases pathway	14615	46183	27	Q9HCS2 P78329	2	Eicosanoid metabolism via cytochrome P450 monooxygenases pathway	WP:WP4720	1.69881e-05	WP:000000	0.666667	query_1	3	0.333333	TRUE	WP	498	6
huMAP3_00270.1	Metapathway biotransformation Phase I and II	14615	46518	28	P98187 Q9HCS2 P78329	3	Metapathway biotransformation Phase I and II	WP:WP702	3.10836e-05	WP:000000	1	query_1	3	0.0222222	TRUE	WP	833	135
huMAP3_00270.1	Phase I - Functionalization of compounds	14615	44698	10	P98187 Q9HCS2 P78329	3	Phase I - Functionalization of compounds	REAC:R-HSA-211945	3.41319e-05	REAC:R-HSA-211859	1	query_1	3	0.038961	TRUE	REAC	1687	77
huMAP3_00270.1	duodenum; enterocytes - Microvilli[≥Medium]	14615	61330	17	P98187 Q9HCS2 P78329	3	duodenum; enterocytes - Microvilli[≥Medium]	HPA:0151322	5.92581e-05	HPA:0151321	1	query_1	3	0.0214286	TRUE	HPA	267	140
huMAP3_00270.1	rectum; enterocytes - Microvilli[≥Medium]	14615	61620	12	P98187 Q9HCS2 P78329	3	rectum; enterocytes - Microvilli[≥Medium]	HPA:0401322	6.18531e-05	HPA:0401321	1	query_1	3	0.0211268	TRUE	HPA	557	142
huMAP3_00270.1	colon; enterocytes - Microvilli[≥Medium]	14615	61289	18	P98187 Q9HCS2 P78329	3	colon; enterocytes - Microvilli[≥Medium]	HPA:0131322	8.05879e-05	HPA:0131321	1	query_1	3	0.0193548	TRUE	HPA	226	155
huMAP3_00270.1	rectum; enterocytes - Microvilli[≥Low]	14615	61619	12	P98187 Q9HCS2 P78329	3	rectum; enterocytes - Microvilli[≥Low]	HPA:0401321	8.70322e-05	HPA:0400000	1	query_1	3	0.0188679	TRUE	HPA	556	159
huMAP3_00270.1	small intestine; enterocytes - Microvilli[≥Medium]	14615	61799	13	P98187 Q9HCS2 P78329	3	small intestine; enterocytes - Microvilli[≥Medium]	HPA:0481322	9.38112e-05	HPA:0481321	1	query_1	3	0.0184049	TRUE	HPA	736	163
huMAP3_00270.1	duodenum; enterocytes - Microvilli[≥Low]	14615	61329	17	P98187 Q9HCS2 P78329	3	duodenum; enterocytes - Microvilli[≥Low]	HPA:0151321	9.73288e-05	HPA:0150000	1	query_1	3	0.0181818	TRUE	HPA	266	165
huMAP3_00270.1	colon; enterocytes - Microvilli[≥Low]	14615	61288	18	P98187 Q9HCS2 P78329	3	colon; enterocytes - Microvilli[≥Low]	HPA:0131321	9.91202e-05	HPA:0130000	1	query_1	3	0.0180723	TRUE	HPA	225	166
huMAP3_00270.1	small intestine; goblet cells[High]	14615	61806	14	P98187 Q9HCS2 P78329	3	small intestine; goblet cells[High]	HPA:0480893	0.000122358	HPA:0480892	1	query_1	3	0.0168539	TRUE	HPA	743	178
huMAP3_00270.1	Eicosanoid metabolism via lipooxygenases LOX	14615	46184	29	Q9HCS2 P78329	2	Eicosanoid metabolism via lipooxygenases LOX	WP:WP4721	0.000135842	WP:000000	0.666667	query_1	3	0.125	TRUE	WP	499	16
huMAP3_00270.1	small intestine; enterocytes - Microvilli[≥Low]	14615	61798	13	P98187 Q9HCS2 P78329	3	small intestine; enterocytes - Microvilli[≥Low]	HPA:0481321	0.000146618	HPA:0480000	1	query_1	3	0.015873	TRUE	HPA	735	189
huMAP3_00270.1	small intestine; enterocytes[High]	14615	61794	15	P98187 Q9HCS2 P78329	3	small intestine; enterocytes[High]	HPA:0481303	0.000198567	HPA:0481302	1	query_1	3	0.0143541	TRUE	HPA	731	209
huMAP3_00270.1	Eicosanoid metabolism via cyclooxygenases COX	14615	46182	30	Q9HCS2 P78329	2	Eicosanoid metabolism via cyclooxygenases COX	WP:WP4719	0.00028631	WP:000000	0.666667	query_1	3	0.0869565	TRUE	WP	497	23
huMAP3_00270.1	small intestine; endocrine cells[High]	14615	61791	16	P98187 Q9HCS2 P78329	3	small intestine; endocrine cells[High]	HPA:0481293	0.000316619	HPA:0481292	1	query_1	3	0.0122951	TRUE	HPA	728	244
huMAP3_00270.1	Biological oxidations	14615	43231	10	P98187 Q9HCS2 P78329	3	Biological oxidations	REAC:R-HSA-211859	0.000330616	REAC:R-HSA-1430728	1	query_1	3	0.0184049	TRUE	REAC	220	163
huMAP3_00270.1	colon; goblet cells[≥Medium]	14615	61298	19	P98187 Q9HCS2 P78329	3	colon; goblet cells[≥Medium]	HPA:0130892	0.000489598	HPA:0130891	1	query_1	3	0.0106383	TRUE	HPA	235	282
huMAP3_00270.1	small intestine; goblet cells[≥Medium]	14615	61805	14	P98187 Q9HCS2 P78329	3	small intestine; goblet cells[≥Medium]	HPA:0480892	0.000510805	HPA:0480891	1	query_1	3	0.0104895	TRUE	HPA	742	286
huMAP3_00270.1	colon; enterocytes[≥Medium]	14615	61283	20	P98187 Q9HCS2 P78329	3	colon; enterocytes[≥Medium]	HPA:0131302	0.000792983	HPA:0131301	1	query_1	3	0.00906344	TRUE	HPA	220	331
huMAP3_00270.1	duodenum; goblet cells[≥Low]	14615	61338	22	P98187 Q9HCS2 P78329	3	duodenum; goblet cells[≥Low]	HPA:0150891	0.000844524	HPA:0150000	1	query_1	3	0.00887574	TRUE	HPA	275	338
huMAP3_00270.1	Arachidonic acid metabolism	14615	42533	9	P98187 P78329	2	Arachidonic acid metabolism	KEGG:00590	0.000859275	KEGG:00000	0.666667	query_1	3	0.0416667	TRUE	KEGG	92	48
huMAP3_00270.1	small intestine; goblet cells[≥Low]	14615	61804	14	P98187 Q9HCS2 P78329	3	small intestine; goblet cells[≥Low]	HPA:0480891	0.000874955	HPA:0480000	1	query_1	3	0.00877193	TRUE	HPA	741	342
huMAP3_00270.1	colon; goblet cells[≥Low]	14615	61297	19	P98187 Q9HCS2 P78329	3	colon; goblet cells[≥Low]	HPA:0130891	0.00089044	HPA:0130000	1	query_1	3	0.00872093	TRUE	HPA	234	344
huMAP3_00270.1	colon; endocrine cells[≥Medium]	14615	61277	21	P98187 Q9HCS2 P78329	3	colon; endocrine cells[≥Medium]	HPA:0131292	0.00089044	HPA:0131291	1	query_1	3	0.00872093	TRUE	HPA	214	344
huMAP3_00270.1	Synthesis of Leukotrienes (LT) and Eoxins (EX)	14615	45324	11	P98187 P78329	2	Synthesis of Leukotrienes (LT) and Eoxins (EX)	REAC:R-HSA-2142691	0.00104246	REAC:R-HSA-2142753	0.666667	query_1	3	0.111111	TRUE	REAC	2313	18
[truncated: 187,895 more rows]
