# Supplementary material for: hu.MAP3.0: atlas of human protein complexes by integration of >25,000 proteomic experiments
Source: Mol Syst Biol. 2025 May 27;21(7):911–43. doi: 10.1038/s44320-025-00121-5 (PMC12222714; doi:10.1038/s44320-025-00121-5)
Supplement: Supplementary file 6 — Dataset EV4 [file 44320_2025_121_MOESM6_ESM.xlsx]

## Sheet: column_descriptions
Dataset EV4: Reduced redundancy set of hu.MAP3.0 complexes
hu.MAP3.0_ID	Identifier that corresponds to the hu.MAP3.0 complex.
uniProt_ACCs	UniProt identifiers for the predicted proteins in each hu.MAP3.0 complex.

## Sheet: reduced_hu.MAP3.0_complex_list
hu.MAP3.0_ID	UniProt_ACCs
huMAP3_00000.1	P20963 Q9NWV4 Q9UGQ2
huMAP3_00001.1	O94887 Q9NQ92 Q9NWB1
huMAP3_00002.1	Q8N3D4 Q9Y3A4
huMAP3_00003.1	Q5T2D2 O00429
huMAP3_00004.1	P78540 Q9H9C1 P21941 Q9H267 O95460
huMAP3_00005.1	P18065 P01344
huMAP3_00006.1	Q14679 Q13387
huMAP3_00009.1	P12236 Q16651
huMAP3_00010.1	P20823 Q9H0N5 P35680 P61457
huMAP3_00011.1	P00519 Q99759
huMAP3_00013.1	Q9BTL3 Q9UPZ9
huMAP3_00015.1	Q8WVB6 P0CG13 Q9BVC3
huMAP3_00016.1	Q15120 Q16654
huMAP3_00017.1	P57723 Q8WV15 Q08752
huMAP3_00018.1	Q92838 P23284
huMAP3_00019.1	Q86YS7 Q9BTV7 O43427 Q12767 Q8TDN4
huMAP3_00020.1	Q9UQ13 Q15834 P62140 P41236 Q99622 A8MZ97 Q96KQ4 Q9H788 Q02833 Q15435 P62136 O75864 Q96S65 O95405 Q9UPR0 A6NKD9 Q9HCD6
huMAP3_00021.1	Q9ULU8 Q9Y4F3 Q5T7V8
huMAP3_00022.1	Q5TAB7 Q04724 Q04725 Q04726 Q04727 Q0D2K3 Q05925 Q08117 P57055
huMAP3_00023.1	Q9UJ04 O00273
huMAP3_00024.1	Q9H251 P08949
huMAP3_00025.1	Q9UL19 Q8WTX7
huMAP3_00028.1	P29275 O60487
huMAP3_00029.1	Q5SGD2 Q5VZ19
huMAP3_00031.1	Q9BY77 Q9H1N7
huMAP3_00034.1	Q9UPQ9 Q9Y6I3
huMAP3_00036.1	P21757 Q70UQ0
huMAP3_00038.1	Q8N4E4 Q8TDG2
huMAP3_00039.1	A0AV96 Q8TB72 Q15434
huMAP3_00040.1	Q14990 Q8TB22
huMAP3_00041.1	P14616 Q30KQ4
huMAP3_00042.1	Q9UK13 Q2VY69
huMAP3_00043.1	Q9UL58 Q8TBC5 Q8NBB4
huMAP3_00046.1	Q12800 Q9NZI6
huMAP3_00047.1	P61964 Q9P0U4 P54259 Q01658 Q14686 Q9P2R6
huMAP3_00048.1	Q96JM7 Q5VXD3
huMAP3_00049.1	O60299 Q9Y463
huMAP3_00050.1	Q9BW85 P16383 Q8N6N3 Q9ULR0 Q9H5Z1 Q96BP3 Q8WUD4 O95391
huMAP3_00052.1	O15063 Q9ULL1
huMAP3_00053.1	Q9NRW7 Q9H115 Q99747 O14662 O15400 O15498 P53801 O75379 P46459 P63027 Q5SQN1
huMAP3_00055.1	O94868 Q8WV41
huMAP3_00056.1	Q96LA9 Q6ZTN6
huMAP3_00057.1	Q69YW2 Q8IWA5
huMAP3_00058.1	Q9Y646 Q9NUY8 Q8TBP5 P62760
huMAP3_00059.1	P52306 Q9NQW7 O15085 O43934 P61586 P08134
huMAP3_00060.1	Q9UII2 P03928 Q5T4F4 P30049 P24539 P00846 O75947 Q8NBI5 P18859
huMAP3_00061.1	Q01850 Q504U0
huMAP3_00062.1	Q92887 Q9Y698
huMAP3_00063.1	Q9H4H8 O95817 O95789 P02489
huMAP3_00064.1	O75563 Q5VWT5
huMAP3_00066.1	O00590 Q5SRH9
huMAP3_00067.1	Q86UV5 Q99504 Q96AZ1 O95239 Q6ZS11 Q14451 Q9UJJ7 P23743 Q9UGR2 Q9Y3S1
huMAP3_00068.1	Q13867 O60938 A3KMH1 Q9BQG2 Q8N1F8
huMAP3_00069.1	Q96AA3 Q9H2H9
huMAP3_00070.1	O43157 Q96AZ6
huMAP3_00072.1	P22415 Q15853
huMAP3_00073.1	O60383 Q5VV52
huMAP3_00074.1	P00734 P58166
huMAP3_00076.1	O95789 Q8IX12
huMAP3_00077.1	Q15788 P42226
huMAP3_00078.1	Q96FH0 Q969J3 Q5T0J7 P78537
huMAP3_00079.1	P08651 Q13490
huMAP3_00080.1	P41220 Q12923
huMAP3_00083.1	Q86XP3 Q9Y5N6 Q96BM0
huMAP3_00084.1	Q07011 Q9P0S2 Q8TBR7
huMAP3_00086.1	Q9BXT5 Q96L12
huMAP3_00090.1	P49450 Q8NCD3
huMAP3_00091.1	Q5HYJ3 Q96HJ3
huMAP3_00092.1	P23946 P10144
huMAP3_00093.1	Q9NP64 Q8N5F7
huMAP3_00094.1	Q92917 O60231
huMAP3_00095.1	Q9BPX6 Q8IYU8
huMAP3_00098.1	Q969J5 O00442
huMAP3_00099.1	Q9H972 Q8ND30
huMAP3_00100.1	Q8TCA0 P62736
huMAP3_00101.1	Q86UU5 O75363
huMAP3_00103.1	P11171 Q9Y2J2
huMAP3_00104.1	A8MVW5 Q9UHQ9 Q9UHF4
huMAP3_00105.1	P08910 Q9UJQ1
huMAP3_00106.1	Q9BQK8 Q8N5S9 Q92539
huMAP3_00108.1	Q8TEB9 P40199
huMAP3_00109.1	Q8N3Z3 Q86WK7
huMAP3_00110.1	B9A064 P15814
huMAP3_00111.1	Q53HL2 O15392
huMAP3_00112.1	Q9P0L0 P22059 Q8IZD6 O00562
huMAP3_00113.1	O60658 O95263
huMAP3_00114.1	P03928 Q9NYV8
huMAP3_00115.1	Q9NPG3 Q96HA7 Q8IWY9 Q9Y6J0 Q6ZU65 Q9NVP2 P54198 Q9Y294 Q9UKI8 Q8TEX9 Q9Y2V0
huMAP3_00116.1	Q3SXM0 O94826
huMAP3_00117.1	Q13442 P35659 Q9Y224
huMAP3_00118.1	Q8WXG6 Q13885
huMAP3_00119.1	P01730 Q9P1T7
huMAP3_00120.1	Q63HK5 P23352
huMAP3_00121.1	Q8IZL9 Q9Y6A4
huMAP3_00122.1	O95377 O75712
huMAP3_00123.1	Q93100 Q16816 Q6P995 P46020 P15735 P46019
huMAP3_00124.1	O75531 O00479 Q96T23
huMAP3_00125.1	Q16254 P01189
huMAP3_00126.1	Q6ZSC3 Q8TDB6
huMAP3_00128.1	P54753 O75899 Q9NZ53 Q3KPI0
huMAP3_00129.1	Q16515 P78348
huMAP3_00130.1	Q9NZD8 Q3LXA3 Q9NVJ2 Q96BM9
huMAP3_00131.1	P13473 Q8TD22 Q9H4I8
huMAP3_00134.1	P42356 Q9BYI3
huMAP3_00135.1	P33908 Q9NX62
huMAP3_00136.1	Q96A08 Q14865
huMAP3_00137.1	Q96M96 Q5JSP0
huMAP3_00138.1	Q96PX6 Q99728
huMAP3_00139.1	Q96HL8 Q5HYK7
huMAP3_00140.1	Q9NRN5 O15229
huMAP3_00141.1	Q02086 P58215
huMAP3_00143.1	Q63HK3 P10073 Q9H4T2 Q9NX65
huMAP3_00144.1	Q5VSY0 Q7LC44 Q8WYP3 Q7Z6G8
huMAP3_00146.1	O95721 Q16623
huMAP3_00147.1	Q8WXA2 Q86WC4 Q8NBM8
huMAP3_00148.1	P00736 Q9NZP8 P09871
huMAP3_00149.1	O95299 O95168
huMAP3_00150.1	Q96DF8 Q92733 Q86XA0 Q9UMS4 Q9GZR1 P13994
huMAP3_00151.1	Q9NUJ1 Q96EW2
huMAP3_00152.1	Q96LI9 Q8NF64 P49639
huMAP3_00154.1	P25205 P49736 Q9BTE3 P33991 Q14566
huMAP3_00157.1	Q15464 Q8N5W9 Q8WUP2 P22681
huMAP3_00158.1	P43250 P32298
huMAP3_00160.1	Q6Y7W6 P48634
huMAP3_00162.1	Q5JWR5 O00458 Q13304 A6NDU8
huMAP3_00163.1	Q7Z5P4 Q9H1Z9 Q8WUG5
huMAP3_00164.1	Q14008 Q9Y6A5 Q9P270 Q8ND83
huMAP3_00166.1	Q9H0K1 Q53FZ2 Q96BD6 Q96A44 Q9NRF2 Q9NZJ4 P54762 Q86W56 Q99614 Q9UNH5
huMAP3_00167.1	Q8IV45 Q5T1B0
huMAP3_00168.1	Q9Y2W2 Q49AR2
huMAP3_00170.1	Q6P2I3 Q96GK7
huMAP3_00171.1	Q8TAC1 P06239
huMAP3_00172.1	Q15834 P0C1Z6 P49419
huMAP3_00173.1	Q9Y2I8 Q6VY07 Q969E1 Q86VP3
huMAP3_00174.1	A1L4L8 Q96DR7
huMAP3_00175.1	Q9BTK6 O14607
huMAP3_00176.1	Q15116 Q96A46
huMAP3_00177.1	Q70Z53 P20292
huMAP3_00178.1	P19827 P08185 P0DJI9 P02656 P35542 P02753 P08697 P01031 Q5VVX9
huMAP3_00179.1	Q9NYL9 Q32MZ4
huMAP3_00180.1	Q9UI08 Q6XQN6
huMAP3_00181.1	Q8WUT9 Q01664
huMAP3_00182.1	Q8TCP9 P0CF97
huMAP3_00184.1	Q13432 O76083 O95238 Q96QS6 Q717R9 Q5T686 Q13237 Q969K3 Q96DX4 Q9ULE6
huMAP3_00185.1	Q9NP59 Q9UBM1
huMAP3_00186.1	Q9UK11 Q96N38
huMAP3_00187.1	Q15848 Q9BXJ3
huMAP3_00188.1	P54727 P54725
huMAP3_00189.1	Q8N5H7 P56945
huMAP3_00190.1	P49917 Q0D2I5 Q5TF58 Q13426
huMAP3_00191.1	Q9BZL4 P20849
huMAP3_00192.1	Q05BV3 Q9NQB0 P53673
huMAP3_00193.1	O94806 Q9BZL6 Q15139
huMAP3_00194.1	Q15274 Q9H2X6 Q15652 Q9Y4B4
huMAP3_00195.1	Q9BQ31 O43174
huMAP3_00196.1	P36537 Q9BY64 O75310
huMAP3_00197.1	Q13595 P08621
huMAP3_00199.1	Q8IYX4 Q9UIC8
huMAP3_00200.1	Q9NRY2 Q8NAN2
huMAP3_00201.1	Q7L8J4 Q9NWX6
huMAP3_00204.1	P31213 Q96FE7
huMAP3_00206.1	Q09028 Q6NUJ5 P28370 Q12830 Q96KM6
huMAP3_00208.1	P08476 Q9NU53 P30411 O94923 Q71RC9
huMAP3_00209.1	Q9UBU9 P35658
huMAP3_00210.1	Q9Y2D5 P11137 Q99996 Q5VU43 Q86UN6 Q15506 P24588 P31323 P13861
huMAP3_00211.1	Q9UK32 Q9UJX0
huMAP3_00213.1	Q16822 Q08257 Q9NSE4 Q9BPW8
huMAP3_00214.1	P17181 P01574
huMAP3_00217.1	Q8IZJ1 Q96JM4
huMAP3_00218.1	O75106 P22083 Q16853
huMAP3_00219.1	Q6GMV1 Q3MIN7
huMAP3_00220.1	Q9P242 Q8NDC4
huMAP3_00221.1	Q8N684 Q5T5P2
huMAP3_00222.1	Q8NI22 P49257
huMAP3_00223.1	Q03135 P51636
huMAP3_00224.1	Q96LX8 Q495B1
huMAP3_00225.1	Q14154 Q9BQI3
huMAP3_00226.1	Q9BRX2 Q9NXK8
huMAP3_00230.1	P35268 Q9Y3U8
huMAP3_00231.1	Q8IWP9 Q2LD37 Q9BWL3
huMAP3_00232.1	Q8NCA5 O15523
huMAP3_00234.1	Q5T890 Q86Y97 Q6NT89 Q9UQ07 Q6P3R8 Q16690 P11801 P02792 Q9H8M1 Q9UPW5
huMAP3_00235.1	Q7Z6B7 O75044
huMAP3_00236.1	Q8N9N5 Q2NL98
huMAP3_00237.1	O15060 Q9H6Q4
huMAP3_00239.1	O95049 Q9H6Y5
huMAP3_00240.1	P08235 Q8N4J0 Q96B70
huMAP3_00241.1	P43235 P27797
huMAP3_00242.1	Q8NCQ5 Q8N4T0 Q9NQE9
huMAP3_00243.1	O14910 Q8WV92 Q02410 P78352
huMAP3_00245.1	Q00266 P31153
huMAP3_00246.1	Q8TCF1 Q96AQ1
huMAP3_00248.1	P22083 O75074
huMAP3_00249.1	P84996 O75955
huMAP3_00250.1	P0C2L3 Q5T6V5
huMAP3_00252.1	A1L0T0 Q9HCG7
huMAP3_00253.1	Q96J77 Q06546 Q06547 O43399
huMAP3_00254.1	O60393 Q5T5M9
huMAP3_00255.1	Q96I27 O95749
huMAP3_00256.1	Q9HBH7 Q8TAS1
huMAP3_00258.1	P78346 Q969H6 Q16206 Q8TC92
huMAP3_00259.1	Q96M95 O43156 O00398
huMAP3_00260.1	Q6ICH7 O75063 Q9NPZ5
huMAP3_00261.1	P25106 P48047 Q96IX5 P25705 P56134
huMAP3_00262.1	Q6UX39 P35754
huMAP3_00263.1	P0C7V8 O15554
huMAP3_00264.1	Q0GE19 Q7Z388
huMAP3_00265.1	P84098 Q15646
huMAP3_00266.1	O60895 Q86VD7
huMAP3_00268.1	Q9NP99 Q9Y6A9
huMAP3_00269.1	Q9NRA2 Q9BQJ4
huMAP3_00270.1	P98187 Q9HCS2 P78329
huMAP3_00271.1	Q96DY2 Q9H095
huMAP3_00272.1	P98179 Q9Y2Y9
huMAP3_00273.1	A0AV02 Q5K4L6
huMAP3_00274.1	O75123 P31321
huMAP3_00275.1	Q9BZL4 P20849 Q6QEF8
huMAP3_00276.1	P48378 P22670
huMAP3_00277.1	Q14129 Q8N1G1
huMAP3_00278.1	Q92630 Q16799
huMAP3_00280.1	Q7L7V1 Q96RS6
huMAP3_00281.1	Q1MX18 P81274
huMAP3_00282.1	Q86YA3 Q86XL3
huMAP3_00284.1	Q9Y2W3 Q9UJU5
huMAP3_00285.1	Q96LR7 Q8IXS8
huMAP3_00286.1	Q12889 O43572
huMAP3_00287.1	Q6P1W5 Q5GLZ8
huMAP3_00289.1	Q96LM6 Q6PIZ9
huMAP3_00290.1	Q8TAD4 Q9Y5Z9 Q6NXT4
huMAP3_00291.1	Q6ZWB6 Q5TB80
huMAP3_00292.1	Q9NR22 Q8ND56 Q99873 Q14011
huMAP3_00293.1	Q8IZF4 Q13491 Q9H6D3 Q12841
huMAP3_00295.1	Q6XPS3 Q9C0F1
huMAP3_00296.1	P08118 P34096
huMAP3_00297.1	Q96EX3 Q8WVS4
huMAP3_00298.1	Q96CE8 Q6PI78
huMAP3_00299.1	Q86VM9 Q9BXP5
huMAP3_00301.1	Q86UB9 Q9NY59
huMAP3_00302.1	Q16394 O43909
huMAP3_00303.1	Q6UVY6 Q16635 P28300 P14543 Q9P2K2 Q5SZK8 P78536
huMAP3_00304.1	Q14393 P48052
huMAP3_00307.1	Q9HCB6 P05814 Q8NCT3
huMAP3_00308.1	Q16864 Q8IYS2
huMAP3_00309.1	P41223 Q9Y3C6 Q9UNP9 O60508 Q69YN2 Q96AT1 Q13573 O60306 Q96DF8 Q96NB3 Q9BQ65
huMAP3_00311.1	Q96BI3 O43490 Q9UJA9 Q8N7X8 Q5TH69
huMAP3_00312.1	Q14376 Q96B18
huMAP3_00313.1	P14324 Q6PIW4
huMAP3_00314.1	P29279 Q09472
huMAP3_00315.1	P51460 Q96GL9
huMAP3_00316.1	Q7Z7B0 Q9ULQ0
huMAP3_00317.1	Q8N371 Q9H114 P12319
huMAP3_00319.1	Q9ULX3 Q5VW36
huMAP3_00320.1	P15907 Q5TH69
huMAP3_00321.1	P48147 Q9Y2V2
huMAP3_00322.1	Q9NZD1 Q9NZV5
huMAP3_00323.1	Q8N998 Q96Q89
huMAP3_00324.1	P86479 Q2M3D2 Q96MG2 Q8IUQ4
huMAP3_00326.1	Q9BVA0 O75449
huMAP3_00327.1	Q3V5L5 Q96AB6 Q6ZWE6
huMAP3_00328.1	P0CG47 A0PK11 Q8IZ81 O43570
huMAP3_00329.1	O43681 O14545 Q9BQE5 O15119 P11441
huMAP3_00330.1	P21583 Q14012
huMAP3_00331.1	Q8WV99 Q8NGP6 P0CG47 Q8NGN2
huMAP3_00332.1	O14734 P08582 P16260
huMAP3_00333.1	Q3KQZ1 Q99677
huMAP3_00334.1	O75072 Q9Y2B1
huMAP3_00335.1	P31274 P14735
huMAP3_00336.1	Q04760 Q5TGP6
huMAP3_00337.1	P0C7X2 Q9UKN8
huMAP3_00338.1	Q92185 Q5T749
huMAP3_00339.1	Q9Y3E2 Q86SX6
huMAP3_00340.1	O14713 O00522 Q9BSQ5 Q9H1K6 O14829
huMAP3_00341.1	Q9UKQ9 O15547
huMAP3_00342.1	P08887 Q9NW38 O75309
huMAP3_00343.1	P50876 P62253
huMAP3_00344.1	Q9NY26 O60504
huMAP3_00346.1	Q99536 P17658
huMAP3_00347.1	Q6NYC1 Q05519 Q9P1Y6 Q9UHX1 P49756
huMAP3_00348.1	Q06055 A6NKK0
huMAP3_00349.1	Q9UKA9 O95758 Q14258 P26599
huMAP3_00350.1	P42857 Q9H1M3
huMAP3_00352.1	Q9HCS7 Q2TBE0
huMAP3_00354.1	Q8N446 P19961 P04746
huMAP3_00355.1	P54284 Q8N350 O00305 Q08289
huMAP3_00356.1	P28066 P28065 P28062 Q9BT73 Q9Y244 O14818 Q92530 O95456 P20618 Q5JS54 P40306 Q8TAA3 Q9Y3I1 P25786 P25787 P25788 P25789 Q9P0P0 Q969U7 P61289 Q9H9L7 P28074 Q9GZU8 P28070 P28072 Q53H80 Q99436 P49720 P49721 Q14997 P60900 Q9UL46 Q06323
huMAP3_00357.1	Q9HAC8 Q2TAZ0 Q9Y484 Q14699
huMAP3_00358.1	P28702 Q96RI1
huMAP3_00359.1	Q10589 P05000
huMAP3_00360.1	O94929 Q9BUY5
huMAP3_00361.1	P11233 O95436 Q53TN4 Q13336
huMAP3_00362.1	P63104 Q9Y4H4 O94827
huMAP3_00363.1	Q96JT2 Q9HB96
huMAP3_00364.1	Q9Y2R2 Q96HA8 Q7Z5A9 Q9H4I2 A3KN83 O75460 Q92698
huMAP3_00365.1	Q04743 Q8IV63
huMAP3_00366.1	Q14135 Q99594
huMAP3_00367.1	P11908 O60551
huMAP3_00368.1	Q6KC79 Q9Y6X3
huMAP3_00369.1	Q9BQC3 Q5XKK7
huMAP3_00370.1	Q9NYR8 P04085
huMAP3_00371.1	O60524 Q6ZU52 Q9NQS1
huMAP3_00372.1	Q92831 Q92830 O75528 Q9ULM3 Q9NS73 Q8IYH5 O75478 Q9H8E8
huMAP3_00373.1	O43491 Q9H4G0 Q15287 Q9HCG8 Q9UKV3
huMAP3_00374.1	Q9NUJ3 Q9Y2R0
huMAP3_00376.1	Q8NBN3 Q9HA82
huMAP3_00377.1	A1KXE4 Q96EY1 O43251
huMAP3_00378.1	Q6ZMT1 Q9Y624 P29459
huMAP3_00379.1	P12644 Q9GZX9
huMAP3_00380.1	Q5MJ09 P51687
huMAP3_00381.1	F8VWT9 P48058 P42263
huMAP3_00382.1	Q8WTQ7 Q0VG06
huMAP3_00383.1	Q5T2D2 Q8IU85
huMAP3_00384.1	Q5U3C3 Q969K7 O95858 O76062 Q96GE9 P35367
huMAP3_00385.1	Q02985 P08603
huMAP3_00386.1	Q969Q4 O15327
huMAP3_00387.1	Q9UL52 P50440
huMAP3_00388.1	P33261 P11712
huMAP3_00389.1	P35716 Q9UN79 O00570 P35712 P35711
huMAP3_00390.1	O95863 P11161
huMAP3_00391.1	Q06828 Q5TID7
huMAP3_00392.1	Q7Z3B4 Q9BVL2 Q9BV73
huMAP3_00394.1	Q9C0H9 Q8TDM0
huMAP3_00395.1	Q8NBR0 Q2HXU8 Q9Y644 O60507 Q96H96 Q0GE19 Q504Y2 Q8N158
huMAP3_00396.1	Q7L266 Q5UE93
huMAP3_00397.1	Q8IWX5 Q9Y2V2
huMAP3_00398.1	Q8WXA9 P26368 Q08170
huMAP3_00399.1	P22090 Q8TD47
huMAP3_00400.1	Q8ND24 P53804
huMAP3_00401.1	O15482 O94876
huMAP3_00402.1	Q9Y6U3 A8MXD5 Q8TCJ0
huMAP3_00403.1	Q96PT4 O43812
huMAP3_00405.1	Q8IWR0 Q7Z739
huMAP3_00406.1	P19971 Q9NWQ4
huMAP3_00407.1	Q7Z2Z1 Q9UPR3 Q2M329 P54257 Q9NY74
huMAP3_00408.1	A6NI28 Q9UHG0 P30793 Q8WXU2
huMAP3_00409.1	Q9ULV5 Q03933 Q00613
huMAP3_00410.1	Q9Y6L6 Q9NPD5
huMAP3_00412.1	Q96GJ1 Q5BKU9
huMAP3_00413.1	P0DMV9 Q15773 Q99615 Q5GLZ8
huMAP3_00415.1	Q7L3V2 P12271 O15357
huMAP3_00416.1	Q2VPK5 Q502X0 Q96HB5
huMAP3_00417.1	Q9UDY4 P25685
huMAP3_00419.1	P08582 P16260
huMAP3_00422.1	Q8TEU7 O96018 Q12986 Q9H6S1 P78552 Q96I15
huMAP3_00424.1	Q9BRX9 Q15029 Q96DI7 Q9UBB6 Q96IZ7 O95905 Q56P03 Q9Y312
huMAP3_00425.1	Q8N966 Q9UII2
huMAP3_00426.1	Q8N434 P07093
huMAP3_00427.1	Q14103 P51991
huMAP3_00428.1	Q5TBC7 Q07817
huMAP3_00430.1	Q8IXA5 Q8N5Z0
huMAP3_00431.1	O15480 Q8TD46
huMAP3_00432.1	Q15811 Q9BV29 Q6PD74 O94973 Q9UBC2 P53680 Q9NVZ3 P63010 Q9NZM3
huMAP3_00433.1	Q96M02 Q8NGU9
huMAP3_00434.1	Q6PCB6 P56937 O00398
huMAP3_00435.1	Q8N336 Q9BUX1
huMAP3_00437.1	P00441 O14618
huMAP3_00438.1	P13284 Q6P1J6 P53355 Q7Z3V4
huMAP3_00442.1	O95218 P26368 O95232
huMAP3_00444.1	P05556 Q13797 P53708
huMAP3_00445.1	P30041 Q9UKA8
huMAP3_00446.1	Q8WUG5 Q9H1Z9
huMAP3_00447.1	O75716 Q8TB24
huMAP3_00448.1	P54803 Q96G04
huMAP3_00449.1	Q92953 Q9BQ31 O43174
huMAP3_00450.1	Q0VDG4 P35243
huMAP3_00451.1	Q9H4E5 Q9BTE6
huMAP3_00452.1	O60683 Q99624 O96011 Q9H0C2 Q9NY72 P40394 Q5TF21
huMAP3_00454.1	P50443 Q8TD43 Q16563
huMAP3_00455.1	Q96A33 Q9Y672
huMAP3_00456.1	Q96PQ7 Q9NR64
huMAP3_00457.1	Q9UNF0 Q9NWX6
huMAP3_00458.1	Q96H15 Q11203
huMAP3_00459.1	Q96S97 Q16288 Q68DV7
huMAP3_00464.1	Q96TC7 Q96BQ5
huMAP3_00465.1	P05089 O75342 P42357 Q13510 Q16610
huMAP3_00466.1	P63096 O43566
huMAP3_00468.1	Q9NRW4 O95837
huMAP3_00469.1	Q05639 Q8IWQ3 P26640 P68104 P29692 Q969K4 P49589 Q9BVG4 Q14166 P24534 Q8WVE0 P26641
huMAP3_00473.1	P78368 Q9HCP0
huMAP3_00474.1	Q9Y2X9 Q9NU22
huMAP3_00475.1	O14561 Q5U5X0
huMAP3_00476.1	Q9H2A7 Q9NX78
huMAP3_00477.1	Q6PHR2 Q0VAF6 O00170
huMAP3_00479.1	Q9UM47 Q6UY11 Q9GZT5
huMAP3_00481.1	O96011 Q96NA8
huMAP3_00482.1	Q14667 P58340 P52732 P51587
huMAP3_00483.1	Q8NCK7 Q8IV33 Q6PCB8
huMAP3_00484.1	P02763 P02765 P06727 P0C0L4
huMAP3_00486.1	Q719H9 Q9Y597
huMAP3_00487.1	Q9Y4I5 P28749 Q5TKA1 P10243 P10244 Q6MZP7 Q96GY3 Q52LA3 Q08999
huMAP3_00488.1	Q15517 Q96P63
huMAP3_00489.1	O75494 P26368 P62995 Q9UKV3 Q8TAA9 O43491 Q9HCG8 P30414 Q9H4G0 Q15287
huMAP3_00490.1	Q7Z6M4 Q9P2K5 Q96CB9
huMAP3_00492.1	Q9NQU5 O96013
huMAP3_00493.1	Q96A29 Q9BVC4
huMAP3_00494.1	Q8N8V2 Q6ZN66
huMAP3_00495.1	Q70CQ2 Q96H86 Q14847
huMAP3_00496.1	P49591 Q96G46
huMAP3_00497.1	P06732 Q9Y2Y6
huMAP3_00498.1	Q9Y2L6 Q5JRM2
huMAP3_00499.1	P47928 Q9NQ33
huMAP3_00501.1	Q8N5S1 P19086 Q9H7P6
huMAP3_00504.1	Q03395 Q29983 P0C874 Q29980
huMAP3_00505.1	Q9UPW0 Q5T230
huMAP3_00506.1	Q96NU1 Q7Z3H4
huMAP3_00507.1	O75121 P41146
huMAP3_00508.1	Q96SL1 Q9GZU0 B0YJ81 Q8N8Q9 Q9H015
huMAP3_00509.1	Q14CZ8 Q8N0U7
huMAP3_00511.1	P33981 Q9BV23 Q9P296
huMAP3_00512.1	Q92994 Q9UQ72 Q969S2 Q9H7B4
huMAP3_00514.1	O95340 O43252
huMAP3_00515.1	Q92521 P57727
huMAP3_00516.1	O75678 Q86VK4
huMAP3_00517.1	Q9NQ31 Q8TC05 Q8NBT0 O00233
huMAP3_00519.1	P38571 Q9H3Q3
huMAP3_00520.1	Q15911 Q86UP3
huMAP3_00521.1	P07864 P07195 Q6ZMR3
huMAP3_00524.1	Q8IUD2 P01222
huMAP3_00525.1	Q9H0T7 Q5QGZ9
huMAP3_00526.1	Q9UBC1 Q3L8U1
huMAP3_00527.1	Q96F45 Q9H7S9
huMAP3_00528.1	Q99728 P38398
huMAP3_00529.1	Q8TE99 Q30201
huMAP3_00530.1	A0PJW6 P35670
huMAP3_00532.1	Q9Y625 O75487
huMAP3_00533.1	Q9UGV2 P13637 P20648
huMAP3_00534.1	Q6UWH6 Q96PQ1 Q9BYE9
huMAP3_00535.1	P16152 O75828
huMAP3_00536.1	Q8NFI3 P15586
huMAP3_00537.1	Q8IYB1 P48051
huMAP3_00538.1	P61165 P04844
huMAP3_00540.1	Q8TC57 Q86Y37 Q8N239
huMAP3_00541.1	Q15555 Q8N4F7
huMAP3_00542.1	Q9H8G1 Q8IYN6
huMAP3_00543.1	Q8NG48 O43660
huMAP3_00544.1	Q2VYF4 Q8WW35
huMAP3_00545.1	Q6ZRQ5 Q08945 P30872
huMAP3_00546.1	P32249 Q86YN1
huMAP3_00547.1	Q8N720 P20851
huMAP3_00549.1	Q9C0B2 O75365
huMAP3_00552.1	Q9ULP9 Q96G74 P21580
huMAP3_00553.1	O15205 Q9Y5A7 Q6JVE9 P15498
huMAP3_00554.1	P48357 Q9H5V8
huMAP3_00555.1	Q9BV79 Q9HCJ0 P63313 Q9Y466
huMAP3_00557.1	Q8NBL1 Q9HAW8 P20062
huMAP3_00558.1	Q15012 Q8TAQ9
huMAP3_00561.1	P52565 O75874
huMAP3_00562.1	P50548 Q6GMV1
huMAP3_00563.1	Q49AJ0 Q01484
huMAP3_00565.1	P28065 Q9P0P0
huMAP3_00566.1	O00213 Q5VT97 Q92870
huMAP3_00568.1	Q96F25 O75954 O60635
huMAP3_00569.1	Q2TAL6 Q8NH61
huMAP3_00570.1	Q08357 P36269
huMAP3_00572.1	Q06455 O75081
huMAP3_00573.1	Q96BW5 Q9BV57 Q9NX46 Q16740 P36544
huMAP3_00575.1	Q08623 Q8WWN8 Q8WX94
huMAP3_00577.1	Q9H2G9 P51511 Q9Y3B3
huMAP3_00578.1	Q86X95 Q96BM0
huMAP3_00579.1	P11487 O00488
huMAP3_00580.1	Q13123 Q2TAY7
huMAP3_00581.1	O95835 Q9NP98
huMAP3_00582.1	Q9NZB2 P09651 Q14671
huMAP3_00583.1	Q9UH62 P53701 Q7Z614 Q8NCR9
huMAP3_00584.1	Q9Y6V0 Q969E3
huMAP3_00585.1	Q5T2D3 A8MTJ3
huMAP3_00586.1	Q9BYZ8 Q92743
huMAP3_00588.1	O60841 Q96CT7
huMAP3_00589.1	Q99457 Q8IZU1
huMAP3_00590.1	Q9H244 Q5SRH9
huMAP3_00591.1	Q8TF72 Q86W92
huMAP3_00592.1	P0C671 Q9Y4U1
huMAP3_00593.1	Q8N8V4 Q9Y6N9 Q495M9
huMAP3_00594.1	A0AUZ9 A8MW92
huMAP3_00595.1	P23468 Q9H8X9
huMAP3_00596.1	Q9Y5U9 Q8TBQ9
huMAP3_00598.1	Q13522 Q8N4L4
huMAP3_00600.1	Q5M9N0 O95361 Q8NB14
huMAP3_00601.1	Q12846 Q9UNK0
huMAP3_00602.1	Q8TBG4 Q9Y5X9
huMAP3_00605.1	Q9NXU5 Q9NRU3
huMAP3_00606.1	Q13395 O75155 P42345
huMAP3_00607.1	Q6ZP82 P10643
huMAP3_00608.1	P56589 Q02338
huMAP3_00609.1	Q8NA61 P52732
huMAP3_00610.1	Q96G79 Q96FV0
huMAP3_00611.1	P61018 P20338
huMAP3_00612.1	O15335 Q8N129
huMAP3_00613.1	Q8TD30 P24298
huMAP3_00614.1	Q9NRH2 P43026
huMAP3_00615.1	Q96L08 Q9UJ71
huMAP3_00616.1	Q6UWP7 Q7Z6L0
huMAP3_00619.1	Q8N490 Q6P2P2 B2RXF5
huMAP3_00620.1	Q8NBW4 Q9HB90
huMAP3_00621.1	A4UGR9 Q14432 Q13370
huMAP3_00622.1	P63027 Q13336
huMAP3_00623.1	Q6ZMV9 P57768
huMAP3_00625.1	Q9BQ61 Q8WW12 P98175
huMAP3_00628.1	Q9NVM9 Q9NVR2 Q96SY0
huMAP3_00630.1	O14986 Q8IYR2
huMAP3_00631.1	Q96CW1 Q0JRZ9
huMAP3_00634.1	Q9NYY1 O15240 P01282
huMAP3_00635.1	Q8IWL1 P53671
huMAP3_00636.1	Q8WV83 O43291 Q99758 E5RIL1 Q04756
huMAP3_00637.1	Q7Z3E5 Q9NRX6
huMAP3_00638.1	O95661 Q9Y6M5
huMAP3_00639.1	Q86XP6 P17481
huMAP3_00640.1	Q9Y572 P29320
huMAP3_00641.1	Q9H0D6 Q96HQ2
huMAP3_00643.1	O75688 Q96L92
huMAP3_00644.1	P51636 O60779
huMAP3_00646.1	Q9H857 Q86UY8
huMAP3_00647.1	Q6KCM7 Q9BV35
huMAP3_00648.1	O60884 P68371
huMAP3_00649.1	Q02878 P16402
huMAP3_00650.1	Q03181 Q13049 A6NKT7
huMAP3_00651.1	Q6UWE0 O14604
huMAP3_00652.1	P31213 P26022 Q8IZM8
huMAP3_00653.1	Q15569 Q7Z6M1
huMAP3_00654.1	P98173 Q9NY97
huMAP3_00655.1	Q13705 P30530 Q08345
huMAP3_00658.1	O60733 Q8N9Y4
huMAP3_00659.1	Q16352 P12036 P07197 P07196
huMAP3_00660.1	O75106 Q16853
huMAP3_00661.1	Q86TU7 Q8N128
huMAP3_00662.1	P09086 Q6UXF1
huMAP3_00663.1	P35453 P00740
huMAP3_00664.1	Q9NPF4 Q9Y3C4 Q9BXV9 Q96S44 Q14657 A0A0B4J2A2 A2RU49
huMAP3_00665.1	O95816 Q5JPI3
huMAP3_00666.1	Q9H974 P29144 Q7L591
huMAP3_00667.1	A6ZKI3 P49146
huMAP3_00669.1	P49916 Q8IW19
huMAP3_00670.1	Q6NZ63 Q9UHE8
huMAP3_00671.1	P35321 O95989
huMAP3_00672.1	Q68J44 P26718 O15438
huMAP3_00673.1	Q92837 Q9Y2T1 P49840 Q9P0R6 P49841 O15169
huMAP3_00674.1	P10599 O95831 Q9Y6Y1 Q8N4Q1
huMAP3_00675.1	Q9UPT6 Q92565 Q12955 Q13387
huMAP3_00676.1	P22102 Q8N8N7 P49327 O15067
huMAP3_00678.1	Q92504 Q9UPY5 Q96K37
huMAP3_00680.1	Q9NZ63 Q96BM0
huMAP3_00682.1	Q6ZVX7 P14923
huMAP3_00683.1	Q9UKX3 P13535
huMAP3_00684.1	Q96BD8 Q8IX90
huMAP3_00685.1	Q02750 Q6VAB6
huMAP3_00686.1	Q9Y573 Q9Y2M5 Q13939 Q8IVD9
huMAP3_00687.1	P35557 P52790
huMAP3_00688.1	Q02241 Q9H0H5 Q8NEM2 Q9Y5K6
huMAP3_00690.1	Q6UXI7 O43405
huMAP3_00691.1	O60346 P41732 Q8TDQ0 P52824
huMAP3_00692.1	P11226 Q9Y2B0 Q14554 Q969H8
huMAP3_00693.1	Q9UGM3 Q96DA0 P01833 Q9NP55 Q9HC84
huMAP3_00695.1	Q9H6E4 Q14656
huMAP3_00697.1	Q13287 Q9NQ88 P80217 P09543
huMAP3_00698.1	O95450 Q92896
huMAP3_00699.1	Q494U1 P98172 A8MVW0
huMAP3_00701.1	Q8N9F0 Q8NET8
huMAP3_00702.1	Q96NN9 P30419
huMAP3_00704.1	O60547 O95271 O60829 Q9H2K2
huMAP3_00705.1	Q7Z5H3 O43414
huMAP3_00706.1	Q9BYC9 Q9BYD2 Q9NRX2
huMAP3_00708.1	P78356 P48426
huMAP3_00709.1	Q9NP99 P12277 Q96DX5
huMAP3_00711.1	Q9UEG4 P17097
huMAP3_00712.1	Q9UKZ9 Q9H1U9
huMAP3_00713.1	Q9HB58 P39019
huMAP3_00716.1	Q15173 Q76NI1
huMAP3_00717.1	O00212 Q9H425
huMAP3_00718.1	Q9BUN8 Q96FM1
huMAP3_00720.1	Q15700 Q92796
huMAP3_00721.1	Q9Y6D9 O95235
huMAP3_00725.1	Q96MS0 P51965
huMAP3_00726.1	Q14651 Q8TCB7
huMAP3_00728.1	Q9Y6D9 O95235 Q96T17
huMAP3_00731.1	P48547 Q9HBL0 Q14003 P26367 Q99941
huMAP3_00732.1	Q9UM11 Q86T82
huMAP3_00734.1	O43491 Q9H4G0
huMAP3_00735.1	P52737 Q5EBL2 Q9NW07 Q12805
huMAP3_00736.1	Q99640 P06493 P30279 P14635 O95067 P46527
huMAP3_00738.1	O95985 Q9H7E2 Q8WV92
huMAP3_00740.1	A6NDE4 Q969T7
huMAP3_00741.1	Q9HCJ5 Q92990 Q6PID8
huMAP3_00742.1	P20382 Q96AX9
huMAP3_00744.1	Q96HH6 Q9BSA9 Q6P9G4
huMAP3_00745.1	Q9NS37 Q96FN5
huMAP3_00746.1	P28370 Q12830 Q9UGU5 Q8IXM2
huMAP3_00747.1	O43488 O95154 Q9NZI7 Q8NHP1
huMAP3_00749.1	Q5VSG8 Q5SRI9 Q99784
huMAP3_00750.1	Q9BZ71 O95159
huMAP3_00751.1	Q15181 P31939
huMAP3_00753.1	Q9UNG2 A8MVW0 Q9HCM2 Q96Q80
huMAP3_00755.1	P30566 Q86YV6
huMAP3_00757.1	P23610 Q15771 P42858
huMAP3_00758.1	Q9NYN1 Q96PE2 Q96A58
huMAP3_00759.1	Q86YS3 Q8NFZ5
huMAP3_00760.1	O60701 Q9GZT4
huMAP3_00761.1	Q9NU02 P10092
huMAP3_00762.1	Q8NAV2 Q6ZVK8 Q15485 O00602
huMAP3_00763.1	P35914 Q05932
huMAP3_00764.1	Q8NCQ5 Q8N4T0
huMAP3_00765.1	P15088 Q96DX4
huMAP3_00766.1	Q9UID6 P18858 Q8N680 P24278
huMAP3_00767.1	Q06124 P49915
huMAP3_00768.1	P78406 O15504 Q9UKK6
huMAP3_00769.1	P35555 Q8N8Y5
huMAP3_00770.1	O75420 P26196
huMAP3_00771.1	Q9Y5Y5 Q504Y0 Q96AN5
huMAP3_00772.1	A6PVS8 O60636
huMAP3_00773.1	P07919 P00403 P22695
huMAP3_00774.1	P29371 P40145 O95873
huMAP3_00776.1	Q96AY2 Q96NY9
huMAP3_00777.1	O00623 P28328
huMAP3_00778.1	Q9Y2P8 Q14692
huMAP3_00779.1	Q9C0C4 P40126
huMAP3_00781.1	Q9HD47 Q8IYG6
huMAP3_00782.1	O75940 P82921
huMAP3_00783.1	Q8ND61 Q5T764 Q15751 Q5SQI0
huMAP3_00784.1	Q6FHJ7 Q06190 Q9UK33
huMAP3_00786.1	P12111 Q6ISS4 Q9UMD9
huMAP3_00788.1	Q13325 O14598
huMAP3_00789.1	O60942 P19388
huMAP3_00790.1	P22676 A2RU54
huMAP3_00792.1	O75506 Q9UHD4
huMAP3_00793.1	Q9BW62 Q9H079
huMAP3_00794.1	P43304 Q9C0K1
huMAP3_00795.1	P52294 Q8N9Q2
huMAP3_00797.1	P48200 Q8IYD1 Q9H000 Q4VXU2
huMAP3_00798.1	O43734 Q8N5H7 P56945
huMAP3_00799.1	O75556 Q8WWF8
huMAP3_00800.1	Q14990 Q8TB22 Q9HCJ3
huMAP3_00801.1	A6NK59 Q9NR80
huMAP3_00802.1	Q9BXB4 Q9BZ71 Q9BZ72 Q8IZD6 Q969R2 Q9Y2K6 P22059 Q8NC06 Q96SU4 Q9P0L0 Q9BZF3 O95292 C9JH25 Q8TEY7 O95159 O00562 Q9H4L5 Q9H1P3 Q5JWR5
huMAP3_00803.1	Q96IF1 Q9NRM7 P26599 Q16825
huMAP3_00806.1	P26583 P09429
huMAP3_00808.1	Q8WX93 Q9HAV7
huMAP3_00811.1	P41440 Q6UWJ8
huMAP3_00812.1	P07101 Q7LBC6
huMAP3_00813.1	Q9H4S2 Q9H2P9
huMAP3_00815.1	Q9HBM0 Q16581 Q9HBH5 Q9NXB9
huMAP3_00816.1	Q53FV1 Q92911
huMAP3_00818.1	Q8N543 Q9UHJ9
huMAP3_00819.1	Q10567 Q8NC96 O43426 P61966 Q9BXS5
huMAP3_00820.1	Q9H501 Q8NE71 Q96C57
huMAP3_00821.1	Q9H8K7 Q8N5C1
huMAP3_00822.1	Q7L0Q8 Q9UHH9
huMAP3_00823.1	Q8NA58 Q9H6U8
huMAP3_00826.1	P17019 Q96KN9 Q08ER8
huMAP3_00827.1	Q9Y5N6 Q96BM0
huMAP3_00828.1	Q6SZW1 P08217
huMAP3_00829.1	P82650 P82675
huMAP3_00830.1	Q13519 Q96P53
huMAP3_00832.1	P06132 Q13508
huMAP3_00833.1	Q5U5R9 Q9H0J9 Q9NR21 Q96A37
huMAP3_00834.1	Q08AD1 A1L190 Q02224 Q6ZN16 Q16512
huMAP3_00836.1	P38405 Q9UNF1
huMAP3_00838.1	Q8TAY7 Q9BR61 P41002
huMAP3_00840.1	P17752 Q8IWU9
huMAP3_00841.1	Q9NRQ2 P00738
huMAP3_00842.1	Q13751 P17050
huMAP3_00844.1	P62745 Q6ZS17
huMAP3_00845.1	Q53G59 Q53HC5 Q9UH77
huMAP3_00846.1	Q8NCR6 Q9H3L0
huMAP3_00847.1	Q562F6 Q9Y2T4 Q96E09 Q9NUC0 Q12948 Q9NVR7 Q5VY09 Q9Y570 Q14140 Q9BTL4 P30153
huMAP3_00850.1	Q96A54 P21589
huMAP3_00851.1	O95084 P36222
huMAP3_00852.1	Q15836 Q9BV40
huMAP3_00854.1	P41439 P14207
huMAP3_00855.1	P51148 P01135
huMAP3_00856.1	P51841 Q02846
huMAP3_00857.1	O95571 P41091 P20042 O75794
huMAP3_00859.1	Q8NHS3 Q6ZT21 Q6UX65 Q9Y672 Q15286 Q9UHX3 P48960
huMAP3_00860.1	P0C7V8 Q709F0
huMAP3_00861.1	Q9NSU2 Q9ULC3 Q96PJ5
huMAP3_00864.1	Q9UBE0 Q9UBT2 Q12765 P61956
huMAP3_00866.1	Q13705 P30530
huMAP3_00867.1	Q9C0A6 Q9HAC7 P23760 Q86WV1
huMAP3_00868.1	Q7L4E1 P31273
huMAP3_00869.1	Q9NX14 Q8IVF6
huMAP3_00870.1	Q99704 Q6ZUJ8 Q6T4R5 A1X283 Q9H2E6 P16333 O43639 Q96P48
huMAP3_00872.1	P50851 Q9NX40 Q8IZJ4
huMAP3_00873.1	O14682 Q9H0H3
huMAP3_00874.1	Q8WVL7 Q9UIM3 Q96FK6
huMAP3_00875.1	Q8IWB7 P59768
huMAP3_00877.1	Q9NVQ4 Q9NZQ0
huMAP3_00878.1	Q9BSC4 Q9ULW3
huMAP3_00879.1	Q9UGM1 Q8NBR0
huMAP3_00880.1	P17787 Q04671 Q9UL01 Q969X2
huMAP3_00881.1	Q8ND25 Q13404 Q15819 P61088
huMAP3_00882.1	Q86XE3 Q9BPX6
huMAP3_00883.1	Q9H6F2 Q8IVA1
huMAP3_00884.1	P22891 P55316 Q96PC2 Q9Y6H3
huMAP3_00885.1	P25391 Q9H936
huMAP3_00888.1	Q9HD34 Q8IY85 Q49AH0 Q16568 Q9Y697
huMAP3_00889.1	Q96MD7 P06850
huMAP3_00890.1	O14602 P47813
huMAP3_00891.1	P09629 P31268
huMAP3_00892.1	Q96LT6 Q5TF39 P08631
huMAP3_00893.1	Q12860 P43121
huMAP3_00896.1	Q9BRV8 Q53FD0
huMAP3_00897.1	Q6XUX3 Q9Y3E5
huMAP3_00898.1	O75807 Q9HB21 Q9BV99
huMAP3_00899.1	O95453 Q13895
huMAP3_00900.1	Q7Z2G1 Q96FG2 Q66K74
huMAP3_00903.1	P43353 P48448 P50897
huMAP3_00904.1	Q7Z7L7 P58062
huMAP3_00905.1	Q8NEC7 Q02509
huMAP3_00907.1	Q14596 Q4G1C9
huMAP3_00909.1	Q8WUY3 A4FU01 Q9C0I4
huMAP3_00911.1	Q9BZX2 Q96BW1 Q9NWZ5 Q9HA47
huMAP3_00912.1	Q6UW10 Q15813
huMAP3_00913.1	Q9NS40 Q12809
huMAP3_00914.1	P09917 Q5JXC2
huMAP3_00915.1	Q8NBF2 Q96GD0
huMAP3_00916.1	Q9UM19 P04798
huMAP3_00917.1	Q8N8F7 P38484
huMAP3_00918.1	Q9HCY8 P22735
huMAP3_00920.1	Q9Y5B9 Q99880
huMAP3_00923.1	Q9UJL9 Q53H76
huMAP3_00924.1	P24071 Q9Y2G0
huMAP3_00926.1	Q70EK9 A6NNY8 Q9NPA8 Q5T6C5 Q14CW9
huMAP3_00927.1	P79483 O94923
huMAP3_00928.1	Q5SSQ6 Q9P227
huMAP3_00929.1	Q5T2D2 Q96CF2 O00429
huMAP3_00931.1	Q9NX40 Q8IZJ4
huMAP3_00933.1	P50542 Q8WY41 O14832 O75381
huMAP3_00934.1	Q7L0Y3 Q9H1N7 Q99714 O43824 Q9BQ52 Q16698
huMAP3_00935.1	Q9Y228 Q14BN4 Q8N4C8 Q9Y3A3 Q9NRL3 Q5VSL9 Q8WZ74 O43815 Q9BRV8 O95819 Q9NVK5 Q13136
huMAP3_00936.1	Q99873 Q86W42 Q86V81 Q9Y3Y2 Q2MKA7 Q96J01
huMAP3_00937.1	O00463 P83436
huMAP3_00938.1	Q8NF50 Q5VUJ6 Q9Y2L9
huMAP3_00940.1	Q9UM00 P20700
huMAP3_00941.1	Q9UBY9 O75369
huMAP3_00942.1	Q8IXV7 O15266
huMAP3_00943.1	Q6ZMR3 Q2T9K0
huMAP3_00944.1	Q96BW9 P46059 Q8N5G0 B0YJ81
huMAP3_00945.1	Q5TA31 B2RXF5
huMAP3_00947.1	P51608 Q3YEC7
huMAP3_00949.1	Q9BPX1 Q5T1V6
huMAP3_00950.1	O00515 O43653 Q5VY80 Q96JP9
huMAP3_00951.1	Q9Y6E2 P06028 Q9UI10 Q7L1Q6 Q86U38
huMAP3_00952.1	P01242 P53582 O14776
huMAP3_00954.1	Q92185 Q8TBZ2 P49862 Q5T749
huMAP3_00955.1	Q9BRP0 Q9P0W2
huMAP3_00956.1	P61601 Q16384 P37235
huMAP3_00958.1	Q7Z6A9 Q9H9K5
huMAP3_00959.1	Q09428 O60706
huMAP3_00960.1	Q9UHR6 Q15029 Q9Y5B6 Q96DI7 Q9BUQ8 O94906 Q6P2Q9 O75643
huMAP3_00963.1	Q8TD31 Q4KMZ1
huMAP3_00964.1	Q9UL58 Q9NP79 Q8TF40 Q9P278 Q8N123
huMAP3_00966.1	Q16630 O43809
huMAP3_00967.1	Q9BTD8 Q9H1N7
huMAP3_00968.1	O43692 Q9NS98
huMAP3_00969.1	Q9NVL1 Q8N7N1
huMAP3_00970.1	Q7Z2Z2 A6NIX2
huMAP3_00971.1	O43734 Q8WWF6
huMAP3_00973.1	Q96IL0 P51687 Q12765 Q12887
huMAP3_00974.1	Q9BWT3 Q99502 O75381 Q9GZS0
huMAP3_00975.1	Q04637 Q14240 P60842
huMAP3_00976.1	O00505 Q14974 P52292
huMAP3_00977.1	Q07065 P51888
huMAP3_00978.1	Q8NEX5 P53634
huMAP3_00979.1	Q8N983 Q9BYD6
huMAP3_00980.1	Q9GZP4 Q8WVZ1 Q9P0G3 Q6E0U4
huMAP3_00982.1	Q9NPD8 Q9UKY7
huMAP3_00983.1	Q9NWU5 Q6P161 Q8TAE8 Q9H2W6 Q16540 O14561 Q8TCC3 Q7Z7F7 Q5T653 Q96EL3 O75394 Q15070 Q9NZE8 Q9BYD3 Q86TS9 Q9UBX3 Q6P1L8 Q9NX20 Q9NQ50 Q9BZE1 Q4U2R6 Q9Y6G3
huMAP3_00984.1	Q70Z35 Q5VV67 P84095
huMAP3_00985.1	Q8N4W6 Q7Z404 Q9BZM5 O95274
huMAP3_00986.1	P51512 Q8IZ57 Q6P995 P78552 O43556
huMAP3_00987.1	P10916 Q02045
huMAP3_00989.1	Q9HD90 Q15631 Q99598
huMAP3_00990.1	P62495 P39748
huMAP3_00991.1	P49354 Q93096
huMAP3_00992.1	O43819 Q9Y5Y2
huMAP3_00993.1	Q92686 A8K855
huMAP3_00994.1	P61165 A6NNL5 Q9Y5I4
huMAP3_00995.1	Q9NPH6 Q9NY56
huMAP3_00996.1	Q6ZQY3 Q9H209
huMAP3_00997.1	Q96G04 P06858
huMAP3_00998.1	Q7Z5Y6 O60477
huMAP3_00999.1	Q3MII6 P18848
huMAP3_01000.1	Q9H479 O60496
huMAP3_01001.1	Q9HCE6 O15013
huMAP3_01002.1	Q05329 Q15649 Q9UHK0
huMAP3_01004.1	Q03113 P63215 P19086
huMAP3_01005.1	Q14587 Q86UQ0
huMAP3_01006.1	Q96S16 Q9HBB8 Q6HA08 O95407
huMAP3_01007.1	P49326 Q01740
huMAP3_01008.1	Q96CK0 Q9P2D1
huMAP3_01009.1	P58658 P35754
huMAP3_01010.1	Q8IX15 Q6IQ23 Q6UUV9 P61981 Q5PRF9 Q9UBF8
huMAP3_01011.1	P15884 Q15672 Q02535
huMAP3_01012.1	Q99767 Q9Y2K6
huMAP3_01013.1	P48788 P80303 Q9NXJ5
huMAP3_01014.1	P00338 P11310
huMAP3_01015.1	P14061 Q86UN3 Q13214 Q92876 Q68BL7 Q01344 Q6PCB0
huMAP3_01016.1	Q8TD26 Q16890 P55327
huMAP3_01017.1	Q8IVN3 O60356
huMAP3_01018.1	P05408 Q9BUX1 Q9BUP0
huMAP3_01019.1	Q6UXD5 Q7Z5A9
huMAP3_01020.1	P98196 P55212
huMAP3_01022.1	P09001 Q9P015
huMAP3_01023.1	P02585 Q9NZ63
huMAP3_01024.1	Q9HBH5 Q9C0B6
huMAP3_01025.1	Q9H4G0 Q9UN30
huMAP3_01026.1	Q13309 Q09472 Q6PJG2 P20248 Q9H211 Q92793 Q9BY12 P33552 P78396
huMAP3_01029.1	Q8NG08 O94763
huMAP3_01030.1	Q9H5H4 Q8WY36
huMAP3_01031.1	Q9P2S5 Q5T9S5 O95684 Q9P209 Q5VT06 Q5JTW2 Q4AC94
huMAP3_01032.1	P55073 Q15034
huMAP3_01033.1	Q9HCJ0 Q9Y466
huMAP3_01034.1	Q9Y3D5 P82930 P10074
huMAP3_01035.1	P55263 Q8IXQ9
huMAP3_01036.1	Q13625 Q96NE9 Q8NHQ8
huMAP3_01038.1	Q13488 Q05084
huMAP3_01039.1	A6ZKI3 P56378 Q8TBP6
huMAP3_01040.1	P08238 P07900 Q3B7T1 Q8IWX7 Q9BXA6
huMAP3_01041.1	Q01433 O75459
huMAP3_01042.1	Q9UPQ8 P22460
huMAP3_01043.1	Q9UN36 Q92597
huMAP3_01044.1	Q7RTU0 Q96M63
huMAP3_01045.1	Q9P2E9 O14646 Q5JTH9 P62847 Q6RFH5
huMAP3_01046.1	Q9H0R8 Q9Y4P1 Q8TC84
huMAP3_01048.1	Q8NBX0 O43929 Q9H1X3
huMAP3_01049.1	Q9H361 Q01415
huMAP3_01050.1	P20160 Q8N4S0
huMAP3_01051.1	Q9BRP1 O60678
huMAP3_01052.1	Q86UK7 Q07157
huMAP3_01053.1	Q8N7F7 Q9H8Y5
huMAP3_01054.1	Q99880 O94880
huMAP3_01055.1	O95198 Q9BYP7 Q9BZR9 O00750
huMAP3_01056.1	P17010 Q96H22 Q8N0S6 Q71F23 Q03188
huMAP3_01057.1	Q9NT62 A6NCE7
huMAP3_01059.1	O95490 Q96JH8 Q9HAR2 Q9NZU1 Q9NZU0
huMAP3_01060.1	Q9H7P9 Q93052
huMAP3_01062.1	P23468 Q7Z736 P37173
huMAP3_01063.1	Q9H2M9 Q15042
huMAP3_01064.1	Q8TEP8 O14965 Q9BQE6
huMAP3_01065.1	P78380 P12259
huMAP3_01066.1	Q9UPQ0 Q8N6M0
huMAP3_01067.1	Q9H446 P55039
huMAP3_01068.1	Q7Z5H3 P18846
huMAP3_01070.1	Q10469 O43921
huMAP3_01071.1	O60307 Q16557
huMAP3_01072.1	Q14641 Q96BS2
huMAP3_01076.1	Q14586 Q8TF45
huMAP3_01078.1	Q15750 Q9NYJ8 O43318 Q8N5C8
huMAP3_01079.1	Q9BRZ2 Q14512
huMAP3_01081.1	O00483 P50416
huMAP3_01082.1	Q8IXQ5 Q8IXL7
huMAP3_01083.1	Q8TCW7 Q8NEP7 C9JH25 P31997
huMAP3_01084.1	Q8NAP3 Q96EB6
huMAP3_01085.1	A1L157 P01189
huMAP3_01086.1	Q9Y3D2 P51649
huMAP3_01087.1	P26358 P39748
huMAP3_01090.1	P25391 P53007
huMAP3_01091.1	Q6ZSZ5 Q53H80 Q9H9L7
huMAP3_01092.1	P21731 Q5BKY1
huMAP3_01093.1	P78333 Q9H0Q3
huMAP3_01094.1	P43626 Q9NRY5
huMAP3_01095.1	P02042 Q8N6Y1
huMAP3_01096.1	Q92738 Q6GQQ9 Q9NW97 Q16630 Q5JRV8 O00308 Q5TC82
huMAP3_01097.1	Q9BV19 P23526
huMAP3_01098.1	Q8WUY8 Q16322
huMAP3_01099.1	P40121 Q13291 Q9BPW9 Q9UKJ5
huMAP3_01101.1	Q6Q4G3 Q9BX97
huMAP3_01102.1	Q96NU7 Q8NBE8 Q07352
huMAP3_01104.1	O95045 Q13630
huMAP3_01105.1	Q96A70 P55317
huMAP3_01106.1	P48165 Q6UX06
huMAP3_01108.1	P61296 O96004
huMAP3_01109.1	Q96P15 Q8N5D0
huMAP3_01110.1	Q8IWE4 Q96Q27
huMAP3_01111.1	Q96J86 Q9BZD6 Q96QZ7
huMAP3_01113.1	Q9Y3L3 Q5T0N5 Q68EM7 Q17R89 Q15642
huMAP3_01114.1	O60256 Q9Y6Y0 Q14558 P21108 Q05469 P60891
huMAP3_01116.1	Q5JTZ9 Q86Y79
huMAP3_01117.1	Q6HA08 P31152
huMAP3_01118.1	O95166 Q9H0R8
huMAP3_01119.1	Q9UPN4 O43303
huMAP3_01120.1	O75077 Q6UXB1
huMAP3_01121.1	O14977 P54368
huMAP3_01122.1	Q9UJU3 Q14590
huMAP3_01123.1	Q6NUP7 P47901
huMAP3_01125.1	Q2VPK5 P12524
huMAP3_01126.1	Q2M3X9 Q6ZNG1 Q8N8J6 Q03923 Q96GE5 P15622 A8MXY4 Q15973 Q7Z2F6 Q5JUW0 Q9NYT6 Q9BS34 Q8N859 Q9BS31 Q5HY98 Q8IZ26 Q86YE8 Q52M93 P17032 Q8TAU3 Q8IYB9 Q13263 P51523 Q06730 Q06732 Q6P1L6 Q9P2J8 Q8NB42
huMAP3_01127.1	O60732 O43463
huMAP3_01129.1	Q5TCS8 Q53EV4
huMAP3_01130.1	Q68D86 Q96A19 O15392
huMAP3_01131.1	Q9UPR0 Q9H2H8
huMAP3_01132.1	Q9H9S4 Q9C0K7 Q7RTN6 Q9Y376 Q15831
huMAP3_01134.1	Q99708 P48551
huMAP3_01135.1	Q9H9V9 Q7Z614
huMAP3_01136.1	Q9HAT0 Q9BZX4
huMAP3_01137.1	Q9NYW8 O75467 Q03936 A6NFI3
huMAP3_01138.1	Q2VPA4 P17927
huMAP3_01139.1	Q92832 Q3ZCT1
huMAP3_01140.1	Q7L3V2 O15357
huMAP3_01141.1	Q9HCI6 Q93075 Q9HBV2 Q9NX09
huMAP3_01142.1	Q68D86 Q96A19
huMAP3_01144.1	P59768 Q6IQ55
huMAP3_01146.1	Q1AE95 P15151
huMAP3_01147.1	P04114 Q9H8X9
huMAP3_01150.1	Q8WVH0 Q9P218
huMAP3_01151.1	O75366 P09327
huMAP3_01152.1	P13164 Q5BJH2
huMAP3_01153.1	Q13637 P57729
huMAP3_01154.1	A0A8I5KQE6 Q13601
huMAP3_01155.1	Q99942 Q3SYC2
huMAP3_01157.1	Q2TAC2 Q66GS9
huMAP3_01158.1	Q92820 P37088 Q8NCC3
huMAP3_01159.1	Q8IY47 O15296
huMAP3_01160.1	P35749 O76080
huMAP3_01161.1	Q9NWR8 Q9H4I9
huMAP3_01162.1	Q9Y6X5 P80108 P54793 P48539
huMAP3_01163.1	Q8TB22 Q9HCJ3
huMAP3_01165.1	Q9BY44 Q9Y2L1
huMAP3_01166.1	Q9UPM6 Q9Y2G2
huMAP3_01168.1	Q3V5L5 Q6ZWE6
huMAP3_01170.1	P33260 Q9NX78 Q14728 P10632 Q86V21
huMAP3_01171.1	O15498 O15554
huMAP3_01172.1	Q7Z602 Q7Z402
huMAP3_01174.1	P29350 Q8NE18
huMAP3_01175.1	P11047 P07942
huMAP3_01176.1	Q9Y5P6 Q96IJ6
huMAP3_01177.1	P57059 Q9H0K1 P31941 P20591
huMAP3_01178.1	Q8IXM2 Q7Z4V5 P51858
huMAP3_01179.1	O00410 Q9UH62
huMAP3_01180.1	Q504T8 P18146
huMAP3_01181.1	P11233 P11234
huMAP3_01182.1	Q96T11 Q7Z2X4 Q9P225
huMAP3_01183.1	Q9Y6R4 Q9H2H8
huMAP3_01184.1	Q96S52 O43292 Q92643 Q9H490 P04216
huMAP3_01185.1	Q8N4L1 Q8TCT0 Q8N5C7 O15431 O15432 O15327 Q9NVH0 A6NCS6 Q6P9B6 P11117
huMAP3_01186.1	Q8N4W6 Q9UMS5 Q9BZM5 Q8N3S3 O95274 Q7Z404
huMAP3_01188.1	Q16288 Q9P0V3
huMAP3_01189.1	P61803 Q13454
huMAP3_01190.1	A1E959 Q9Y2I1
huMAP3_01191.1	O95395 O75311
huMAP3_01193.1	O43172 P55769 Q8N5A5
huMAP3_01196.1	Q9NX58 Q8TD47
huMAP3_01197.1	Q99457 Q9H0U9
huMAP3_01198.1	P51957 Q6WCQ1
huMAP3_01199.1	O14924 P56559 Q7Z6M2
huMAP3_01200.1	Q9BQ15 Q5JSJ4 Q9NRY2
huMAP3_01201.1	Q6NZI2 Q9NZM1
huMAP3_01203.1	O60306 O60508 P41223 Q96AT1 Q9BZJ0
huMAP3_01204.1	Q9C0I3 Q155Q3 Q9GZM8 Q9NXR1 Q9H7U1
huMAP3_01205.1	Q6PIY5 P80404
huMAP3_01206.1	P41743 P17036
huMAP3_01207.1	P82921 Q6PF06 Q9Y3D9 Q66K89
huMAP3_01208.1	A6NC42 Q8TC76
huMAP3_01209.1	Q9BRL7 P16219
huMAP3_01210.1	Q15269 Q8IZH2
huMAP3_01211.1	P22749 P55786 O15539 Q9UM22
huMAP3_01212.1	Q9NXE8 Q96IZ7
huMAP3_01214.1	Q9NUE0 Q6UY11
huMAP3_01215.1	Q05BV3 P53673
huMAP3_01216.1	Q969T9 P50552 Q8N8S7 Q9UI08
huMAP3_01217.1	P61011 P49458 P09132
huMAP3_01218.1	Q96E14 Q9H9A7 A6NI79 Q13472
huMAP3_01220.1	Q9UK00 Q6Y2X3
huMAP3_01222.1	Q8N0S2 P78312 Q9P219 Q92805
huMAP3_01223.1	P20336 Q96E17
huMAP3_01224.1	Q9BRZ2 P62633
huMAP3_01225.1	P51857 Q04828 P42330 P52895
huMAP3_01227.1	Q7L8W6 P33681
huMAP3_01228.1	P21397 Q9NQG6
huMAP3_01229.1	P05413 Q5TYW1
huMAP3_01230.1	P03951 Q8IU80
huMAP3_01231.1	P09493 Q5TZA2
huMAP3_01232.1	Q71UM5 Q6PGP7 Q9GZS3
huMAP3_01234.1	Q8WVX3 O15121
huMAP3_01235.1	P28698 Q96N95 P17028 P17029 Q8TBC5
huMAP3_01236.1	Q14999 Q5T5S1 Q9BV20 P04637 Q6ZN19 Q969M7 Q8IWT3
huMAP3_01237.1	Q5FBB7 Q8TBZ3
huMAP3_01238.1	Q8NDD1 Q8TA86
huMAP3_01239.1	P36404 Q96G28 A2A3K4
huMAP3_01242.1	P55283 P22223 Q9UI47
huMAP3_01243.1	Q70CQ3 P30550 P25116 Q9NVJ2
huMAP3_01244.1	Q96F81 Q8WVZ7
huMAP3_01245.1	P19957 P21291 Q9BXM7 Q99541 O95716 P57729 Q15738 Q96TA1 Q9UN76
huMAP3_01246.1	Q9P2K5 P52272
huMAP3_01247.1	Q9UJQ7 Q9NZN3
huMAP3_01248.1	Q96KN2 Q96KP4
huMAP3_01250.1	Q9NQX7 P56589 Q9H5Q4 Q96GQ5
huMAP3_01251.1	P24666 Q9Y3A5 P18440
huMAP3_01252.1	P50579 O15347
huMAP3_01253.1	O14746 Q9H7L9
huMAP3_01254.1	Q8IYR6 Q658P3 Q8IWC1
huMAP3_01255.1	Q99571 Q9BQA9
huMAP3_01256.1	Q8IUN9 Q92186 Q8NBJ4
huMAP3_01257.1	O14756 O95563 Q16720 Q8N4C9 Q96K12 Q13291 Q01814 Q658P3
huMAP3_01259.1	Q04771 Q13873
huMAP3_01260.1	Q6ZW49 Q9ULW0
huMAP3_01261.1	Q99836 Q7L4S7
huMAP3_01262.1	P49354 P49356 Q93096 Q13574
huMAP3_01266.1	P22102 P51617
huMAP3_01267.1	P29459 Q12841
huMAP3_01268.1	Q9GZN0 Q5M7Z0 Q9NRM6
huMAP3_01269.1	Q6UW15 Q06141
huMAP3_01271.1	O94972 Q8N9Z0
huMAP3_01272.1	Q8N9S9 Q86WT6
huMAP3_01274.1	Q6NXT1 Q06187
huMAP3_01275.1	Q96GG9 Q8TBX8 Q13428
huMAP3_01277.1	O75436 Q96QK1 Q96NW4 Q92609 Q4G0F5 Q9UBQ0
huMAP3_01278.1	Q15007 Q9HCE5 Q86U44
huMAP3_01279.1	P54098 Q6P1N9 Q9H4K7
huMAP3_01280.1	Q8ND56 Q8NC56
huMAP3_01281.1	Q9UKJ8 Q9NPZ5
huMAP3_01282.1	A8CG34 Q8IZV5 Q9BXB1 Q12772
huMAP3_01283.1	O75973 Q86Z23 Q03692 O43921 P46098
huMAP3_01284.1	Q5VU69 Q9Y5B8
huMAP3_01285.1	Q86YD5 Q9H0M0
huMAP3_01286.1	Q15011 O95868 Q13410
huMAP3_01287.1	Q96EK2 Q9UKL3 Q9UHJ3 Q9P281 Q92769 Q96N64 Q13547 Q96BD5 Q6PJG2 Q96PN7 Q9H147 Q8N344 Q14687 Q9P0W2 Q96QT6 Q9P2R6 Q8IV32
huMAP3_01288.1	Q6IQ49 Q9BRP8 Q9Y5S9
huMAP3_01289.1	Q9Y5J9 P01213 Q8N7X2 O60220 Q9Y5L4 Q6UXA7
huMAP3_01290.1	O14972 Q15583 Q8TCE6 Q9NX08 Q9P000 Q86VX2 Q86X83 O60826 Q9H0A8 Q567U6 Q9UBQ0 Q9Y6G5
huMAP3_01291.1	Q01954 Q14142
huMAP3_01292.1	P41222 Q96D59 P52757
huMAP3_01294.1	Q9UGB7 Q9HD67
huMAP3_01295.1	Q9H078 P15374
huMAP3_01296.1	P43360 P43357
huMAP3_01298.1	Q9P0L2 Q9Y5P4
huMAP3_01299.1	Q9Y3D7 Q96DA6
huMAP3_01300.1	Q5MAI5 Q00532
huMAP3_01303.1	Q567V2 O43908
huMAP3_01304.1	Q08AF8 A6NMD2
huMAP3_01305.1	Q5TCY1 Q6IQ55
huMAP3_01306.1	Q14956 Q12841
huMAP3_01307.1	Q9Y490 Q9H4X1 Q9Y4G6 Q5T7N3
huMAP3_01308.1	Q8N697 P17931
huMAP3_01310.1	Q9H8M7 Q9NS86
huMAP3_01311.1	Q9C0B7 Q6R327 Q15032 Q9HBH9
huMAP3_01313.1	Q9NX95 O15079 Q969Z3
huMAP3_01314.1	Q14005 Q8NCN4
huMAP3_01315.1	Q15622 Q6ZQY3
huMAP3_01316.1	P15848 Q92824
huMAP3_01317.1	Q9Y336 P13591
huMAP3_01318.1	Q9UNE7 Q7Z6Z6
huMAP3_01320.1	Q9BUH6 Q5SQH8
huMAP3_01321.1	Q5VST9 P01160
huMAP3_01322.1	Q96FB5 Q12931 Q9UJW2
huMAP3_01323.1	Q8N960 Q96M11 Q14774
huMAP3_01324.1	Q9C0D4 Q96AX9 Q9HCK8 Q9H5V7 O75381 Q15723
huMAP3_01325.1	P32297 Q9H1C3 Q9NS84
huMAP3_01326.1	P16591 Q7LC44
huMAP3_01327.1	O96009 P07339
huMAP3_01328.1	Q9NPB1 Q8TCD5
huMAP3_01329.1	Q9HAW0 Q86VV8 Q96JH8 Q9UBK5
huMAP3_01330.1	Q9NV72 Q9UFB7
huMAP3_01331.1	Q6UX71 Q9Y5Q6
huMAP3_01332.1	P07902 Q16621
huMAP3_01333.1	Q9Y605 Q96HT8
huMAP3_01334.1	Q9H074 Q4VXU2
huMAP3_01336.1	Q9UBF1 Q8TD91
huMAP3_01338.1	O14772 Q96DU3
huMAP3_01339.1	Q9UI46 B1AK53
huMAP3_01340.1	A6NLJ0 Q76LX8
huMAP3_01341.1	Q8NG77 Q8NG76
huMAP3_01342.1	Q96NT0 Q3ZAQ7 Q9HBG4
huMAP3_01344.1	Q10472 Q7L0J3
huMAP3_01346.1	P46100 Q01668 Q13112 Q13111
huMAP3_01347.1	Q9NS56 Q8N393
huMAP3_01348.1	Q9UJU2 Q03426 P36269 Q8TDM5
huMAP3_01349.1	Q5TYX0 O60810
huMAP3_01351.1	Q5T9G4 Q7Z6V5 P10632 Q96EY9
huMAP3_01352.1	Q96GS6 P43657 O14981
huMAP3_01353.1	P13693 Q8IV20
huMAP3_01354.1	Q96NY7 Q9Y696
huMAP3_01356.1	O60664 Q99640
huMAP3_01359.1	Q9BWD1 Q9NVV9 Q9C0K7 P24752
huMAP3_01360.1	Q96NM4 O94900
huMAP3_01361.1	O00292 O75610
huMAP3_01362.1	P78381 P16885
huMAP3_01363.1	Q96J84 O75636
huMAP3_01364.1	Q15782 P20591 Q6ZUI0 P15428 Q32NC0
huMAP3_01365.1	P05549 Q9NZR1 Q7Z6R9 Q92754 Q92481
huMAP3_01366.1	P05023 P60468
huMAP3_01367.1	Q96LC7 A6NMB1
huMAP3_01368.1	Q15526 P28845
huMAP3_01369.1	Q5TBA9 O94915 Q9BZ23
huMAP3_01371.1	Q96E29 Q9NPE2 Q6P087 Q8N9L9
huMAP3_01372.1	O95139 P51970 Q9UI09
huMAP3_01374.1	Q01804 P83105
huMAP3_01375.1	Q12797 Q658P3
huMAP3_01376.1	P55157 P12318 P31995
huMAP3_01377.1	Q49AN0 Q9UKT7
huMAP3_01378.1	A6NNL5 A2A2Y4
huMAP3_01383.1	P01106 Q6PJQ5
huMAP3_01384.1	P40933 Q13261
huMAP3_01385.1	P0C7U0 Q5R3F8
huMAP3_01388.1	Q9Y6B7 A7E2Y1 O00189 Q9UPM8 Q9Y587
huMAP3_01389.1	Q9UBS0 Q8TAP6 Q9P2G4
huMAP3_01390.1	Q9H1M0 O43151 P78358
huMAP3_01391.1	Q8IX07 Q01524
huMAP3_01392.1	P01111 Q9UL25 Q96SA4 Q9H9S5
huMAP3_01394.1	Q3B7T1 Q9NZL4 Q9NVT9
huMAP3_01395.1	Q5TBA9 O94915
huMAP3_01398.1	Q96A61 O75417 Q8NHQ1 P53814 Q9Y283 A2RUB1 Q9P2P1
huMAP3_01399.1	Q14929 Q02386 A6NFI3 Q03936 Q6WRX3 O75467 Q9NYW8
huMAP3_01400.1	Q9UKU6 Q9Y6W8
huMAP3_01401.1	Q6PIL6 Q9Y2W7
huMAP3_01402.1	P56597 Q96IM9
huMAP3_01403.1	Q8NDV1 P30511
huMAP3_01404.1	Q0VDF9 O95848
huMAP3_01405.1	O75356 O95479
huMAP3_01406.1	P49247 Q6W4X9 P20142 O43323
huMAP3_01407.1	Q8N157 Q9Y6X8 Q9H7D0
huMAP3_01408.1	P51161 Q9UMS6
huMAP3_01410.1	Q9NQI0 Q9NRW7
huMAP3_01412.1	Q9P013 Q92733
huMAP3_01413.1	P21281 P21283 Q9Y485 O95670 Q8NEY4 Q8NI08 Q96A05 Q9Y4E6 P36543 P15313 Q9ULP9 Q9Y5K8
huMAP3_01414.1	P01185 P40337 P01178 Q6UWL6
huMAP3_01416.1	Q9HAZ2 O95238
huMAP3_01417.1	O95522 Q5VWM4
huMAP3_01418.1	P29597 Q8N6R0
huMAP3_01419.1	Q9GZY8 Q96EE4
huMAP3_01420.1	O75794 Q2VPB7
huMAP3_01423.1	Q8WUQ7 Q9H5V9
huMAP3_01424.1	Q6IQ26 Q6ZUT9
huMAP3_01425.1	P50281 Q9H553
huMAP3_01426.1	Q8N371 P12319
huMAP3_01427.1	Q12950 Q9NU39
huMAP3_01429.1	Q02386 Q14929
huMAP3_01431.1	Q6NUM6 E5RIL1 Q9Y6I9
huMAP3_01432.1	Q96HH4 Q9BVA6
huMAP3_01433.1	Q9BV57 Q14507 Q8NI22
huMAP3_01434.1	Q9BQ50 O75223
huMAP3_01435.1	Q15942 Q8IX12
huMAP3_01437.1	Q9Y5M8 Q8IZV5 P16435 Q96AG4
huMAP3_01438.1	Q96Q42 Q60I27
huMAP3_01440.1	Q5TEC6 Q14207 Q13111 P46100 O14929 P49321 P84243 P62805
huMAP3_01441.1	O75116 Q13464
huMAP3_01442.1	Q13686 Q9NX57
huMAP3_01444.1	Q9BWH6 P62875 Q6EEV4
huMAP3_01446.1	Q8TE60 Q6Y288
huMAP3_01449.1	P35251 Q8NEF9
huMAP3_01450.1	Q8N7C0 Q9H209
huMAP3_01451.1	P54803 Q96G04 P06858
huMAP3_01452.1	Q99959 Q6UUV7 Q9Y6R0 Q53ET0 O95208
huMAP3_01453.1	Q9H0R8 Q9Y4P1
huMAP3_01454.1	Q8WV15 Q08752
huMAP3_01455.1	Q8IYN0 Q9H2A3 Q8N9Z2 Q16527 Q9Y4Z2
huMAP3_01456.1	O43316 Q9BXF9 Q9BYZ8 Q5JRX3
huMAP3_01458.1	Q08AD1 A1L190 Q9BVG8
huMAP3_01459.1	Q96BZ8 O95935 Q9UMR3
huMAP3_01460.1	Q3ZCQ8 A8MTY0
huMAP3_01461.1	Q9UDY6 Q96PV7
huMAP3_01462.1	Q96M27 Q8IWL3
huMAP3_01463.1	Q9BYM8 Q9NUL5
huMAP3_01464.1	P20674 P00395 P00414 O14548
huMAP3_01465.1	Q96CN5 Q8IYW4
huMAP3_01466.1	Q9BQP7 Q9ULV8 Q02790
huMAP3_01467.1	O75604 Q6W5P4
huMAP3_01468.1	Q9UBS8 Q9H1P3
huMAP3_01469.1	Q9UHR4 Q9NXA8
huMAP3_01470.1	Q8N6M9 Q14641
huMAP3_01473.1	Q96FC9 O43164
huMAP3_01474.1	Q96PK6 O14979
huMAP3_01477.1	O95677 Q8N196
huMAP3_01478.1	Q86WV6 Q14914
huMAP3_01479.1	P29353 Q8WZ73
huMAP3_01480.1	Q9HCL0 O95833 Q9NPG4 Q8N8Z6 O14917
huMAP3_01481.1	Q96KD3 Q8WUJ0
huMAP3_01482.1	Q9Y5E3 Q9Y5E5
huMAP3_01483.1	Q8IWN7 Q96MF2
huMAP3_01484.1	P41159 Q9BZE7
huMAP3_01486.1	O14924 P08754 O43566 P61952 Q92485
huMAP3_01487.1	A5PL33 Q9NZV1
huMAP3_01488.1	O95470 Q6UB98 Q8IXB3 Q86VH5
huMAP3_01489.1	Q9NSN8 P45954 Q9UPW5
huMAP3_01490.1	Q9HBJ0 Q6UWV6
huMAP3_01491.1	Q9H3Z4 P43088
huMAP3_01492.1	Q8IWY8 P17040 P49910
huMAP3_01493.1	Q9H6Z4 Q7Z6K5
huMAP3_01495.1	Q6NUK4 Q8N3F8 Q9H6D8
huMAP3_01496.1	Q7Z5U6 O15069
huMAP3_01497.1	Q9NU23 Q9NQG1
huMAP3_01499.1	Q96E29 Q8N9L9
huMAP3_01500.1	Q9ULU4 Q8N5Z5 Q9UBT6 Q9H5L6 Q96GI7 Q68EA5 Q00059 Q9C000 Q5VT25
huMAP3_01502.1	Q13201 P02649
huMAP3_01505.1	P16035 P08253 Q9GZT5
huMAP3_01506.1	P57071 P62913
huMAP3_01507.1	Q6IPR1 P02776
huMAP3_01508.1	Q8WUN7 P02814
huMAP3_01509.1	Q8N5X7 Q5TEJ8
huMAP3_01510.1	O43583 Q5JSL3
huMAP3_01511.1	Q14527 Q9BQ69 Q01831
huMAP3_01512.1	Q8N8A6 Q9Y2R4
huMAP3_01513.1	Q9NPJ4 P26378
huMAP3_01514.1	C9J7I0 Q96EY5 Q8WUM4 Q99816 Q9H9H4
huMAP3_01515.1	Q6UXH8 Q5T1M5
huMAP3_01516.1	Q9H4Z2 A6NFS0 P0C5Z0 Q8N9Z2
huMAP3_01517.1	Q9Y314 Q9UGP5
huMAP3_01519.1	Q9NZR2 Q9NZL3
huMAP3_01520.1	P30838 O43548
huMAP3_01522.1	Q7Z3C6 Q9BXP2
huMAP3_01524.1	Q9P2W1 Q9BWT6
huMAP3_01525.1	Q16644 Q6ZSC3 Q15759 Q7L4I2 P49137 Q92576
huMAP3_01527.1	Q96PY5 Q6NY19 Q8IVF7
huMAP3_01529.1	Q6PID6 Q8N7H5 Q8WVC0 Q9GZS3
huMAP3_01530.1	Q5GAN3 Q5BKU9
huMAP3_01531.1	Q8TDV5 Q8IY22
huMAP3_01532.1	Q5GH76 Q58EX2
huMAP3_01534.1	Q8NDX1 Q5SW96
huMAP3_01536.1	Q8ND04 Q96Q77
huMAP3_01538.1	Q3ZAQ7 Q9HBG4 Q96NT0 Q13336 O15342 Q8N511
huMAP3_01539.1	Q6NYC1 Q8NAV1 Q9H9J4
huMAP3_01540.1	Q9UN71 Q9Y5G1 Q9Y5E7 Q9Y5G2
huMAP3_01542.1	P07737 Q93015
huMAP3_01544.1	P41219 Q9NWM0
huMAP3_01547.1	Q9Y5G2 Q9Y5G1 Q9Y5G0 Q9Y5F8 Q9Y5F9 Q9UN71 Q9Y5E7
huMAP3_01548.1	O95870 O15432
huMAP3_01549.1	Q969X6 Q96F85
huMAP3_01551.1	P41181 P23942
huMAP3_01552.1	P22732 A6NFN3
huMAP3_01553.1	Q14247 Q5T6F2
huMAP3_01554.1	P11172 O95925
huMAP3_01556.1	Q9NPJ1 Q6ZW61
huMAP3_01557.1	Q9UBR4 Q9UJT2
huMAP3_01559.1	Q6ZTR7 Q6GPH4 Q9Y4I5 Q8NGF9
huMAP3_01561.1	P17693 P30530
huMAP3_01562.1	Q96BW5 Q9NQX5
huMAP3_01563.1	Q8IYD9 Q9NXG0
huMAP3_01565.1	Q5JTC6 O15169
huMAP3_01567.1	Q9Y3X0 Q9Y3Y2
huMAP3_01568.1	Q6TGC4 Q9HAK2 P06731 A6NI73
huMAP3_01569.1	Q9BVV6 Q6ZWH5 Q5T5N4
huMAP3_01571.1	O15063 Q9ULL1 Q8N5S9
huMAP3_01573.1	Q8IV03 Q5VT25
huMAP3_01574.1	P58180 Q8NGL6
huMAP3_01575.1	Q9Y487 P55064
huMAP3_01577.1	Q8IVL5 O75718 Q16630 O43809
huMAP3_01578.1	Q96KN1 Q9NZC3
huMAP3_01580.1	Q8NDI1 P41222 Q96D59
huMAP3_01582.1	Q8NFT2 Q7RTT9 O14798 Q9NVA4 Q9BXS9 Q9BQJ4 Q9Y693
huMAP3_01583.1	Q9UPV0 O75792
huMAP3_01584.1	Q96BN6 Q96NH3
huMAP3_01585.1	Q8TE69 A6NMB9
huMAP3_01587.1	Q14320 O60869
huMAP3_01588.1	Q9BXF9 O75153 Q96KV7 P00540
huMAP3_01589.1	P56817 Q5H8A3
huMAP3_01591.1	O75973 Q86Z23 Q03692
huMAP3_01592.1	Q587I9 Q8TAK6
huMAP3_01593.1	Q6UXQ4 Q5VUJ9
huMAP3_01594.1	Q14558 Q9C029
huMAP3_01597.1	Q9Y623 P12883 P05976
huMAP3_01598.1	Q02447 P58417
huMAP3_01599.1	Q86Y33 Q9Y6Y0
huMAP3_01600.1	Q12947 P28360 Q12946 P29279
huMAP3_01601.1	P49715 Q86SX3 Q5T5S1 Q9NZN5
huMAP3_01602.1	Q9H1D0 P31629 Q53EL6 Q86WH2 Q86T82 O14503 Q63HQ2 Q92502 Q9Y297
huMAP3_01604.1	Q13398 Q9BWM5
huMAP3_01605.1	Q9Y315 Q8IZ83
huMAP3_01606.1	P35579 Q8N3V7
huMAP3_01610.1	Q9UBX5 Q8N2S1
huMAP3_01611.1	Q9NP71 Q9UH92 Q9HAP2
huMAP3_01612.1	Q76NI1 Q9Y5P8 O94988
huMAP3_01613.1	Q96JC1 O14978 Q12986
huMAP3_01614.1	Q92901 Q2KHN1 Q08AN1
huMAP3_01615.1	Q7Z2X7 O60880 Q8IWT0
huMAP3_01616.1	Q15562 P46937 Q9GZV5 Q9Y2J4
huMAP3_01617.1	Q8N4C7 Q15833 P61764 Q9Y2K9
huMAP3_01618.1	Q8IUD6 O75031
huMAP3_01619.1	Q15417 Q99439
huMAP3_01620.1	Q9NRL2 Q9Y6Q1
huMAP3_01622.1	P17931 O14944
huMAP3_01623.1	Q9NVH2 Q6P9B9
huMAP3_01624.1	P27930 Q53SZ7
huMAP3_01625.1	Q93088 Q9H2M3
huMAP3_01626.1	P08684 P20815
huMAP3_01627.1	Q7L3V2 Q13546
huMAP3_01629.1	P14406 Q7L592
huMAP3_01630.1	Q9NRG7 Q9Y6B2
huMAP3_01631.1	Q96AE4 Q92945
huMAP3_01632.1	Q9NZI5 P36508
huMAP3_01633.1	P19404 O14561
huMAP3_01634.1	Q9BYG4 Q9H4E5 Q9BTE6
huMAP3_01635.1	Q9C056 P29973
huMAP3_01636.1	Q12983 O60238
huMAP3_01637.1	Q9Y5Q9 Q12789 Q9UL42 Q8WUA4 Q9Y5Q8
huMAP3_01638.1	A4UGR9 Q14432
huMAP3_01639.1	Q96J42 Q5VUD6 Q9HCN3
huMAP3_01640.1	O00748 P05067
huMAP3_01641.1	Q8TAP9 Q9UK59
huMAP3_01642.1	Q6GQQ9 Q8TE49
huMAP3_01643.1	P10155 Q6UW02
huMAP3_01644.1	P11169 Q8TDB8
huMAP3_01645.1	Q5VZ89 Q5T686 Q96GV9
huMAP3_01646.1	P21802 P22607
huMAP3_01647.1	O43462 Q8NGN1
huMAP3_01648.1	O00519 P11511
huMAP3_01650.1	O95166 Q9NT62 A6NCE7
huMAP3_01653.1	Q6KC79 Q9Y4H4 Q9Y6X3
huMAP3_01654.1	Q6P2H3 Q8N9P6
huMAP3_01656.1	P01579 O00635
huMAP3_01657.1	Q9BRP0 Q14562 Q96RS6
huMAP3_01658.1	P29558 Q92900 Q7Z422
huMAP3_01659.1	P06340 Q04671 Q7L1W4 P46098
huMAP3_01661.1	Q8IXB1 Q9NS15
huMAP3_01663.1	P17844 Q12906 O00178
huMAP3_01664.1	Q16659 P01009
huMAP3_01666.1	Q9NP66 Q9Y592 Q9UHJ3 O95393 Q7Z5J4
huMAP3_01668.1	Q01518 P40123 P0CG48 P68032
huMAP3_01669.1	Q8N6N3 Q86YS6 Q8TF30 Q96NB3
huMAP3_01670.1	Q6IC98 Q8TC07
huMAP3_01672.1	O60825 Q16877 Q16875 P16118
huMAP3_01673.1	P46439 P09488 P28161 Q03013 P21266
huMAP3_01674.1	Q684P5 P47736
huMAP3_01675.1	Q008S8 Q17RG1
huMAP3_01676.1	P0DP24 Q6ZWB6 Q5TB80
huMAP3_01677.1	P62987 Q8WWF5 Q9UIX4 Q9Y4D2
huMAP3_01680.1	Q9UPY3 Q15633
huMAP3_01681.1	P51513 Q9UNW9
huMAP3_01682.1	Q86YC2 O75570
huMAP3_01683.1	Q99638 O43829 O60921 O60671
huMAP3_01684.1	Q1ZZU3 Q86XK3 Q3MJ16
huMAP3_01685.1	Q9UHY8 Q86XA9
huMAP3_01686.1	Q92917 Q9BRD0 O60231
huMAP3_01689.1	O15273 Q9NZH8
huMAP3_01690.1	Q9P272 Q9BU70
huMAP3_01691.1	Q96DE0 Q9P218
huMAP3_01692.1	Q99706 Q9BUM1
huMAP3_01693.1	P26022 Q8IZM8
huMAP3_01695.1	Q96GE4 Q7L590 Q9BR77
huMAP3_01696.1	O94829 Q9Y6D5
huMAP3_01697.1	O15049 P55196
huMAP3_01698.1	Q6UE05 Q96B96
huMAP3_01699.1	Q9NXL2 Q7Z460
huMAP3_01700.1	O75319 Q1KMD3
huMAP3_01702.1	Q9GZY0 Q9H4D5 Q96PE3 Q9NPJ8
huMAP3_01703.1	P15907 O14983 Q5TH69
huMAP3_01704.1	Q9Y4D2 Q96HD9 Q8TDD5 Q9NR82
huMAP3_01705.1	Q6ZMJ2 Q9H3M7
huMAP3_01706.1	Q99623 P35232
huMAP3_01708.1	Q7Z3B4 Q9BVL2
huMAP3_01709.1	Q9C0D5 Q9NUQ8 Q9NYH9
huMAP3_01710.1	P51677 P17252 P05771 P05129
huMAP3_01711.1	Q96GL9 Q9NXH8 Q32P28 O14526
huMAP3_01712.1	A6ND91 Q9UKU0
huMAP3_01713.1	P36980 Q03591
huMAP3_01714.1	Q3MIX3 O75844
huMAP3_01715.1	P49765 P15692
huMAP3_01717.1	Q9Y6X5 Q8IZA0 Q5ZPR3 Q15223 P23470 P56199 O00214 Q9ULI3
huMAP3_01718.1	Q6ZVM7 O75674 Q9H0E2
huMAP3_01719.1	Q8IYB7 Q9BQQ7
huMAP3_01720.1	Q96JL9 Q8NFZ5
huMAP3_01721.1	Q8IWG1 Q08379 Q9BQQ3
huMAP3_01723.1	O15523 P55265
huMAP3_01724.1	P14550 Q9Y4K4
huMAP3_01726.1	Q9NRR8 Q99797
huMAP3_01727.1	Q8N2W9 Q96EY8
huMAP3_01730.1	Q9NP73 Q8IUX8
huMAP3_01732.1	Q9Y345 Q5BJH7 Q5T4F4 P24539 P00846 O75947 Q96G23 Q9BXJ8 Q8NBI5 P30989
huMAP3_01733.1	Q10571 O43298 Q8TAP4 O95990
huMAP3_01735.1	Q6UWP2 Q9BWK5
huMAP3_01736.1	Q9H2D1 P02511
huMAP3_01737.1	Q9Y6R4 P24522
huMAP3_01739.1	Q9P2F8 Q8N475
huMAP3_01740.1	P26842 Q9H1U9 Q9UHX3 Q9NS00
huMAP3_01742.1	O43395 O43290 Q15020
huMAP3_01743.1	Q969X6 Q9H8H0 Q8TED0 Q15061 Q8IWA0 Q96F85
huMAP3_01744.1	P17844 Q96CT7 Q9NQS1
huMAP3_01745.1	Q8ND24 A6NM10
huMAP3_01748.1	Q5EBN2 Q8TAG6
huMAP3_01750.1	Q8IV13 Q9BSK2
huMAP3_01751.1	Q9HAU0 Q9NYZ3
huMAP3_01752.1	Q7Z7B1 Q3SY17 O00219 O94991 Q96AN5 Q6P5W5
huMAP3_01753.1	A9UHW6 O43310 Q9UHL0 Q9UMR2 Q9XRX5 Q9NUU7
huMAP3_01754.1	Q9BQI5 O75602
huMAP3_01755.1	P62701 P63173
huMAP3_01756.1	P98088 P02788
huMAP3_01757.1	O43918 Q9UI42
huMAP3_01758.1	Q96RT8 Q6P582 O95881 Q96RT7
huMAP3_01760.1	O14523 Q9NRJ7
huMAP3_01763.1	Q9UI43 Q6P1N9 Q8NFV4 Q8N442
huMAP3_01764.1	Q9BXB4 Q96SU4
huMAP3_01765.1	Q08397 P55083 O75051 O15083 Q86UN3
huMAP3_01766.1	P42702 O95168
huMAP3_01768.1	Q9NQE7 Q6NUJ1
huMAP3_01769.1	Q96P63 Q86YZ3
huMAP3_01770.1	Q9H992 Q04323
huMAP3_01771.1	Q7Z6L0 O95169
huMAP3_01772.1	P16233 Q9HBU6
huMAP3_01773.1	Q8N0V5 Q6UWV2 Q9BSE2
huMAP3_01774.1	Q99969 P20382 Q96AX9
huMAP3_01775.1	O94766 Q5H8A4
huMAP3_01777.1	Q9NX04 Q9BW66
huMAP3_01779.1	Q9Y4F3 Q5T7V8
huMAP3_01780.1	Q9UJ04 A2A368
huMAP3_01781.1	Q9H7H0 Q9NWT8 Q92552
huMAP3_01782.1	P50222 P50221
huMAP3_01784.1	Q96GF1 Q96AG4
huMAP3_01785.1	P19526 P37088
huMAP3_01787.1	Q86X02 P27348 P31947 Q3KP44 A0A1X9RU27 Q08495
huMAP3_01788.1	Q13614 O75570
huMAP3_01790.1	O15075 O43602
huMAP3_01791.1	Q68DU8 P85299 Q96CX2
huMAP3_01792.1	Q9BQS8 Q9H2F9
huMAP3_01794.1	P31644 P34903
huMAP3_01795.1	O75340 Q9UBV8
huMAP3_01797.1	Q96HR9 Q96MH6
huMAP3_01798.1	Q8NE65 Q2VY69
huMAP3_01799.1	P05814 Q8NCT3
huMAP3_01800.1	O43736 P06340
huMAP3_01802.1	P26374 Q13637 Q9NP90 P24386 Q9H0T7
huMAP3_01803.1	Q13017 Q674X7
huMAP3_01804.1	Q86UY5 Q86V86 Q9H190
huMAP3_01805.1	Q6T4R5 P42684 Q9H2E6 P16333 Q8WXE0 O43639
huMAP3_01806.1	Q9UGU0 Q9NP99 Q7Z5J4
huMAP3_01807.1	Q8IY57 Q5H9F3 Q8TE76 Q8N488
huMAP3_01808.1	Q16394 Q969X5
huMAP3_01811.1	P02538 P04259
huMAP3_01812.1	Q8NA69 Q86UW7
huMAP3_01813.1	O95711 Q8N5C7 Q9NS15 P01137
huMAP3_01814.1	O95243 Q96SF2 Q86XP1 Q2TAK8 Q7Z628
huMAP3_01815.1	Q63HQ0 P56377
huMAP3_01817.1	Q8TEK3 P55198 P55197 P42568
huMAP3_01820.1	Q9Y253 P49454
huMAP3_01821.1	Q86V42 Q6S5L8 Q8NFP9
huMAP3_01825.1	Q6ZMY9 Q8TDZ2
huMAP3_01826.1	P13051 P47985 Q7L592 Q5U5X0
huMAP3_01828.1	O75475 Q9H6R0
huMAP3_01829.1	O60343 Q5SZD1 Q4KWH8 Q9UPR3
huMAP3_01830.1	Q9NR12 Q8IYM2
huMAP3_01832.1	Q96E29 Q9NPE2
huMAP3_01833.1	O75312 Q96D59
huMAP3_01835.1	Q9C0I1 P01215
huMAP3_01836.1	Q9BYG4 Q9H4E5
huMAP3_01837.1	O95428 Q6Y288
huMAP3_01838.1	P42677 Q8NDA8
huMAP3_01840.1	P11233 Q13492
huMAP3_01841.1	Q96CX2 P59768 O94827
huMAP3_01842.1	Q96PX6 Q15475
huMAP3_01843.1	Q13683 Q5VX71
huMAP3_01844.1	Q15036 Q9BYH1
huMAP3_01845.1	P55957 Q96LC9 Q96KP6 Q92843 Q13323
huMAP3_01846.1	Q96F25 Q8N967
huMAP3_01847.1	Q5TF21 Q9BVS4
huMAP3_01848.1	Q9NZL9 Q00266 P31153
huMAP3_01849.1	Q12802 Q68DQ2 P22694 Q9UKA4 Q92667 Q8N6U8 Q96SN8 P51817 P22612 P17612 P31321
huMAP3_01850.1	O75366 Q02446 P09327
huMAP3_01851.1	Q92796 Q86UL8 O75783
huMAP3_01852.1	P46734 P52564
huMAP3_01853.1	Q8NDA8 Q99445
huMAP3_01856.1	Q6P087 Q9BYC8 Q9BYC9 Q14197 Q9NVS2 Q6P161 Q7Z2W9 Q8TCC3 Q7Z7F7 Q96A35 Q96EL3 Q96EH3 A0A087X2D5 Q9BQ48 Q9NYK5 Q9BQC6 O75394 Q9BYD1 Q7Z7H8 Q9UBX3 Q6P1L8 P52815 Q9NX20 Q9NZE8 Q13084 Q9NWU5 Q9NQ50 Q9BZE1 Q9Y6G3 Q4U2R6 Q9NP92
huMAP3_01858.1	P01566 Q15669
huMAP3_01859.1	Q6YHU6 Q9HAV4 Q96QU8 P42345 Q96IQ7
huMAP3_01860.1	P31937 P22531
huMAP3_01861.1	O75474 Q8WXH0
huMAP3_01862.1	Q76FK4 Q8NCD3
huMAP3_01863.1	Q02641 Q8N7X1
huMAP3_01864.1	Q12860 P32004
huMAP3_01865.1	Q8IZL9 Q9Y6A4 Q96NH3 Q9NYA4 Q92949
huMAP3_01867.1	Q9BT73 Q5T686
huMAP3_01868.1	Q9BUQ8 Q9H6E5 Q53GS9 P62308 Q86UT8
huMAP3_01869.1	Q5VX71 P49366
huMAP3_01870.1	Q9UKP4 P16473
huMAP3_01871.1	Q969E2 Q5BJH2 Q00765 P37059 Q96KR6
huMAP3_01872.1	Q11130 Q9UJ42
huMAP3_01873.1	Q8TED1 Q68CR1
huMAP3_01877.1	P08581 Q14118
huMAP3_01878.1	Q3ZCM7 Q00587
huMAP3_01879.1	Q86UE8 Q9UKI8 Q9ULV3 Q5VX52
huMAP3_01880.1	Q9P2E5 P35625
huMAP3_01881.1	Q8N594 P23769
huMAP3_01882.1	Q9NRQ2 Q9UF47 A1L4L8 O43597 Q9C004 Q8IUH5 Q8IUH4
huMAP3_01883.1	Q9H7U1 Q9UPS8
huMAP3_01884.1	Q99469 Q6ZMT1
huMAP3_01885.1	Q8N302 P98175
huMAP3_01886.1	Q99743 Q8WYA1 O15516 O00327 Q9C0C6 P35913
huMAP3_01887.1	Q969E4 Q5H9L2
huMAP3_01888.1	A2VCK2 Q8TDW7
huMAP3_01889.1	Q96EH3 Q9HC36 Q6XE24
huMAP3_01891.1	Q14031 P25067
huMAP3_01892.1	Q9BX68 Q16836 Q9BWX1
huMAP3_01893.1	Q14749 Q9GZZ8
huMAP3_01894.1	Q13574 Q99733 P49356
huMAP3_01895.1	Q14088 P61006 P61026 Q9NRW1 Q6IQ22 Q13636 P51151 P31150 Q9UL26 P0DI83 P62820 A6NDJ8 Q9H0N0 Q969Q5 P61106 Q9H0U4 P61018 Q9H082 P20339
huMAP3_01896.1	Q6UXE8 Q7L0R7
huMAP3_01897.1	Q5JR12 Q9ULR3
huMAP3_01898.1	Q8IZY2 Q9Y2H6
huMAP3_01900.1	Q9NWC5 Q9NXV2
huMAP3_01901.1	Q96CJ1 O00472 O60563 P51825 Q03111 P50750 P42568 Q9UHB7 O60583
huMAP3_01902.1	Q9UNA3 Q7RTY5
huMAP3_01903.1	Q5VZM2 Q9NQL2
huMAP3_01904.1	O75461 Q9Y242
huMAP3_01905.1	Q9BZG8 Q5XKK7
huMAP3_01906.1	Q9H9C1 Q9H267
huMAP3_01907.1	P41247 Q9HAB8
huMAP3_01909.1	Q15102 P68402 P43034
huMAP3_01910.1	Q8WYK1 Q9C0A0
huMAP3_01912.1	Q9NPG3 Q6ZU65 P54198 Q9Y6J0
huMAP3_01913.1	Q9P0K9 Q96FM1 Q7Z6L0 Q7L1Q6 Q969Z0
huMAP3_01914.1	P01111 Q13671 P01116
huMAP3_01915.1	O95081 P52594
huMAP3_01916.1	P49662 P51878
huMAP3_01917.1	P23025 O43768
huMAP3_01919.1	Q9NRG4 Q9C0I3 Q9H7X2
huMAP3_01922.1	Q14679 Q9NZD4
huMAP3_01923.1	P22090 Q96GA7 P55000 Q7Z7A3 Q13214 Q86VZ4
huMAP3_01925.1	Q5SXM2 Q16533 O75971 Q92966 Q13487
huMAP3_01927.1	Q9NUP7 Q9NX31
huMAP3_01929.1	Q8N1F8 O14498 Q9Y6I4 Q99741
huMAP3_01930.1	Q6UX46 P29376
huMAP3_01931.1	Q01804 P83105 Q96AY4
huMAP3_01932.1	Q9H2C2 Q93086
huMAP3_01933.1	O60337 P23416
huMAP3_01934.1	Q7Z4F1 Q8N5C1
huMAP3_01937.1	P07858 P07711 P01034
huMAP3_01938.1	Q99969 P20382
huMAP3_01939.1	Q9H3C7 Q9NQX6
huMAP3_01940.1	Q9HBM0 A6NNL5 P41587
huMAP3_01942.1	Q9ULM2 Q8N715
huMAP3_01943.1	P51795 P41217
huMAP3_01944.1	Q9BRT6 Q9Y2R4
huMAP3_01945.1	Q86WV6 O94760
huMAP3_01946.1	Q9NXF8 Q8IVY1
huMAP3_01947.1	Q9Y4F1 P18827 P08620 P05546
huMAP3_01948.1	Q96EK6 Q9Y3D2
huMAP3_01951.1	Q96JK2 P49368 Q9NZJ0 P48643 Q5T6F0 Q99832 Q9NV06 Q8N3Y1
huMAP3_01953.1	Q08050 Q9HBH1
huMAP3_01955.1	Q86YJ5 Q9HBD1 Q9NQP4
huMAP3_01956.1	P00709 P07498 Q9P0Z9
huMAP3_01957.1	Q9UPN3 Q6DCA0
huMAP3_01959.1	P13598 P0CK96
huMAP3_01960.1	Q9HAH1 Q53H54
huMAP3_01961.1	Q9Y3P4 Q03721 P48547
huMAP3_01963.1	Q9H3N1 Q5SWX8 O75324 Q86W47
huMAP3_01964.1	Q6P3S6 P51157
huMAP3_01965.1	P04181 P20718 P24522 P43356
huMAP3_01966.1	O75582 O75676
huMAP3_01967.1	Q9BSH5 Q9H903
huMAP3_01968.1	Q99706 Q8TCT8
huMAP3_01969.1	Q9NRC1 Q8N5K1
huMAP3_01970.1	Q8TCQ1 Q9ULT6
huMAP3_01971.1	Q96KC9 Q16610
huMAP3_01973.1	Q6P4E1 Q9Y4C1
huMAP3_01974.1	Q6UWR7 Q6ZN04 Q6RW13 A1L020 Q9NZJ4
huMAP3_01975.1	Q12974 Q9NRU3
huMAP3_01976.1	Q5I0X4 O00116
huMAP3_01979.1	Q8WUW1 O75334
huMAP3_01980.1	Q6NSJ2 O15078 Q15051 O43303
huMAP3_01982.1	P62072 P22079 Q9Y5J6 Q9Y5J7 P08493 Q6MZM9
huMAP3_01984.1	Q7Z2W9 P49590
huMAP3_01985.1	Q6NT52 Q6DKJ4
huMAP3_01987.1	A6PVS8 Q9H254
huMAP3_01988.1	P30040 Q9H4B8
huMAP3_01989.1	Q3SXY8 Q53R41
huMAP3_01990.1	Q9P2W9 Q9NYM9
huMAP3_01991.1	Q9HC98 Q8TDX7
huMAP3_01992.1	Q5MNZ9 P63244
huMAP3_01993.1	P49810 Q14653
huMAP3_01994.1	Q96CN7 P30531 P04004 Q7Z2K8
huMAP3_01995.1	Q6P4R8 P0C1Z6 Q53TQ3 Q9ULG1 P25490 Q3YBR2 Q6PI98 Q8NBZ0 Q9C086 Q96EZ8 Q9H9F9 Q9H981
huMAP3_01996.1	Q6DN90 O60477
huMAP3_01997.1	P42701 O15231
huMAP3_01998.1	O43396 P54578
huMAP3_01999.1	P61970 Q9BXS6 Q15398 P0DJD0 P0DJD1 P43487 P61769 P62826 P61956
huMAP3_02000.1	P34903 Q92545
huMAP3_02001.1	O75069 Q9Y3E1
huMAP3_02003.1	P34949 Q53H82
huMAP3_02004.1	Q9BY50 Q9Y6A9 P67812 P61009 Q15005 Q6DKI7 Q9BZR6 Q9NP99
huMAP3_02005.1	Q86VD1 Q9Y6X9
huMAP3_02006.1	P00374 Q9NUQ8
huMAP3_02007.1	Q6UE05 Q6P2H8 Q96B96
huMAP3_02008.1	P54132 Q8NCC3
huMAP3_02011.1	Q5BKY9 Q99590 Q01081
huMAP3_02012.1	Q9ULC8 Q7Z5G4
huMAP3_02013.1	P09651 Q32P51
huMAP3_02014.1	P00352 Q8N4F0 Q8WWU7
huMAP3_02016.1	P51589 Q8NBR6
huMAP3_02017.1	Q8WYK0 O60602
huMAP3_02019.1	O75152 Q96J01 Q8NI27 Q13838 Q96T58 O00148 Q6I9Y2
huMAP3_02021.1	Q8N339 P13640
huMAP3_02022.1	P23193 O14964 Q92783 Q96PF1
huMAP3_02023.1	P08069 P06213
huMAP3_02026.1	Q8IW36 Q6WRX3
huMAP3_02027.1	P05023 Q8WUX1 P60468 Q9NVI7
huMAP3_02028.1	Q3MII6 P60520
huMAP3_02029.1	Q9Y4A8 P51610
huMAP3_02030.1	A0A0B4J2A2 Q11203 Q8IXT1 P50453
huMAP3_02033.1	O75155 P51648
huMAP3_02035.1	P20813 O00264 P05177
huMAP3_02036.1	Q8TAZ6 Q9BSG0
huMAP3_02037.1	P52758 P09110 Q8N6N7 Q15067
huMAP3_02039.1	P43630 P50479
huMAP3_02040.1	Q9NYD6 Q9NRS6
huMAP3_02041.1	O95833 Q8WUT9 Q86WR7
huMAP3_02042.1	P23470 Q8N6N6 O00592
huMAP3_02044.1	O75150 Q5VTR2 Q9BTA9 Q9UHA7
huMAP3_02045.1	Q9H2W6 Q9BTC0
huMAP3_02047.1	P62256 Q6ZMT1
huMAP3_02048.1	Q8NEH6 Q8IZU0
huMAP3_02049.1	Q68G74 Q6QHK4
huMAP3_02050.1	O75420 O60573
huMAP3_02051.1	Q15622 Q86VD7
huMAP3_02052.1	Q9UMS0 Q96E11
huMAP3_02053.1	P09105 Q8IV36
huMAP3_02054.1	Q86VU5 Q68E01
huMAP3_02056.1	Q03052 Q9NP77
huMAP3_02057.1	P63279 P55854
huMAP3_02058.1	Q5VZ52 P54687
huMAP3_02059.1	Q14156 Q5VY80 Q8IYP9 Q6P6B1
huMAP3_02060.1	Q8NA69 Q9P2R3 Q86UW7
huMAP3_02062.1	P31025 Q8NEY3
huMAP3_02063.1	Q9NWQ8 P42679 P41240
huMAP3_02064.1	P52790 P52789
huMAP3_02065.1	Q969F1 Q5MJ10
huMAP3_02066.1	O95455 Q9UIC8
huMAP3_02067.1	P37840 Q9NTJ4
huMAP3_02068.1	Q9HC10 P15976
huMAP3_02069.1	Q5T124 P02452 P08123 Q8N7E2
huMAP3_02072.1	Q9UQB8 Q70E73 Q5T0Z8
huMAP3_02073.1	Q13618 Q9P2N7 Q7Z5Y7 Q9BSF8 Q6TFL4 O94889 Q9P2K6
huMAP3_02074.1	P13385 P63000
huMAP3_02076.1	P0C7P0 Q9BZ11 Q9GZU3
huMAP3_02077.1	O95197 Q96D05
huMAP3_02079.1	Q9NR22 Q8ND56
huMAP3_02080.1	Q6ZSC3 Q8TDB6 Q8IXQ6
huMAP3_02081.1	Q96ER9 Q9Y328
huMAP3_02082.1	Q8TF76 Q9UL42
huMAP3_02083.1	Q8WW14 A6NDU8
huMAP3_02084.1	Q96LT7 Q8TEV9
huMAP3_02085.1	Q92835 O60486
huMAP3_02086.1	Q13794 Q07820
huMAP3_02087.1	P55290 O15503 Q92503
huMAP3_02088.1	Q6PCB6 O00398
huMAP3_02090.1	Q9Y2C4 P49770
huMAP3_02091.1	Q96E29 Q9NXV6 Q8N9L9
huMAP3_02092.1	Q6H9L7 O75427
huMAP3_02094.1	Q9NXZ2 Q86TM3
huMAP3_02095.1	Q9UM22 Q6UWV6
huMAP3_02096.1	Q8IXI1 P0CG48
huMAP3_02097.1	Q9H4D5 Q9UKK6
huMAP3_02098.1	Q8WWY6 Q8N7W2
huMAP3_02101.1	Q9UHR5 Q96S94 P21127 Q9UQ88 Q9UK58
huMAP3_02102.1	Q9BX46 Q9H0Z9
huMAP3_02103.1	P27694 P35244 Q96FZ2
huMAP3_02104.1	P22392 P15531
huMAP3_02105.1	Q9Y399 O75616 Q9Y2R5 Q92552
huMAP3_02106.1	Q8IYB5 Q3KNS6
huMAP3_02107.1	O75528 Q9Y6J9
huMAP3_02108.1	P05981 P00325 P07327
huMAP3_02109.1	P36405 Q9Y2Y0
huMAP3_02111.1	Q9BSD7 O00483 Q8NDZ2 Q8IW45 Q9UBS4 Q8TB37
huMAP3_02112.1	P48443 P19793 P55055
huMAP3_02113.1	P49736 Q9BTE3
huMAP3_02114.1	P52888 O95428
huMAP3_02115.1	P0C5Y9 P31941
huMAP3_02117.1	Q8N865 Q96NN9
huMAP3_02118.1	Q8IYJ0 Q86TP1
huMAP3_02119.1	P27816 P27695 Q9BZZ5 Q05682
huMAP3_02120.1	Q86W11 Q15776
huMAP3_02121.1	P09016 Q8IWZ3
huMAP3_02122.1	Q9HC23 A5A3E0
huMAP3_02123.1	Q1HG44 O43761
huMAP3_02124.1	Q9Y5G6 O43294
huMAP3_02125.1	Q9HB55 P11215
huMAP3_02126.1	Q9NUP1 Q9UL45 Q96EV8 Q8TDH9 Q6QNY1 Q6QNY0 Q96B45
huMAP3_02127.1	P08047 Q9UNP4
huMAP3_02130.1	Q8N8K9 P78524
huMAP3_02131.1	P49585 Q96PC2
huMAP3_02134.1	Q9NQ25 Q9NUY8
huMAP3_02135.1	Q969S9 P11498 P08237 P49411
huMAP3_02136.1	Q9UIF7 P17706
huMAP3_02137.1	Q8ND24 Q5MJ10 P53804
huMAP3_02138.1	Q9BXK5 P14415 P60033 Q12999
huMAP3_02140.1	P04183 P50238
huMAP3_02142.1	P30711 Q96AQ7
huMAP3_02143.1	Q8NF64 P49639
huMAP3_02144.1	Q9HBW1 Q9HCJ2
huMAP3_02146.1	Q9NY65 Q9BQG0
huMAP3_02147.1	Q9H857 Q8TAA5
huMAP3_02148.1	Q3KQU3 Q5TCZ1
huMAP3_02149.1	A6NGE4 Q5TAQ9
huMAP3_02150.1	Q14596 Q12923 Q8TBK6 Q96T68 Q86YF9 Q9BQF6 Q14435 Q5H9U9
huMAP3_02151.1	P25098 P35626 O60476
huMAP3_02152.1	Q8NEQ6 Q15365
huMAP3_02155.1	P17010 P08048
huMAP3_02156.1	Q8IW45 P05362
huMAP3_02157.1	Q86YD5 Q5JRV8 Q9H0M0
huMAP3_02158.1	Q5JXX7 Q9UMX0 Q5THJ4
huMAP3_02159.1	Q9UNW1 P32970 O00458 Q8WXE1
huMAP3_02160.1	Q9NU02 Q6NT52 Q6DKJ4
huMAP3_02161.1	Q7Z5A9 P20645
huMAP3_02162.1	Q16653 Q99946 Q969E2 Q96HR9 P31785 P37059
huMAP3_02163.1	Q75WM6 Q9HCF6
huMAP3_02165.1	Q6PCD5 Q86UV6
huMAP3_02166.1	Q9H3S4 Q13571 Q9HCQ5
huMAP3_02167.1	A6NET4 Q8NHB7
huMAP3_02168.1	P0C869 P05408
huMAP3_02169.1	Q9H0P0 P05452 P39900 Q687X5 Q96BY9 P16050 P05107
huMAP3_02170.1	Q9UBU7 O00311
huMAP3_02171.1	Q96HY6 O94874
huMAP3_02172.1	Q8N726 Q9H9D4
huMAP3_02173.1	Q9BR76 Q6QEF8
huMAP3_02174.1	Q12934 Q96MC5
huMAP3_02176.1	Q7KZF4 Q86UE4
huMAP3_02177.1	Q6NY19 Q8IVF7
huMAP3_02178.1	Q9UH90 Q7Z406
huMAP3_02179.1	O43896 Q8N9M1
huMAP3_02180.1	Q9UKT9 Q13422 Q9H2S9 Q9UKS7
huMAP3_02181.1	Q14990 Q8TB22 Q969W8
huMAP3_02182.1	Q7L8S5 Q99679 Q969S0 Q9NPG1 Q13467 Q96FL8 Q9H6D3
huMAP3_02186.1	Q9UEE9 Q16777
huMAP3_02187.1	O43583 Q9ULC4
huMAP3_02188.1	P30307 P10070 Q9UMX1 Q92611
huMAP3_02190.1	Q9H2G2 P55263 P02675 Q96B36
huMAP3_02191.1	Q14982 Q15814 Q9P121
huMAP3_02193.1	Q7Z478 Q2NL82
huMAP3_02194.1	Q9UMX3 A2RU30 Q14643 Q14571 Q14573 O75936 Q9Y6F6
huMAP3_02195.1	O60682 P52943
huMAP3_02196.1	Q6UVM3 O00624
huMAP3_02197.1	Q9UJD0 Q86UR5 Q9UQ26
huMAP3_02200.1	O95831 P55789 P54819
huMAP3_02201.1	Q9NRA2 Q9UHW9 Q6DKI2 O00182 P23634 P51790 Q9UP95 Q3B8N2 P19256 Q92581 Q8IWA5 P08962 Q9Y6M7 Q9Y6M5
huMAP3_02202.1	Q05D60 P27216
huMAP3_02203.1	Q9HB07 Q9H008 Q9H0R4
huMAP3_02205.1	P27824 Q7LFX5 Q969X2
huMAP3_02206.1	P05408 Q9BUX1
huMAP3_02208.1	O95935 Q9UMR3
huMAP3_02209.1	Q9HCC8 P17516
huMAP3_02211.1	P35443 Q96MH7 P49746 Q99726
huMAP3_02212.1	Q7Z7E8 Q8WVN8
huMAP3_02213.1	P32239 Q96IK5
huMAP3_02214.1	Q16394 Q96TA2
huMAP3_02215.1	P09341 P19876
huMAP3_02216.1	Q9NP92 Q4J6C6 P52815
huMAP3_02217.1	Q8TBK6 Q5H9U9
huMAP3_02218.1	Q96QE5 Q8WVZ9
huMAP3_02219.1	Q01432 P35326 P32246 P49441 Q6P1N0 P07357 Q9H720 Q9H6B9 Q9NUJ7 Q71DI3
huMAP3_02220.1	Q9UBE8 Q8WU58 Q9UPX8
huMAP3_02222.1	P54753 Q9NZH0
huMAP3_02224.1	Q6IC83 P54756
huMAP3_02225.1	Q7L1S5 Q8TAS1 Q9BV94
huMAP3_02227.1	Q05397 Q13976
huMAP3_02228.1	A1X283 Q13191
huMAP3_02229.1	Q13619 Q16531 Q13620 Q96SW2 Q6RI45 P0C7V8
huMAP3_02230.1	Q96IF1 Q16825
huMAP3_02231.1	P62877 Q9UKT5
huMAP3_02232.1	Q9BYE2 Q8N158
huMAP3_02234.1	Q9BVG8 Q5SW79
huMAP3_02235.1	Q03052 Q9NP77 Q05925
huMAP3_02236.1	P04217 P01042 P19823 P02652 P19652 P02790 P00450
huMAP3_02239.1	P61421 Q9Y487 Q13488
huMAP3_02240.1	O75173 Q9H649
huMAP3_02242.1	P02787 P01024 P0C0L4 P02763 P02765 P02671 P06727 P02679 P01011
huMAP3_02245.1	P53355 Q07157
huMAP3_02246.1	P21980 P08648 Q9NZK7
huMAP3_02247.1	O14744 Q9BQA1 Q14011 Q9BRS2
huMAP3_02249.1	P23945 Q9H461
huMAP3_02251.1	Q9H112 P37088
huMAP3_02253.1	Q96IY4 Q9BS40
huMAP3_02254.1	Q496F6 Q5VWZ2
huMAP3_02255.1	Q9C0K0 P36402
huMAP3_02256.1	Q96GI7 Q9UBT6
huMAP3_02257.1	Q9Y3M2 Q9Y6X8 Q3MIT2 Q9NX38
huMAP3_02258.1	Q2T9L4 Q96A28
huMAP3_02260.1	Q68J44 P26718
huMAP3_02261.1	P18084 P54289 Q08431 P06756
huMAP3_02262.1	Q8IYM0 P54317
huMAP3_02263.1	P49959 Q13508 P14598
huMAP3_02264.1	P46060 P18754
huMAP3_02265.1	Q86VR7 Q8NAU1 Q9UKR3 Q6XPR3 P02808 Q5K651 P08493 O60235 Q6UXB2 P27487 P15941 Q9BW04
huMAP3_02266.1	O15078 Q9Y6R9
huMAP3_02267.1	O95359 O75410
huMAP3_02268.1	Q9Y5H6 Q9UN72 Q9UN74 Q9Y5I0 Q9Y5H9
huMAP3_02269.1	Q53H12 Q9Y5J6
huMAP3_02270.1	Q1MSJ5 Q96M89 Q9Y2D8 Q8N0Z3 Q96NB1 O75665 Q49A88 Q96DN5
huMAP3_02271.1	Q9P013 Q9NVM6
huMAP3_02272.1	Q9Y281 O75083
huMAP3_02274.1	Q14934 P16298 P48454 Q08209
huMAP3_02278.1	Q96JB3 Q66K89
huMAP3_02279.1	Q8TE23 Q9NPC4 Q9UF11
huMAP3_02280.1	Q9NQ29 645345 Q5VTL8 P62891
huMAP3_02284.1	P68402 P43034
huMAP3_02286.1	O60676 Q5VVC0
huMAP3_02289.1	P49736 Q6ZRQ5
huMAP3_02290.1	Q9H341 Q96NT1 Q96BP2
huMAP3_02291.1	O43865 Q8N3E9 Q8TF01 P78356 P48426 Q14978 Q14832
huMAP3_02292.1	P26447 O43805
huMAP3_02293.1	Q01668 Q13112
huMAP3_02294.1	Q969T3 Q9BY44 Q8IXL7
huMAP3_02295.1	P08949 Q5XPI4 Q9BSL1
huMAP3_02296.1	Q9BYT8 Q5SW96
huMAP3_02297.1	O15085 P17812 Q9NRF8 Q6B0B8
huMAP3_02298.1	O95178 Q96LL9
huMAP3_02299.1	P26447 Q15319 O43805
huMAP3_02300.1	Q8NGA1 P08758
huMAP3_02302.1	Q8NFQ6 Q5VZV1
huMAP3_02303.1	Q92628 A8MT70
huMAP3_02304.1	Q8IZ41 Q9UNT1
huMAP3_02307.1	Q9BVV2 Q86XE5
huMAP3_02308.1	Q12899 Q6K0P9
huMAP3_02309.1	Q6IQ32 Q6T310
huMAP3_02310.1	O60237 Q9Y576
huMAP3_02311.1	O60260 Q9BRL6
huMAP3_02312.1	P06865 P07686
huMAP3_02313.1	Q5JRC9 Q6GTX8
huMAP3_02314.1	O00566 Q9H7B2
huMAP3_02315.1	O43837 P50213 P51553 Q9NR23
huMAP3_02316.1	Q99614 Q96BD6
huMAP3_02318.1	P22459 Q5T0B9
huMAP3_02319.1	P16233 P54317
huMAP3_02321.1	O95980 Q5TDP6
huMAP3_02322.1	Q6S5L8 Q92529
huMAP3_02323.1	Q96HD9 Q96HC4 P57060
huMAP3_02324.1	P13866 O43826
huMAP3_02326.1	Q14693 P47974
huMAP3_02327.1	P01563 P01569
huMAP3_02328.1	Q02779 P80192 P84074 A6NCL7
huMAP3_02329.1	Q9BX68 Q16836
huMAP3_02330.1	Q58A45 O95833
huMAP3_02331.1	Q8N543 Q9NZA1 Q4KMQ1 O15247
huMAP3_02332.1	P29992 P30626
huMAP3_02333.1	Q6ZMH5 Q8IZJ1
huMAP3_02334.1	Q9ULM2 P15621
huMAP3_02335.1	Q9NZB2 Q96KR1
huMAP3_02336.1	Q8WWA0 Q15345
huMAP3_02337.1	Q96AQ8 Q9GZT6
huMAP3_02338.1	Q96PZ0 Q9NXG2
huMAP3_02341.1	Q13303 Q14722 P17658
huMAP3_02342.1	P51790 O75144
huMAP3_02344.1	Q96G01 Q7L8J4
huMAP3_02347.1	Q96BD8 Q8WVK7 Q8IX90
huMAP3_02348.1	P22061 Q8IZ83
huMAP3_02349.1	O43365 P08236
huMAP3_02351.1	O95373 P50748 P16150 Q9C0E2 Q96ED9
huMAP3_02352.1	Q96HD9 P57060
huMAP3_02353.1	Q5TDH0 Q9NQ35 Q8N123
huMAP3_02354.1	Q96Q11 Q6ZN17 Q9Y5L5 P16402
huMAP3_02355.1	P29083 P55899
huMAP3_02356.1	Q8IVU9 P30566 A0A0B4J2D5
huMAP3_02357.1	Q8NI77 O60927 Q6PJW8 Q12972 Q7Z3T8 Q8WYN3 Q9H175 Q8IWU2 P36873
huMAP3_02358.1	Q8IVC4 Q00013
huMAP3_02359.1	Q7Z6A9 Q01459
huMAP3_02360.1	Q06609 Q14565
huMAP3_02361.1	Q14956 Q9UBP5
huMAP3_02362.1	Q15019 Q9UHD8 Q16181 O43236 Q9NVA2 Q92599 Q9H3Q1 Q14141 Q9P0V9 Q9UH03 Q99719 Q8WYJ6 Q8IYM1 Q6ZU15
huMAP3_02363.1	P40189 P13725
huMAP3_02364.1	Q06033 O76096
huMAP3_02365.1	O43488 O95154
huMAP3_02366.1	Q4V339 Q9BRT8
huMAP3_02367.1	Q9H7H0 Q8NC60 P82932 Q13595 Q9BYN8 Q9ULD5 Q96EL2 O15235 P09001 P82912 Q8IXZ2 Q9NWT8 Q8IVS2
huMAP3_02368.1	Q9UI14 P11509
huMAP3_02369.1	O43772 Q9NRE1
huMAP3_02371.1	Q9UFB7 Q5SVQ8
huMAP3_02372.1	Q8ND82 Q13129
huMAP3_02373.1	Q8WUA2 O60524 Q96CT7
huMAP3_02378.1	O43678 O75380
huMAP3_02379.1	Q9HCE5 Q86U44
huMAP3_02380.1	Q709C8 Q96DT0
huMAP3_02381.1	P43490 Q8TD08
huMAP3_02382.1	Q8IVW1 Q96NL1
huMAP3_02383.1	Q9NNZ6 O00358
huMAP3_02384.1	Q96T60 Q7Z2E3 Q8IW19 P06746 Q9NUW8 P18887 P49916
huMAP3_02388.1	P01135 Q8TCT8
huMAP3_02389.1	Q6NYC8 Q5U651
huMAP3_02390.1	Q9Y4A9 P12271
huMAP3_02391.1	Q96I25 O14730 Q9UPN6
huMAP3_02392.1	P51813 Q9UPU5
huMAP3_02393.1	Q8NCP5 Q96NX5
huMAP3_02394.1	Q9H4F1 Q8NGE1
huMAP3_02395.1	Q13107 P51784
huMAP3_02397.1	Q9Y448 Q6EEV6
huMAP3_02398.1	P15531 O00746
huMAP3_02399.1	P29083 Q9NRX4 P29084
huMAP3_02400.1	Q96KN8 Q96JH7
huMAP3_02401.1	Q99542 Q14721
huMAP3_02402.1	Q9H251 Q6AHZ1
huMAP3_02403.1	Q9UQ35 Q6PCB5
huMAP3_02404.1	O95573 A1L0T0 Q9HCG7 A2VDJ0
huMAP3_02405.1	P04234 Q9H4B0
huMAP3_02406.1	O95568 Q9BQ67
huMAP3_02407.1	Q96PN7 Q9H147
huMAP3_02410.1	Q6ZQW0 Q9Y4X4
huMAP3_02411.1	Q8N1C3 P18507
huMAP3_02412.1	P46934 Q8N5I2 Q9BWQ8 Q76N89
huMAP3_02413.1	Q9NVF7 Q9ULS5
huMAP3_02414.1	Q9H0C8 P13489 P10153 P34096 P31267 Q9UDV7 Q00056
huMAP3_02415.1	P48378 P48380 P22670
huMAP3_02416.1	Q16281 Q8NC06
huMAP3_02417.1	O95248 Q13613
huMAP3_02418.1	Q9Y5W9 O95661 Q5QP82
huMAP3_02419.1	Q96CW1 Q0JRZ9 Q9P1Z2
huMAP3_02420.1	Q7Z6I8 O75185
huMAP3_02421.1	Q9NP95 P31371 O43320
huMAP3_02423.1	Q9NQ86 O60729
huMAP3_02424.1	Q99558 Q9Y6K9
huMAP3_02427.1	Q8IWL1 Q9NYS0
huMAP3_02428.1	P22674 O15296 O00409 Q9UIJ7
huMAP3_02430.1	Q86Z20 Q96LR2
huMAP3_02432.1	Q9BX63 P54278 P40692 P54277 Q9Y2M0 Q9UHC1
huMAP3_02433.1	P08048 Q96L73
huMAP3_02434.1	Q16878 Q96CX6
huMAP3_02435.1	P53370 Q9BUE6 Q8IYQ7 P16860
huMAP3_02436.1	Q9HBK9 Q12870
huMAP3_02437.1	Q9UGU0 Q9NP99
huMAP3_02438.1	P07360 O75200 O95136
huMAP3_02439.1	Q9NYK5 Q9H9J2 Q96GC5 Q96DV4 Q9HD33 Q9NVS2
huMAP3_02440.1	Q96AY3 Q9NYU1
huMAP3_02441.1	Q96BI3 Q8N7X8
huMAP3_02443.1	P04090 P0DPH7
huMAP3_02444.1	Q9Y320 Q16281 Q8NC06
huMAP3_02445.1	P41229 Q96H86
huMAP3_02446.1	Q6UXC1 Q96JN0 O43189
huMAP3_02447.1	P42167 P17480
huMAP3_02448.1	Q2Y0W8 Q7Z695 Q3MIP1
huMAP3_02449.1	P22692 Q86WA8 Q9H1X1 Q9BYJ0
huMAP3_02450.1	Q8IY95 Q9H3S1
huMAP3_02451.1	Q9GZQ4 P31641
huMAP3_02452.1	Q6UXM1 Q96JA1
huMAP3_02453.1	P17542 Q6UXI9
huMAP3_02455.1	Q6GPH6 Q06136 Q86VR2
huMAP3_02456.1	Q02153 Q02108 P33402
huMAP3_02457.1	Q15056 O75534
huMAP3_02458.1	Q9BY89 Q6JBY9 P47755 Q9Y4E1 Q9H3G5 Q6F5E8 Q6ZU35 Q53GL0 P52907 P47756
huMAP3_02459.1	Q96L11 Q9UFP1
huMAP3_02460.1	P11217 P12882
huMAP3_02461.1	Q92845 O14782 O15066 O14513
huMAP3_02462.1	Q4VC05 Q9ULH7 Q8WWL2 Q969V6
huMAP3_02463.1	Q5VU92 Q5VW00
huMAP3_02464.1	O95931 O00257 Q6W2J9 Q9HC52 Q8IXK0 Q8NDX5 Q99496
huMAP3_02465.1	O14744 O15116 P38432 Q8NB15 P62312 Q86TB9 Q9UK45 Q9Y4Z0 Q9Y4Y9 Q9BTD8 Q96DC7 Q9Y333 Q9BRS2 O75554 Q9BQA1
huMAP3_02466.1	Q96DT6 P51797 Q86TL0
huMAP3_02467.1	Q7Z2X4 Q9P225
huMAP3_02470.1	Q9H3G5 Q86WX3
huMAP3_02472.1	P05013 P05161 P01567 P41226
huMAP3_02473.1	Q14973 Q8N554
huMAP3_02474.1	Q7L576 Q9Y6W5 Q92558 Q9Y2A7 Q9UPY6 Q96F07 Q5SYE7 Q9NYB9 Q8IZP0 P55160 Q9P206 Q70E73 Q56UQ5
huMAP3_02475.1	P12270 Q86WV5
huMAP3_02476.1	Q86XI8 Q96C55
huMAP3_02477.1	Q8WTU0 Q92681
huMAP3_02478.1	Q8TDY4 Q9ULH1
huMAP3_02480.1	Q9H974 Q7L591
huMAP3_02482.1	Q9HD36 Q8N6I1
huMAP3_02483.1	Q8WXF5 Q9UPM9
huMAP3_02484.1	Q6ZN55 Q8WV44
huMAP3_02485.1	O14558 P46821
huMAP3_02486.1	Q02338 Q643R3
huMAP3_02487.1	P43630 O60858
huMAP3_02488.1	P10276 P10826
huMAP3_02489.1	Q9NXL9 Q9UQ74
huMAP3_02490.1	Q14584 Q53GI3
huMAP3_02491.1	P13473 Q9H4I8
huMAP3_02492.1	Q9Y371 Q9NR11 Q9NR46
huMAP3_02494.1	Q9NS84 Q9H1C3
huMAP3_02495.1	Q5EBL4 Q765P7
huMAP3_02496.1	Q9H1E1 Q86UG4
huMAP3_02498.1	P04818 Q68DX3 P52788 Q16513
huMAP3_02499.1	Q96J66 Q96J65 Q8IXF0
huMAP3_02501.1	Q06710 Q02962 Q02548
huMAP3_02502.1	Q9NT99 Q7Z5A7
huMAP3_02503.1	O15479 Q5SVQ8 Q96QR8
huMAP3_02504.1	Q8WU90 Q15345 Q9Y295
huMAP3_02505.1	P22830 Q96BT7
huMAP3_02507.1	P02100 P69891
huMAP3_02508.1	Q9Y6M0 Q9UGF5
huMAP3_02509.1	Q7LDG7 Q502W6 P13716 Q8WY91
huMAP3_02510.1	Q96LC9 Q92843
huMAP3_02511.1	Q6PJF5 P04626 O94933
huMAP3_02512.1	P10071 Q6ZMP0
huMAP3_02513.1	P49753 Q86TX2
huMAP3_02514.1	A6NKD2 P0CW00 P0CV98
huMAP3_02515.1	Q8NCA5 Q13442 Q9Y3I0 P35659 Q9Y224
huMAP3_02517.1	Q12933 Q92844 Q13489 O43464 Q14164 Q13077
huMAP3_02518.1	O15455 Q96GZ6
huMAP3_02519.1	Q5T8I9 Q9BY49
huMAP3_02520.1	P0CG13 O95302 P26599
huMAP3_02521.1	Q2TAA5 A2RRL7
huMAP3_02522.1	Q6NSJ0 Q9BVX2
huMAP3_02523.1	Q9Y575 P49842
huMAP3_02524.1	Q14D04 Q8TDM6
huMAP3_02525.1	Q8N257 P09455
huMAP3_02527.1	Q5T5X7 A8K8V0 Q2M1P5 Q96HP0 Q9UPQ7 Q969F1 Q9UGM1
huMAP3_02529.1	Q2KHN1 Q08AN1
huMAP3_02530.1	Q5VT66 Q86UE6
huMAP3_02531.1	Q92930 Q8IY33
huMAP3_02532.1	Q6TGC4 Q9HAK2
huMAP3_02533.1	Q13148 P52597
huMAP3_02537.1	P53990 Q9Y2B5
huMAP3_02539.1	Q96FL8 Q53EU6
huMAP3_02540.1	P26998 Q8NBF6 Q6NSJ2 Q96RW7
huMAP3_02541.1	Q13615 Q9BSY4
huMAP3_02542.1	P11413 O95551 O15496
huMAP3_02544.1	Q75QN2 Q08334 O60449 O00526
huMAP3_02545.1	Q9H1N7 Q7L0Y3
huMAP3_02546.1	P04201 Q13585
huMAP3_02547.1	O95755 Q96NA2
huMAP3_02548.1	Q9P266 Q8NCB2 Q16513
huMAP3_02549.1	Q96FS4 Q9H0H5 O75044
huMAP3_02551.1	O15397 Q96ER3
huMAP3_02552.1	A0AV96 Q8TBY0
huMAP3_02555.1	Q9Y3R4 F5GYL9
huMAP3_02556.1	Q9H0Z9 Q96NG5
huMAP3_02557.1	Q02252 Q9H2A2
huMAP3_02558.1	Q96EM0 Q9HBH7 Q8TAS1
huMAP3_02560.1	Q86YS3 O75154
[truncated: 9,898 more rows]
