# Supplementary material for: hu.MAP3.0: atlas of human protein complexes by integration of >25,000 proteomic experiments
Source: Mol Syst Biol. 2025 May 27;21(7):911–43. doi: 10.1038/s44320-025-00121-5 (PMC12222714; doi:10.1038/s44320-025-00121-5)
Supplement: Supplementary file 8 — Dataset EV6 [file 44320_2025_121_MOESM8_ESM.xlsx]

## Sheet: column_descriptions
Dataset EV6: Mutually exclusive protein pairs and metrics
AF2_struct1	Name of first AlphaFold2 structure used in our structural analysis.
AF_struct2	Name of second AlphaFold2 structure used in our structural analysis.
dataset	Defines which dataset the pairs came from, either Burke et al. or Janes et al.
pair_1	The proteins in the first AlphaFold2 structure.
pair_2	The proteins in the second AlphaFold2 structure.
common_protein	The protein (UniProt accession ID) that is shared between the two dimeric AlphaFold2 structures and that each pair is aligned on for analysis.
common_prot_GeneName	The gene name for the common protein.
protein_1	The unique protein (UniProt accession ID) from the first protein pair/AlphaFold2 structure.
prot1_GeneName	The gene name for the unique protein from the first protein pair/AlphaFold2 structure.
protein_2	The unique protein (UniProt accession ID) from the second protein pair/AlphaFold2 structure.
prot2_GeneName	The gene name for the unique protein from the second protein pair/AlphaFold2 structure.
associated_humap3_complexes	The hu.MAP 3.0 complex identifier for complexes in which all three proteins are found in (e.g., protein_1, protein_2, and the common protein).
interface	Defines whether the interface has been found to be mutually exclusive or structurally consistent.
alignment_RMSD	The root-means squared deviation for the alignment between the two protein pairs/AlphaFold2 structures on the common protein that results from PyMol alignment.
number_clashing_intf_res	The number of residues found to clash between the two defined interfaces when aligned to the common protein. With one interface between the proteins in pair/structure 1 and the other between the proteins in pair/structure 2.
prot1_num_chain_clash_res	The number of residues from protein_1 which are found to clash with protein_2 when aligned on the common protein (also referred to as a chain clash).
prot2_num_chain_clash_res	The number of residues from protein_2 which are found to clash with protein_1 when aligned on the common protein (also referred to as a chain clash).
prot1_chn_clash_av_plddt	The average pLDDT of the residues from protein_1 that clash with protein_2.
prot2_chn_clash_av_plddt	The average pLDDT of the residues from protein_2 that clash with protein_1.
sum_min_clash_plddt	The sum of per-residue pLDDT for the lower-confidence chain clash. The confidence is determined based on average pLDDT of the chain clashing residues.
pDockQ1	The pDockQ of the proteins from pair/structure 1.
pDockQ2	The pDockQ of the proteins from pair/structure 2.
IF_pLDDT1	The average interface pLDDT of the proteins from pair/structure 1.
IF_pLDDT2	The average interface pLDDT of the proteins from pair/structure 2.
ProteomeHD.2_score	The measure of covariation between the unique proteins (i.e., protein_1 and protein_2). If a score is not available for the two proteins, the cell is left blank.
protein1_eggNOG	The eggNOG orthogroup at the level of Eukaryota for protein_1. If no orthogroup is available, the cell is left blank.
protein2_eggNOG	The eggNOG orthogroup at the level of Eukaryota for protein_2. If no orthogroup is available, the cell is left blank.
paralogs	Whether or not protein_1 and protein_2 share the same Eukaryota level eggNOG orthogroup. If one of the proteins does not have an eggNOG ID, the result will be 'not_mapped'.
prot1_HPA_tissue_specificity	Human Protein Atlas tissue specificity annotation for the unique protein for the unique protein from pair/structure 1. If the annotation is not present for the protein, the cell is left blank.
prot2_HPA_tissue_specificity	Human Protein Atlas tissue specificity annotation for the unique protein for the unique protein from pair/structure 2. If the annotation is not present for the protein, the cell is left blank.
rna_correlation	Correlation of RNA levels across tissues between the unique proteins; if annotations are not present in HPA, the cell is left blank.
prot1_hpa_subcell	Subcellular localization annotated from Human Protein Atlas for the unique protein from pair/structure 1; if annotations are not present in HPA, the cell is left blank.
prot2_hpa_subcell	Subcellular localization annotated from Human Protein Atlas for the unique protein from pair/structure 2; if annotations are not present in HPA, the cell is left blank.
jaccard_score	Jaccard similarity index for subcellular localization between the unique proteins; blank spaces indicate that a score could not be calculated due to one or both of the proteins not having annotations in HPA.
union_id	Identifier which is unique to the set of the 3 query proteins across both pairs (e.g., pair A-B and B-C, there are only 3 unique proteins A-B-C). This identifies when the same 3 query proteins are present even if they are in different alignment positions (e.g., comparison 1 is between A-B, B-C and comparison 2 is between A-C and C-B, both comparisons have the same 3 unique query proteins). Theref…
mixed_interface	Either True or False. For the cases where 3 query proteins are shared across comparisons (described above in 'union_id'), we compare if all comparisons within this union_id group return the same result (e.g., all are mutually exclusive or structurally consistent). For those that have cases where both mutually exclusive and structurally consistent are found, this is denoted as True. Those that are…

## Sheet: StructurallyConsistent_Mutually
AF2_struct1	AF2_struct2	dataset	pair_1	pair_2	common_protein	common_prot_GeneName	protein_1	prot1_GeneName	protein_2	prot2_GeneName	associated_humap3_complexes	interface	alignment_RMSD	number_clashing_intf_res	prot1_num_chain_clash_res	prot2_num_chain_clash_res	prot1_chn_clash_av_plddt	prot2_chn_clash_av_plddt	sum_min_clash_plddt	pDockQ1	pDockQ2	IF_pLDDT1	IF_pLDDT2	ProteomeHD.2_score	protein1_eggNOG	protein2_eggNOG	paralogs	prot1_HPA_tissue_specificity	prot2_HPA_tissue_specificity	rna_correlation	prot1_hpa_subcell	prot2_hpa_subcell	jaccard_score	union_id	mixed_interface
P51398-P82673	Q9Y291-P82673	Burke_et_al	P51398; P82673	Q9Y291; P82673	P82673	MRPS35	P51398	DAP3	Q9Y291	MRPS33	huMAP3_11966.1; huMAP3_08556.1; huMAP3_05954.1; huMAP3_09015.1; huMAP3_07654.1; huMAP3_09602.1; huMAP3_10701.1; huMAP3_10538.1	structurally_consistent	3.03	0	0	0			0	0.562	0.423	87.5071	90.3408	0.954	KOG3928	KOG4104	no	Low tissue specificity	Low tissue specificity	0.693034	Nucleoplasm; Mitochondria			0	FALSE
Q6VN20-Q9H871	Q7L5Y9-Q9H871	Burke_et_al	Q6VN20; Q9H871	Q7L5Y9; Q9H871	Q9H871	RMND5A	Q6VN20	RANBP10	Q7L5Y9	MAEA	huMAP3_12700.1; huMAP3_10711.1; huMAP3_08787.1; huMAP3_09818.1; huMAP3_05775.1	structurally_consistent	4.47	0	3	1	93.87	89.66	89.66	0.399	0.735	83.9196	91.0153	0.154	KOG1477	KOG0396	no	Low tissue specificity	Low tissue specificity	0.192543		Nucleoplasm		1	FALSE
Q12824-Q92922	Q12824-Q8TAQ2	Burke_et_al	Q12824; Q92922	Q12824; Q8TAQ2	Q12824	SMARCB1	Q92922	SMARCC1	Q8TAQ2	SMARCC2	huMAP3_03221.1; huMAP3_11470.1	mutually_exclusive	0.73	37	614	632	69.27	68.63	43374.2	0.519	0.501	73.6956	72.1073	0.43	KOG1279	KOG1279	yes	Low tissue specificity	Low tissue specificity	-0.0606196	Nucleoplasm	Nucleoplasm	1	2	FALSE
Q9BSJ2-Q08AG7	Q9BSJ2-Q6NZ67	Burke_et_al	Q9BSJ2; Q08AG7	Q9BSJ2; Q6NZ67	Q9BSJ2	TUBGCP2	Q6NZ67	MZT2B	Q08AG7	MZT1	huMAP3_14882.1; huMAP3_00522.1; huMAP3_09443.1	mutually_exclusive	0.36	20	17	16	76.11	85.87	1293.87	0.252	0.415	73.6751	81.0842	0.114	ENOG502S50R	ENOG502S6UI	no	Low tissue specificity	Low tissue specificity	0.289657	Centrosome			3	FALSE
Q96RT8-Q9UGJ1	Q9UGJ1-P23258	Burke_et_al	Q96RT8; Q9UGJ1	Q9UGJ1; P23258	Q9UGJ1	TUBGCP4	P23258	TUBG1	Q96RT8	TUBGCP5	huMAP3_14882.1; huMAP3_09443.1	structurally_consistent	2.78	0	0	0			0	0.46	0.7	75.2217	84.7162	0.208	KOG1374	KOG4344	no	Tissue enhanced	Low tissue specificity	0.582722		Centrosome; Cytosol		4	FALSE
Q13043-P50749	Q13188-P50749	Burke_et_al	Q13043; P50749	Q13188; P50749	P50749	RASSF2	Q13043	STK4	Q13188	STK3	huMAP3_04592.1; huMAP3_12772.1; huMAP3_11472.1	mutually_exclusive	0.44	27	401	401	79.02	78.46	31462.5	0.469	0.322	75.5051	71.198	0.266	KOG0574	KOG0574	yes	Tissue enhanced	Low tissue specificity	-0.338127	Nuclear bodies	Intermediate filaments; Rods & Rings	0	5	FALSE
P28070-P28062	P28070-P28074	Burke_et_al	P28070; P28062	P28070; P28074	P28070	PSMB4	P28062	PSMB8	P28074	PSMB5	huMAP3_00356.1; huMAP3_09656.1	mutually_exclusive	0.09	13	238	232	84.69	84.61	19629.5	0.351	0.408	76.7485	80.5773	0.413467	KOG0175	KOG0175	yes	Low tissue specificity	Low tissue specificity	-0.21849	Vesicles	Nucleoplasm; Centrosome	0	6	FALSE
P20618-Q99436	Q99436-P60900	Burke_et_al	P20618; Q99436	Q99436; P60900	Q99436	PSMB7	P60900	PSMA6	P20618	PSMB1	huMAP3_00356.1; huMAP3_09656.1; huMAP3_13725.1	structurally_consistent	0.24	0	0	0			0	0.6	0.48	86.5214	94.7818	0.996	KOG0182	KOG0179	no	Low tissue specificity	Low tissue specificity	0.589912	Nucleoplasm	Nucleoplasm	1	7	FALSE
Q9UP83-Q96JB2	Q96JB2-Q8WTW3	Burke_et_al	Q9UP83; Q96JB2	Q96JB2; Q8WTW3	Q96JB2	COG3	Q8WTW3	COG1	Q9UP83	COG5	huMAP3_04294.1; huMAP3_14423.1; huMAP3_09176.1; huMAP3_11797.1	structurally_consistent	6.59	0	7	2	89.11	30.11	60.22	0.415	0.481	73.4863	72.9406	0.484	KOG2033	KOG2211	no	Low tissue specificity	Low tissue specificity	0.0189098		Golgi apparatus		8	FALSE
Q9NPD3-Q5RKV6	Q96B26-Q9NPD3	Burke_et_al	Q9NPD3; Q5RKV6	Q96B26; Q9NPD3	Q9NPD3	EXOSC4	Q5RKV6	EXOSC6	Q96B26	EXOSC8	huMAP3_05382.1; huMAP3_14264.1	structurally_consistent	0.37	0	0	0			0	0.544	0.642	76.8234	86.3288	0.706	KOG1068	KOG1613	no	Low tissue specificity	Low tissue specificity	-0.126687		Nucleoli fibrillar center; Mitotic chromosome		9	FALSE
Q16576-O94776	Q9BTC8-Q16576	Burke_et_al	Q16576; O94776	Q9BTC8; Q16576	Q16576	RBBP7	Q9BTC8	MTA3	O94776	MTA2	huMAP3_09499.1; huMAP3_10472.1; huMAP3_15128.1	mutually_exclusive	0.1	64	396	411	72.56	75.7	28733.8	0.574	0.569	77.3635	77.4433	0.228	KOG3554	KOG3554	yes	Tissue enhanced	Low tissue specificity	0.167178	Nucleoplasm	Nucleoplasm	1	10	FALSE
Q9BT78-Q9H9Q2	Q9UBW8-Q9BT78	Burke_et_al	Q9BT78; Q9H9Q2	Q9UBW8; Q9BT78	Q9BT78	COPS4	Q9UBW8	COPS7A	Q9H9Q2	COPS7B	huMAP3_05041.1; huMAP3_09779.1; huMAP3_14528.1; huMAP3_08550.1	mutually_exclusive	0.3	19	253	246	84.13	84.26	21284.9	0.609	0.598	89.6877	89.3559	0.248	KOG3250	KOG3250	yes	Low tissue specificity	Low tissue specificity	-0.268776	Nucleoplasm	Nucleoplasm	1	11	FALSE
O75489-O43181	O95182-O75489	Burke_et_al	O75489; O43181	O95182; O75489	O75489	NDUFS3	O95182	NDUFA7	O43181	NDUFS4	huMAP3_14018.1; huMAP3_09567.1; huMAP3_06397.1; huMAP3_08132.1; huMAP3_14878.1; huMAP3_14184.1; huMAP3_09982.1	structurally_consistent	1.26	0	6	7	75.72	53.04	371.28	0.448	0.319	83.9742	77.0136	0.982	KOG4630	KOG3389	no	Low tissue specificity	Low tissue specificity	0.868333	Mitochondria	Mitochondria	1	12	FALSE
Q9Y6Q5-Q10567	Q10567-O43747	Burke_et_al	Q9Y6Q5; Q10567	Q10567; O43747	Q10567	AP1B1	Q9Y6Q5	AP1M2	O43747	AP1G1	huMAP3_08695.1; huMAP3_12376.1; huMAP3_04311.1; huMAP3_10876.1; huMAP3_06769.1; huMAP3_10762.1; huMAP3_13055.1; huMAP3_06557.1; huMAP3_12394.1; huMAP3_12918.1	structurally_consistent	6.58	0	4	3	85.26	81.23	243.69	0.716	0.52	81.5032	70.5647	0.068	KOG0937	KOG1062	no	Low tissue specificity	Low tissue specificity	0.0853241	Vesicles	Golgi apparatus; Vesicles	0.5	13	TRUE
Q9Y6Q5-O43747	Q9Y6Q5-Q10567	Burke_et_al	Q9Y6Q5; O43747	Q9Y6Q5; Q10567	Q9Y6Q5	AP1M2	Q10567	AP1B1	O43747	AP1G1	huMAP3_08695.1; huMAP3_12376.1; huMAP3_04311.1; huMAP3_10876.1; huMAP3_06769.1; huMAP3_10762.1; huMAP3_13055.1; huMAP3_06557.1; huMAP3_12394.1; huMAP3_12918.1	mutually_exclusive	1.95	16	534	548	80.82	79.63	43637.2	0.603	0.716	73.7211	81.5032	0.682	KOG1061	KOG1062	no	Low tissue specificity	Low tissue specificity	0.359934	Golgi apparatus	Golgi apparatus; Vesicles	0.5	13	TRUE
Q15024-Q13868	Q15024-Q06265	Burke_et_al	Q15024; Q13868	Q15024; Q06265	Q15024	EXOSC7	Q06265	EXOSC9	Q13868	EXOSC2	huMAP3_05382.1; huMAP3_14264.1	structurally_consistent	0.29	0	0	0			0	0.628	0.522	82.1869	82.4966	0.992	KOG1614	KOG3013	no	Low tissue specificity	Low tissue specificity	0.00628457	Nucleoli	Nucleoplasm; Nucleoli	0.5	14	FALSE
Q16576-Q13330	Q9P2Y4-Q16576	Burke_et_al	Q16576; Q13330	Q9P2Y4; Q16576	Q16576	RBBP7	Q13330	MTA1	Q9P2Y4	ZNF219	huMAP3_09499.1; huMAP3_10472.1; huMAP3_15128.1	mutually_exclusive	0.16	20	205	163	73.52	61.81	10075	0.606	0.465	79.4119	73.313	0.106	KOG3554	KOG1721	no	Low tissue specificity	Low tissue specificity	0.596884	Nucleoplasm	Nucleoplasm	1	15	FALSE
Q6QNY0-Q8TDM0	Q9UL45-Q8TDM0	Burke_et_al	Q6QNY0; Q8TDM0	Q9UL45; Q8TDM0	Q8TDM0	BCAS4	Q9UL45	BLOC1S6	Q6QNY0	BLOC1S3	huMAP3_09421.1; huMAP3_10940.1; huMAP3_11659.1	mutually_exclusive	9.39	23	5	5	53.27	49.33	246.65	0.644	0.683	88.6651	87.6869	0.248	ENOG502RZNC	ENOG502RZCG	no	Low tissue specificity	Low tissue specificity	0.341042		Golgi apparatus		16	FALSE
Q86SZ2-Q9UL33	Q86SZ2-Q9Y5R8	Burke_et_al	Q86SZ2; Q9UL33	Q86SZ2; Q9Y5R8	Q86SZ2	TRAPPC6B	Q9UL33	TRAPPC2L	Q9Y5R8	TRAPPC1	huMAP3_04127.1; huMAP3_07907.1; huMAP3_12177.1	structurally_consistent	0.23	0	0	0			0	0.572	0.404	93.088	92.7856	0.176	KOG3444	KOG3368	no	Low tissue specificity	Low tissue specificity	0.380756	Vesicles; Cytosol			17	FALSE
P21281-P36543	Q9Y5K8-P21281	Burke_et_al	P21281; P36543	Q9Y5K8; P21281	P21281	ATP6V1B2	P36543	ATP6V1E1	Q9Y5K8	ATP6V1D	huMAP3_10511.1; huMAP3_08678.1; huMAP3_01413.1; huMAP3_07099.1; huMAP3_09477.1; huMAP3_12042.1; huMAP3_05805.1; huMAP3_09873.1; huMAP3_13872.1; huMAP3_08381.1; huMAP3_10516.1; huMAP3_09242.1; huMAP3_07329.1	structurally_consistent	0.34	0	0	0			0	0.646	0.481	78.4326	78.493	0.792	KOG1664	KOG1647	no	Low tissue specificity	Low tissue specificity	0.859316		Plasma membrane		18	FALSE
Q8N766-Q9P0I2	Q9P0I2-Q15006	Burke_et_al	Q8N766; Q9P0I2	Q9P0I2; Q15006	Q9P0I2	EMC3	Q8N766	EMC1	Q15006	EMC2	huMAP3_03281.1	structurally_consistent	4.77	0	1	2	77.18	94.49	77.18	0.545	0.694	81.6436	88.0058	0.94	KOG2103	KOG3060	no	Low tissue specificity	Low tissue specificity	-0.18767				19	FALSE
P24941-P20248	P20248-P06493	Burke_et_al	P24941; P20248	P20248; P06493	P20248	CCNA2	P06493	CDK1	P24941	CDK2	huMAP3_10449.1; huMAP3_06587.1; huMAP3_14722.1	mutually_exclusive	0.36	35	295	296	87.81	87.79	25985.8	0.609	0.56	74.6923	74.9475	0.288	KOG0594	KOG0594	yes	Tissue enhanced	Low tissue specificity	0.683107	Nucleoplasm; Cytosol	Nucleoplasm	0.5	20	FALSE
P62136-P41236	P36873-P41236	Burke_et_al	P62136; P41236	P36873; P41236	P41236	PPP1R2	P36873	PPP1CC	P62136	PPP1CA	huMAP3_06341.1; huMAP3_14504.1; huMAP3_09354.1; huMAP3_09633.1; huMAP3_10148.1; huMAP3_08717.1; huMAP3_08482.1	mutually_exclusive	1.21	35	308	309	90.56	89.81	27751.3	0.665	0.652	80.4849	79.7611	0.694	KOG0374	KOG0374	yes	Low tissue specificity	Low tissue specificity	0.313947	Cytosol	Nucleoplasm; Plasma membrane; Cytosol	0.333333	21	FALSE
Q13098-Q9BT78	Q7L5N1-Q9BT78	Burke_et_al	Q13098; Q9BT78	Q7L5N1; Q9BT78	Q9BT78	COPS4	Q13098	GPS1	Q7L5N1	COPS6	huMAP3_09779.1; huMAP3_14528.1; huMAP3_08550.1	structurally_consistent	0.75	0	1	1	72.95	83.74	72.95	0.373	0.516	84.5697	80.9319	0.948	KOG0686	KOG3050	no	Low tissue specificity	Low tissue specificity	0.599419	Nucleoplasm	Nucleoplasm	1	22	FALSE
P33992-Q14566	P33992-Q9BTE3	Burke_et_al	P33992; Q14566	P33992; Q9BTE3	P33992	MCM5	Q14566	MCM6	Q9BTE3	MCMBP	huMAP3_12180.1; huMAP3_14758.1; huMAP3_11832.1; huMAP3_08554.1; huMAP3_11119.1; huMAP3_05529.1	structurally_consistent	3.56	0	0	0			0	0.593	0.254	70.0522	71.4137	0.304	KOG0480	KOG2545	no	Tissue enhanced	Low tissue specificity	0.165236	Nucleoplasm	Nucleoplasm	1	23	TRUE
Q14566-Q9BTE3	P33992-Q14566	Burke_et_al	Q14566; Q9BTE3	P33992; Q14566	Q14566	MCM6	P33992	MCM5	Q9BTE3	MCMBP	huMAP3_12180.1; huMAP3_14758.1; huMAP3_11832.1; huMAP3_08554.1; huMAP3_11119.1; huMAP3_05529.1	mutually_exclusive	0.91	19	524	548	76.57	75.35	41291.8	0.332	0.593	70.4557	70.0522	0.314	KOG0481	KOG2545	no	Tissue enhanced	Low tissue specificity	0.0588443	Nucleoplasm	Nucleoplasm	1	23	TRUE
P62136-O60927	P62136-Q13625	Burke_et_al	P62136; O60927	P62136; Q13625	P62136	PPP1CA	Q13625	TP53BP2	O60927	PPP1R11	huMAP3_14504.1; huMAP3_09354.1; huMAP3_09633.1; huMAP3_10148.1; huMAP3_06304.1	mutually_exclusive	0.16	12	57	61	47.73	57.92	2720.61	0.388	0.363	75.4185	71.704	0.044	KOG0515	KOG4102	no	Low tissue specificity	Low tissue specificity	0.00984543	Cell Junctions; Cytosol	Vesicles	0	24	FALSE
P28070-P28074	P25788-P28070	Burke_et_al	P28070; P28074	P25788; P28070	P28070	PSMB4	P28074	PSMB5	P25788	PSMA3	huMAP3_00356.1; huMAP3_09656.1; huMAP3_13725.1	structurally_consistent	0.19	0	0	0			0	0.408	0.361	80.5773	92.8128	0.69	KOG0175	KOG0184	no	Low tissue specificity	Low tissue specificity	0.513958	Nucleoplasm; Centrosome			25	FALSE
Q9BU61-O75489	P56556-O75489	Burke_et_al	Q9BU61; O75489	P56556; O75489	O75489	NDUFS3	P56556	NDUFA6	Q9BU61	NDUFAF3	huMAP3_09567.1; huMAP3_14018.1; huMAP3_06397.1; huMAP3_14878.1; huMAP3_14184.1; huMAP3_09982.1	mutually_exclusive	0.67	10	108	85	89.91	89.4	7599	0.529	0.396	88.8997	82.8742	0.066	KOG3426	KOG3363	no	Low tissue specificity	Tissue enhanced	0.317231				26	FALSE
Q96B26-Q06265	Q13868-Q06265	Burke_et_al	Q96B26; Q06265	Q13868; Q06265	Q06265	EXOSC9	Q96B26	EXOSC8	Q13868	EXOSC2	huMAP3_05382.1; huMAP3_14264.1	structurally_consistent	2.43	0	0	0			0	0.665	0.375	82.6509	77.6654	0.902	KOG1613	KOG3013	no	Low tissue specificity	Low tissue specificity	0.295433	Nucleoli fibrillar center; Mitotic chromosome	Nucleoplasm; Nucleoli	0	27	FALSE
P49755-Q13445	Q15363-P49755	Burke_et_al	P49755; Q13445	Q15363; P49755	P49755	TMED10	Q13445	TMED1	Q15363	TMED2	huMAP3_10362.1; huMAP3_08461.1; huMAP3_07118.1; huMAP3_11421.1; huMAP3_09886.1; huMAP3_12213.1	mutually_exclusive	2.58	29	193	196	85	81.93	16058.3	0.661	0.658	83.147	80.0044	0.676	KOG3287	KOG1692	no	Low tissue specificity	Low tissue specificity	0.360223		Vesicles		28	FALSE
P49755-Q13445	Q15363-Q13445	Burke_et_al	P49755; Q13445	Q15363; Q13445	Q13445	TMED1	P49755	TMED10	Q15363	TMED2	huMAP3_10362.1; huMAP3_08461.1; huMAP3_07118.1; huMAP3_11421.1; huMAP3_09886.1; huMAP3_12213.1	mutually_exclusive	0.84	11	57	51	89.88	85.95	4383.45	0.661	0.42	83.147	78.2432	0.858	KOG1691	KOG1692	no	Low tissue specificity	Low tissue specificity	0.823088	Golgi apparatus	Vesicles	0	28	FALSE
Q13445_Q15363	P49755_Q15363	Janes_et_al	Q13445; Q15363	P49755; Q15363	Q15363	TMED2	Q13445	TMED1	P49755	TMED10	huMAP3_11421.1; huMAP3_07118.1; huMAP3_09886.1; huMAP3_08461.1; huMAP3_10362.1	mutually_exclusive	2.46	10	47	53	84.02	86.43	3948.94	0.41	0.67	85.3562	86.2945	0.508	KOG3287	KOG1691	no	Low tissue specificity	Low tissue specificity	0.300769		Golgi apparatus		28	FALSE
P41743-Q9BYG5	Q05513-Q9BYG5	Burke_et_al	P41743; Q9BYG5	Q05513; Q9BYG5	Q9BYG5	PARD6B	P41743	PRKCI	Q05513	PRKCZ	huMAP3_12987.1; huMAP3_10212.1; huMAP3_07433.1; huMAP3_09726.1; huMAP3_05806.1	mutually_exclusive	4.03	17	517	518	80.47	82.34	41603	0.309	0.311	85.2412	85.1717	0.336	KOG0695	KOG0695	yes	Low tissue specificity	Tissue enhanced	-0.233939	Cytosol	Cytosol	1	29	FALSE
P59998-P61160	Q9BPX5-P59998	Burke_et_al	P59998; P61160	Q9BPX5; P59998	P59998	ARPC4	Q9BPX5	ARPC5L	P61160	ACTR2	huMAP3_14624.1; huMAP3_09309.1; huMAP3_14885.1; huMAP3_10743.1	structurally_consistent	0.21	0	0	0			0	0.246	0.591	84.1948	92.7509	0.35	KOG3380	KOG0677	no	Low tissue specificity	Low tissue specificity	-0.0236287		Cytosol		30	FALSE
P25786-P28070	Q99436-P28070	Burke_et_al	P25786; P28070	Q99436; P28070	P28070	PSMB4	Q99436	PSMB7	P25786	PSMA1	huMAP3_00356.1; huMAP3_09656.1; huMAP3_13725.1	structurally_consistent	0.21	0	0	0			0	0.384	0.552	89.3914	88.4101	0.96	KOG0173	KOG0863	no	Low tissue specificity	Low tissue specificity	0.517386	Nucleoplasm	Nucleoplasm	1	31	FALSE
Q10567-Q9BXS5	Q10567-O43747	Burke_et_al	Q10567; Q9BXS5	Q10567; O43747	Q10567	AP1B1	Q9BXS5	AP1M1	O43747	AP1G1	huMAP3_08695.1; huMAP3_12376.1; huMAP3_04311.1; huMAP3_06769.1; huMAP3_10876.1; huMAP3_10762.1; huMAP3_13055.1; huMAP3_06557.1; huMAP3_12394.1; huMAP3_12918.1	structurally_consistent	1.33	0	3	3	86.66	81.47	244.41	0.716	0.52	81.4858	70.5647	0.538	KOG0937	KOG1062	no	Low tissue specificity	Low tissue specificity	0.166306	Vesicles; Cytosol	Golgi apparatus; Vesicles	0.333333	32	FALSE
P25789-P28070	P28070-Q99436	Burke_et_al	P25789; P28070	P28070; Q99436	P28070	PSMB4	Q99436	PSMB7	P25789	PSMA4	huMAP3_00356.1; huMAP3_09656.1; huMAP3_13725.1	structurally_consistent	0.21	0	0	0			0	0.331	0.55	87.0382	87.9806	0.95	KOG0173	KOG0178	no	Low tissue specificity	Low tissue specificity	0.510572	Nucleoplasm	Nucleoplasm; Cytosol	0.5	33	FALSE
P25963-Q01201	P25963-Q04206	Burke_et_al	P25963; Q01201	P25963; Q04206	P25963	NFKBIA	Q01201	RELB	Q04206	RELA	huMAP3_14474.1; huMAP3_05441.1	mutually_exclusive	5.31	16	143	182	63.67	73.36	9104.81	0.298	0.467	72.18	77.2983	0.174	ENOG502QV8A	ENOG502QT4Z	no	Low tissue specificity	Low tissue specificity	0.700437	Nucleoplasm	Cytosol	0	34	FALSE
O15511-P61160	P61158-P61160	Burke_et_al	O15511; P61160	P61158; P61160	P61160	ACTR2	O15511	ARPC5	P61158	ACTR3	huMAP3_10743.1; huMAP3_04814.1; huMAP3_14624.1; huMAP3_13904.1; huMAP3_09309.1; huMAP3_14885.1	structurally_consistent	0.28	0	3	2	72.76	94.33	218.28	0.312	0.37	82.9332	80.0279	0.894	KOG3380	KOG0678	no	Low tissue specificity	Low tissue specificity	0.828735	Vesicles; Plasma membrane; Cell Junctions; Cytosol			35	FALSE
O15511-P61158	P61158-P61160	Burke_et_al	O15511; P61158	P61158; P61160	P61158	ACTR3	P61160	ACTR2	O15511	ARPC5	huMAP3_10743.1; huMAP3_04814.1; huMAP3_14624.1; huMAP3_13904.1; huMAP3_09309.1; huMAP3_14885.1	structurally_consistent	0.17	0	0	0			0	0.281	0.37	85.4858	80.0279	0.866	KOG0677	KOG3380	no	Low tissue specificity	Low tissue specificity	0.878749	Cytosol	Vesicles; Plasma membrane; Cell Junctions; Cytosol	0.25	35	FALSE
Q8WYJ6-Q99719	Q14141-Q99719	Burke_et_al	Q8WYJ6; Q99719	Q14141; Q99719	Q99719	SEPTIN5	Q8WYJ6	SEPTIN1	Q14141	SEPTIN6	huMAP3_02362.1	mutually_exclusive	0.33	44	301	307	76.68	82.32	23080.7	0.606	0.582	73.8407	75.7378	0.012	KOG2655	KOG3859	no	Tissue enhanced	Tissue enhanced	0.678076	Actin filaments	Cytosol	0	36	FALSE
Q15019-Q9NVA2	Q9P0V9-Q15019	Burke_et_al	Q15019; Q9NVA2	Q9P0V9; Q15019	Q15019	SEPTIN2	Q9P0V9	SEPTIN10	Q9NVA2	SEPTIN11	huMAP3_02362.1	mutually_exclusive	0.25	53	342	345	78.52	78.24	26992.8	0.566	0.567	73.0356	73.6998	0.096	KOG3859	KOG3859	yes	Low tissue specificity	Low tissue specificity	0.163616	Actin filaments	Cytosol	0	37	FALSE
P62136-Q15435	P62136-Q6NYC8	Burke_et_al	P62136; Q15435	P62136; Q6NYC8	P62136	PPP1CA	Q6NYC8	PPP1R18	Q15435	PPP1R7	huMAP3_09354.1; huMAP3_10148.1; huMAP3_09633.1; huMAP3_14504.1	mutually_exclusive	0.12	19	229	156	78.72	47.18	7360.08	0.681	0.462	76.666	71.9602	0.03	ENOG502RY8Q	KOG0531	no	Low tissue specificity	Low tissue specificity	-0.207241	Plasma membrane	Nucleoli	0	38	FALSE
P38606-P15313	P15313-P21281	Burke_et_al	P38606; P15313	P15313; P21281	P15313	ATP6V1B1	P21281	ATP6V1B2	P38606	ATP6V1A	huMAP3_10511.1; huMAP3_08678.1; huMAP3_07099.1; huMAP3_09477.1; huMAP3_12042.1; huMAP3_05805.1; huMAP3_09873.1; huMAP3_13872.1; huMAP3_08381.1; huMAP3_10516.1; huMAP3_09242.1; huMAP3_07329.1	mutually_exclusive	0.32	11	207	160	86.78	83.18	13308.8	0.713	0.309	84.2557	83.1703	0.832	KOG1351	KOG1352	no	Low tissue specificity	Low tissue specificity	0.781533	Vesicles	Vesicles; Cytosol	0.5	39	FALSE
Q13547-Q96BD5	Q14687-Q13547	Burke_et_al	Q13547; Q96BD5	Q14687; Q13547	Q13547	HDAC1	Q96BD5	PHF21A	Q14687	GSE1	huMAP3_09232.1; huMAP3_09031.1; huMAP3_10311.1; huMAP3_15128.1; huMAP3_01287.1; huMAP3_08800.1; huMAP3_08605.1	mutually_exclusive	0.2	10	362	372	57.11	53.69	19972.7	0.392	0.263	71.9118	70.4484	0.1	KOG0383	ENOG502QR0Q	no	Low tissue specificity	Low tissue specificity	0.288767	Nucleoplasm	Mitochondria	0	40	FALSE
P62136-O60927	P62136-P36873	Burke_et_al	P62136; O60927	P62136; P36873	P62136	PPP1CA	P36873	PPP1CC	O60927	PPP1R11	huMAP3_06341.1; huMAP3_14504.1; huMAP3_09354.1; huMAP3_09633.1; huMAP3_10148.1; huMAP3_08717.1; huMAP3_06304.1; huMAP3_08482.1	structurally_consistent	0.1	0	0	0			0	0.388	0.238	75.4185	79.4544	0.116	KOG0374	KOG4102	no	Low tissue specificity	Low tissue specificity	-0.278691	Cytosol	Vesicles	0	41	FALSE
P30876-P62875	O15160-P62875	Burke_et_al	P30876; P62875	O15160; P62875	P62875	POLR2L	O15160	POLR1C	P30876	POLR2B	huMAP3_14318.1; huMAP3_11092.1	mutually_exclusive	0.53	18	37	32	91.56	91.56	3387.72	0.675	0.661	88.7408	91.0906	0.33	KOG1521	KOG0214	no	Low tissue specificity	Low tissue specificity	0.179734	Nucleoplasm; Nucleoli fibrillar center	Nucleoplasm	0.5	42	FALSE
Q8WYJ6-Q99719	Q99719-Q9UH03	Burke_et_al	Q8WYJ6; Q99719	Q99719; Q9UH03	Q99719	SEPTIN5	Q9UH03	SEPTIN3	Q8WYJ6	SEPTIN1	huMAP3_02362.1	mutually_exclusive	0.32	47	307	303	75.75	77.7	23255.2	0.606	0.517	73.8407	72.1354	0.044	KOG1547	KOG2655	no	Tissue enriched	Tissue enhanced	-0.175955	Nucleoplasm; Plasma membrane	Actin filaments	0	43	FALSE
Q9P015-Q8TAE8	Q9P015-Q9BYD3	Burke_et_al	Q9P015; Q8TAE8	Q9P015; Q9BYD3	Q9P015	MRPL15	Q8TAE8	GADD45GIP1	Q9BYD3	MRPL4	huMAP3_09602.1; huMAP3_08458.1; huMAP3_11966.1; huMAP3_06550.1; huMAP3_08556.1; huMAP3_09483.1; huMAP3_06589.1; huMAP3_09113.1; huMAP3_10701.1; huMAP3_07939.1; huMAP3_10538.1; huMAP3_06439.1	structurally_consistent	1.15	0	10	22	41.76	94.19	417.6	0.656	0.452	94.0516	87.7248	0.996	KOG4848	KOG1624	no	Low tissue specificity	Low tissue specificity	0.756215	Mitochondria			44	FALSE
Q9Y399-P82933	Q9Y2Q9-Q9Y399	Burke_et_al	Q9Y399; P82933	Q9Y2Q9; Q9Y399	Q9Y399	MRPS2	P82933	MRPS9	Q9Y2Q9	MRPS28	huMAP3_11966.1; huMAP3_09015.1; huMAP3_07654.1; huMAP3_09602.1; huMAP3_05807.1; huMAP3_10701.1; huMAP3_10538.1	structurally_consistent	0.24	0	19	8	85.31	36.8	294.4	0.595	0.627	91.823	86.2164	0.99	KOG1697	KOG4078	no	Low tissue specificity	Low tissue specificity	0.787719	Mitochondria	Mitochondria	1	45	FALSE
O15511-P59998	P59998-O15144	Burke_et_al	O15511; P59998	P59998; O15144	P59998	ARPC4	O15511	ARPC5	O15144	ARPC2	huMAP3_10743.1; huMAP3_04814.1; huMAP3_14624.1; huMAP3_13904.1; huMAP3_09309.1; huMAP3_14885.1	structurally_consistent	0.29	0	0	0			0	0.602	0.707	92.5856	93.1447	0.934	KOG3380	KOG2826	no	Low tissue specificity	Low tissue specificity	0.641253	Vesicles; Plasma membrane; Cell Junctions; Cytosol	Nucleoplasm	0	46	FALSE
P17612-P13861	P17612-P10644	Burke_et_al	P17612; P13861	P17612; P10644	P17612	PRKACA	P13861	PRKAR2A	P10644	PRKAR1A	huMAP3_14681.1; huMAP3_11135.1; huMAP3_13352.1	mutually_exclusive	0.1	38	328	327	84.56	84.44	27611.9	0.697	0.697	83.3417	81.4774	0.056	KOG1113	KOG1113	yes	Tissue enhanced	Low tissue specificity	0.246947		Cytosol		47	FALSE
Q99436-P28070	P25788-P28070	Burke_et_al	Q99436; P28070	P25788; P28070	P28070	PSMB4	P25788	PSMA3	Q99436	PSMB7	huMAP3_00356.1; huMAP3_09656.1; huMAP3_13725.1	structurally_consistent	0.21	0	0	0			0	0.552	0.361	88.4101	92.8128	0.922	KOG0184	KOG0173	no	Low tissue specificity	Low tissue specificity	0.57484		Nucleoplasm		48	FALSE
Q8WUF5-P62136	P62136-Q12972	Burke_et_al	Q8WUF5; P62136	P62136; Q12972	P62136	PPP1CA	Q12972	PPP1R8	Q8WUF5	PPP1R13L	huMAP3_10148.1; huMAP3_06341.1; huMAP3_14504.1	mutually_exclusive	0.16	26	166	143	59.57	55.74	7970.82	0.681	0.676	74.7095	80.0583	0.012	KOG1880	KOG0515	no	Low tissue specificity	Tissue enhanced	-0.13151	Nuclear speckles	Cytosol	0	49	FALSE
P62068-Q8TBZ3	Q09019-P62068	Burke_et_al	P62068; Q8TBZ3	Q09019; P62068	P62068	USP46	Q09019	DMWD	Q8TBZ3	WDR20	huMAP3_14529.1; huMAP3_08735.1; huMAP3_12501.1; huMAP3_10857.1; huMAP3_09502.1; huMAP3_10588.1	mutually_exclusive	0.11	21	507	518	75.84	73.67	38161.1	0.535	0.545	77.8493	76.6831	0.126	KOG2394	KOG2394	yes	Low tissue specificity	Low tissue specificity	-0.0652437	Plasma membrane; Actin filaments			50	FALSE
Q9BUI4-O14802	O14802-Q9Y535	Burke_et_al	Q9BUI4; O14802	O14802; Q9Y535	O14802	POLR3A	Q9Y535	POLR3H	Q9BUI4	POLR3C	huMAP3_06426.1; huMAP3_00807.1; huMAP3_11092.1; huMAP3_09057.1; huMAP3_08487.1; huMAP3_14318.1	structurally_consistent	0.59	0	0	0			0	0.405	0.394	74.1719	71.7418	0.176	KOG3297	KOG2587	no	Low tissue specificity	Low tissue specificity	-0.310938	Nucleoplasm	Nucleoplasm	1	51	FALSE
P06730-O43432	P06730-Q9NRA8	Burke_et_al	P06730; O43432	P06730; Q9NRA8	P06730	EIF4E	Q9NRA8	EIF4ENIF1	O43432	EIF4G3	huMAP3_13436.1; huMAP3_10733.1; huMAP3_13122.1; huMAP3_12383.1; huMAP3_12323.1; huMAP3_09957.1	mutually_exclusive	0.21	27	526	376	63.36	50.91	19142.2	0.344	0.599	79.7239	91.8393	0.138	ENOG502QRQE	KOG0401	no	Low tissue specificity	Low tissue specificity	0.747558	Vesicles	Cytosol	0	52	FALSE
Q9HAF1-Q9H2F5	Q9NXR8-Q9HAF1	Burke_et_al	Q9HAF1; Q9H2F5	Q9NXR8; Q9HAF1	Q9HAF1	MEAF6	Q9H2F5	EPC1	Q9NXR8	ING3	huMAP3_04039.1; huMAP3_06087.1; huMAP3_10481.1; huMAP3_07843.1; huMAP3_09291.1; huMAP3_14306.1	mutually_exclusive	8.04	17	152	172	56.67	66.82	8613.84	0.531	0.438	88.2666	83.0042	0.208	KOG2261	KOG1973	no	Tissue enriched	Tissue enriched	0.972619	Nucleoplasm	Nucleoplasm	1	53	FALSE
P25788-P28070	P60900-P28070	Burke_et_al	P25788; P28070	P60900; P28070	P28070	PSMB4	P25788	PSMA3	P60900	PSMA6	huMAP3_00356.1; huMAP3_09656.1; huMAP3_13725.1	structurally_consistent	0.17	0	0	0			0	0.361	0.562	92.8128	88.3023	0.996	KOG0184	KOG0182	no	Low tissue specificity	Low tissue specificity	0.662842		Nucleoplasm		54	FALSE
O94776-Q16576	Q86YP4-Q16576	Burke_et_al	O94776; Q16576	Q86YP4; Q16576	Q16576	RBBP7	Q86YP4	GATAD2A	O94776	MTA2	huMAP3_09499.1; huMAP3_10472.1; huMAP3_15128.1	mutually_exclusive	0.16	32	252	175	73.9	50.79	8888.25	0.589	0.316	77.686	70.3517	0.576	KOG3740	KOG3554	no	Low tissue specificity	Low tissue specificity	0.232475	Nucleoplasm	Nucleoplasm	1	55	FALSE
Q13636-P31150	P31150-P51149	Burke_et_al	Q13636; P31150	P31150; P51149	P31150	GDI1	Q13636	RAB31	P51149	RAB7A	huMAP3_11094.1; huMAP3_06994.1; huMAP3_08941.1; huMAP3_07302.1; huMAP3_09217.1	mutually_exclusive	0.28	21	182	190	83.9	81.44	15473.6	0.495	0.547	74.7601	73.5884	0.314	KOG0092	KOG0394	no	Low tissue specificity	Low tissue specificity	0.0591733		Lysosomes		56	FALSE
Q13509-Q9BQE3	Q9BUF5-Q9BQE3	Burke_et_al	Q13509; Q9BQE3	Q9BUF5; Q9BQE3	Q9BQE3	TUBA1C	Q13509	TUBB3	Q9BUF5	TUBB6	huMAP3_10665.1; huMAP3_09233.1; huMAP3_09603.1; huMAP3_09670.1; huMAP3_10475.1; huMAP3_14709.1; huMAP3_06977.1	mutually_exclusive	0.09	29	440	442	90.1	90.2	39644	0.682	0.685	86.8813	86.1296	0.308	KOG1375	KOG1375	yes	Tissue enriched	Low tissue specificity	-0.322601	Microtubules	Microtubules	1	57	FALSE
Q99719-Q9UH03	Q14141-Q99719	Burke_et_al	Q99719; Q9UH03	Q14141; Q99719	Q99719	SEPTIN5	Q9UH03	SEPTIN3	Q14141	SEPTIN6	huMAP3_02362.1	mutually_exclusive	0.4	38	294	296	79.19	82.56	23281.9	0.517	0.582	72.1354	75.7378	0.326	KOG1547	KOG3859	no	Tissue enriched	Tissue enhanced	-0.113765	Nucleoplasm; Plasma membrane	Cytosol	0	58	FALSE
P50750-O60583	P50750-O60563	Burke_et_al	P50750; O60583	P50750; O60563	P50750	CDK9	O60583	CCNT2	O60563	CCNT1	huMAP3_14693.1; huMAP3_13608.1; huMAP3_01901.1; huMAP3_06690.1; huMAP3_12350.1; huMAP3_13960.1	mutually_exclusive	0.08	21	409	422	68.44	67.79	28607.4	0.531	0.474	77.9297	75.2374	0.112	KOG0834	KOG0834	yes	Low tissue specificity	Low tissue specificity	0.106708	Nucleoplasm; Plasma membrane; Cytosol	Nucleoplasm	0.333333	59	FALSE
P61764-O75558	Q15833-O75558	Burke_et_al	P61764; O75558	Q15833; O75558	O75558	STX11	P61764	STXBP1	Q15833	STXBP2	huMAP3_13160.1; huMAP3_10606.1; huMAP3_09630.1; huMAP3_13645.1	mutually_exclusive	0.41	49	588	585	86.76	86.52	50614.2	0.699	0.7	83.864	83.1067	0.02	KOG1300	KOG1300	yes	Tissue enhanced	Tissue enhanced	-0.36941	Nucleoplasm; Cytosol	Cytosol	0.5	60	FALSE
Q8WUF5-P62136	P62136-Q13625	Burke_et_al	Q8WUF5; P62136	P62136; Q13625	P62136	PPP1CA	Q13625	TP53BP2	Q8WUF5	PPP1R13L	huMAP3_10148.1; huMAP3_14504.1	mutually_exclusive	0.12	20	423	426	61.8	62.57	26141.4	0.681	0.363	74.7095	71.704	0.07	KOG0515	KOG0515	yes	Low tissue specificity	Tissue enhanced	-0.123974	Cell Junctions; Cytosol	Cytosol	0.5	61	FALSE
P31150-P61006	P31150-Q15286	Burke_et_al	P31150; P61006	P31150; Q15286	P31150	GDI1	Q15286	RAB35	P61006	RAB8A	huMAP3_08941.1; huMAP3_11094.1; huMAP3_09217.1	mutually_exclusive	0.14	11	184	177	83.49	85.47	15362.2	0.423	0.387	72.8213	74.552	0.71	KOG0079	KOG0078	no	Low tissue specificity	Low tissue specificity	0.432418		Nucleoplasm		62	FALSE
Q13098-Q9BT78	Q9UBW8-Q9BT78	Burke_et_al	Q13098; Q9BT78	Q9UBW8; Q9BT78	Q9BT78	COPS4	Q13098	GPS1	Q9UBW8	COPS7A	huMAP3_09779.1; huMAP3_14528.1; huMAP3_08550.1	structurally_consistent	1.04	0	21	13	81.07	36.37	472.81	0.373	0.598	84.5697	89.3559	0.576	KOG0686	KOG3250	no	Low tissue specificity	Low tissue specificity	0.646313	Nucleoplasm	Nucleoplasm	1	63	FALSE
Q16576-O14929	Q9P2Y4-Q16576	Burke_et_al	Q16576; O14929	Q9P2Y4; Q16576	Q16576	RBBP7	O14929	HAT1	Q9P2Y4	ZNF219	huMAP3_15128.1	mutually_exclusive	0.2	13	175	133	87.13	68.63	9127.79	0.606	0.465	78.8355	73.313	0.116	KOG2696	KOG1721	no	Low tissue specificity	Low tissue specificity	-0.261781	Nucleoplasm	Nucleoplasm	1	64	FALSE
Q9P086-Q9NVC6	Q9BUE0-Q9NVC6	Burke_et_al	Q9P086; Q9NVC6	Q9BUE0; Q9NVC6	Q9NVC6	MED17	Q9BUE0	MED18	Q9P086	MED11	huMAP3_02730.1	structurally_consistent	6.86	0	0	0			0	0.559	0.501	80.2407	78.9232	0.312	KOG3264	KOG4057	no	Low tissue specificity	Low tissue specificity	0.540483	Nucleoplasm	Nucleoplasm; Nuclear bodies	0.5	65	FALSE
O95983-Q86YP4	O95983-Q8WXI9	Burke_et_al	O95983; Q86YP4	O95983; Q8WXI9	O95983	MBD3	Q8WXI9	GATAD2B	Q86YP4	GATAD2A	huMAP3_09499.1; huMAP3_10472.1; huMAP3_15128.1	mutually_exclusive	4.16	31	260	248	62.86	62.27	15443	0.561	0.552	84.7852	83.7456	0.566	KOG3740	KOG3740	yes	Low tissue specificity	Low tissue specificity	0.176972	Nucleoplasm	Nucleoplasm	1	66	FALSE
O75864-P62136	P62136-Q96QC0	Burke_et_al	O75864; P62136	P62136; Q96QC0	P62136	PPP1CA	O75864	PPP1R37	Q96QC0	PPP1R10	huMAP3_14504.1	mutually_exclusive	0.15	15	257	211	67.67	58.08	12254.9	0.266	0.569	71.2981	80.9873	0.124	KOG1908	ENOG502QQ2I	no	Low tissue specificity	Low tissue specificity	0.736734	Cytosol	Nucleoplasm	0	67	FALSE
Q06265_Q15024	Q15024_Q9NQT5	Janes_et_al	Q06265; Q15024	Q15024; Q9NQT5	Q15024	EXOSC7	Q06265	EXOSC9	Q9NQT5	EXOSC3	huMAP3_05382.1; huMAP3_14264.1	structurally_consistent	0.35	0	0	0			0	0.54	0.37	84.8085	78.632	0.994	KOG1614	KOG1004	no	Low tissue specificity	Low tissue specificity	0.566801	Nucleoli	Nucleoplasm	0	68	FALSE
Q9NQT5-Q06265	Q15024-Q06265	Burke_et_al	Q9NQT5; Q06265	Q15024; Q06265	Q06265	EXOSC9	Q9NQT5	EXOSC3	Q15024	EXOSC7	huMAP3_05382.1; huMAP3_14264.1	structurally_consistent	1.01	0	2	1	89.7	79.93	79.93	0.391	0.522	78.5729	82.4966	0.982	KOG1004	KOG1612	no	Low tissue specificity	Low tissue specificity	0.302986	Nucleoplasm	Nuclear speckles	0	68	FALSE
Q92747-Q9BPX5	P61160-Q9BPX5	Burke_et_al	Q92747; Q9BPX5	P61160; Q9BPX5	Q9BPX5	ARPC5L	P61160	ACTR2	Q92747	ARPC1A	huMAP3_14624.1; huMAP3_09309.1; huMAP3_14885.1; huMAP3_10743.1	structurally_consistent	0.18	0	0	0			0	0.296	0.322	90.087	81.9307	0.524	KOG0677	KOG1523	no	Low tissue specificity	Low tissue specificity	-0.30055	Cytosol	Cell Junctions	0	69	FALSE
P62136-O60927	P62136-Q12972	Burke_et_al	P62136; O60927	P62136; Q12972	P62136	PPP1CA	Q12972	PPP1R8	O60927	PPP1R11	huMAP3_14504.1; huMAP3_06341.1; huMAP3_09354.1; huMAP3_09633.1; huMAP3_10148.1; huMAP3_08717.1; huMAP3_06304.1; huMAP3_08482.1	mutually_exclusive	0.13	12	45	43	48.56	55.94	2185.2	0.388	0.676	75.4185	80.0583	0.03	KOG1880	KOG4102	no	Low tissue specificity	Low tissue specificity	-0.403373	Nuclear speckles	Vesicles	0	70	FALSE
P42025-P47756	P42025-O00399	Burke_et_al	P42025; P47756	P42025; O00399	P42025	ACTR1B	P47756	CAPZB	O00399	DCTN6	huMAP3_12900.1	mutually_exclusive	0.14	15	95	122	70.54	85.71	6701.3	0.232	0.603	75.7664	87.0325	0.248	KOG3174	KOG4042	no	Low tissue specificity	Low tissue specificity	-0.313238	Nucleoplasm; Cytosol	Nucleoli; Cytosol	0.333333	71	FALSE
Q9BTC8-Q16576	Q16576-O14929	Burke_et_al	Q9BTC8; Q16576	Q16576; O14929	Q16576	RBBP7	O14929	HAT1	Q9BTC8	MTA3	huMAP3_15128.1	mutually_exclusive	0.13	33	217	270	78.17	88.29	16962.9	0.569	0.606	77.4433	78.8355	0.044	KOG2696	KOG3554	no	Low tissue specificity	Tissue enhanced	-0.0490899	Nucleoplasm	Nucleoplasm	1	72	FALSE
Q6N069_Q9BXJ9	Q9BSU3_Q9BXJ9	Janes_et_al	Q6N069; Q9BXJ9	Q9BSU3; Q9BXJ9	Q9BXJ9	NAA15	Q6N069	NAA16	Q9BSU3	NAA11	huMAP3_10987.1; huMAP3_13394.1; huMAP3_01027.1	structurally_consistent	0.7	0	0	0			0	0.68	0.73	89.2086	95.3484		KOG1156	KOG3235	no	Tissue enhanced	Group enriched	0.0807995	Cytosol	Nucleoplasm	0	73	TRUE
Q9BXJ9-Q9BSU3	Q6N069-Q9BSU3	Burke_et_al	Q9BXJ9; Q9BSU3	Q6N069; Q9BSU3	Q9BSU3	NAA11	Q9BXJ9	NAA15	Q6N069	NAA16	huMAP3_01027.1; huMAP3_13394.1; huMAP3_10987.1	mutually_exclusive	0.22	41	848	860	88.59	87.64	75370.4	0.721	0.715	88.8929	86.0604	0.088	KOG1156	KOG1156	yes	Low tissue specificity	Tissue enhanced	0.434622	Cytosol	Cytosol	1	73	TRUE
Q13636-P31150	P31150-P61020	Burke_et_al	Q13636; P31150	P31150; P61020	P31150	GDI1	Q13636	RAB31	P61020	RAB5B	huMAP3_08941.1; huMAP3_11094.1; huMAP3_09217.1	mutually_exclusive	0.3	20	187	191	84.05	84.27	15717.4	0.495	0.585	74.7601	77.1893	0.132	KOG0092	KOG0092	yes	Low tissue specificity	Low tissue specificity	-0.0670771		Vesicles		74	FALSE
P31150-P51153	P61026-P31150	Burke_et_al	P31150; P51153	P61026; P31150	P31150	GDI1	P61026	RAB10	P51153	RAB13	huMAP3_11094.1; huMAP3_06994.1; huMAP3_08941.1; huMAP3_07302.1; huMAP3_09217.1; huMAP3_06607.1	mutually_exclusive	0.21	12	175	181	85.67	84.22	15243.8	0.401	0.582	78.0133	75.4651	0.116	KOG0078	KOG0078	yes	Low tissue specificity	Low tissue specificity	-0.0895373		Plasma membrane; Cytosol		75	FALSE
Q8N766-Q5UCC4	Q8N766-Q9P0I2	Burke_et_al	Q8N766; Q5UCC4	Q8N766; Q9P0I2	Q8N766	EMC1	Q9P0I2	EMC3	Q5UCC4	EMC10	huMAP3_03281.1	structurally_consistent	0.57	0	9	8	37.04	45.46	333.36	0.687	0.545	88.8951	81.6436	0.838	KOG3188	KOG4827	no	Low tissue specificity	Tissue enhanced	0.446554				76	FALSE
O15511-P61160	P61160-Q9BPX5	Burke_et_al	O15511; P61160	P61160; Q9BPX5	P61160	ACTR2	Q9BPX5	ARPC5L	O15511	ARPC5	huMAP3_14624.1; huMAP3_09309.1; huMAP3_14885.1; huMAP3_10743.1	mutually_exclusive	0.06	11	132	131	81.21	82.91	10719.7	0.312	0.322	82.9332	81.9307	0.168	KOG3380	KOG3380	yes	Low tissue specificity	Low tissue specificity	-0.139133		Vesicles; Plasma membrane; Cell Junctions; Cytosol		77	FALSE
Q9NZW5-Q9NUP9	Q9NUP9-Q8N3R9	Burke_et_al	Q9NZW5; Q9NUP9	Q9NUP9; Q8N3R9	Q9NUP9	LIN7C	Q9NZW5	PALS2	Q8N3R9	PALS1	huMAP3_14575.1; huMAP3_11195.1; huMAP3_08481.1; huMAP3_09519.1	mutually_exclusive	2.27	16	289	285	83.94	74.61	21263.8	0.529	0.374	81.7503	82.9166	0.05	KOG0609	KOG0609	yes	Tissue enhanced	Low tissue specificity	0.0196345		Nucleoplasm		78	FALSE
Q15019-Q99719	Q9P0V9-Q15019	Burke_et_al	Q15019; Q99719	Q9P0V9; Q15019	Q15019	SEPTIN2	Q9P0V9	SEPTIN10	Q99719	SEPTIN5	huMAP3_02362.1	mutually_exclusive	0.44	47	315	311	74.86	80.19	23580.9	0.551	0.567	70.4843	73.6998	0.04	KOG3859	KOG2655	no	Low tissue specificity	Tissue enhanced	-0.351923	Actin filaments	Nucleoplasm; Actin filaments; Cytosol	0.333333	79	FALSE
P24941-P20248	P24941-P24864	Burke_et_al	P24941; P20248	P24941; P24864	P24941	CDK2	P24864	CCNE1	P20248	CCNA2	huMAP3_10449.1; huMAP3_06587.1; huMAP3_14722.1	mutually_exclusive	0.19	38	313	321	82.14	82.81	25709.8	0.609	0.656	74.6923	80.9681	0.126	KOG0655	KOG0654	no	Tissue enhanced	Tissue enhanced	0.501454	Nucleoplasm	Nucleoplasm; Cytosol	0.5	80	FALSE
Q8WYJ6-Q9UHD8	Q8WYJ6-Q99719	Burke_et_al	Q8WYJ6; Q9UHD8	Q8WYJ6; Q99719	Q8WYJ6	SEPTIN1	Q9UHD8	SEPTIN9	Q99719	SEPTIN5	huMAP3_02362.1	mutually_exclusive	0.3	42	316	317	80.36	76.37	24209.3	0.563	0.606	74.6098	73.8407	0.064	KOG1547	KOG2655	no	Low tissue specificity	Tissue enhanced	-0.221562	Actin filaments	Nucleoplasm; Actin filaments; Cytosol	0.333333	81	FALSE
P61026-P31150	Q6IQ22-P31150	Burke_et_al	P61026; P31150	Q6IQ22; P31150	P31150	GDI1	P61026	RAB10	Q6IQ22	RAB12	huMAP3_01895.1; huMAP3_11094.1; huMAP3_06994.1; huMAP3_08941.1; huMAP3_07302.1; huMAP3_11860.1; huMAP3_06607.1; huMAP3_09217.1	mutually_exclusive	0.17	23	199	198	80.34	79.59	15758.8	0.582	0.526	75.4651	74.3378	0.438	KOG0078	KOG0078; KOG0395	yes	Low tissue specificity	Tissue enhanced	0.732864		Vesicles		82	FALSE
Q13547-Q96ST3	Q14687-Q13547	Burke_et_al	Q13547; Q96ST3	Q14687; Q13547	Q13547	HDAC1	Q96ST3	SIN3A	Q14687	GSE1	huMAP3_08800.1; huMAP3_09031.1; huMAP3_15128.1	mutually_exclusive	0.22	25	391	271	70.94	47.68	12921.3	0.722	0.263	85.974	70.4484	0.168	KOG4204	ENOG502QR0Q	no	Low tissue specificity	Low tissue specificity	0.596188	Nucleoplasm	Mitochondria	0	83	FALSE
Q9H8T0-Q05DH4	Q9H8T0-Q8N612	Burke_et_al	Q9H8T0; Q05DH4	Q9H8T0; Q8N612	Q9H8T0	AKTIP	Q05DH4	FHIP1A	Q8N612	FHIP1B	huMAP3_11220.1; huMAP3_03865.1	mutually_exclusive	0.8	32	780	781	70.04	73.55	54631.2	0.376	0.519	71.3031	75.2027	0.12	KOG3695	KOG3695	yes	Tissue enhanced	Low tissue specificity	0.0440521	Cytosol	Mitochondria	0	84	FALSE
O14770-Q9BYU1	O14770-P40425	Burke_et_al	O14770; Q9BYU1	O14770; P40425	O14770	MEIS2	P40425	PBX2	Q9BYU1	PBX4	huMAP3_11161.1; huMAP3_10672.1	mutually_exclusive	5.82	48	289	301	75.57	75.31	22668.3	0.656	0.66	82.5518	83.2685	0.082	KOG0774	KOG0774	yes	Low tissue specificity	Tissue enhanced	0.065668	Nucleoplasm	Vesicles	0	85	FALSE
Q13636-P31150	P31150-P61018	Burke_et_al	Q13636; P31150	P31150; P61018	P31150	GDI1	Q13636	RAB31	P61018	RAB4B	huMAP3_01895.1; huMAP3_11094.1; huMAP3_06994.1; huMAP3_08941.1; huMAP3_11860.1; huMAP3_09217.1; huMAP3_06607.1	mutually_exclusive	0.18	12	177	188	85.75	85.65	16102.2	0.495	0.427	74.7601	75.4247	0.042	KOG0092	KOG0086	no	Low tissue specificity	Tissue enhanced	0.535489				86	FALSE
Q9HD33-Q16540	Q13084-Q9HD33	Burke_et_al	Q9HD33; Q16540	Q13084; Q9HD33	Q9HD33	MRPL47	Q13084	MRPL28	Q16540	MRPL23	huMAP3_09602.1; huMAP3_08458.1; huMAP3_11966.1; huMAP3_06550.1; huMAP3_08556.1; huMAP3_09483.1; huMAP3_06589.1; huMAP3_03763.1; huMAP3_09113.1; huMAP3_10701.1; huMAP3_07939.1; huMAP3_10538.1; huMAP3_06439.1	structurally_consistent	3.57	0	0	0			0	0.611	0.426	89.3436	83.4299	0.936	KOG3279	KOG4089	no	Low tissue specificity	Low tissue specificity	0.513614	Mitochondria	Nucleoli fibrillar center; Mitochondria	0.5	87	FALSE
Q13084_Q9HD33	Q13084_Q16540	Janes_et_al	Q13084; Q9HD33	Q13084; Q16540	Q13084	MRPL28	Q9HD33	MRPL47	Q16540	MRPL23	huMAP3_07939.1; huMAP3_03763.1; huMAP3_06550.1; huMAP3_08458.1; huMAP3_06439.1; huMAP3_06589.1; huMAP3_09113.1; huMAP3_09483.1	structurally_consistent	0.36	0	0	0			0	0.52	0.54	93.2157	92.5912	0.988	KOG3331	KOG4089	no	Low tissue specificity	Low tissue specificity	0.104637	Mitochondria	Nucleoli fibrillar center; Mitochondria	0.5	87	FALSE
O15514-P62487	P61218-P62487	Burke_et_al	O15514; P62487	P61218; P62487	P62487	POLR2G	O15514	POLR2D	P61218	POLR2F	huMAP3_14318.1; huMAP3_11092.1	structurally_consistent	1.08	0	0	0			0	0.713	0.346	95.8272	94.6399	0.86	KOG2351	KOG3405	no	Tissue enhanced	Low tissue specificity	-0.0564304	Nucleoplasm; Nuclear speckles	Nucleoplasm; Nucleoli fibrillar center	0.333333	88	FALSE
Q9BQE3-P07437	Q9BUF5-Q9BQE3	Burke_et_al	Q9BQE3; P07437	Q9BUF5; Q9BQE3	Q9BQE3	TUBA1C	P07437	TUBB	Q9BUF5	TUBB6	huMAP3_10665.1; huMAP3_09233.1; huMAP3_09603.1; huMAP3_09670.1; huMAP3_10475.1; huMAP3_14709.1; huMAP3_06977.1	mutually_exclusive	0.08	24	435	437	90.61	90.74	39415.3	0.666	0.685	86.1706	86.1296	0.982	KOG1375	KOG1375	yes	Low tissue specificity	Low tissue specificity	0.148044	Microtubules	Microtubules	1	89	FALSE
Q9BTC8-Q16576	Q86YP4-Q16576	Burke_et_al	Q9BTC8; Q16576	Q86YP4; Q16576	Q16576	RBBP7	Q9BTC8	MTA3	Q86YP4	GATAD2A	huMAP3_09499.1; huMAP3_10472.1; huMAP3_15128.1	mutually_exclusive	0.14	24	224	163	75.36	51.71	8428.73	0.569	0.316	77.4433	70.3517	0.256	KOG3554	KOG3740	no	Tissue enhanced	Low tissue specificity	-0.072836	Nucleoplasm	Nucleoplasm	1	90	FALSE
Q4VC05-Q92784	Q92784-Q8WUZ0	Burke_et_al	Q4VC05; Q92784	Q92784; Q8WUZ0	Q92784	DPF3	Q8WUZ0	BCL7C	Q4VC05	BCL7A	huMAP3_03221.1; huMAP3_11470.1	mutually_exclusive	8.48	13	59	67	80.87	71.7	4803.9	0.332	0.259	84.0721	80.106	0.136	KOG4095	KOG4095	yes	Low tissue specificity	Low tissue specificity	-0.126718	Nucleoplasm	Nucleoplasm; Vesicles	0.5	91	FALSE
Q8TDQ7_Q9Y303	P46926_Q8TDQ7	Janes_et_al	Q8TDQ7; Q9Y303	P46926; Q8TDQ7	Q8TDQ7	GNPDA2	Q9Y303	AMDHD2	P46926	GNPDA1	huMAP3_11902.1; huMAP3_03245.1; huMAP3_14440.1; huMAP3_13877.1; huMAP3_14000.1; huMAP3_14698.1	structurally_consistent	0.5	0	0	0			0	0.54	0.58	96.44	90.7392	0.16	KOG3892	KOG3148	no	Low tissue specificity	Low tissue specificity	0.100783	Nucleoli; Cytosol	Vesicles	0	92	FALSE
P46926-Q9Y303	P46926-Q8TDQ7	Burke_et_al	P46926; Q9Y303	P46926; Q8TDQ7	P46926	GNPDA1	Q8TDQ7	GNPDA2	Q9Y303	AMDHD2	huMAP3_13877.1; huMAP3_03245.1; huMAP3_14440.1; huMAP3_14698.1; huMAP3_11902.1; huMAP3_14000.1	structurally_consistent	0.25	0	0	0			0	0.466	0.585	94.2485	89.7202	0.13	KOG3148	KOG3892	no	Low tissue specificity	Low tissue specificity	-0.0509431	Vesicles	Nucleoli; Cytosol	0	92	FALSE
P06730-O43432	P06730-Q9UNK9	Burke_et_al	P06730; O43432	P06730; Q9UNK9	P06730	EIF4E	O43432	EIF4G3	Q9UNK9	ANGEL1	huMAP3_13436.1; huMAP3_13122.1; huMAP3_08691.1; huMAP3_12323.1; huMAP3_12383.1	mutually_exclusive	0.28	26	72	79	63.3	70.97	4557.6	0.344	0.593	79.7239	83.656	0.066	KOG0401	KOG2338	no	Low tissue specificity	Low tissue specificity	0.428951	Cytosol	Nucleoplasm	0	93	FALSE
O15514-P62487	P19388-P62487	Burke_et_al	O15514; P62487	P19388; P62487	P62487	POLR2G	O15514	POLR2D	P19388	POLR2E	huMAP3_14318.1; huMAP3_11092.1	structurally_consistent	1.31	0	5	7	40.09	89.06	200.45	0.713	0.497	95.8272	88.9449	0.86	KOG2351	KOG3218	no	Tissue enhanced	Low tissue specificity	-0.0640981	Nucleoplasm; Nuclear speckles	Nucleoplasm	0.5	94	FALSE
Q9BU61-O75489	O95182-O75489	Burke_et_al	Q9BU61; O75489	O95182; O75489	O75489	NDUFS3	O95182	NDUFA7	Q9BU61	NDUFAF3	huMAP3_09567.1; huMAP3_14018.1; huMAP3_06397.1; huMAP3_14878.1; huMAP3_14184.1; huMAP3_09982.1	structurally_consistent	1.14	0	0	0			0	0.529	0.319	88.8997	77.0136	0.084	KOG4630	KOG3363	no	Low tissue specificity	Tissue enhanced	0.426763	Mitochondria			95	FALSE
Q15653-Q04206	Q15653-Q04864	Burke_et_al	Q15653; Q04206	Q15653; Q04864	Q15653	NFKBIB	Q04206	RELA	Q04864	REL	huMAP3_14474.1; huMAP3_05441.1	mutually_exclusive	0.33	20	203	171	68.44	63.93	10932	0.395	0.252	80.1538	73.7228	0.058	ENOG502QT4Z	ENOG502QQS6	no	Low tissue specificity	Tissue enhanced	0.364549	Cytosol			96	FALSE
Q9BSJ2-Q6P582	Q9BSJ2-Q6NZ67	Burke_et_al	Q9BSJ2; Q6P582	Q9BSJ2; Q6NZ67	Q9BSJ2	TUBGCP2	Q6P582	MZT2A	Q6NZ67	MZT2B	huMAP3_14882.1; huMAP3_09443.1	mutually_exclusive	0.77	26	92	91	47.46	49.83	4366.32	0.444	0.415	82.832	81.0842	0.072	ENOG502S50R	ENOG502S50R	yes	Tissue enhanced	Low tissue specificity	0.937113	Centrosome	Centrosome	1	97	FALSE
P62826-Q14974	P62826-P43487	Burke_et_al	P62826; Q14974	P62826; P43487	P62826	RAN	Q14974	KPNB1	P43487	RANBP1	huMAP3_12581.1; huMAP3_10000.1; huMAP3_08641.1	mutually_exclusive	0.45	16	97	100	87.56	85.79	8579	0.723	0.706	83.3193	87.2022	0.182	KOG1241	KOG0864	no	Low tissue specificity	Low tissue specificity	0.332023	Nuclear membrane	Cytosol	0	98	FALSE
O75864-P62136	P62136-Q6NYC8	Burke_et_al	O75864; P62136	P62136; Q6NYC8	P62136	PPP1CA	Q6NYC8	PPP1R18	O75864	PPP1R37	huMAP3_09354.1; huMAP3_10148.1; huMAP3_09633.1; huMAP3_14504.1	mutually_exclusive	0.12	12	265	172	72	48.1	8273.2	0.266	0.462	71.2981	71.9602	0.032	ENOG502RY8Q	KOG1908	no	Low tissue specificity	Low tissue specificity	-0.278034	Plasma membrane	Cytosol	0	99	FALSE
Q4G0F5-Q96QK1	Q9UBQ0-Q96QK1	Burke_et_al	Q4G0F5; Q96QK1	Q9UBQ0; Q96QK1	Q96QK1	VPS35	Q4G0F5	VPS26B	Q9UBQ0	VPS29	huMAP3_13244.1; huMAP3_01277.1	structurally_consistent	0.62	0	0	0			0	0.618	0.725	92.3758	93.9888	0.096	KOG3063	KOG3325	no	Low tissue specificity	Low tissue specificity	-0.116805		Vesicles; Cytosol		100	FALSE
Q15363-Q13445	Q15363-Q9BVK6	Burke_et_al	Q15363; Q13445	Q15363; Q9BVK6	Q15363	TMED2	Q13445	TMED1	Q9BVK6	TMED9	huMAP3_10362.1; huMAP3_08461.1; huMAP3_07118.1; huMAP3_11421.1; huMAP3_09886.1; huMAP3_12213.1	mutually_exclusive	9.08	11	80	73	84.55	86.35	6764	0.42	0.614	78.2432	87.5644	0.656	KOG3287	KOG1690	no	Low tissue specificity	Low tissue specificity	0.488026				101	FALSE
P62714-Q16537	P30153-Q16537	Burke_et_al	P62714; Q16537	P30153; Q16537	Q16537	PPP2R5E	P62714	PPP2CB	P30153	PPP2R1A	huMAP3_13510.1; huMAP3_09709.1; huMAP3_10333.1	structurally_consistent	0.3	0	0	0			0	0.317	0.552	75.2955	80.8196	0.602	KOG0371	KOG0211	no	Low tissue specificity	Low tissue specificity	0.552373	Nucleoplasm	Cytosol	0	102	FALSE
P62826-P43487	P62826-P0DJD1	Burke_et_al	P62826; P43487	P62826; P0DJD1	P62826	RAN	P43487	RANBP1	P0DJD1	RGPD2	huMAP3_07331.1; huMAP3_12581.1; huMAP3_10000.1; huMAP3_01999.1	mutually_exclusive	0.49	23	78	64	85.37	43.44	2780.16	0.706	0.432	87.2022	71.7505	0.186	KOG0864	KOG0864	yes	Low tissue specificity	Low tissue specificity	0.471355	Cytosol	Nuclear membrane; Vesicles	0	103	FALSE
P31150-P61006	P31150-P61106	Burke_et_al	P31150; P61006	P31150; P61106	P31150	GDI1	P61106	RAB14	P61006	RAB8A	huMAP3_01895.1; huMAP3_11094.1; huMAP3_06994.1; huMAP3_08941.1; huMAP3_07302.1; huMAP3_09217.1	mutually_exclusive	0.1	11	183	191	83.82	82.91	15835.8	0.423	0.388	72.8213	74.6971	0.66	KOG0097	KOG0078	no	Low tissue specificity	Low tissue specificity	0.341205	Vesicles	Nucleoplasm	0	104	FALSE
Q6IQ22-P31150	P31150-Q15286	Burke_et_al	Q6IQ22; P31150	P31150; Q15286	P31150	GDI1	Q15286	RAB35	Q6IQ22	RAB12	huMAP3_08941.1; huMAP3_11094.1; huMAP3_09217.1	mutually_exclusive	0.17	16	179	174	83.94	85.5	15025.3	0.526	0.387	74.3378	74.552	0.54	KOG0079	KOG0078; KOG0395	no	Low tissue specificity	Tissue enhanced	0.013495		Vesicles		105	FALSE
P49721-P28070	P49720-P28070	Burke_et_al	P49721; P28070	P49720; P28070	P28070	PSMB4	P49720	PSMB3	P49721	PSMB2	huMAP3_00356.1; huMAP3_09656.1; huMAP3_13725.1	structurally_consistent	0.28	0	0	0			0	0.391	0.585	86.1575	87.9032	0.988	KOG0180	KOG0177	no	Low tissue specificity	Low tissue specificity	0.543129		Nucleoplasm		106	FALSE
O75586-Q9NVC6	Q9NVC6-Q6P2C8	Burke_et_al	O75586; Q9NVC6	Q9NVC6; Q6P2C8	Q9NVC6	MED17	Q6P2C8	MED27	O75586	MED6	huMAP3_02730.1	structurally_consistent	0.96	0	0	0			0	0.396	0.519	82.7597	82.4083	0.472	ENOG502QS6H	KOG3169	no	Low tissue specificity	Low tissue specificity	0.402902	Nucleoplasm; Nucleoli	Nucleoplasm	0.5	107	FALSE
P62136-Q9H788	O75864-P62136	Burke_et_al	P62136; Q9H788	O75864; P62136	P62136	PPP1CA	Q9H788	SH2D4A	O75864	PPP1R37	huMAP3_14504.1; huMAP3_09354.1; huMAP3_09633.1; huMAP3_10148.1; huMAP3_08717.1; huMAP3_00020.1; huMAP3_08482.1	mutually_exclusive	0.09	18	149	151	72.09	66.61	10058.1	0.596	0.266	74.5456	71.2981	0.09	ENOG502QVV5	KOG1908	no	Low tissue specificity	Low tissue specificity	0.0534553	Cytosol	Cytosol	1	108	FALSE
P31150-P20338	P31150-P61020	Burke_et_al	P31150; P20338	P31150; P61020	P31150	GDI1	P20338	RAB4A	P61020	RAB5B	huMAP3_08941.1; huMAP3_11094.1; huMAP3_09217.1	mutually_exclusive	0.34	12	188	179	85.32	86.02	16040.2	0.414	0.585	75.5352	77.1893	0.14	KOG0086	KOG0092	no	Low tissue specificity	Low tissue specificity	0.461874		Vesicles		109	FALSE
Q13190-Q8WVM8	Q8WVM8-Q9P2W9	Burke_et_al	Q13190; Q8WVM8	Q8WVM8; Q9P2W9	Q8WVM8	SCFD1	Q13190	STX5	Q9P2W9	STX18	huMAP3_13160.1; huMAP3_06458.1; huMAP3_08929.1; huMAP3_10587.1	mutually_exclusive	0.2	45	249	241	72.24	70.54	17000.1	0.645	0.665	75.8222	81.1241	0.218	KOG0812	KOG3894	no	Low tissue specificity	Tissue enhanced	0.198212	Golgi apparatus	Endoplasmic reticulum; Plasma membrane	0	110	FALSE
Q9BPX5-P59998	P59998-O15144	Burke_et_al	Q9BPX5; P59998	P59998; O15144	P59998	ARPC4	Q9BPX5	ARPC5L	O15144	ARPC2	huMAP3_14624.1; huMAP3_09309.1; huMAP3_14885.1; huMAP3_10743.1	structurally_consistent	0.3	0	0	0			0	0.591	0.707	92.7509	93.1447	0.33	KOG3380	KOG2826	no	Low tissue specificity	Low tissue specificity	0.136114		Nucleoplasm		111	FALSE
P62136-Q9H788	P62136-Q6NYC8	Burke_et_al	P62136; Q9H788	P62136; Q6NYC8	P62136	PPP1CA	Q9H788	SH2D4A	Q6NYC8	PPP1R18	huMAP3_09354.1; huMAP3_10148.1; huMAP3_09633.1; huMAP3_14504.1	mutually_exclusive	0.1	16	217	173	72.24	45.66	7899.18	0.596	0.462	74.5456	71.9602	0.02	ENOG502QVV5	ENOG502RY8Q	no	Low tissue specificity	Low tissue specificity	-0.0408678	Cytosol	Plasma membrane	0	112	FALSE
P62136-O60927	P62136-Q6NYC8	Burke_et_al	P62136; O60927	P62136; Q6NYC8	P62136	PPP1CA	Q6NYC8	PPP1R18	O60927	PPP1R11	huMAP3_14504.1; huMAP3_09354.1; huMAP3_09633.1; huMAP3_10148.1; huMAP3_06304.1	mutually_exclusive	0.1	12	41	47	46.29	59.86	1897.89	0.388	0.462	75.4185	71.9602	0.056	ENOG502RY8Q	KOG4102	no	Low tissue specificity	Low tissue specificity	-0.0955064	Plasma membrane	Vesicles	0	113	FALSE
Q9UNP9-Q9HCS7	Q9HCS7-Q99459	Burke_et_al	Q9UNP9; Q9HCS7	Q9HCS7; Q99459	Q9HCS7	XAB2	Q9UNP9	PPIE	Q99459	CDC5L	huMAP3_09504.1; huMAP3_09187.1; huMAP3_09945.1; huMAP3_15168.1	structurally_consistent	2.52	0	0	0			0	0.243	0.283	82.7076	75.0094	0.206	KOG0111	KOG0050	no	Low tissue specificity	Low tissue specificity	0.0266104	Nuclear speckles	Nucleoplasm	0	114	FALSE
O15145-P61158	P61158-O15144	Burke_et_al	O15145; P61158	P61158; O15144	P61158	ACTR3	O15145	ARPC3	O15144	ARPC2	huMAP3_10743.1; huMAP3_04814.1; huMAP3_14624.1; huMAP3_13904.1; huMAP3_09309.1; huMAP3_14885.1	structurally_consistent	0.26	0	0	0			0	0.623	0.689	91.1919	91.603	0.982	KOG3155	KOG2826	no	Low tissue specificity	Low tissue specificity	0.812718	Nucleoplasm	Nucleoplasm	1	115	FALSE
Q9Y6Q5-O75843	Q9Y6Q5-O43747	Burke_et_al	Q9Y6Q5; O75843	Q9Y6Q5; O43747	Q9Y6Q5	AP1M2	O75843	AP1G2	O43747	AP1G1	huMAP3_08695.1; huMAP3_12376.1; huMAP3_04311.1; huMAP3_05843.1; huMAP3_06769.1; huMAP3_10876.1; huMAP3_10762.1; huMAP3_13055.1; huMAP3_06557.1; huMAP3_12394.1; huMAP3_12918.1	mutually_exclusive	1.05	16	633	616	83.1	82.64	50906.2	0.51	0.603	74.0354	73.7211	0.096	KOG1062	KOG1062	yes	Low tissue specificity	Low tissue specificity	0.0708757		Golgi apparatus; Vesicles		116	FALSE
P17612-P31323	P17612-P10644	Burke_et_al	P17612; P31323	P17612; P10644	P17612	PRKACA	P10644	PRKAR1A	P31323	PRKAR2B	huMAP3_14681.1; huMAP3_11135.1; huMAP3_13352.1	mutually_exclusive	0.13	39	308	309	84.35	86.08	25979.8	0.689	0.697	81.9785	81.4774	0.11	KOG1113	KOG1113	yes	Low tissue specificity	Tissue enhanced	0.0118926	Cytosol	Mitochondria	0	117	FALSE
P31150-P51153	Q13636-P31150	Burke_et_al	P31150; P51153	Q13636; P31150	P31150	GDI1	Q13636	RAB31	P51153	RAB13	huMAP3_11094.1; huMAP3_06994.1; huMAP3_08941.1; huMAP3_07302.1; huMAP3_09217.1; huMAP3_06607.1	mutually_exclusive	0.32	10	176	177	85.76	85.68	15165.4	0.401	0.495	78.0133	74.7601	0.108	KOG0092	KOG0078	no	Low tissue specificity	Low tissue specificity	0.089069		Plasma membrane; Cytosol		118	FALSE
Q9Y291-Q96EL2	Q9Y291-P82673	Burke_et_al	Q9Y291; Q96EL2	Q9Y291; P82673	Q9Y291	MRPS33	P82673	MRPS35	Q96EL2	MRPS24	huMAP3_11966.1; huMAP3_08556.1; huMAP3_05954.1; huMAP3_09015.1; huMAP3_07654.1; huMAP3_09602.1; huMAP3_10701.1; huMAP3_10538.1	structurally_consistent	8.16	0	0	0			0	0.402	0.423	91.0678	90.3408	0.924	KOG3933	ENOG502RXU1	no	Low tissue specificity	Tissue enhanced	0.662554	Mitochondria			119	FALSE
Q7L5Y9-Q9NWU2	Q96S59-Q7L5Y9	Burke_et_al	Q7L5Y9; Q9NWU2	Q96S59; Q7L5Y9	Q7L5Y9	MAEA	Q9NWU2	GID8	Q96S59	RANBP9	huMAP3_12700.1; huMAP3_10711.1; huMAP3_08787.1; huMAP3_09818.1; huMAP3_05775.1	mutually_exclusive	0.49	15	218	249	93.44	85	21165	0.616	0.477	95.3467	76.4276	0.264	KOG2659	KOG1477	no	Low tissue specificity	Low tissue specificity	0.360728	Nucleoplasm	Nucleoplasm	1	120	FALSE
Q16576-Q13330	Q16576-O14929	Burke_et_al	Q16576; Q13330	Q16576; O14929	Q16576	RBBP7	Q13330	MTA1	O14929	HAT1	huMAP3_15128.1	mutually_exclusive	0.17	31	251	318	75.7	88.72	19000.7	0.606	0.606	79.4119	78.8355	0.06	KOG3554	KOG2696	no	Low tissue specificity	Low tissue specificity	-0.356612	Nucleoplasm	Nucleoplasm	1	121	FALSE
Q9BTC8-Q8WWY6	Q8WWY6-Q13330	Burke_et_al	Q9BTC8; Q8WWY6	Q8WWY6; Q13330	Q8WWY6	MBD3L1	Q13330	MTA1	Q9BTC8	MTA3	huMAP3_10472.1; huMAP3_15128.1	mutually_exclusive	6.23	13	355	362	78.89	81.8	28006	0.266	0.256	78.5795	78.8824	0.286	KOG3554	KOG3554	yes	Low tissue specificity	Tissue enhanced	0.129557	Nucleoplasm	Nucleoplasm	1	122	FALSE
Q14141-Q99719	Q9P0V9-Q99719	Burke_et_al	Q14141; Q99719	Q9P0V9; Q99719	Q99719	SEPTIN5	Q14141	SEPTIN6	Q9P0V9	SEPTIN10	huMAP3_02362.1	mutually_exclusive	0.19	52	337	334	79.14	79.59	26670.2	0.582	0.602	75.7378	75.2825	0.02	KOG3859	KOG3859	yes	Tissue enhanced	Low tissue specificity	-0.264789	Cytosol	Actin filaments	0	123	FALSE
Q96JB2-Q8WTW3	Q14746-Q96JB2	Burke_et_al	Q96JB2; Q8WTW3	Q14746; Q96JB2	Q96JB2	COG3	Q8WTW3	COG1	Q14746	COG2	huMAP3_04294.1; huMAP3_14423.1; huMAP3_09176.1; huMAP3_11797.1	structurally_consistent	3.27	0	0	0			0	0.481	0.691	72.9406	81.8653	0.722	KOG2033	KOG2307	no	Low tissue specificity	Tissue enhanced	0.0110014		Golgi apparatus		124	FALSE
P30876-P36954	P30876-P62875	Burke_et_al	P30876; P36954	P30876; P62875	P30876	POLR2B	P36954	POLR2I	P62875	POLR2L	huMAP3_14318.1; huMAP3_11092.1	structurally_consistent	0.39	0	0	0			0	0.478	0.675	78.9711	88.7408	0.394	KOG2691	KOG3497	no	Low tissue specificity	Low tissue specificity	0.424101	Nucleoplasm	Nucleoplasm	1	125	FALSE
O15511-Q92747	O15511-O15143	Burke_et_al	O15511; Q92747	O15511; O15143	O15511	ARPC5	Q92747	ARPC1A	O15143	ARPC1B	huMAP3_07760.1; huMAP3_10743.1; huMAP3_04814.1; huMAP3_14624.1; huMAP3_13904.1; huMAP3_09309.1; huMAP3_14885.1	mutually_exclusive	0.09	16	354	358	92.13	91.46	32742.7	0.448	0.519	83.7927	85.9998	0.212	KOG1523	KOG1523	yes	Low tissue specificity	Tissue enhanced	-0.18942	Cell Junctions	Vesicles; Cytosol	0	126	FALSE
Q9UJX5-Q9UJX4	Q9UJX4-Q9UJX2	Burke_et_al	Q9UJX5; Q9UJX4	Q9UJX4; Q9UJX2	Q9UJX4	ANAPC5	Q9UJX5	ANAPC4	Q9UJX2	CDC23	huMAP3_12747.1; huMAP3_03388.1	structurally_consistent	1.02	0	0	0			0	0.684	0.305	79.024	77.7375	0.586	KOG4640	KOG1155	no	Low tissue specificity	Low tissue specificity	0.195394				127	FALSE
Q9Y291-P82675	Q9Y291-P82673	Burke_et_al	Q9Y291; P82675	Q9Y291; P82673	Q9Y291	MRPS33	P82675	MRPS5	P82673	MRPS35	huMAP3_11966.1; huMAP3_08556.1; huMAP3_05954.1; huMAP3_09015.1; huMAP3_07654.1; huMAP3_09602.1; huMAP3_10701.1; huMAP3_10538.1	structurally_consistent	6.47	0	0	0			0	0.344	0.423	83.1738	90.3408	0.74	KOG2646	KOG3933	no	Low tissue specificity	Low tissue specificity	0.571834	Mitochondria	Mitochondria	1	128	FALSE
P62136-Q15435	Q99622-P62136	Burke_et_al	P62136; Q15435	Q99622; P62136	P62136	PPP1CA	Q15435	PPP1R7	Q99622	C12orf57	huMAP3_14504.1; huMAP3_09354.1; huMAP3_09633.1; huMAP3_10148.1; huMAP3_00020.1	mutually_exclusive	0.09	11	84	81	74.25	79.91	6237	0.681	0.329	76.666	78.8771	0.038	KOG0531	ENOG502S2W0	no	Low tissue specificity	Low tissue specificity	-0.0471273	Nucleoli	Nuclear speckles	0	129	FALSE
Q8WUF5-P62136	P62136-Q96QC0	Burke_et_al	Q8WUF5; P62136	P62136; Q96QC0	P62136	PPP1CA	Q8WUF5	PPP1R13L	Q96QC0	PPP1R10	huMAP3_14504.1	mutually_exclusive	0.14	24	274	268	50.78	60.81	13913.7	0.681	0.569	74.7095	80.9873	0.018	KOG0515	ENOG502QQ2I	no	Tissue enhanced	Low tissue specificity	0.204299	Cytosol	Nucleoplasm	0	130	FALSE
Q6PJW8-P62136	P62136-Q9UQ13	Burke_et_al	Q6PJW8; P62136	P62136; Q9UQ13	P62136	PPP1CA	Q9UQ13	SHOC2	Q6PJW8	CNST	huMAP3_06341.1; huMAP3_14504.1; huMAP3_09354.1; huMAP3_09633.1; huMAP3_10148.1; huMAP3_08717.1; huMAP3_06304.1; huMAP3_08482.1	mutually_exclusive	0.15	14	209	306	49.6	85.28	10366.4	0.478	0.672	74.2121	80.6388	0.076	KOG0619	ENOG502QSMS	no	Low tissue specificity	Low tissue specificity	0.425375	Nucleoplasm; Cytosol	Vesicles	0	131	FALSE
Q13547-Q96BD5	Q13547-Q96ST3	Burke_et_al	Q13547; Q96BD5	Q13547; Q96ST3	Q13547	HDAC1	Q96ST3	SIN3A	Q96BD5	PHF21A	huMAP3_08800.1; huMAP3_09031.1; huMAP3_15128.1	mutually_exclusive	0.3	11	202	273	52.77	69.76	10659.5	0.392	0.722	71.9118	85.974	0.21	KOG4204	KOG0383	no	Low tissue specificity	Low tissue specificity	0.528453	Nucleoplasm	Nucleoplasm	1	132	FALSE
Q9Y3C4-Q96S44	Q9NPF4-Q96S44	Burke_et_al	Q9Y3C4; Q96S44	Q9NPF4; Q96S44	Q96S44	TP53RK	Q9NPF4	OSGEP	Q9Y3C4	TPRKB	huMAP3_11762.1; huMAP3_00664.1	structurally_consistent	0.59	0	0	0			0	0.698	0.687	94.8715	87.7611	0.876	KOG2708	KOG4066	no	Low tissue specificity	Low tissue specificity	0.272917	Nucleoplasm	Cytosol	0	133	FALSE
Q9BSJ2-Q08AG7	Q9BSJ2-Q6P582	Burke_et_al	Q9BSJ2; Q08AG7	Q9BSJ2; Q6P582	Q9BSJ2	TUBGCP2	Q6P582	MZT2A	Q08AG7	MZT1	huMAP3_14882.1; huMAP3_09443.1	mutually_exclusive	0.99	39	58	50	71.26	79.42	4133.08	0.252	0.444	73.6751	82.832	0.1	ENOG502S50R	ENOG502S6UI	no	Tissue enhanced	Low tissue specificity	0.266487	Centrosome			134	FALSE
Q15311-Q8NFH8	Q15311-Q96D71	Burke_et_al	Q15311; Q8NFH8	Q15311; Q96D71	Q15311	RALBP1	Q96D71	REPS1	Q8NFH8	REPS2	huMAP3_08320.1; huMAP3_12376.1; huMAP3_09403.1; huMAP3_09107.1; huMAP3_10876.1; huMAP3_10762.1; huMAP3_12394.1; huMAP3_05849.1; huMAP3_12918.1	mutually_exclusive	4.51	27	300	279	70.21	61.88	17264.5	0.35	0.272	78.2158	74.9437	0.144	KOG1955	KOG1955	yes	Low tissue specificity	Low tissue specificity	0.232023	Plasma membrane			135	FALSE
P62136-Q9H788	Q9GZN8-P62136	Burke_et_al	P62136; Q9H788	Q9GZN8; P62136	P62136	PPP1CA	Q9H788	SH2D4A	Q9GZN8	C20orf27	huMAP3_14504.1	mutually_exclusive	0.09	16	115	99	66.71	64.2	6355.8	0.596	0.61	74.5456	79.3172	0.044	ENOG502QVV5	ENOG502RXJD	no	Low tissue specificity	Tissue enhanced	-0.0728984	Cytosol	Nucleoplasm; Cytosol	0.5	136	FALSE
P61026-P31150	P31150-P51149	Burke_et_al	P61026; P31150	P31150; P51149	P31150	GDI1	P61026	RAB10	P51149	RAB7A	huMAP3_11094.1; huMAP3_06994.1; huMAP3_08941.1; huMAP3_07302.1; huMAP3_09217.1	mutually_exclusive	0.2	24	194	201	81.62	80.67	16214.7	0.582	0.547	75.4651	73.5884	0.388	KOG0078	KOG0394	no	Low tissue specificity	Low tissue specificity	0.682165		Lysosomes		137	FALSE
Q96CW1-P63010	Q9Y6Q5-P63010	Burke_et_al	Q96CW1; P63010	Q9Y6Q5; P63010	P63010	AP2B1	Q9Y6Q5	AP1M2	Q96CW1	AP2M1	huMAP3_12394.1; huMAP3_10762.1; huMAP3_12918.1; huMAP3_10876.1	mutually_exclusive	0.78	68	426	423	82.97	82.7	34982.1	0.718	0.721	81.7906	82.2285	0.028	KOG0937	KOG0938	no	Low tissue specificity	Low tissue specificity	-0.397894	Vesicles	Plasma membrane	0	138	FALSE
P46527-P20248	P24941-P20248	Burke_et_al	P46527; P20248	P24941; P20248	P20248	CCNA2	P24941	CDK2	P46527	CDKN1B	huMAP3_14722.1; huMAP3_06587.1; huMAP3_10449.1	structurally_consistent	2.49	0	0	0			0	0.303	0.609	82.7853	74.6923	0.1424	KOG0594	KOG4743	no	Low tissue specificity	Low tissue specificity	0.0128011	Nucleoplasm	Nucleoplasm	1	139	FALSE
Q12874-Q15393	Q15393-Q9BWJ5	Burke_et_al	Q12874; Q15393	Q15393; Q9BWJ5	Q15393	SF3B3	Q12874	SF3A3	Q9BWJ5	SF3B5	huMAP3_08980.1; huMAP3_04549.1; huMAP3_15168.1; huMAP3_06511.1; huMAP3_09187.1	structurally_consistent	0.27	0	2	2	89.12	47.23	94.46	0.298	0.725	82.4882	92.8064	0.912	KOG2636	KOG3485	no	Low tissue specificity	Low tissue specificity	0.41995	Nuclear speckles	Nucleoplasm	0	140	FALSE
Q9HCS7-Q9ULR0	Q8WUD4-Q9HCS7	Burke_et_al	Q9HCS7; Q9ULR0	Q8WUD4; Q9HCS7	Q9HCS7	XAB2	Q9ULR0	ISY1	Q8WUD4	CCDC12	huMAP3_09504.1; huMAP3_06726.1; huMAP3_09945.1; huMAP3_15168.1; huMAP3_08501.1; huMAP3_09187.1	structurally_consistent	0.83	0	0	0			0	0.596	0.572	79.507	73.8347	0.458	KOG3068	KOG3407	no	Low tissue specificity	Low tissue specificity	0.586994	Nuclear speckles	Nucleoplasm	0	141	FALSE
P54652-P34932	P34932-P11142	Burke_et_al	P54652; P34932	P34932; P11142	P34932	HSPA4	P11142	HSPA8	P54652	HSPA2	huMAP3_11049.1; huMAP3_14723.1; huMAP3_07919.1; huMAP3_06506.1	mutually_exclusive	0.15	32	625	627	83.59	83.46	52329.4	0.721	0.717	84.2945	81.8234	0.534804	KOG0101	KOG0101	yes	Low tissue specificity	Tissue enhanced	0.223464	Nucleoplasm	Vesicles	0	142	FALSE
P31150-P61106	P31150-P61020	Burke_et_al	P31150; P61106	P31150; P61020	P31150	GDI1	P61106	RAB14	P61020	RAB5B	huMAP3_08941.1; huMAP3_11094.1; huMAP3_09217.1	mutually_exclusive	0.39	12	184	178	84.27	86.3	15505.7	0.388	0.585	74.6971	77.1893	0.354	KOG0097	KOG0092	no	Low tissue specificity	Low tissue specificity	0.208202	Vesicles	Vesicles	1	143	FALSE
P49321-Q9NVP2	P49321-Q9Y294	Burke_et_al	P49321; Q9NVP2	P49321; Q9Y294	P49321	NASP	Q9Y294	ASF1A	Q9NVP2	ASF1B	huMAP3_08143.1; huMAP3_10747.1; huMAP3_12711.1; huMAP3_09859.1; huMAP3_05517.1; huMAP3_06020.1	mutually_exclusive	4.99	24	182	190	84.15	81.85	15551.5	0.649	0.634	77.8547	75.1263	0.136	KOG3265	KOG3265	yes	Low tissue specificity	Tissue enhanced	0.115721	Nucleoplasm	Nucleoplasm	1	144	FALSE
Q9GZN8-P62136	P62136-Q13625	Burke_et_al	Q9GZN8; P62136	P62136; Q13625	P62136	PPP1CA	Q13625	TP53BP2	Q9GZN8	C20orf27	huMAP3_14504.1	mutually_exclusive	0.16	21	113	103	72	63.32	6521.96	0.61	0.363	79.3172	71.704	0.022	KOG0515	ENOG502RXJD	no	Low tissue specificity	Tissue enhanced	0.465162	Cell Junctions; Cytosol	Nucleoplasm; Cytosol	0.333333	145	FALSE
P38936-P20248	P20248-P06493	Burke_et_al	P38936; P20248	P20248; P06493	P20248	CCNA2	P06493	CDK1	P38936	CDKN1A	huMAP3_14722.1; huMAP3_10449.1	structurally_consistent	6.15	0	14	37	35.28	89.76	493.92	0.311	0.56	79.8884	74.9475	0.30686	KOG0594	KOG4743	no	Tissue enhanced	Low tissue specificity	-0.203485	Nucleoplasm; Cytosol	Nucleoplasm; Nuclear bodies	0.333333	146	FALSE
P62136-Q8NI77	Q6PJW8-P62136	Burke_et_al	P62136; Q8NI77	Q6PJW8; P62136	P62136	PPP1CA	Q8NI77	KIF18A	Q6PJW8	CNST	huMAP3_06341.1; huMAP3_14504.1; huMAP3_09354.1; huMAP3_09633.1; huMAP3_10148.1; huMAP3_08717.1; huMAP3_08482.1	mutually_exclusive	0.1	21	293	215	64.93	47.48	10208.2	0.502	0.478	74.0121	74.2121	0.07	KOG0242	ENOG502QSMS	no	Group enriched	Low tissue specificity	0.157251	Microtubules; Cytokinetic bridge	Vesicles	0	147	FALSE
Q9NX18-P31040	P31040-P21912	Burke_et_al	Q9NX18; P31040	P31040; P21912	P31040	SDHA	P21912	SDHB	Q9NX18	SDHAF2	huMAP3_12069.1	mutually_exclusive	0.19	38	135	185	78.39	95.59	10582.6	0.689	0.73	83.9379	93.3405	0.09	KOG3049	KOG3326	no	Tissue enhanced	Low tissue specificity	0.529586	Mitochondria	Mitochondria; Cytosol	0.5	148	FALSE
P21912_P31040	P21912_Q9NX18	Janes_et_al	P21912; P31040	P21912; Q9NX18	P21912	SDHB	P31040	SDHA	Q9NX18	SDHAF2	huMAP3_12069.1	mutually_exclusive	0.22	20	261	133	96.3	72.79	9681.07	0.73	0.32	97.7674	78.9036	0.088	KOG2403	KOG3326	no	Tissue enhanced	Low tissue specificity	0.420536	Mitochondria	Mitochondria; Cytosol	0.5	148	FALSE
P31150-P61006	P31150-P51149	Burke_et_al	P31150; P61006	P31150; P51149	P31150	GDI1	P51149	RAB7A	P61006	RAB8A	huMAP3_11094.1; huMAP3_06994.1; huMAP3_08941.1; huMAP3_07302.1; huMAP3_09217.1	mutually_exclusive	0.32	15	196	205	79.49	79.95	15580	0.423	0.547	72.8213	73.5884	0.692	KOG0394	KOG0078	no	Low tissue specificity	Low tissue specificity	-0.358983	Lysosomes	Nucleoplasm	0	149	FALSE
Q86Y82-Q9H115	Q86Y82-Q9BV40	Burke_et_al	Q86Y82; Q9H115	Q86Y82; Q9BV40	Q86Y82	STX12	Q9BV40	VAMP8	Q9H115	NAPB	huMAP3_13160.1; huMAP3_06458.1; huMAP3_08929.1; huMAP3_10587.1	structurally_consistent	6.67	0	0	0			0	0.413	0.344	76.225	72.2512	0.078	KOG0860	KOG1586	no	Low tissue specificity	Group enriched	-0.527856	Golgi apparatus; Plasma membrane	Cytosol	0	150	FALSE
Q9UL63-Q9H871	Q9NWU2-Q9H871	Burke_et_al	Q9UL63; Q9H871	Q9NWU2; Q9H871	Q9H871	RMND5A	Q9NWU2	GID8	Q9UL63	MKLN1	huMAP3_12700.1; huMAP3_10711.1; huMAP3_08787.1; huMAP3_09818.1; huMAP3_05775.1	mutually_exclusive	4.09	12	221	170	87.91	94.35	19428.1	0.307	0.631	84.2321	96.1368	0.064	KOG2659	KOG2437	no	Low tissue specificity	Low tissue specificity	-0.0418919	Nucleoplasm	Plasma membrane; Cytosol	0	151	FALSE
P48059-Q9NVD7	Q9HBI1-Q9NVD7	Burke_et_al	P48059; Q9NVD7	Q9HBI1; Q9NVD7	Q9NVD7	PARVA	Q9HBI1	PARVB	P48059	LIMS1	huMAP3_09385.1; huMAP3_11194.1	mutually_exclusive	9.13	11	80	81	89.01	82.34	6669.54	0.583	0.631	90.8252	90.4313	0.108	KOG3631	KOG2272	no	Tissue enhanced	Low tissue specificity	0.704716	Actin filaments; Cytosol	Cytosol	0.5	152	FALSE
P48059-Q9NVD7	Q9HBI1-P48059	Burke_et_al	P48059; Q9NVD7	Q9HBI1; P48059	P48059	LIMS1	Q9HBI1	PARVB	Q9NVD7	PARVA	huMAP3_09385.1; huMAP3_11194.1	mutually_exclusive	0.59	15	293	286	83.78	86.77	24547.5	0.583	0.579	90.8252	92.148	0.148	KOG3631	KOG3631	yes	Tissue enhanced	Low tissue specificity	-0.114967	Actin filaments; Cytosol	Actin filaments; Focal adhesion sites	0.333333	152	FALSE
O94776-Q16576	Q9P2Y4-Q16576	Burke_et_al	O94776; Q16576	Q9P2Y4; Q16576	Q16576	RBBP7	O94776	MTA2	Q9P2Y4	ZNF219	huMAP3_09499.1; huMAP3_10472.1; huMAP3_15128.1	mutually_exclusive	0.15	22	232	210	70.16	60.98	12805.8	0.589	0.465	77.686	73.313	0.074	KOG3554	KOG1721	no	Low tissue specificity	Low tissue specificity	-0.158933	Nucleoplasm	Nucleoplasm	1	153	FALSE
Q9BTE1_Q9UJW0	Q9BTE1_Q9NZ32	Janes_et_al	Q9BTE1; Q9UJW0	Q9BTE1; Q9NZ32	Q9BTE1	DCTN5	Q9UJW0	DCTN4	Q9NZ32	ACTR10	huMAP3_04946.1; huMAP3_09952.1; huMAP3_12900.1	mutually_exclusive	0.34	12	102	107	92.09	84.3	9020.1	0.72	0.3	95.5038	90.17	0.898	KOG3896	KOG0676	no	Low tissue specificity	Low tissue specificity	0.0117976	Nucleoplasm; Centrosome	Vesicles; Plasma membrane; Focal adhesion sites	0	154	TRUE
Q9UJW0-Q9BTE1	Q9UJW0-Q9NZ32	Burke_et_al	Q9UJW0; Q9BTE1	Q9UJW0; Q9NZ32	Q9UJW0	DCTN4	Q9BTE1	DCTN5	Q9NZ32	ACTR10	huMAP3_09952.1; huMAP3_12900.1; huMAP3_04946.1; huMAP3_14885.1	structurally_consistent	3.71	0	0	0			0	0.705	0.718	86.7687	87.7932	0.3	KOG3121	KOG0676	no	Low tissue specificity	Low tissue specificity	-0.404651	Nucleoplasm; Nuclear membrane	Vesicles; Plasma membrane; Focal adhesion sites	0	154	TRUE
Q9NP92-Q9P0M9	Q9NP92-Q9NRX2	Burke_et_al	Q9NP92; Q9P0M9	Q9NP92; Q9NRX2	Q9NP92	MRPS30	Q9NRX2	MRPL17	Q9P0M9	MRPL27	huMAP3_09602.1; huMAP3_08458.1; huMAP3_11966.1; huMAP3_06550.1; huMAP3_08556.1; huMAP3_09483.1; huMAP3_06589.1; huMAP3_09113.1; huMAP3_10701.1; huMAP3_07939.1; huMAP3_10538.1; huMAP3_06439.1	structurally_consistent	0.14	0	0	0			0	0.273	0.251	74.977	87.4285	0.954	KOG3280	KOG4600	no	Low tissue specificity	Low tissue specificity	0.186885				155	FALSE
P31150-P61106	Q6IQ22-P31150	Burke_et_al	P31150; P61106	Q6IQ22; P31150	P31150	GDI1	P61106	RAB14	Q6IQ22	RAB12	huMAP3_01895.1; huMAP3_11094.1; huMAP3_06994.1; huMAP3_08941.1; huMAP3_07302.1; huMAP3_09217.1	mutually_exclusive	0.22	12	191	183	83.01	83.45	15854.9	0.388	0.526	74.6971	74.3378	0.388	KOG0097	KOG0078; KOG0395	no	Low tissue specificity	Tissue enhanced	0.0242534	Vesicles	Vesicles	1	156	FALSE
P06730-O43432	P06730-Q13542	Burke_et_al	P06730; O43432	P06730; Q13542	P06730	EIF4E	Q13542	EIF4EBP2	O43432	EIF4G3	huMAP3_13436.1; huMAP3_10733.1; huMAP3_13122.1; huMAP3_12383.1; huMAP3_01924.1; huMAP3_08691.1; huMAP3_04825.1; huMAP3_12323.1; huMAP3_09957.1	mutually_exclusive	0.31	28	108	84	73.58	65.37	5491.08	0.344	0.645	79.7239	85.1162	0.03	ENOG502S44S	KOG0401	no	Low tissue specificity	Low tissue specificity	-0.165955	Nucleoplasm; Mitochondria	Cytosol	0	157	FALSE
P62714-P30153	P62714-Q66LE6	Burke_et_al	P62714; P30153	P62714; Q66LE6	P62714	PPP2CB	P30153	PPP2R1A	Q66LE6	PPP2R2D	huMAP3_13510.1; huMAP3_10333.1	structurally_consistent	0.15	0	7	4	92.21	79.48	317.92	0.678	0.288	93.1408	72.7133	0.412	KOG0211	KOG1354	no	Low tissue specificity	Tissue enhanced	0.142953	Cytosol	Cytosol	1	158	FALSE
P62136-Q9H788	P62136-O60927	Burke_et_al	P62136; Q9H788	P62136; O60927	P62136	PPP1CA	Q9H788	SH2D4A	O60927	PPP1R11	huMAP3_06341.1; huMAP3_14504.1; huMAP3_09354.1; huMAP3_09633.1; huMAP3_10148.1; huMAP3_08717.1; huMAP3_08482.1	mutually_exclusive	0.09	15	45	41	57.58	50.04	2051.64	0.596	0.388	74.5456	75.4185	0.034	ENOG502QVV5	KOG4102	no	Low tissue specificity	Low tissue specificity	0.159986	Cytosol	Vesicles	0	159	FALSE
Q9GZN8-P62136	P62136-Q96QC0	Burke_et_al	Q9GZN8; P62136	P62136; Q96QC0	P62136	PPP1CA	Q96QC0	PPP1R10	Q9GZN8	C20orf27	huMAP3_14504.1	mutually_exclusive	0.16	26	77	56	64.24	58.74	3289.44	0.61	0.569	79.3172	80.9873	0.054	ENOG502QQ2I	ENOG502RXJD	no	Low tissue specificity	Tissue enhanced	0.139023	Nucleoplasm	Nucleoplasm; Cytosol	0.5	160	FALSE
P18754-P62826	P43487-P62826	Burke_et_al	P18754; P62826	P43487; P62826	P62826	RAN	P43487	RANBP1	P18754	RCC1	huMAP3_07331.1; huMAP3_12581.1; huMAP3_10000.1; huMAP3_08641.1	structurally_consistent	0.29	0	0	0			0	0.642	0.706	86.1283	87.4673	0.136	KOG0864	KOG1426	no	Low tissue specificity	Low tissue specificity	0.685163	Cytosol	Nucleoplasm	0	161	FALSE
P31150-P51153	P31150-P20338	Burke_et_al	P31150; P51153	P31150; P20338	P31150	GDI1	P20338	RAB4A	P51153	RAB13	huMAP3_08941.1; huMAP3_06607.1; huMAP3_11094.1; huMAP3_09217.1	mutually_exclusive	0.26	10	177	191	85.52	85.03	16240.7	0.401	0.414	78.0133	75.5352	0.106	KOG0086	KOG0078	no	Low tissue specificity	Low tissue specificity	-0.0738419		Plasma membrane; Cytosol		162	FALSE
P62136-Q8NI77	P62136-Q96QC0	Burke_et_al	P62136; Q8NI77	P62136; Q96QC0	P62136	PPP1CA	Q8NI77	KIF18A	Q96QC0	PPP1R10	huMAP3_14504.1	mutually_exclusive	0.13	24	307	229	69.06	57.48	13162.9	0.502	0.569	74.0121	80.9873	0.172	KOG0242	ENOG502QQ2I	no	Group enriched	Low tissue specificity	-0.205637	Microtubules; Cytokinetic bridge	Nucleoplasm	0	163	FALSE
Q16718-O75489	Q9BU61-O75489	Burke_et_al	Q16718; O75489	Q9BU61; O75489	O75489	NDUFS3	Q16718	NDUFA5	Q9BU61	NDUFAF3	huMAP3_09567.1; huMAP3_14018.1; huMAP3_06397.1; huMAP3_14878.1; huMAP3_14184.1; huMAP3_09982.1	structurally_consistent	0.51	0	0	0			0	0.595	0.529	85.1272	88.8997	0.228	KOG3365	KOG3363	no	Tissue enhanced	Tissue enhanced	0.298281				164	FALSE
P59998-O15143	P59998-P61160	Burke_et_al	P59998; O15143	P59998; P61160	P59998	ARPC4	P61160	ACTR2	O15143	ARPC1B	huMAP3_10743.1; huMAP3_04814.1; huMAP3_14624.1; huMAP3_13904.1; huMAP3_09309.1; huMAP3_14885.1	structurally_consistent	0.37	0	0	0			0	0.628	0.246	88.1238	84.1948	0.874	KOG0677	KOG1523	no	Low tissue specificity	Tissue enhanced	0.628173	Cytosol	Vesicles; Cytosol	0.5	165	FALSE
Q9Y2R9-P82933	Q9Y2R9-P82664	Burke_et_al	Q9Y2R9; P82933	Q9Y2R9; P82664	Q9Y2R9	MRPS7	P82933	MRPS9	P82664	MRPS10	huMAP3_11966.1; huMAP3_08556.1; huMAP3_05954.1; huMAP3_09015.1; huMAP3_09602.1; huMAP3_05807.1; huMAP3_10701.1; huMAP3_10538.1	structurally_consistent	0.59	0	2	2	25.89	34.33	51.78	0.495	0.233	85.2382	88.2501	0.93	KOG1697	KOG3321	no	Low tissue specificity	Low tissue specificity	0.858314	Mitochondria	Mitochondria	1	166	FALSE
P19447-Q6P1K8	P32780-Q6P1K8	Burke_et_al	P19447; Q6P1K8	P32780; Q6P1K8	Q6P1K8	GTF2H2C	P32780	GTF2H1	P19447	ERCC3	huMAP3_12429.1; huMAP3_09908.1; huMAP3_05174.1	structurally_consistent	1.29	0	3	2	85.81	45.94	91.88	0.429	0.505	72.6905	76.3225	0.296	KOG2074	KOG1123	no	Low tissue specificity	Low tissue specificity	0.59938	Nucleoplasm	Nucleoplasm	1	167	FALSE
P62136-Q8NI77	P62136-Q9UQ13	Burke_et_al	P62136; Q8NI77	P62136; Q9UQ13	P62136	PPP1CA	Q8NI77	KIF18A	Q9UQ13	SHOC2	huMAP3_06341.1; huMAP3_14504.1; huMAP3_09354.1; huMAP3_09633.1; huMAP3_10148.1; huMAP3_08717.1; huMAP3_08482.1	mutually_exclusive	0.17	15	217	238	73.76	85.13	16005.9	0.502	0.672	74.0121	80.6388	0.148	KOG0242	KOG0619	no	Group enriched	Low tissue specificity	0.691614	Microtubules; Cytokinetic bridge	Nucleoplasm; Cytosol	0	168	FALSE
Q13636-P31150	Q6IQ22-P31150	Burke_et_al	Q13636; P31150	Q6IQ22; P31150	P31150	GDI1	Q13636	RAB31	Q6IQ22	RAB12	huMAP3_01895.1; huMAP3_11094.1; huMAP3_06994.1; huMAP3_08941.1; huMAP3_07302.1; huMAP3_11860.1; huMAP3_06607.1; huMAP3_09217.1	mutually_exclusive	0.22	20	191	195	82.82	80.69	15734.5	0.495	0.526	74.7601	74.3378	0.132	KOG0092	KOG0078; KOG0395	no	Low tissue specificity	Tissue enhanced	-0.18068		Vesicles		169	FALSE
O00231-O00487	O00487-Q99460	Burke_et_al	O00231; O00487	O00487; Q99460	O00487	PSMD14	Q99460	PSMD1	O00231	PSMD11	huMAP3_05064.1; huMAP3_09656.1; huMAP3_13725.1	structurally_consistent	5.55	0	0	0			0	0.232	0.497	84.6293	77.7325	0.988	KOG2062	KOG1463	no	Low tissue specificity	Low tissue specificity	0.889306	Nucleoplasm	Nucleoplasm; Golgi apparatus	0.5	170	FALSE
Q99436-P28062	P28070-Q99436	Burke_et_al	Q99436; P28062	P28070; Q99436	Q99436	PSMB7	P28062	PSMB8	P28070	PSMB4	huMAP3_00356.1; huMAP3_09656.1	mutually_exclusive	0.52	12	229	225	86.6	88.49	19831.4	0.527	0.55	92.3296	87.9806	0.284	KOG0175	KOG0185	no	Low tissue specificity	Low tissue specificity	0.023319	Vesicles	Nucleoplasm	0	171	FALSE
P31150-P61006	P31150-P61020	Burke_et_al	P31150; P61006	P31150; P61020	P31150	GDI1	P61020	RAB5B	P61006	RAB8A	huMAP3_08941.1; huMAP3_11094.1; huMAP3_09217.1	mutually_exclusive	0.41	17	202	201	79.3	81.63	16018.6	0.423	0.585	72.8213	77.1893	0.38	KOG0092	KOG0078	no	Low tissue specificity	Low tissue specificity	-0.463556	Vesicles	Nucleoplasm	0	172	FALSE
O15400-O95721	O15400-Q5SQN1	Burke_et_al	O15400; O95721	O15400; Q5SQN1	O15400	STX7	Q5SQN1	SNAP47	O95721	SNAP29	huMAP3_13160.1; huMAP3_08929.1; huMAP3_10587.1	mutually_exclusive	4.07	21	138	146	77.07	71.76	10477	0.675	0.41	82.4613	75.6317	0.238	KOG3065	KOG3065	yes	Low tissue specificity	Low tissue specificity	0.182759	Cytosol	Cytosol	1	173	FALSE
O75864-P62136	P62136-Q13625	Burke_et_al	O75864; P62136	P62136; Q13625	P62136	PPP1CA	Q13625	TP53BP2	O75864	PPP1R37	huMAP3_09354.1; huMAP3_10148.1; huMAP3_09633.1; huMAP3_14504.1	mutually_exclusive	0.13	13	224	268	64.83	65.53	14521.9	0.266	0.363	71.2981	71.704	0.098	KOG0515	KOG1908	no	Low tissue specificity	Low tissue specificity	-0.0660898	Cell Junctions; Cytosol	Cytosol	0.5	174	FALSE
Q8TDH9-Q96EV8	Q6QNY1-Q96EV8	Burke_et_al	Q8TDH9; Q96EV8	Q6QNY1; Q96EV8	Q96EV8	DTNBP1	Q8TDH9	BLOC1S5	Q6QNY1	BLOC1S2	huMAP3_02126.1; huMAP3_09421.1; huMAP3_06144.1; huMAP3_11659.1; huMAP3_10940.1	mutually_exclusive	7.75	11	44	43	93.74	94.19	4124.56	0.729	0.604	92.9263	95.5824	0.376	ENOG502S2QH	KOG4559	no	Low tissue specificity	Low tissue specificity	-0.316403	Vesicles			175	FALSE
P22694-P10644	P22694-P31321	Burke_et_al	P22694; P10644	P22694; P31321	P22694	PRKACB	P10644	PRKAR1A	P31321	PRKAR1B	huMAP3_14681.1; huMAP3_11135.1; huMAP3_13352.1	mutually_exclusive	0.07	38	365	367	83.58	83.26	30556.4	0.685	0.684	80.5771	80.6458	0.692	KOG1113	KOG1113	yes	Low tissue specificity	Tissue enriched	-0.0676973	Cytosol			176	FALSE
Q15019-Q99719	Q15019-Q9NVA2	Burke_et_al	Q15019; Q99719	Q15019; Q9NVA2	Q15019	SEPTIN2	Q99719	SEPTIN5	Q9NVA2	SEPTIN11	huMAP3_02362.1	mutually_exclusive	0.36	45	309	311	75.25	79.78	23252.2	0.551	0.566	70.4843	73.0356	0.04	KOG2655	KOG3859	no	Tissue enhanced	Low tissue specificity	0.214969	Nucleoplasm; Actin filaments; Cytosol	Cytosol	0.333333	177	FALSE
Q8WUF5-P62136	P62136-Q9UQ13	Burke_et_al	Q8WUF5; P62136	P62136; Q9UQ13	P62136	PPP1CA	Q8WUF5	PPP1R13L	Q9UQ13	SHOC2	huMAP3_10148.1; huMAP3_06341.1; huMAP3_14504.1	mutually_exclusive	0.16	13	208	269	55.93	86.44	11633.4	0.681	0.672	74.7095	80.6388	0.02	KOG0515	KOG0619	no	Tissue enhanced	Low tissue specificity	-0.169039	Cytosol	Nucleoplasm; Cytosol	0.5	178	FALSE
Q16539-Q16644	Q16539-O75676	Burke_et_al	Q16539; Q16644	Q16539; O75676	Q16539	MAPK14	O75676	RPS6KA4	Q16644	MAPKAPK3	huMAP3_14776.1	mutually_exclusive	0.16	21	267	261	77.35	64.69	16884.1	0.439	0.481	75.018	71.838	0.076	KOG0603	KOG0604	no	Tissue enhanced	Group enriched	-0.0596898	Nucleoplasm	Nucleoplasm	1	179	FALSE
P31150-P61020	P31150-Q15286	Burke_et_al	P31150; P61020	P31150; Q15286	P31150	GDI1	P61020	RAB5B	Q15286	RAB35	huMAP3_08941.1; huMAP3_11094.1; huMAP3_09217.1	mutually_exclusive	0.35	16	179	177	86.39	85.43	15121.1	0.585	0.387	77.1893	74.552	0.33	KOG0092	KOG0079	no	Low tissue specificity	Low tissue specificity	-0.177819	Vesicles			180	FALSE
P31150-P51153	P31150-Q15286	Burke_et_al	P31150; P51153	P31150; Q15286	P31150	GDI1	Q15286	RAB35	P51153	RAB13	huMAP3_08941.1; huMAP3_11094.1; huMAP3_09217.1	mutually_exclusive	0.28	12	188	192	82.34	82.59	15479.9	0.401	0.387	78.0133	74.552	0.242	KOG0079	KOG0078	no	Low tissue specificity	Low tissue specificity	0.0341755		Plasma membrane; Cytosol		181	FALSE
P56556-O75489	Q16795-O75489	Burke_et_al	P56556; O75489	Q16795; O75489	O75489	NDUFS3	Q16795	NDUFA9	P56556	NDUFA6	huMAP3_09567.1; huMAP3_14018.1; huMAP3_06397.1; huMAP3_14878.1; huMAP3_14184.1; huMAP3_09982.1	structurally_consistent	0.99	0	3	4	84.89	83.19	332.76	0.396	0.266	82.8742	79.7208	0.95	KOG2865	KOG3426	no	Low tissue specificity	Low tissue specificity	0.867766	Mitochondria			182	FALSE
Q9NWU2-Q9H871	Q9H871-Q7L5Y9	Burke_et_al	Q9NWU2; Q9H871	Q9H871; Q7L5Y9	Q9H871	RMND5A	Q9NWU2	GID8	Q7L5Y9	MAEA	huMAP3_12700.1; huMAP3_10711.1; huMAP3_08787.1; huMAP3_09818.1; huMAP3_05775.1	structurally_consistent	5.53	0	0	0			0	0.631	0.735	96.1368	91.0667	0.144	KOG2659	KOG0396	no	Low tissue specificity	Low tissue specificity	0.222144	Nucleoplasm	Nucleoplasm	1	183	FALSE
Q9Y587-Q9UPM8	Q9Y587-O00189	Burke_et_al	Q9Y587; Q9UPM8	Q9Y587; O00189	Q9Y587	AP4S1	Q9UPM8	AP4E1	O00189	AP4M1	huMAP3_12731.1; huMAP3_12768.1; huMAP3_09871.1; huMAP3_01388.1; huMAP3_11003.1; huMAP3_03145.1; huMAP3_12927.1; huMAP3_05011.1	mutually_exclusive	0.32	20	284	278	76.82	81.74	21816.9	0.692	0.41	83.7073	77.6249	0.17	KOG1062	KOG0937	no	Low tissue specificity	Low tissue specificity	-0.0606617				184	FALSE
Q96RT8-Q08AG7	Q96RT8-Q9UGJ1	Burke_et_al	Q96RT8; Q08AG7	Q96RT8; Q9UGJ1	Q96RT8	TUBGCP5	Q9UGJ1	TUBGCP4	Q08AG7	MZT1	huMAP3_14882.1; huMAP3_09443.1	structurally_consistent	2.12	0	0	0			0	0.515	0.46	82.7014	75.2217	0.112	KOG2065	ENOG502S6UI	no	Low tissue specificity	Low tissue specificity	0.343765	Centrosome			185	FALSE
P31146-Q9BR76	Q9ULV4-Q9BR76	Burke_et_al	P31146; Q9BR76	Q9ULV4; Q9BR76	Q9BR76	CORO1B	Q9ULV4	CORO1C	P31146	CORO1A	huMAP3_04826.1; huMAP3_11076.1; huMAP3_05614.1; huMAP3_10784.1; huMAP3_09579.1; huMAP3_07776.1	mutually_exclusive	0.08	17	414	417	90.94	89.99	37525.8	0.529	0.539	82.6911	82.2256	0.08	KOG0303	KOG0303	yes	Low tissue specificity	Group enriched	-0.00788891		Cytosol		186	FALSE
Q16576-Q13330	O94776-Q16576	Burke_et_al	Q16576; Q13330	O94776; Q16576	Q16576	RBBP7	Q13330	MTA1	O94776	MTA2	huMAP3_09499.1; huMAP3_10472.1; huMAP3_15128.1	mutually_exclusive	0.09	63	526	507	76.61	74.66	37852.6	0.606	0.589	79.4119	77.686	0.146	KOG3554	KOG3554	yes	Low tissue specificity	Low tissue specificity	-0.325376	Nucleoplasm	Nucleoplasm	1	187	FALSE
O43521-Q07817	Q92934-Q07817	Burke_et_al	O43521; Q07817	Q92934; Q07817	Q07817	BCL2L1	O43521	BCL2L11	Q92934	BAD	huMAP3_11267.1	mutually_exclusive	0.47	25	73	68	66.01	59.59	4052.12	0.39	0.39	84.9991	85.825	0.09	ENOG502S0DF	ENOG502S71H	no	Low tissue specificity	Low tissue specificity	-0.46001	Mitochondria	Mitochondria	1	188	FALSE
P31150-P61106	P31150-Q15286	Burke_et_al	P31150; P61106	P31150; Q15286	P31150	GDI1	P61106	RAB14	Q15286	RAB35	huMAP3_08941.1; huMAP3_11094.1; huMAP3_09217.1	mutually_exclusive	0.12	11	189	179	83.44	85.41	15770.2	0.388	0.387	74.6971	74.552	0.882	KOG0097	KOG0079	no	Low tissue specificity	Low tissue specificity	0.330183	Vesicles			189	FALSE
P62136-Q12972	P62136-Q8NI77	Burke_et_al	P62136; Q12972	P62136; Q8NI77	P62136	PPP1CA	Q12972	PPP1R8	Q8NI77	KIF18A	huMAP3_14504.1; huMAP3_06341.1; huMAP3_09354.1; huMAP3_09633.1; huMAP3_10148.1; huMAP3_08717.1; huMAP3_08482.1	mutually_exclusive	0.16	30	105	136	55.52	65.09	5829.6	0.676	0.502	80.0583	74.0121	0.1	KOG1880	KOG0242	no	Low tissue specificity	Group enriched	0.471823	Nuclear speckles	Microtubules; Cytokinetic bridge	0	190	FALSE
P06576-P36542	P36542-P30049	Burke_et_al	P06576; P36542	P36542; P30049	P36542	ATP5F1C	P06576	ATP5F1B	P30049	ATP5F1D	huMAP3_09775.1; huMAP3_09307.1; huMAP3_08716.1; huMAP3_11134.1; huMAP3_11095.1; huMAP3_12213.1; huMAP3_07476.1	structurally_consistent	0.51	0	0	0			0	0.48	0.512	78.0023	86.2529	0.896	KOG1350	KOG1758	no	Tissue enhanced	Tissue enhanced	0.527707	Mitochondria			191	FALSE
P19387-P62875	O15160-P62875	Burke_et_al	P19387; P62875	O15160; P62875	P62875	POLR2L	P19387	POLR2C	O15160	POLR1C	huMAP3_14318.1; huMAP3_11092.1	mutually_exclusive	0.15	21	265	297	90.34	91.5	23940.1	0.633	0.661	87.9889	91.0906	0.194	KOG1522	KOG1521	no	Low tissue specificity	Low tissue specificity	0.14016	Nucleoplasm	Nucleoplasm; Nucleoli fibrillar center	0.5	192	FALSE
Q12905-Q96SI9	Q12905-Q96KR1	Burke_et_al	Q12905; Q96SI9	Q12905; Q96KR1	Q12905	ILF2	Q96SI9	STRBP	Q96KR1	ZFR	huMAP3_10538.1; huMAP3_11966.1; huMAP3_10625.1	mutually_exclusive	0.15	41	495	493	76.67	73.71	36339	0.617	0.665	81.361	82.4984	0.298	KOG3792	KOG3792	yes	Low tissue specificity	Low tissue specificity	-0.0484634		Nucleoplasm		193	FALSE
P53680_Q96CW1	O94973_P53680	Janes_et_al	P53680; Q96CW1	O94973; P53680	P53680	AP2S1	Q96CW1	AP2M1	O94973	AP2A2	huMAP3_06283.1; huMAP3_10876.1; huMAP3_12918.1; huMAP3_10762.1; huMAP3_09107.1; huMAP3_09403.1; huMAP3_12394.1; huMAP3_05849.1; huMAP3_08540.1; huMAP3_08320.1	mutually_exclusive	0.46	14	38	35	88.71	72.18	2526.3	0.25	0.73	76.1775	95.2353	0.418	KOG0938	KOG1077	no	Low tissue specificity	Tissue enhanced	0.397823	Plasma membrane	Vesicles	0	194	TRUE
O94973-P53680	Q96CW1-O94973	Burke_et_al	O94973; P53680	Q96CW1; O94973	O94973	AP2A2	P53680	AP2S1	Q96CW1	AP2M1	huMAP3_08540.1; huMAP3_08320.1; huMAP3_09403.1; huMAP3_09107.1; huMAP3_05849.1; huMAP3_10876.1; huMAP3_06283.1; huMAP3_10762.1; huMAP3_12394.1; huMAP3_12918.1	structurally_consistent	1.92	0	0	0			0	0.723	0.31	89.7069	77.7438	0.706	KOG0935	KOG0938	no	Low tissue specificity	Low tissue specificity	0.460221		Plasma membrane		194	TRUE
P31150-P61006	P61026-P31150	Burke_et_al	P31150; P61006	P61026; P31150	P31150	GDI1	P61026	RAB10	P61006	RAB8A	huMAP3_01895.1; huMAP3_11094.1; huMAP3_06994.1; huMAP3_08941.1; huMAP3_07302.1; huMAP3_11860.1; huMAP3_09217.1; huMAP3_06607.1	mutually_exclusive	0.2	17	196	198	79.6	80.44	15601.6	0.423	0.582	72.8213	75.4651	0.784	KOG0078	KOG0078	yes	Low tissue specificity	Low tissue specificity	-0.218673		Nucleoplasm		195	FALSE
P42025-P61163	P42025-P47756	Burke_et_al	P42025; P61163	P42025; P47756	P42025	ACTR1B	P47756	CAPZB	P61163	ACTR1A	huMAP3_12900.1	structurally_consistent	0.18	0	0	0			0	0.535	0.232	84.2559	75.7664	0.572	KOG3174	KOG0676	no	Low tissue specificity	Low tissue specificity	0.256673	Nucleoplasm; Cytosol	Microtubules	0	196	FALSE
P46527-P30281	P38936-P30281	Burke_et_al	P46527; P30281	P38936; P30281	P30281	CCND3	P46527	CDKN1B	P38936	CDKN1A	huMAP3_14722.1; huMAP3_10449.1	mutually_exclusive	0.11	25	98	101	75.08	68.5	6918.5	0.612	0.609	88.8306	90.092	0.192	KOG4743	KOG4743	yes	Low tissue specificity	Low tissue specificity	-0.171991	Nucleoplasm	Nucleoplasm; Nuclear bodies	0.5	197	FALSE
Q9NQC1-Q9UNL4	Q9UNL4-Q9HAF1	Burke_et_al	Q9NQC1; Q9UNL4	Q9UNL4; Q9HAF1	Q9UNL4	ING4	Q9NQC1	JADE2	Q9HAF1	MEAF6	huMAP3_03602.1; huMAP3_08842.1	mutually_exclusive	6.3	20	87	87	67.77	76.09	5895.99	0.514	0.527	80.1529	84.3712	0.12	KOG0954	KOG3856	no	Low tissue specificity	Low tissue specificity	0.222869	Nucleoplasm	Nuclear bodies	0	198	FALSE
Q9NQC1-Q9HAF1	Q9NQC1-Q9UNL4	Burke_et_al	Q9NQC1; Q9HAF1	Q9NQC1; Q9UNL4	Q9NQC1	JADE2	Q9HAF1	MEAF6	Q9UNL4	ING4	huMAP3_03602.1; huMAP3_08842.1	mutually_exclusive	5.41	22	26	29	75.11	85.96	1952.86	0.262	0.514	78.477	80.1529	0.206	KOG3856	KOG1973	no	Low tissue specificity	Low tissue specificity	0.45893	Nuclear bodies	Nucleoplasm	0	198	FALSE
P31150-P51149	Q6IQ22-P31150	Burke_et_al	P31150; P51149	Q6IQ22; P31150	P31150	GDI1	P51149	RAB7A	Q6IQ22	RAB12	huMAP3_11094.1; huMAP3_06994.1; huMAP3_08941.1; huMAP3_07302.1; huMAP3_09217.1	mutually_exclusive	0.21	21	202	193	80.35	80.68	16230.7	0.547	0.526	73.5884	74.3378	0.23	KOG0394	KOG0078; KOG0395	no	Low tissue specificity	Tissue enhanced	0.793825	Lysosomes	Vesicles	0	199	FALSE
P62136-Q12972	O75864-P62136	Burke_et_al	P62136; Q12972	O75864; P62136	P62136	PPP1CA	Q12972	PPP1R8	O75864	PPP1R37	huMAP3_14504.1; huMAP3_09354.1; huMAP3_09633.1; huMAP3_10148.1; huMAP3_08717.1; huMAP3_08482.1	mutually_exclusive	0.15	20	81	107	63.37	66.19	5132.97	0.676	0.266	80.0583	71.2981	0.118	KOG1880	KOG1908	no	Low tissue specificity	Low tissue specificity	-0.465071	Nuclear speckles	Cytosol	0	200	FALSE
P61026-P31150	P31150-Q15286	Burke_et_al	P61026; P31150	P31150; Q15286	P31150	GDI1	P61026	RAB10	Q15286	RAB35	huMAP3_08941.1; huMAP3_11094.1; huMAP3_09217.1	mutually_exclusive	0.18	15	178	176	84.88	85.46	15108.6	0.582	0.387	75.4651	74.552	0.76	KOG0078	KOG0079	no	Low tissue specificity	Low tissue specificity	0.285844				201	FALSE
Q86Y82-Q96AJ9	Q86Y82-P54920	Burke_et_al	Q86Y82; Q96AJ9	Q86Y82; P54920	Q86Y82	STX12	P54920	NAPA	Q96AJ9	VTI1A	huMAP3_13160.1; huMAP3_06458.1; huMAP3_08929.1; huMAP3_10587.1	mutually_exclusive	2.58	13	48	54	81.82	85.28	3927.36	0.65	0.476	81.1903	77.2961	0.154	KOG1586	KOG1666	no	Low tissue specificity	Low tissue specificity	-0.0522569	Cytosol	Golgi apparatus; Vesicles	0	202	FALSE
P61026-P31150	P31150-P61106	Burke_et_al	P61026; P31150	P31150; P61106	P31150	GDI1	P61026	RAB10	P61106	RAB14	huMAP3_01895.1; huMAP3_11094.1; huMAP3_06994.1; huMAP3_08941.1; huMAP3_07302.1; huMAP3_09217.1	mutually_exclusive	0.24	14	177	186	85.2	83.61	15551.5	0.582	0.388	75.4651	74.6971	0.662	KOG0078	KOG0097	no	Low tissue specificity	Low tissue specificity	0.284224		Vesicles		203	FALSE
P62699-Q9NWU2	P62699-Q6VN20	Burke_et_al	P62699; Q9NWU2	P62699; Q6VN20	P62699	YPEL5	Q9NWU2	GID8	Q6VN20	RANBP10	huMAP3_12700.1; huMAP3_10711.1; huMAP3_08787.1; huMAP3_09818.1; huMAP3_05775.1	structurally_consistent	0.12	0	1	2	96.12	83.49	166.98	0.247	0.243	86.3952	75.7365	0.126	KOG2659	KOG1477	no	Low tissue specificity	Low tissue specificity	0.57468	Nucleoplasm			204	FALSE
P22612-P31323	P17612-P31323	Burke_et_al	P22612; P31323	P17612; P31323	P31323	PRKAR2B	P22612	PRKACG	P17612	PRKACA	huMAP3_07046.1; huMAP3_14681.1; huMAP3_11135.1; huMAP3_13352.1	mutually_exclusive	1.23	31	351	351	90.09	90.64	31621.6	0.675	0.689	79.5286	81.9785	0.068	KOG0616	KOG0616	yes	Tissue enriched	Tissue enhanced	0.0044132	Cytosol	Cytosol	1	205	FALSE
Q13547-Q96BD5	Q13547-O75182	Burke_et_al	Q13547; Q96BD5	Q13547; O75182	Q13547	HDAC1	Q96BD5	PHF21A	O75182	SIN3B	huMAP3_08800.1; huMAP3_09031.1; huMAP3_15128.1	mutually_exclusive	0.23	11	239	333	60.68	76.21	14502.5	0.392	0.72	71.9118	83.761	0.228	KOG0383	KOG4204	no	Low tissue specificity	Low tissue specificity	0.251951	Nucleoplasm	Nucleoplasm	1	206	FALSE
Q969H4-Q99418	Q969H4-Q15438	Burke_et_al	Q969H4; Q99418	Q969H4; Q15438	Q969H4	CNKSR1	Q99418	CYTH2	Q15438	CYTH1	huMAP3_14717.1; huMAP3_13456.1; huMAP3_03599.1; huMAP3_04004.1; huMAP3_13655.1	mutually_exclusive	6.07	19	382	386	83.68	82.11	31694.5	0.352	0.288	76.771	73.5311	0.084	KOG0930	KOG0930	yes	Low tissue specificity	Low tissue specificity	-0.0272515	Cytosol			207	FALSE
P31150-P61006	P31150-P51151	Burke_et_al	P31150; P61006	P31150; P51151	P31150	GDI1	P51151	RAB9A	P61006	RAB8A	huMAP3_01895.1; huMAP3_11094.1; huMAP3_06994.1; huMAP3_08941.1; huMAP3_11860.1; huMAP3_09217.1	mutually_exclusive	0.4	17	194	194	80.15	84.97	15549.1	0.423	0.611	72.8213	78.529	0.252	KOG0394	KOG0078	no	Low tissue specificity	Low tissue specificity	0.214593	Nucleoplasm	Nucleoplasm	1	208	FALSE
P06730-Q13542	P06730-Q9NRA8	Burke_et_al	P06730; Q13542	P06730; Q9NRA8	P06730	EIF4E	Q13542	EIF4EBP2	Q9NRA8	EIF4ENIF1	huMAP3_13436.1; huMAP3_10733.1; huMAP3_13122.1; huMAP3_12383.1; huMAP3_12323.1; huMAP3_09957.1	mutually_exclusive	0.21	28	71	69	68.77	74.87	4882.67	0.645	0.599	85.1162	91.8393	0.178	ENOG502S44S	ENOG502QRQE	no	Low tissue specificity	Low tissue specificity	-0.00519512	Nucleoplasm; Mitochondria	Vesicles	0	209	FALSE
Q9Y3F4-Q9H3H3	Q9Y3F4-Q7Z422	Burke_et_al	Q9Y3F4; Q9H3H3	Q9Y3F4; Q7Z422	Q9Y3F4	STRAP	Q7Z422	SZRD1	Q9H3H3	C11orf68	huMAP3_09986.1; huMAP3_03627.1; huMAP3_15264.1	structurally_consistent	0.11	0	15	14	28.03	51.45	420.45	0.25	0.367	75.3952	81.3319	0.044	ENOG502RZH5	ENOG502QRQJ	no	Low tissue specificity	Low tissue specificity	0.0528659	Nucleoplasm; Cytosol	Nucleoplasm; Nucleoli	0.333333	210	FALSE
Q86W42-Q13769	Q13769-Q96FV9	Burke_et_al	Q86W42; Q13769	Q13769; Q96FV9	Q13769	THOC5	Q86W42	THOC6	Q96FV9	THOC1	huMAP3_09101.1; huMAP3_11966.1; huMAP3_13659.1; huMAP3_04932.1; huMAP3_09943.1; huMAP3_10789.1; huMAP3_13461.1; huMAP3_10299.1; huMAP3_12548.1	structurally_consistent	3.2	0	0	0			0	0.668	0.476	82.3319	73.0817	0.902	KOG0649	KOG2491	no	Low tissue specificity	Low tissue specificity	0.168399	Nucleoplasm; Nuclear speckles	Nuclear speckles	0.5	211	FALSE
P52434-O95602	P24928-P52434	Burke_et_al	P52434; O95602	P24928; P52434	P52434	POLR2H	P24928	POLR2A	O95602	POLR1A	huMAP3_08487.1; huMAP3_14318.1; huMAP3_11092.1; huMAP3_06426.1	mutually_exclusive	0.17	39	1472	1491	80.12	76.69	114345	0.622	0.621	82.5251	84.9119	0.236	KOG0260	KOG0262	no	Tissue enhanced	Low tissue specificity	0.142975	Nucleoplasm	Nucleoli fibrillar center	0	212	FALSE
Q13418-Q9HBI0	Q13418-Q9NVD7	Burke_et_al	Q13418; Q9HBI0	Q13418; Q9NVD7	Q13418	ILK	Q9HBI0	PARVG	Q9NVD7	PARVA	huMAP3_09385.1; huMAP3_11194.1	mutually_exclusive	2.65	19	283	284	83.08	84.13	23511.6	0.511	0.464	87.182	87.3919	0.052	KOG3631	KOG3631	yes	Tissue enhanced	Low tissue specificity	-0.27925		Actin filaments; Focal adhesion sites		213	FALSE
O00232-P51665	P55036-P51665	Burke_et_al	O00232; P51665	P55036; P51665	P51665	PSMD7	O00232	PSMD12	P55036	PSMD4	huMAP3_05064.1; huMAP3_09656.1; huMAP3_13725.1	structurally_consistent	4.77	0	0	0			0	0.344	0.345	75.9447	80.2649	0.832	KOG1498	KOG2884	no	Low tissue specificity	Low tissue specificity	0.725496	Microtubules	Nucleoplasm	0	214	FALSE
Q13503-Q9NPJ6	Q9BTT4-Q13503	Burke_et_al	Q13503; Q9NPJ6	Q9BTT4; Q13503	Q13503	MED21	Q9NPJ6	MED4	Q9BTT4	MED10	huMAP3_02730.1	structurally_consistent	1.89	0	0	0			0	0.495	0.489	90.1655	90.4117	0.436	KOG4552	KOG3046	no	Low tissue specificity	Low tissue specificity	0.151369	Nucleoplasm	Nucleoplasm	1	215	FALSE
P62136-O60927	O75864-P62136	Burke_et_al	P62136; O60927	O75864; P62136	P62136	PPP1CA	O75864	PPP1R37	O60927	PPP1R11	huMAP3_14504.1; huMAP3_09354.1; huMAP3_09633.1; huMAP3_10148.1; huMAP3_08717.1; huMAP3_08482.1	mutually_exclusive	0.11	12	25	26	49.68	42.36	1101.36	0.388	0.266	75.4185	71.2981	0.098	KOG1908	KOG4102	no	Low tissue specificity	Low tissue specificity	0.640712	Cytosol	Vesicles	0	216	FALSE
Q9UL63-Q9H871	Q9H871-Q7L5Y9	Burke_et_al	Q9UL63; Q9H871	Q9H871; Q7L5Y9	Q9H871	RMND5A	Q7L5Y9	MAEA	Q9UL63	MKLN1	huMAP3_12700.1; huMAP3_10711.1; huMAP3_08787.1; huMAP3_09818.1; huMAP3_05775.1	structurally_consistent	9.26	0	0	0			0	0.307	0.735	84.2321	91.0667	0.06	KOG0396	KOG2437	no	Low tissue specificity	Low tissue specificity	-0.171089	Nucleoplasm	Plasma membrane; Cytosol	0	217	FALSE
Q13769_Q86W42	Q6I9Y2_Q86W42	Janes_et_al	Q13769; Q86W42	Q6I9Y2; Q86W42	Q86W42	THOC6	Q13769	THOC5	Q6I9Y2	THOC7	huMAP3_10789.1; huMAP3_04932.1; huMAP3_12548.1; huMAP3_09101.1; huMAP3_09943.1; huMAP3_10299.1	structurally_consistent	0.21	0	0	0			0	0.7	0.4	92.3774	91.7635	0.522	KOG2216	KOG3215	no	Low tissue specificity	Low tissue specificity	0.316413	Nucleoplasm	Nuclear speckles; Cytosol	0	218	FALSE
Q6I9Y2-Q13769	Q86W42-Q13769	Burke_et_al	Q6I9Y2; Q13769	Q86W42; Q13769	Q13769	THOC5	Q86W42	THOC6	Q6I9Y2	THOC7	huMAP3_09101.1; huMAP3_11966.1; huMAP3_13659.1; huMAP3_04932.1; huMAP3_09943.1; huMAP3_10789.1; huMAP3_13461.1; huMAP3_10299.1; huMAP3_12548.1	structurally_consistent	7.08	0	0	0			0	0.728	0.668	90.2324	82.3319	0.526	KOG0649	KOG3215	no	Low tissue specificity	Low tissue specificity	0.0277994	Nucleoplasm; Nuclear speckles	Nuclear speckles; Cytosol	0.333333	218	FALSE
P62136-Q6NYC8	P62136-Q9UQ13	Burke_et_al	P62136; Q6NYC8	P62136; Q9UQ13	P62136	PPP1CA	Q6NYC8	PPP1R18	Q9UQ13	SHOC2	huMAP3_14504.1; huMAP3_09354.1; huMAP3_09633.1; huMAP3_10148.1; huMAP3_06304.1	mutually_exclusive	0.17	15	153	260	47.62	85.3	7285.86	0.462	0.672	71.9602	80.6388	0.058	ENOG502RY8Q	KOG0619	no	Low tissue specificity	Low tissue specificity	0.375273	Plasma membrane	Nucleoplasm; Cytosol	0	219	FALSE
P49721-Q99436	Q9Y244-Q99436	Burke_et_al	P49721; Q99436	Q9Y244; Q99436	Q99436	PSMB7	Q9Y244	POMP	P49721	PSMB2	huMAP3_00356.1; huMAP3_09656.1; huMAP3_13725.1	structurally_consistent	1.17	0	0	0			0	0.355	0.337	88.7928	71.634	0.272	KOG3061	KOG0177	no	Low tissue specificity	Low tissue specificity	0.153772	Nuclear speckles	Nucleoplasm	0	220	FALSE
P62136-Q12972	P62136-Q13625	Burke_et_al	P62136; Q12972	P62136; Q13625	P62136	PPP1CA	Q12972	PPP1R8	Q13625	TP53BP2	huMAP3_14504.1; huMAP3_09354.1; huMAP3_09633.1; huMAP3_10148.1; huMAP3_06304.1	mutually_exclusive	0.17	24	115	129	56.34	55.52	7162.08	0.676	0.363	80.0583	71.704	0.032	KOG1880	KOG0515	no	Low tissue specificity	Low tissue specificity	0.250465	Nuclear speckles	Cell Junctions; Cytosol	0	221	FALSE
O15145-P61158	P61158-P61160	Burke_et_al	O15145; P61158	P61158; P61160	P61158	ACTR3	O15145	ARPC3	P61160	ACTR2	huMAP3_10743.1; huMAP3_04814.1; huMAP3_14624.1; huMAP3_13904.1; huMAP3_09309.1; huMAP3_14885.1	structurally_consistent	0.25	0	0	0			0	0.623	0.37	91.1919	80.0279	0.942	KOG3155	KOG0677	no	Low tissue specificity	Low tissue specificity	0.784765	Nucleoplasm	Cytosol	0	222	FALSE
O75306-O75489	Q16795-O75489	Burke_et_al	O75306; O75489	Q16795; O75489	O75489	NDUFS3	O75306	NDUFS2	Q16795	NDUFA9	huMAP3_09567.1; huMAP3_14018.1; huMAP3_06397.1; huMAP3_14878.1; huMAP3_14184.1; huMAP3_09982.1	structurally_consistent	1.16	0	0	0			0	0.702	0.266	86.4547	79.7208	0.946	KOG2870	KOG2865	no	Tissue enhanced	Low tissue specificity	0.891784	Mitochondria	Mitochondria	1	223	FALSE
P62136-Q8NI77	P62136-Q13625	Burke_et_al	P62136; Q8NI77	P62136; Q13625	P62136	PPP1CA	Q13625	TP53BP2	Q8NI77	KIF18A	huMAP3_09354.1; huMAP3_10148.1; huMAP3_09633.1; huMAP3_14504.1	mutually_exclusive	0.12	19	347	377	63.25	63.27	21947.8	0.502	0.363	74.0121	71.704	0.218	KOG0515	KOG0242	no	Low tissue specificity	Group enriched	0.149777	Cell Junctions; Cytosol	Microtubules; Cytokinetic bridge	0	224	FALSE
P31150-P20338	P31150-P61018	Burke_et_al	P31150; P20338	P31150; P61018	P31150	GDI1	P20338	RAB4A	P61018	RAB4B	huMAP3_11094.1; huMAP3_08941.1; huMAP3_11860.1; huMAP3_09217.1; huMAP3_06607.1	mutually_exclusive	0.08	12	215	213	80	81.09	17200	0.414	0.427	75.5352	75.4247	0.162	KOG0086	KOG0086	yes	Low tissue specificity	Tissue enhanced	0.21286				225	FALSE
Q9NUP9-Q5T2T1	Q9NZW5-Q9NUP9	Burke_et_al	Q9NUP9; Q5T2T1	Q9NZW5; Q9NUP9	Q9NUP9	LIN7C	Q9NZW5	PALS2	Q5T2T1	MPP7	huMAP3_08198.1; huMAP3_08481.1; huMAP3_11195.1; huMAP3_09519.1; huMAP3_14575.1	mutually_exclusive	2.27	38	117	163	76.7	84.22	8973.9	0.652	0.529	81.8733	81.7503	0.132	KOG0609	KOG0609	yes	Tissue enhanced	Low tissue specificity	-0.0184368		Cell Junctions		226	FALSE
P82673-P82933	P82933-P51398	Burke_et_al	P82673; P82933	P82933; P51398	P82933	MRPS9	P51398	DAP3	P82673	MRPS35	huMAP3_11966.1; huMAP3_08556.1; huMAP3_05954.1; huMAP3_09015.1; huMAP3_07654.1; huMAP3_09602.1; huMAP3_05807.1; huMAP3_10701.1; huMAP3_10538.1	structurally_consistent	6.22	0	0	0			0	0.555	0.32	86.1896	77.4228	0.988	KOG3928	KOG3933	no	Low tissue specificity	Low tissue specificity	0.664203	Nucleoplasm; Mitochondria	Mitochondria	0.5	227	FALSE
O00743-O75170	Q5H9R7-O00743	Burke_et_al	O00743; O75170	Q5H9R7; O00743	O00743	PPP6C	Q5H9R7	PPP6R3	O75170	PPP6R2	huMAP3_12079.1; huMAP3_01958.1; huMAP3_14031.1	mutually_exclusive	0.06	36	665	662	73.44	73.12	48405.4	0.683	0.699	82.9233	80.2662	0.084	KOG2073	KOG2073	yes	Low tissue specificity	Low tissue specificity	0.126166	Nucleoplasm; Plasma membrane; Cytosol	Cytosol	0.333333	228	FALSE
P62136-Q9H788	P62136-Q13625	Burke_et_al	P62136; Q9H788	P62136; Q13625	P62136	PPP1CA	Q9H788	SH2D4A	Q13625	TP53BP2	huMAP3_09354.1; huMAP3_10148.1; huMAP3_09633.1; huMAP3_14504.1	mutually_exclusive	0.15	15	214	217	72.85	63.44	13766.5	0.596	0.363	74.5456	71.704	0.056	ENOG502QVV5	KOG0515	no	Low tissue specificity	Low tissue specificity	-0.198993	Cytosol	Cell Junctions; Cytosol	0.5	229	FALSE
Q6PJW8-P62136	P62136-Q96QC0	Burke_et_al	Q6PJW8; P62136	P62136; Q96QC0	P62136	PPP1CA	Q6PJW8	CNST	Q96QC0	PPP1R10	huMAP3_14504.1	mutually_exclusive	0.1	24	287	302	45.68	62.26	13110.2	0.478	0.569	74.2121	80.9873	0.078	ENOG502QSMS	ENOG502QQ2I	no	Low tissue specificity	Low tissue specificity	-0.100175	Vesicles	Nucleoplasm	0	230	FALSE
O15482-O75069	O15482-O94876	Burke_et_al	O15482; O75069	O15482; O94876	O15482	TEX28	O75069	TMCC2	O94876	TMCC1	huMAP3_11632.1; huMAP3_13734.1	mutually_exclusive	8.13	29	293	285	65.86	65.86	19297	0.637	0.506	77.49	72.1536	0.068	KOG3850	KOG3850	yes	Group enriched	Low tissue specificity	-0.0393043				231	FALSE
O43402-Q15006	Q9Y3B6-Q15006	Burke_et_al	O43402; Q15006	Q9Y3B6; Q15006	Q15006	EMC2	Q9Y3B6	EMC9	O43402	EMC8	huMAP3_03281.1; huMAP3_12199.1; huMAP3_14641.1	mutually_exclusive	0.52	30	200	200	89.83	90.83	17966	0.703	0.701	89.0029	90.5679	0.288	KOG3289	KOG3289	yes	Low tissue specificity	Low tissue specificity	0.461717		Endoplasmic reticulum		232	FALSE
P31150-P51153	P31150-P61018	Burke_et_al	P31150; P51153	P31150; P61018	P31150	GDI1	P51153	RAB13	P61018	RAB4B	huMAP3_11094.1; huMAP3_06994.1; huMAP3_08941.1; huMAP3_09217.1; huMAP3_06607.1	mutually_exclusive	0.24	11	177	191	85.52	85.39	16309.5	0.401	0.427	78.0133	75.4247	0.028	KOG0078	KOG0086	no	Low tissue specificity	Tissue enhanced	-0.0376279	Plasma membrane; Cytosol			233	FALSE
P19388-O95602	O95602-Q9GZS1	Burke_et_al	P19388; O95602	O95602; Q9GZS1	O95602	POLR1A	Q9GZS1	POLR1E	P19388	POLR2E	huMAP3_06426.1; huMAP3_00807.1; huMAP3_11092.1; huMAP3_09057.1; huMAP3_08487.1; huMAP3_14318.1	structurally_consistent	1.22	0	0	0			0	0.693	0.476	80.9304	72.6579	0.252	KOG4183	KOG3218	no	Low tissue specificity	Low tissue specificity	-0.0357099	Nucleoplasm; Nucleoli fibrillar center	Nucleoplasm	0.5	234	FALSE
P31150-P51151	P31150-P61018	Burke_et_al	P31150; P51151	P31150; P61018	P31150	GDI1	P51151	RAB9A	P61018	RAB4B	huMAP3_01895.1; huMAP3_11094.1; huMAP3_06994.1; huMAP3_08941.1; huMAP3_11860.1; huMAP3_09217.1	mutually_exclusive	0.32	21	179	191	86.45	84.71	16179.6	0.611	0.427	78.529	75.4247	0.088	KOG0394	KOG0086	no	Low tissue specificity	Tissue enhanced	0.0232484	Nucleoplasm			235	FALSE
P62136-O60927	Q99622-P62136	Burke_et_al	P62136; O60927	Q99622; P62136	P62136	PPP1CA	Q99622	C12orf57	O60927	PPP1R11	huMAP3_14504.1; huMAP3_09354.1; huMAP3_09633.1; huMAP3_10148.1; huMAP3_08717.1; huMAP3_06304.1; huMAP3_08482.1	structurally_consistent	0.08	0	0	0			0	0.388	0.329	75.4185	78.8771	0.038	ENOG502S2W0	KOG4102	no	Low tissue specificity	Low tissue specificity	0.474669	Nuclear speckles	Vesicles	0	236	FALSE
Q15437-O94855	Q15436-O94855	Burke_et_al	Q15437; O94855	Q15436; O94855	O94855	SEC24D	Q15437	SEC23B	Q15436	SEC23A	huMAP3_00065.1; huMAP3_07775.1; huMAP3_11128.1; huMAP3_13535.1; huMAP3_09282.1; huMAP3_00707.1; huMAP3_06453.1; huMAP3_12394.1; huMAP3_11237.1	mutually_exclusive	0.18	21	758	761	86.49	86.51	65559.4	0.487	0.565	80.2635	76.2094	0.106	KOG1986	KOG1986	yes	Low tissue specificity	Low tissue specificity	-0.303563	Vesicles	Vesicles	1	237	FALSE
P61163-Q9UJW0	O00399-Q9UJW0	Burke_et_al	P61163; Q9UJW0	O00399; Q9UJW0	Q9UJW0	DCTN4	P61163	ACTR1A	O00399	DCTN6	huMAP3_09952.1; huMAP3_12900.1; huMAP3_04946.1	structurally_consistent	1.11	0	0	0			0	0.304	0.348	83.0619	85.491	0.268	KOG0676	KOG4042	no	Low tissue specificity	Low tissue specificity	0.369965	Microtubules	Nucleoli; Cytosol	0	238	FALSE
P61966-O43747	O43747-P56377	Burke_et_al	P61966; O43747	O43747; P56377	O43747	AP1G1	P56377	AP1S2	P61966	AP1S1	huMAP3_08695.1; huMAP3_12376.1; huMAP3_06769.1; huMAP3_10876.1; huMAP3_10762.1; huMAP3_13055.1; huMAP3_06557.1; huMAP3_12394.1; huMAP3_12918.1	mutually_exclusive	0.36	55	155	153	89.52	90.18	13875.6	0.728	0.729	91.1407	92.3293	0.056	KOG0934	KOG0934	yes	Tissue enriched	Tissue enhanced	-0.0799832	Golgi apparatus; Vesicles	Golgi apparatus; Vesicles	1	239	FALSE
P31150-P61106	P31150-P20338	Burke_et_al	P31150; P61106	P31150; P20338	P31150	GDI1	P20338	RAB4A	P61106	RAB14	huMAP3_08941.1; huMAP3_11094.1; huMAP3_09217.1	mutually_exclusive	0.14	12	198	201	81.37	82.91	16111.3	0.388	0.414	74.6971	75.5352	0.31	KOG0086	KOG0097	no	Low tissue specificity	Low tissue specificity	0.0386412		Vesicles		240	FALSE
Q96B26-Q06265	Q06265-Q9NQT4	Burke_et_al	Q96B26; Q06265	Q06265; Q9NQT4	Q06265	EXOSC9	Q96B26	EXOSC8	Q9NQT4	EXOSC5	huMAP3_05382.1; huMAP3_14264.1	structurally_consistent	1.89	0	0	0			0	0.665	0.618	82.6509	84.5021	0.712	KOG1613	KOG1069	no	Low tissue specificity	Low tissue specificity	0.325252	Nucleoli fibrillar center; Mitotic chromosome	Nucleoli	0	241	FALSE
P19447-Q6P1K8	P19447-Q13888	Burke_et_al	P19447; Q6P1K8	P19447; Q13888	P19447	ERCC3	Q13888	GTF2H2	Q6P1K8	GTF2H2C	huMAP3_12429.1; huMAP3_09908.1; huMAP3_05174.1	mutually_exclusive	0.74	21	219	220	76.35	75.14	16530.8	0.429	0.428	72.6905	73.4566	0.138	KOG2807	KOG2807	yes	Low tissue specificity	Low tissue specificity	0.627539	Nuclear speckles	Nuclear speckles	1	242	FALSE
P17980-P62195	Q99460-P62195	Burke_et_al	P17980; P62195	Q99460; P62195	P62195	PSMC5	Q99460	PSMD1	P17980	PSMC3	huMAP3_05064.1; huMAP3_09656.1; huMAP3_13725.1	structurally_consistent	1.56	0	0	0			0	0.535	0.239	72.3228	72.6612	0.972	KOG2062	KOG0652	no	Low tissue specificity	Low tissue specificity	0.753219	Nucleoplasm	Nucleoplasm; Cytosol	0.5	243	FALSE
P22694-P13861	P22694-P31323	Burke_et_al	P22694; P13861	P22694; P31323	P22694	PRKACB	P13861	PRKAR2A	P31323	PRKAR2B	huMAP3_07046.1; huMAP3_14681.1; huMAP3_11135.1; huMAP3_13352.1	mutually_exclusive	0.05	42	341	347	80.46	77.09	26750.2	0.692	0.681	79.9607	79.453	0.074	KOG1113	KOG1113	yes	Tissue enhanced	Tissue enhanced	-0.0304899		Mitochondria		244	FALSE
Q9Y399-P82933	P82673-P82933	Burke_et_al	Q9Y399; P82933	P82673; P82933	P82933	MRPS9	P82673	MRPS35	Q9Y399	MRPS2	huMAP3_11966.1; huMAP3_09015.1; huMAP3_07654.1; huMAP3_09602.1; huMAP3_05807.1; huMAP3_10701.1; huMAP3_10538.1	structurally_consistent	2.02	0	0	0			0	0.595	0.555	91.823	86.1896	0.992	KOG3933	KOG0832	no	Low tissue specificity	Low tissue specificity	0.652454	Mitochondria	Mitochondria	1	245	FALSE
Q16576-Q13330	Q9NP50-Q16576	Burke_et_al	Q16576; Q13330	Q9NP50; Q16576	Q16576	RBBP7	Q13330	MTA1	Q9NP50	SINHCAF	huMAP3_15128.1	mutually_exclusive	0.2	18	51	63	77.8	84.34	3967.8	0.606	0.231	79.4119	78.3301	0.1	KOG3554	ENOG502QSAG	no	Low tissue specificity	Low tissue specificity	-0.14119	Nucleoplasm	Nucleoplasm	1	246	FALSE
P53618-Q9Y678	P53618-P48444	Burke_et_al	P53618; Q9Y678	P53618; P48444	P53618	COPB1	Q9Y678	COPG1	P48444	ARCN1	huMAP3_09332.1; huMAP3_11357.1; huMAP3_04405.1; huMAP3_12869.1	structurally_consistent	3.14	0	0	0			0	0.719	0.716	86.8909	82.7974	0.85	KOG1078	KOG2635	no	Low tissue specificity	Low tissue specificity	0.828943	Golgi apparatus	Vesicles	0	247	FALSE
O15482-Q9ULS5	O15482-O94876	Burke_et_al	O15482; Q9ULS5	O15482; O94876	O15482	TEX28	Q9ULS5	TMCC3	O94876	TMCC1	huMAP3_03087.1	mutually_exclusive	8.66	27	226	239	73.86	66.88	15984.3	0.645	0.506	76.5082	72.1536	0.078	KOG3850	KOG3850	yes	Low tissue specificity	Low tissue specificity	-0.00388283	Endoplasmic reticulum			248	FALSE
Q6IQ22-P31150	P31150-P61020	Burke_et_al	Q6IQ22; P31150	P31150; P61020	P31150	GDI1	P61020	RAB5B	Q6IQ22	RAB12	huMAP3_08941.1; huMAP3_11094.1; huMAP3_09217.1	mutually_exclusive	0.19	24	199	191	80.01	83.84	15922	0.526	0.585	74.3378	77.1893	0.072	KOG0092	KOG0078; KOG0395	no	Low tissue specificity	Tissue enhanced	0.50815	Vesicles	Vesicles	1	249	FALSE
P68371-Q9BQE3	Q9BUF5-Q9BQE3	Burke_et_al	P68371; Q9BQE3	Q9BUF5; Q9BQE3	Q9BQE3	TUBA1C	Q9BUF5	TUBB6	P68371	TUBB4B	huMAP3_09233.1; huMAP3_14709.1; huMAP3_10475.1; huMAP3_10665.1	mutually_exclusive	0.07	26	436	437	90.53	90.73	39471.1	0.671	0.685	86.063	86.1296	0.84	KOG1375	KOG1375	yes	Low tissue specificity	Low tissue specificity	0.0796224	Microtubules	Microtubules	1	250	FALSE
Q9Y399-Q9Y3D9	Q9Y399-P82664	Burke_et_al	Q9Y399; Q9Y3D9	Q9Y399; P82664	Q9Y399	MRPS2	Q9Y3D9	MRPS23	P82664	MRPS10	huMAP3_11966.1; huMAP3_09015.1; huMAP3_09602.1; huMAP3_05807.1; huMAP3_10701.1; huMAP3_10538.1	structurally_consistent	0.22	0	6	4	35.01	78.4	210.06	0.683	0.253	90.2202	80.6157	0.966	ENOG502RZIC	KOG3321	no	Low tissue specificity	Low tissue specificity	0.599334	Mitochondria	Mitochondria	1	251	FALSE
Q9Y366-Q86WT1	Q9NQC8-Q86WT1	Burke_et_al	Q9Y366; Q86WT1	Q9NQC8; Q86WT1	Q86WT1	TTC30A	Q9NQC8	IFT46	Q9Y366	IFT52	huMAP3_13817.1; huMAP3_05411.1	mutually_exclusive	1.12	65	41	41	88.7	58.66	2405.06	0.734	0.695	89.3007	73.5943	0.196	ENOG502QPNA	KOG3861	no	Low tissue specificity	Low tissue specificity	0.399904	Actin filaments	Microtubules	0	252	FALSE
Q16539-Q16644	Q16539-Q9BUB5	Burke_et_al	Q16539; Q16644	Q16539; Q9BUB5	Q16539	MAPK14	Q9BUB5	MKNK1	Q16644	MAPKAPK3	huMAP3_14776.1; huMAP3_07936.1; huMAP3_05402.1; huMAP3_06585.1; huMAP3_10997.1	mutually_exclusive	0.16	20	219	193	75.59	65.87	12712.9	0.439	0.342	75.018	71.0879	0.224	KOG0607	KOG0604	no	Tissue enhanced	Group enriched	0.0911713	Nucleoplasm	Nucleoplasm	1	253	FALSE
O60671-Q99638	O60921-Q99638	Burke_et_al	O60671; Q99638	O60921; Q99638	Q99638	RAD9A	O60671	RAD1	O60921	HUS1	huMAP3_09595.1; huMAP3_01683.1; huMAP3_12787.1; huMAP3_01448.1	structurally_consistent	0.2	0	1	1	77.49	92.39	77.49	0.498	0.455	92.0592	79.3294	0.666	KOG3194	KOG3999	no	Low tissue specificity	Low tissue specificity	0.178991	Nucleoplasm; Vesicles	Nucleoplasm	0.5	254	FALSE
P31150-P61006	P31150-P20338	Burke_et_al	P31150; P61006	P31150; P20338	P31150	GDI1	P20338	RAB4A	P61006	RAB8A	huMAP3_11094.1; huMAP3_08941.1; huMAP3_11860.1; huMAP3_09217.1; huMAP3_06607.1	mutually_exclusive	0.16	11	186	192	82.98	84.75	15434.3	0.423	0.414	72.8213	75.5352	0.232	KOG0086	KOG0078	no	Low tissue specificity	Low tissue specificity	-0.380162		Nucleoplasm		255	FALSE
P62136-Q12972	P62136-Q6NYC8	Burke_et_al	P62136; Q12972	P62136; Q6NYC8	P62136	PPP1CA	Q12972	PPP1R8	Q6NYC8	PPP1R18	huMAP3_14504.1; huMAP3_09354.1; huMAP3_09633.1; huMAP3_10148.1; huMAP3_06304.1	mutually_exclusive	0.13	28	144	133	63.98	47.46	6312.18	0.676	0.462	80.0583	71.9602	0.026	KOG1880	ENOG502RY8Q	no	Low tissue specificity	Low tissue specificity	0.45608	Nuclear speckles	Plasma membrane	0	256	FALSE
O94776-Q16576	Q16576-O14929	Burke_et_al	O94776; Q16576	Q16576; O14929	Q16576	RBBP7	O14929	HAT1	O94776	MTA2	huMAP3_15128.1	mutually_exclusive	0.15	30	246	328	73.63	88.62	18113	0.589	0.606	77.686	78.8355	0.23	KOG2696	KOG3554	no	Low tissue specificity	Low tissue specificity	0.311362	Nucleoplasm	Nucleoplasm	1	257	FALSE
Q9NP92-Q16540	Q9NP92-Q9BZE1	Burke_et_al	Q9NP92; Q16540	Q9NP92; Q9BZE1	Q9NP92	MRPS30	Q16540	MRPL23	Q9BZE1	MRPL37	huMAP3_09602.1; huMAP3_08458.1; huMAP3_11966.1; huMAP3_06550.1; huMAP3_08556.1; huMAP3_09483.1; huMAP3_06589.1; huMAP3_03763.1; huMAP3_09113.1; huMAP3_10701.1; huMAP3_07939.1; huMAP3_10538.1; huMAP3_06439.1	structurally_consistent	0.32	0	0	0			0	0.407	0.666	89.8935	86.6384	0.972	KOG4089	ENOG502QQAQ	no	Low tissue specificity	Low tissue specificity	0.44021	Nucleoli fibrillar center; Mitochondria	Mitochondria	0.5	258	FALSE
P62136-Q9UQ13	P62136-Q96QC0	Burke_et_al	P62136; Q9UQ13	P62136; Q96QC0	P62136	PPP1CA	Q9UQ13	SHOC2	Q96QC0	PPP1R10	huMAP3_14504.1	mutually_exclusive	0.19	14	369	259	87.51	66.91	17329.7	0.672	0.569	80.6388	80.9873	0.05	KOG0619	ENOG502QQ2I	no	Low tissue specificity	Low tissue specificity	-0.2417	Nucleoplasm; Cytosol	Nucleoplasm	0.5	259	FALSE
P35998-P62195	Q99460-P62195	Burke_et_al	P35998; P62195	Q99460; P62195	P62195	PSMC5	Q99460	PSMD1	P35998	PSMC2	huMAP3_05064.1; huMAP3_09656.1; huMAP3_13725.1	structurally_consistent	4.37	0	9	9	37.6	58.2	338.4	0.518	0.239	73.119	72.6612	0.942	KOG2062	KOG0729	no	Low tissue specificity	Low tissue specificity	0.836596	Nucleoplasm	Cytosol; Cytoplasmic bodies	0	260	FALSE
P49755-Q13445	P49755-Q9Y3A6	Burke_et_al	P49755; Q13445	P49755; Q9Y3A6	P49755	TMED10	Q13445	TMED1	Q9Y3A6	TMED5	huMAP3_10362.1; huMAP3_08461.1; huMAP3_07118.1; huMAP3_11421.1; huMAP3_09886.1; huMAP3_12213.1	mutually_exclusive	0.75	29	210	213	81.94	82.65	17207.4	0.661	0.682	83.147	84.5476	0.272	KOG3287	KOG3287	yes	Low tissue specificity	Low tissue specificity	0.428693				261	FALSE
Q16576-O94776	Q9NP50-Q16576	Burke_et_al	Q16576; O94776	Q9NP50; Q16576	Q16576	RBBP7	O94776	MTA2	Q9NP50	SINHCAF	huMAP3_15128.1	mutually_exclusive	0.14	19	52	63	76.8	84.46	3993.6	0.574	0.231	77.3635	78.3301	0.256	KOG3554	ENOG502QSAG	no	Low tissue specificity	Low tissue specificity	0.349759	Nucleoplasm	Nucleoplasm	1	262	FALSE
Q9Y2R9-P82933	P82673-P82933	Burke_et_al	Q9Y2R9; P82933	P82673; P82933	P82933	MRPS9	Q9Y2R9	MRPS7	P82673	MRPS35	huMAP3_11966.1; huMAP3_08556.1; huMAP3_05954.1; huMAP3_09015.1; huMAP3_09602.1; huMAP3_05807.1; huMAP3_10701.1; huMAP3_10538.1	structurally_consistent	5.81	0	0	0			0	0.495	0.555	85.2382	86.1896	0.958	KOG3291	KOG3933	no	Low tissue specificity	Low tissue specificity	0.684555	Mitochondria	Mitochondria	1	263	FALSE
Q8WUF5-P62136	O75864-P62136	Burke_et_al	Q8WUF5; P62136	O75864; P62136	P62136	PPP1CA	Q8WUF5	PPP1R13L	O75864	PPP1R37	huMAP3_10148.1; huMAP3_14504.1	mutually_exclusive	0.12	15	290	327	63.03	77.02	18278.7	0.681	0.266	74.7095	71.2981	0.06	KOG0515	KOG1908	no	Tissue enhanced	Low tissue specificity	0.165814	Cytosol	Cytosol	1	264	FALSE
Q96QK1-O75436	Q9UBQ0-Q96QK1	Burke_et_al	Q96QK1; O75436	Q9UBQ0; Q96QK1	Q96QK1	VPS35	O75436	VPS26A	Q9UBQ0	VPS29	huMAP3_13244.1; huMAP3_01277.1	structurally_consistent	2.41	0	0	0			0	0.61	0.725	91.1931	93.9888	0.838	KOG3063	KOG3325	no	Low tissue specificity	Low tissue specificity	-0.0477541	Endosomes; Lysosomes	Vesicles; Cytosol	0	265	FALSE
P49755-Q9Y3Q3	P49755-Q9Y3A6	Burke_et_al	P49755; Q9Y3Q3	P49755; Q9Y3A6	P49755	TMED10	Q9Y3Q3	TMED3	Q9Y3A6	TMED5	huMAP3_10362.1; huMAP3_08461.1; huMAP3_07118.1; huMAP3_11421.1; huMAP3_09886.1; huMAP3_12213.1	mutually_exclusive	0.59	25	190	195	86.69	86.15	16799.2	0.67	0.682	83.2254	84.5476	0.14	KOG1693	KOG3287	no	Tissue enhanced	Low tissue specificity	-0.0656445	Golgi apparatus			266	FALSE
P46527-P20248	P20248-P06493	Burke_et_al	P46527; P20248	P20248; P06493	P20248	CCNA2	P06493	CDK1	P46527	CDKN1B	huMAP3_14722.1; huMAP3_06587.1; huMAP3_10449.1	structurally_consistent	2.88	0	0	0			0	0.303	0.56	82.7853	74.9475	0.158	KOG0594	KOG4743	no	Tissue enhanced	Low tissue specificity	0.157939	Nucleoplasm; Cytosol	Nucleoplasm	0.5	267	FALSE
Q9BTC8-Q16576	Q9P2Y4-Q16576	Burke_et_al	Q9BTC8; Q16576	Q9P2Y4; Q16576	Q16576	RBBP7	Q9BTC8	MTA3	Q9P2Y4	ZNF219	huMAP3_09499.1; huMAP3_10472.1; huMAP3_15128.1	mutually_exclusive	0.14	24	249	208	73.58	64.06	13324.5	0.569	0.465	77.4433	73.313	0.13	KOG3554	KOG1721	no	Tissue enhanced	Low tissue specificity	0.177599	Nucleoplasm	Nucleoplasm	1	268	FALSE
P06730-Q13541	P06730-Q9NRA8	Burke_et_al	P06730; Q13541	P06730; Q9NRA8	P06730	EIF4E	Q9NRA8	EIF4ENIF1	Q13541	EIF4EBP1	huMAP3_13436.1; huMAP3_10733.1; huMAP3_13122.1; huMAP3_12383.1; huMAP3_12323.1; huMAP3_09957.1	mutually_exclusive	0.18	24	61	61	72.39	78.26	4415.79	0.611	0.599	87.7123	91.8393	0.056	ENOG502QRQE	ENOG502S4SY	no	Low tissue specificity	Tissue enhanced	-0.11839	Vesicles	Nucleoplasm; Cytosol	0	269	FALSE
Q9HAF1_Q9NQC1	Q8WYH8_Q9HAF1	Janes_et_al	Q9HAF1; Q9NQC1	Q8WYH8; Q9HAF1	Q9HAF1	MEAF6	Q9NQC1	JADE2	Q8WYH8	ING5	huMAP3_08842.1; huMAP3_03602.1	mutually_exclusive	7.99	15	86	91	72.33	78.89	6220.38	0.5	0.51	92.7015	91.0593	0.156	KOG0954	KOG1973	no	Low tissue specificity	Low tissue specificity	0.297022	Nucleoplasm			270	FALSE
Q9NQC1-Q9HAF1	Q9NQC1-Q8WYH8	Burke_et_al	Q9NQC1; Q9HAF1	Q9NQC1; Q8WYH8	Q9NQC1	JADE2	Q9HAF1	MEAF6	Q8WYH8	ING5	huMAP3_03602.1; huMAP3_08842.1	mutually_exclusive	9.07	10	68	66	69.94	72.03	4755.92	0.262	0.59	78.477	81.1624	0.466	KOG3856	KOG1973	no	Low tissue specificity	Low tissue specificity	0.528916	Nuclear bodies			270	FALSE
Q16718-O75489	Q16795-O75489	Burke_et_al	Q16718; O75489	Q16795; O75489	O75489	NDUFS3	Q16795	NDUFA9	Q16718	NDUFA5	huMAP3_09567.1; huMAP3_14018.1; huMAP3_06397.1; huMAP3_14878.1; huMAP3_14184.1; huMAP3_09982.1	structurally_consistent	0.65	0	0	0			0	0.595	0.266	85.1272	79.7208	0.858	KOG2865	KOG3365	no	Low tissue specificity	Tissue enhanced	0.778151	Mitochondria			271	FALSE
P28331-P49821	O43678-P28331	Burke_et_al	P28331; P49821	O43678; P28331	P28331	NDUFS1	P49821	NDUFV1	O43678	NDUFA2	huMAP3_02819.1; huMAP3_09567.1; huMAP3_14018.1; huMAP3_06397.1; huMAP3_14878.1; huMAP3_14184.1; huMAP3_09982.1	structurally_consistent	0.25	0	0	0			0	0.689	0.67	90.8449	92.3051	0.994	KOG2658	KOG3446	no	Low tissue specificity	Low tissue specificity	0.87591	Mitochondria			272	FALSE
Q9P086-Q9NVC6	O60244-Q9NVC6	Burke_et_al	Q9P086; Q9NVC6	O60244; Q9NVC6	Q9NVC6	MED17	Q9P086	MED11	O60244	MED14	huMAP3_02730.1	structurally_consistent	2.16	0	13	5	82.26	28.98	144.9	0.559	0.661	80.2407	73.1855	0.382	KOG4057	KOG1875	no	Low tissue specificity	Low tissue specificity	0.322253	Nucleoplasm; Nuclear bodies	Nucleoplasm	0.5	273	FALSE
Q9BW27-Q8NFH3	Q12769-Q9BW27	Burke_et_al	Q9BW27; Q8NFH3	Q12769; Q9BW27	Q9BW27	NUP85	Q12769	NUP160	Q8NFH3	NUP43	huMAP3_09825.1; huMAP3_12581.1; huMAP3_11797.1; huMAP3_08489.1	structurally_consistent	3.38	0	14	20	31.8	68.88	445.2	0.689	0.473	85.6429	79.131	0.83	KOG4521	KOG4714	no	Low tissue specificity	Low tissue specificity	0.570585		Nucleoplasm; Nuclear speckles		274	FALSE
Q9Y6Q5-O75843	Q9Y6Q5-P63010	Burke_et_al	Q9Y6Q5; O75843	Q9Y6Q5; P63010	Q9Y6Q5	AP1M2	O75843	AP1G2	P63010	AP2B1	huMAP3_12376.1; huMAP3_10876.1; huMAP3_10762.1; huMAP3_12394.1; huMAP3_12918.1	mutually_exclusive	1.75	20	536	531	79.01	76.57	40658.7	0.51	0.721	74.0354	82.2285	0.084	KOG1062	KOG1061	no	Low tissue specificity	Low tissue specificity	-0.23744		Vesicles		275	FALSE
O60566-O43684	O43670-O43684	Burke_et_al	O60566; O43684	O43670; O43684	O43684	BUB3	O60566	BUB1B	O43670	ZNF207	huMAP3_12747.1	mutually_exclusive	0.15	27	261	233	63.36	65.07	16537	0.586	0.652	86.5066	86.2012	0.112	KOG1166	KOG2893	no	Tissue enhanced	Low tissue specificity	0.533414	Cytosol	Nucleoplasm	0	276	FALSE
P06730-Q13541	P06730-Q9UNK9	Burke_et_al	P06730; Q13541	P06730; Q9UNK9	P06730	EIF4E	Q13541	EIF4EBP1	Q9UNK9	ANGEL1	huMAP3_13436.1; huMAP3_13122.1; huMAP3_08691.1; huMAP3_12323.1; huMAP3_12383.1	mutually_exclusive	0.2	26	77	93	67.01	74.37	5159.77	0.611	0.593	87.7123	83.656	0.06	ENOG502S4SY	KOG2338	no	Tissue enhanced	Low tissue specificity	0.239029	Nucleoplasm; Cytosol	Nucleoplasm	0.5	277	FALSE
Q92665-P82673	P51398-P82673	Burke_et_al	Q92665; P82673	P51398; P82673	P82673	MRPS35	P51398	DAP3	Q92665	MRPS31	huMAP3_11966.1; huMAP3_08556.1; huMAP3_05954.1; huMAP3_09015.1; huMAP3_07654.1; huMAP3_09602.1; huMAP3_05807.1; huMAP3_10701.1; huMAP3_10538.1	structurally_consistent	2.38	0	0	0			0	0.383	0.562	74.5715	87.5071	0.81	KOG3928	ENOG502QSX9	no	Low tissue specificity	Low tissue specificity	0.758946	Nucleoplasm; Mitochondria	Mitochondria	0.5	278	FALSE
P82673-P51398	P82673-Q96EL2	Burke_et_al	P82673; P51398	P82673; Q96EL2	P82673	MRPS35	P51398	DAP3	Q96EL2	MRPS24	huMAP3_11966.1; huMAP3_08556.1; huMAP3_05954.1; huMAP3_09015.1; huMAP3_07654.1; huMAP3_09602.1; huMAP3_05807.1; huMAP3_10701.1; huMAP3_10538.1	structurally_consistent	1.21	0	4	5	31.83	31.25	156.25	0.55	0.568	87.4077	81.8259	0.784	KOG3928	ENOG502RXU1	no	Low tissue specificity	Tissue enhanced	0.696341	Nucleoplasm; Mitochondria			279	FALSE
P31150-P51149	P31150-Q15286	Burke_et_al	P31150; P51149	P31150; Q15286	P31150	GDI1	P51149	RAB7A	Q15286	RAB35	huMAP3_08941.1; huMAP3_11094.1; huMAP3_09217.1	mutually_exclusive	0.26	13	185	180	83.6	85.4	15466	0.547	0.387	73.5884	74.552	0.54	KOG0394	KOG0079	no	Low tissue specificity	Low tissue specificity	0.00765321	Lysosomes			280	FALSE
O75489-O75251	O95182-O75489	Burke_et_al	O75489; O75251	O95182; O75489	O75489	NDUFS3	O95182	NDUFA7	O75251	NDUFS7	huMAP3_09567.1; huMAP3_14018.1; huMAP3_06397.1; huMAP3_08132.1; huMAP3_14878.1; huMAP3_14184.1; huMAP3_09982.1	structurally_consistent	1.4	0	5	7	29.91	43.04	149.55	0.424	0.319	89.5588	77.0136	0.556	KOG4630	KOG1687	no	Low tissue specificity	Tissue enhanced	0.723818	Mitochondria			281	FALSE
Q9NPF4-Q14657	Q9NPF4-Q96S44	Burke_et_al	Q9NPF4; Q14657	Q9NPF4; Q96S44	Q9NPF4	OSGEP	Q96S44	TP53RK	Q14657	LAGE3	huMAP3_11762.1; huMAP3_00664.1	structurally_consistent	0.24	0	12	27	40.72	94.27	488.64	0.658	0.687	96.695	87.7611	0.382	KOG3087	ENOG502SBSA	no	Low tissue specificity	Low tissue specificity	-0.357519		Nucleoplasm		282	FALSE
Q9UPT5-Q8TAG9	Q9UPT5-Q8IYI6	Burke_et_al	Q9UPT5; Q8TAG9	Q9UPT5; Q8IYI6	Q9UPT5	EXOC7	Q8TAG9	EXOC6	Q8IYI6	EXOC8	huMAP3_09839.1; huMAP3_12587.1; huMAP3_04054.1; huMAP3_07009.1	structurally_consistent	2.82	0	0	0			0	0.353	0.582	75.6603	81.5949	0.218	KOG2176	KOG2215	no	Tissue enriched	Low tissue specificity	0.215476	Vesicles	Cytosol	0	283	FALSE
Q16539-Q9BUB5	Q16539-O75676	Burke_et_al	Q16539; Q9BUB5	Q16539; O75676	Q16539	MAPK14	Q9BUB5	MKNK1	O75676	RPS6KA4	huMAP3_14776.1	mutually_exclusive	0.16	29	374	439	70.84	70.15	30795.8	0.342	0.481	71.0879	71.838	0.082	KOG0607	KOG0603	no	Tissue enhanced	Tissue enhanced	0.108225	Nucleoplasm	Nucleoplasm	1	284	FALSE
P31150-P51149	P31150-P61020	Burke_et_al	P31150; P51149	P31150; P61020	P31150	GDI1	P51149	RAB7A	P61020	RAB5B	huMAP3_08941.1; huMAP3_11094.1; huMAP3_09217.1	mutually_exclusive	0.13	22	202	194	79.98	82.41	16156	0.547	0.585	73.5884	77.1893	0.322	KOG0394	KOG0092	no	Low tissue specificity	Low tissue specificity	0.534253	Lysosomes	Vesicles	0	285	FALSE
Q13509-Q9BQE3	Q9BQE3-P07437	Burke_et_al	Q13509; Q9BQE3	Q9BQE3; P07437	Q9BQE3	TUBA1C	Q13509	TUBB3	P07437	TUBB	huMAP3_10665.1; huMAP3_09233.1; huMAP3_09603.1; huMAP3_09670.1; huMAP3_10475.1; huMAP3_14709.1; huMAP3_06977.1	mutually_exclusive	0.07	28	442	442	89.85	89.75	39669.5	0.682	0.666	86.8813	86.1706	0.394	KOG1375	KOG1375	yes	Tissue enriched	Low tissue specificity	-0.0947585	Microtubules	Microtubules	1	286	FALSE
Q9NP92-Q9NRX2	Q9NP92-Q16540	Burke_et_al	Q9NP92; Q9NRX2	Q9NP92; Q16540	Q9NP92	MRPS30	Q9NRX2	MRPL17	Q16540	MRPL23	huMAP3_09602.1; huMAP3_08458.1; huMAP3_11966.1; huMAP3_06550.1; huMAP3_08556.1; huMAP3_09483.1; huMAP3_06589.1; huMAP3_09113.1; huMAP3_10701.1; huMAP3_07939.1; huMAP3_10538.1; huMAP3_06439.1	structurally_consistent	0.15	0	0	0			0	0.251	0.407	87.4285	89.8935	0.982	KOG3280	KOG4089	no	Low tissue specificity	Low tissue specificity	0.6401		Nucleoli fibrillar center; Mitochondria		287	FALSE
Q92922-Q6STE5	Q92922-Q96GM5	Burke_et_al	Q92922; Q6STE5	Q92922; Q96GM5	Q92922	SMARCC1	Q96GM5	SMARCD1	Q6STE5	SMARCD3	huMAP3_03221.1; huMAP3_11470.1	mutually_exclusive	9.6	56	386	392	81	80.89	31708.9	0.679	0.684	78.7947	81.3578	0.136	KOG2570	KOG2570	yes	Low tissue specificity	Tissue enhanced	-0.397816	Nucleoplasm	Nucleoplasm	1	288	FALSE
O95782-P63010	O95782-P53680	Burke_et_al	O95782; P63010	O95782; P53680	O95782	AP2A1	P53680	AP2S1	P63010	AP2B1	huMAP3_08540.1; huMAP3_08320.1; huMAP3_05120.1; huMAP3_09403.1; huMAP3_09107.1; huMAP3_10876.1; huMAP3_06283.1; huMAP3_10762.1; huMAP3_12394.1; huMAP3_05849.1; huMAP3_12918.1	structurally_consistent	4.64	0	5	7	32.15	90.89	160.75	0.475	0.722	74.3121	90.4779	0.7	KOG0935	KOG1061	no	Low tissue specificity	Low tissue specificity	-0.0559985		Vesicles		289	FALSE
Q4G0F5-Q96QK1	Q96QK1-O75436	Burke_et_al	Q4G0F5; Q96QK1	Q96QK1; O75436	Q96QK1	VPS35	Q4G0F5	VPS26B	O75436	VPS26A	huMAP3_13244.1; huMAP3_01277.1	mutually_exclusive	1.89	18	303	311	86.04	84.69	26338.6	0.618	0.61	92.3758	91.1931	0.106	KOG3063	KOG3063	yes	Low tissue specificity	Low tissue specificity	-0.0687833		Endosomes; Lysosomes		290	FALSE
P62136-Q9UQ13	P62136-Q13625	Burke_et_al	P62136; Q9UQ13	P62136; Q13625	P62136	PPP1CA	Q13625	TP53BP2	Q9UQ13	SHOC2	huMAP3_14504.1; huMAP3_09354.1; huMAP3_09633.1; huMAP3_10148.1; huMAP3_06304.1	mutually_exclusive	0.16	14	223	174	85.16	60.41	10511.3	0.672	0.363	80.6388	71.704	0.092	KOG0515	KOG0619	no	Low tissue specificity	Low tissue specificity	0.279641	Cell Junctions; Cytosol	Nucleoplasm; Cytosol	0.333333	291	FALSE
P30154-Q66LE6	P67775-P30154	Burke_et_al	P30154; Q66LE6	P67775; P30154	P30154	PPP2R1B	Q66LE6	PPP2R2D	P67775	PPP2CA	huMAP3_13510.1; huMAP3_10333.1	structurally_consistent	0.62	0	4	7	69.53	71.91	278.12	0.337	0.67	84.3535	92.4254	0.216	KOG1354	KOG0371	no	Tissue enhanced	Low tissue specificity	-0.0827326	Cytosol			292	FALSE
P22694-P31321	P22694-P24588	Burke_et_al	P22694; P31321	P22694; P24588	P22694	PRKACB	P24588	AKAP5	P31321	PRKAR1B	huMAP3_07046.1; huMAP3_14681.1; huMAP3_11135.1; huMAP3_13352.1	mutually_exclusive	0.22	18	165	95	82.2	47.47	4509.65	0.684	0.458	80.6458	74.0071	0.06	ENOG502S1NI	KOG1113	no	Tissue enriched	Tissue enriched	0.715065	Nucleoplasm			293	FALSE
P62136-Q9H788	Q8WUF5-P62136	Burke_et_al	P62136; Q9H788	Q8WUF5; P62136	P62136	PPP1CA	Q9H788	SH2D4A	Q8WUF5	PPP1R13L	huMAP3_10148.1; huMAP3_06341.1; huMAP3_14504.1	mutually_exclusive	0.12	17	216	217	67.98	57.23	12418.9	0.596	0.681	74.5456	74.7095	0.052	ENOG502QVV5	KOG0515	no	Low tissue specificity	Tissue enhanced	0.165264	Cytosol	Cytosol	1	294	FALSE
P61026-P31150	Q13636-P31150	Burke_et_al	P61026; P31150	Q13636; P31150	P31150	GDI1	P61026	RAB10	Q13636	RAB31	huMAP3_01895.1; huMAP3_11094.1; huMAP3_06994.1; huMAP3_08941.1; huMAP3_07302.1; huMAP3_11860.1; huMAP3_06607.1; huMAP3_09217.1	mutually_exclusive	0.18	22	190	186	81.93	83.37	15566.7	0.582	0.495	75.4651	74.7601	0.274	KOG0078	KOG0092	no	Low tissue specificity	Low tissue specificity	-0.152976				295	FALSE
P63027-O15400	O15400-Q5SQN1	Burke_et_al	P63027; O15400	O15400; Q5SQN1	O15400	STX7	Q5SQN1	SNAP47	P63027	VAMP2	huMAP3_13160.1; huMAP3_08929.1; huMAP3_06458.1; huMAP3_10587.1; huMAP3_00053.1	mutually_exclusive	0.8	12	57	68	71.67	67.77	4608.36	0.528	0.41	74.0051	75.6317	0.074	KOG3065	KOG0860	no	Low tissue specificity	Tissue enhanced	0.499663	Cytosol			296	FALSE
P22694-P13861	P22694-P24588	Burke_et_al	P22694; P13861	P22694; P24588	P22694	PRKACB	P13861	PRKAR2A	P24588	AKAP5	huMAP3_07046.1; huMAP3_14681.1; huMAP3_11135.1; huMAP3_13352.1	mutually_exclusive	0.24	21	183	104	81.29	47.26	4915.04	0.692	0.458	79.9607	74.0071	0.078	KOG1113	ENOG502S1NI	no	Tissue enhanced	Tissue enriched	-0.178733		Nucleoplasm		297	FALSE
P42025-P61163	P61163-Q9NZ32	Burke_et_al	P42025; P61163	P61163; Q9NZ32	P61163	ACTR1A	P42025	ACTR1B	Q9NZ32	ACTR10	huMAP3_09952.1; huMAP3_12900.1; huMAP3_04946.1	mutually_exclusive	0.21	11	215	238	92.13	87.45	20813.1	0.535	0.589	84.2559	80.1666	0.096	KOG0676	KOG0676	yes	Low tissue specificity	Low tissue specificity	0.488574	Microtubules	Vesicles; Plasma membrane; Focal adhesion sites	0	298	TRUE
P42025-Q9NZ32	P61163-Q9NZ32	Burke_et_al	P42025; Q9NZ32	P61163; Q9NZ32	Q9NZ32	ACTR10	P42025	ACTR1B	P61163	ACTR1A	huMAP3_09952.1; huMAP3_12900.1; huMAP3_04946.1	structurally_consistent	0.18	0	0	0			0	0.462	0.589	81.7723	80.1666	0.274	KOG0676	KOG0676	yes	Low tissue specificity	Low tissue specificity	0.603389	Microtubules	Microtubules	1	298	TRUE
Q9UJC3-Q9H8T0	Q9H8T0-Q86VS8	Burke_et_al	Q9UJC3; Q9H8T0	Q9H8T0; Q86VS8	Q9H8T0	AKTIP	Q86VS8	HOOK3	Q9UJC3	HOOK1	huMAP3_11220.1; huMAP3_03865.1	mutually_exclusive	0.3	23	173	172	84.26	78.07	13428	0.331	0.352	84.0119	81.0331	0.072	ENOG502QQM8	ENOG502QW1T	no	Low tissue specificity	Tissue enhanced	0.0633069	Centriolar satellite			299	FALSE
P61026-P31150	P31150-P61018	Burke_et_al	P61026; P31150	P31150; P61018	P31150	GDI1	P61026	RAB10	P61018	RAB4B	huMAP3_01895.1; huMAP3_11094.1; huMAP3_06994.1; huMAP3_08941.1; huMAP3_11860.1; huMAP3_09217.1; huMAP3_06607.1	mutually_exclusive	0.18	16	177	187	84.89	85.13	15025.5	0.582	0.427	75.4651	75.4247	0.22	KOG0078	KOG0086	no	Low tissue specificity	Tissue enhanced	-0.0743162				300	FALSE
Q16576-Q13330	Q86YP4-Q16576	Burke_et_al	Q16576; Q13330	Q86YP4; Q16576	Q16576	RBBP7	Q13330	MTA1	Q86YP4	GATAD2A	huMAP3_09499.1; huMAP3_10472.1; huMAP3_15128.1	mutually_exclusive	0.17	27	261	174	74.2	50.11	8719.14	0.606	0.316	79.4119	70.3517	0.144	KOG3554	KOG3740	no	Low tissue specificity	Low tissue specificity	-0.0227152	Nucleoplasm	Nucleoplasm	1	301	FALSE
Q96CW5-Q9BSJ2	Q96CW5-Q08AG7	Burke_et_al	Q96CW5; Q9BSJ2	Q96CW5; Q08AG7	Q96CW5	TUBGCP3	Q9BSJ2	TUBGCP2	Q08AG7	MZT1	huMAP3_14882.1; huMAP3_00522.1; huMAP3_09443.1	structurally_consistent	1.19	0	0	0			0	0.622	0.52	77.1321	83.8207	0.214	KOG2001	ENOG502S6UI	no	Low tissue specificity	Low tissue specificity	-0.151755	Nucleoplasm; Centrosome			302	FALSE
Q9BSJ2-Q08AG7	Q96CW5-Q9BSJ2	Burke_et_al	Q9BSJ2; Q08AG7	Q96CW5; Q9BSJ2	Q9BSJ2	TUBGCP2	Q96CW5	TUBGCP3	Q08AG7	MZT1	huMAP3_14882.1; huMAP3_00522.1; huMAP3_09443.1	structurally_consistent	1.39	0	11	4	79.48	31.26	125.04	0.252	0.622	73.6751	77.1321	0.204	KOG2000	ENOG502S6UI	no	Low tissue specificity	Low tissue specificity	0.219666				302	FALSE
Q9UBT2-Q9UBE0	P63279-Q9UBT2	Burke_et_al	Q9UBT2; Q9UBE0	P63279; Q9UBT2	Q9UBT2	UBA2	P63279	UBE2I	Q9UBE0	SAE1	huMAP3_07649.1	structurally_consistent	4.88	0	0	0			0	0.717	0.535	89.1547	74.8842	0.294	KOG0424	KOG2014	no	Low tissue specificity	Low tissue specificity	0.145412	Nucleoplasm	Nucleoplasm; Cytosol	0.5	303	FALSE
P24941-P20248	P38936-P20248	Burke_et_al	P24941; P20248	P38936; P20248	P20248	CCNA2	P24941	CDK2	P38936	CDKN1A	huMAP3_14722.1; huMAP3_10449.1	structurally_consistent	2.55	0	32	12	91.64	35.69	428.28	0.609	0.311	74.6923	79.8884	0.274	KOG0594	KOG4743	no	Low tissue specificity	Low tissue specificity	0.135389	Nucleoplasm	Nucleoplasm; Nuclear bodies	0.5	304	FALSE
Q9NV70-Q96KP1	O60645-Q96KP1	Burke_et_al	Q9NV70; Q96KP1	O60645; Q96KP1	Q96KP1	EXOC2	O60645	EXOC3	Q9NV70	EXOC1	huMAP3_09839.1; huMAP3_12587.1; huMAP3_04054.1; huMAP3_07009.1	mutually_exclusive	3.54	13	40	43	82.31	84.02	3292.4	0.593	0.573	76.974	75.8862	0.82	KOG2286	KOG2148	no	Low tissue specificity	Low tissue specificity	-0.0371794	Nucleoplasm; Mitochondria	Plasma membrane; Microtubules	0	305	FALSE
P31150-P51153	P31150-P61106	Burke_et_al	P31150; P51153	P31150; P61106	P31150	GDI1	P61106	RAB14	P51153	RAB13	huMAP3_11094.1; huMAP3_06994.1; huMAP3_08941.1; huMAP3_07302.1; huMAP3_09217.1	mutually_exclusive	0.37	11	176	191	85.79	83.15	15881.6	0.401	0.388	78.0133	74.6971	0.212	KOG0097	KOG0078	no	Low tissue specificity	Low tissue specificity	0.0136122	Vesicles	Plasma membrane; Cytosol	0	306	FALSE
O75864-P62136	Q9GZN8-P62136	Burke_et_al	O75864; P62136	Q9GZN8; P62136	P62136	PPP1CA	O75864	PPP1R37	Q9GZN8	C20orf27	huMAP3_14504.1	mutually_exclusive	0.12	14	124	117	69.14	70.15	8573.36	0.266	0.61	71.2981	79.3172	0.054	KOG1908	ENOG502RXJD	no	Low tissue specificity	Tissue enhanced	0.178277	Cytosol	Nucleoplasm; Cytosol	0.5	307	FALSE
P62714-P30153	P62714-Q9Y3A3	Burke_et_al	P62714; P30153	P62714; Q9Y3A3	P62714	PPP2CB	Q9Y3A3	MOB4	P30153	PPP2R1A	huMAP3_13510.1; huMAP3_09709.1; huMAP3_10333.1	structurally_consistent	0.15	0	1	2	95.92	92.71	185.42	0.678	0.249	93.1408	81.9757	0.206	KOG1852	KOG0211	no	Low tissue specificity	Low tissue specificity	0.216098		Cytosol		308	FALSE
Q9Y6Q5-O75843	P56377-O75843	Burke_et_al	Q9Y6Q5; O75843	P56377; O75843	O75843	AP1G2	Q9Y6Q5	AP1M2	P56377	AP1S2	huMAP3_08695.1; huMAP3_12376.1; huMAP3_03095.1; huMAP3_05843.1; huMAP3_06769.1; huMAP3_10876.1; huMAP3_10762.1; huMAP3_13055.1; huMAP3_06557.1; huMAP3_12394.1; huMAP3_12918.1	mutually_exclusive	2.43	13	137	129	77.71	90.89	10646.3	0.51	0.727	74.0354	91.1104	0.174	KOG0937	KOG0934	no	Low tissue specificity	Tissue enriched	0.130509	Vesicles	Golgi apparatus; Vesicles	0.5	309	FALSE
P31150-P61106	P31150-P51151	Burke_et_al	P31150; P61106	P31150; P51151	P31150	GDI1	P61106	RAB14	P51151	RAB9A	huMAP3_01895.1; huMAP3_11094.1; huMAP3_06994.1; huMAP3_08941.1; huMAP3_09217.1	mutually_exclusive	0.39	13	183	180	84.14	86.84	15397.6	0.388	0.611	74.6971	78.529	0.298	KOG0097	KOG0394	no	Low tissue specificity	Low tissue specificity	0.228225	Vesicles	Nucleoplasm	0	310	FALSE
O14770-P40424	P40424-P55347	Burke_et_al	O14770; P40424	P40424; P55347	P40424	PBX1	P55347	PKNOX1	O14770	MEIS2	huMAP3_11161.1; huMAP3_10672.1	mutually_exclusive	2.68	58	226	226	70.58	71.64	15951.1	0.647	0.656	81.1882	83.022	0.164	KOG0773	KOG0773	yes	Low tissue specificity	Tissue enhanced	0.018565	Nucleoplasm	Nucleoplasm	1	311	FALSE
P61026-P31150	P31150-P51151	Burke_et_al	P61026; P31150	P31150; P51151	P31150	GDI1	P61026	RAB10	P51151	RAB9A	huMAP3_01895.1; huMAP3_11094.1; huMAP3_06994.1; huMAP3_08941.1; huMAP3_11860.1; huMAP3_09217.1	mutually_exclusive	0.29	24	194	197	81.53	84.79	15816.8	0.582	0.611	75.4651	78.529	0.317733	KOG0078	KOG0394	no	Low tissue specificity	Low tissue specificity	0.04563		Nucleoplasm		312	FALSE
Q9Y6W5-Q96F07	Q9UPY6-Q96F07	Burke_et_al	Q9Y6W5; Q96F07	Q9UPY6; Q96F07	Q96F07	CYFIP2	Q9Y6W5	WASF2	Q9UPY6	WASF3	huMAP3_09598.1; huMAP3_02474.1; huMAP3_13345.1	mutually_exclusive	0.61	95	321	328	61.04	61.5	19593.8	0.706	0.715	73.7184	75.2085	0.076	KOG1830	KOG1830	yes	Low tissue specificity	Tissue enhanced	-0.512816	Plasma membrane			313	FALSE
P61966-O43747	Q10567-O43747	Burke_et_al	P61966; O43747	Q10567; O43747	O43747	AP1G1	Q10567	AP1B1	P61966	AP1S1	huMAP3_08695.1; huMAP3_12376.1; huMAP3_04311.1; huMAP3_10876.1; huMAP3_06769.1; huMAP3_10762.1; huMAP3_13055.1; huMAP3_06557.1; huMAP3_12394.1; huMAP3_12918.1	mutually_exclusive	1.91	13	64	30	92.1	28.06	841.8	0.728	0.52	91.1407	70.5647	0.112	KOG1061	KOG0934	no	Low tissue specificity	Tissue enhanced	-0.0401111	Golgi apparatus	Golgi apparatus; Vesicles	0.5	314	FALSE
Q9Y265-Q8N5I9	Q9Y265-Q9Y230	Burke_et_al	Q9Y265; Q8N5I9	Q9Y265; Q9Y230	Q9Y265	RUVBL1	Q8N5I9	NOPCHAP1	Q9Y230	RUVBL2	huMAP3_14133.1; huMAP3_02648.1; huMAP3_10481.1; huMAP3_07843.1; huMAP3_09291.1; huMAP3_14306.1	structurally_consistent	1.47	0	1	1	32.76	57.59	32.76	0.335	0.62	74.391	77.1431	0.58	ENOG502S6C1	KOG2680	no	Low tissue specificity	Low tissue specificity	-0.00785385	Nucleoplasm	Nucleoplasm; Cytosol	0.5	315	FALSE
P22694-P13861	P22694-P31321	Burke_et_al	P22694; P13861	P22694; P31321	P22694	PRKACB	P13861	PRKAR2A	P31321	PRKAR1B	huMAP3_07046.1; huMAP3_14681.1; huMAP3_11135.1; huMAP3_13352.1	mutually_exclusive	0.07	42	327	318	82.31	84.47	26915.4	0.692	0.684	79.9607	80.6458	0.084	KOG1113	KOG1113	yes	Tissue enhanced	Tissue enriched	-0.208799				316	FALSE
Q9Y2H1-Q70IA6	Q9Y2H1-Q9H8S9	Burke_et_al	Q9Y2H1; Q70IA6	Q9Y2H1; Q9H8S9	Q9Y2H1	STK38L	Q9H8S9	MOB1A	Q70IA6	MOB2	huMAP3_00730.1; huMAP3_11381.1; huMAP3_02959.1	mutually_exclusive	0.18	26	199	207	89	82.57	17092	0.609	0.488	84.1993	78.8416	0.056	KOG0440	KOG0440	yes	Low tissue specificity	Low tissue specificity	0.171859	Nucleoli	Nucleoli	1	317	FALSE
Q92784-Q9BQE9	Q92784-Q8WUZ0	Burke_et_al	Q92784; Q9BQE9	Q92784; Q8WUZ0	Q92784	DPF3	Q8WUZ0	BCL7C	Q9BQE9	BCL7B	huMAP3_03221.1; huMAP3_11470.1	mutually_exclusive	7.43	14	81	79	69.67	66.82	5278.78	0.34	0.259	82.7601	80.106	0.086	KOG4095	KOG4095	yes	Low tissue specificity	Low tissue specificity	0.295534	Nucleoplasm	Nucleoplasm	1	318	FALSE
P62136-Q15435	P62136-Q8NI77	Burke_et_al	P62136; Q15435	P62136; Q8NI77	P62136	PPP1CA	Q15435	PPP1R7	Q8NI77	KIF18A	huMAP3_06341.1; huMAP3_14504.1; huMAP3_09354.1; huMAP3_09633.1; huMAP3_10148.1	mutually_exclusive	0.13	18	131	119	70.71	64.53	7679.07	0.681	0.502	76.666	74.0121	0.078	KOG0531	KOG0242	no	Low tissue specificity	Group enriched	0.341069	Nucleoli	Microtubules; Cytokinetic bridge	0	319	FALSE
P31150-P51151	P31150-Q15286	Burke_et_al	P31150; P51151	P31150; Q15286	P31150	GDI1	P51151	RAB9A	Q15286	RAB35	huMAP3_08941.1; huMAP3_11094.1; huMAP3_09217.1	mutually_exclusive	0.35	18	180	177	87.29	85.67	15163.6	0.611	0.387	78.529	74.552	0.406	KOG0394	KOG0079	no	Low tissue specificity	Low tissue specificity	0.340819	Nucleoplasm			320	FALSE
Q16718-O75489	O75489-O75251	Burke_et_al	Q16718; O75489	O75489; O75251	O75489	NDUFS3	Q16718	NDUFA5	O75251	NDUFS7	huMAP3_09567.1; huMAP3_14018.1; huMAP3_06397.1; huMAP3_08132.1; huMAP3_14878.1; huMAP3_14184.1; huMAP3_09982.1	structurally_consistent	0.67	0	0	0			0	0.595	0.424	85.1272	89.5588	0.924	KOG3365	KOG1687	no	Tissue enhanced	Tissue enhanced	0.589681				321	FALSE
Q9Y6Q5-O75843	Q9Y6Q5-Q10567	Burke_et_al	Q9Y6Q5; O75843	Q9Y6Q5; Q10567	Q9Y6Q5	AP1M2	Q10567	AP1B1	O75843	AP1G2	huMAP3_08695.1; huMAP3_12376.1; huMAP3_04311.1; huMAP3_10876.1; huMAP3_06769.1; huMAP3_10762.1; huMAP3_13055.1; huMAP3_06557.1; huMAP3_12394.1; huMAP3_12918.1	mutually_exclusive	1.7	20	538	543	79.01	77.14	41887	0.51	0.716	74.0354	81.5032	0.052	KOG1061	KOG1062	no	Low tissue specificity	Low tissue specificity	0.243483	Golgi apparatus			322	FALSE
P31150-P61006	Q13636-P31150	Burke_et_al	P31150; P61006	Q13636; P31150	P31150	GDI1	Q13636	RAB31	P61006	RAB8A	huMAP3_01895.1; huMAP3_11094.1; huMAP3_06994.1; huMAP3_08941.1; huMAP3_07302.1; huMAP3_11860.1; huMAP3_09217.1; huMAP3_06607.1	mutually_exclusive	0.19	16	197	192	80.81	82.59	15919.6	0.423	0.495	72.8213	74.7601	0.224	KOG0092	KOG0078	no	Low tissue specificity	Low tissue specificity	-0.167276		Nucleoplasm		323	FALSE
P62136-Q9H788	Q6PJW8-P62136	Burke_et_al	P62136; Q9H788	Q6PJW8; P62136	P62136	PPP1CA	Q9H788	SH2D4A	Q6PJW8	CNST	huMAP3_06341.1; huMAP3_14504.1; huMAP3_09354.1; huMAP3_09633.1; huMAP3_10148.1; huMAP3_08717.1; huMAP3_08482.1	mutually_exclusive	0.11	15	199	166	71.08	47.96	7961.36	0.596	0.478	74.5456	74.2121	0.064	ENOG502QVV5	ENOG502QSMS	no	Low tissue specificity	Low tissue specificity	-0.0679275	Cytosol	Vesicles	0	324	FALSE
Q13547-O75182	Q14687-Q13547	Burke_et_al	Q13547; O75182	Q14687; Q13547	Q13547	HDAC1	O75182	SIN3B	Q14687	GSE1	huMAP3_08800.1; huMAP3_15128.1; huMAP3_09031.1	mutually_exclusive	0.28	25	395	297	73.29	52.11	15476.7	0.72	0.263	83.761	70.4484	0.122	KOG4204	ENOG502QR0Q	no	Low tissue specificity	Low tissue specificity	0.0676637	Nucleoplasm	Mitochondria	0	325	FALSE
Q12996-Q9H0L4	P33240-Q12996	Burke_et_al	Q12996; Q9H0L4	P33240; Q12996	Q12996	CSTF3	P33240	CSTF2	Q9H0L4	CSTF2T	huMAP3_09096.1; huMAP3_11757.1	mutually_exclusive	0.18	31	311	300	61.79	61.39	18417	0.604	0.644	76.9055	72.6192	0.284	KOG0108	KOG0108	yes	Low tissue specificity	Low tissue specificity	0.0950589	Nucleoplasm	Nucleoplasm	1	326	FALSE
P82673-P82933	Q9Y291-P82673	Burke_et_al	P82673; P82933	Q9Y291; P82673	P82673	MRPS35	Q9Y291	MRPS33	P82933	MRPS9	huMAP3_11966.1; huMAP3_08556.1; huMAP3_05954.1; huMAP3_09015.1; huMAP3_07654.1; huMAP3_09602.1; huMAP3_10701.1; huMAP3_10538.1	structurally_consistent	2.78	0	18	22	27.07	75.29	487.26	0.555	0.423	86.1896	90.3408	0.972	KOG4104	KOG1697	no	Low tissue specificity	Low tissue specificity	0.906938		Mitochondria		327	FALSE
P62136-Q9H788	P62136-Q8NI77	Burke_et_al	P62136; Q9H788	P62136; Q8NI77	P62136	PPP1CA	Q9H788	SH2D4A	Q8NI77	KIF18A	huMAP3_06341.1; huMAP3_14504.1; huMAP3_09354.1; huMAP3_09633.1; huMAP3_10148.1; huMAP3_08717.1; huMAP3_08482.1	mutually_exclusive	0.12	14	177	191	74.45	67.32	12858.1	0.596	0.502	74.5456	74.0121	0.13	ENOG502QVV5	KOG0242	no	Low tissue specificity	Group enriched	-0.18416	Cytosol	Microtubules; Cytokinetic bridge	0	328	FALSE
P62136-Q12972	P62136-Q96QC0	Burke_et_al	P62136; Q12972	P62136; Q96QC0	P62136	PPP1CA	Q12972	PPP1R8	Q96QC0	PPP1R10	huMAP3_14504.1	mutually_exclusive	0.17	32	85	89	56.79	58.41	4827.15	0.676	0.569	80.0583	80.9873	0.138	KOG1880	ENOG502QQ2I	no	Low tissue specificity	Low tissue specificity	-0.419723	Nuclear speckles	Nucleoplasm	0	329	FALSE
Q15363-P49755	P49755-Q9Y3A6	Burke_et_al	Q15363; P49755	P49755; Q9Y3A6	P49755	TMED10	Q15363	TMED2	Q9Y3A6	TMED5	huMAP3_10362.1; huMAP3_08461.1; huMAP3_07118.1; huMAP3_11421.1; huMAP3_09886.1; huMAP3_12213.1	mutually_exclusive	1.97	29	199	193	81.4	86.51	16198.6	0.658	0.682	80.0044	84.5476	0.654	KOG1692	KOG3287	no	Low tissue specificity	Low tissue specificity	0.604356	Vesicles			330	FALSE
Q9BYD3-Q9NZE8	Q9BYD3-Q8N5N7	Burke_et_al	Q9BYD3; Q9NZE8	Q9BYD3; Q8N5N7	Q9BYD3	MRPL4	Q9NZE8	MRPL35	Q8N5N7	MRPL50	huMAP3_09602.1; huMAP3_08458.1; huMAP3_11966.1; huMAP3_06550.1; huMAP3_08556.1; huMAP3_09483.1; huMAP3_06589.1; huMAP3_09113.1; huMAP3_10701.1; huMAP3_07939.1; huMAP3_10538.1; huMAP3_06439.1	structurally_consistent	0.95	0	7	3	39.51	41.29	276.57	0.317	0.562	81.6541	90.3442	0.866	KOG4316	ENOG502S27V	no	Low tissue specificity	Low tissue specificity	0.404901		Mitochondria		331	FALSE
P31150-P61106	P31150-P51149	Burke_et_al	P31150; P61106	P31150; P51149	P31150	GDI1	P61106	RAB14	P51149	RAB7A	huMAP3_11094.1; huMAP3_06994.1; huMAP3_08941.1; huMAP3_07302.1; huMAP3_09217.1	mutually_exclusive	0.3	13	184	186	83.73	83.28	15490.1	0.388	0.547	74.6971	73.5884	0.514	KOG0097	KOG0394	no	Low tissue specificity	Low tissue specificity	-0.0305599	Vesicles	Lysosomes	0	332	FALSE
P31150-P61106	Q13636-P31150	Burke_et_al	P31150; P61106	Q13636; P31150	P31150	GDI1	P61106	RAB14	Q13636	RAB31	huMAP3_01895.1; huMAP3_11094.1; huMAP3_06994.1; huMAP3_08941.1; huMAP3_07302.1; huMAP3_09217.1	mutually_exclusive	0.21	11	186	177	83.56	85.73	15542.2	0.388	0.495	74.6971	74.7601	0.22	KOG0097	KOG0092	no	Low tissue specificity	Low tissue specificity	-0.133404	Vesicles			333	FALSE
Q13547-Q96ST3	Q13547-O75182	Burke_et_al	Q13547; Q96ST3	Q13547; O75182	Q13547	HDAC1	Q96ST3	SIN3A	O75182	SIN3B	huMAP3_08800.1; huMAP3_09031.1; huMAP3_15128.1	mutually_exclusive	0.12	73	771	744	76.65	76.72	59097.2	0.722	0.72	85.974	83.761	0.352	KOG4204	KOG4204	yes	Low tissue specificity	Low tissue specificity	0.13593	Nucleoplasm	Nucleoplasm	1	334	FALSE
P61160-Q9BPX5	P61158-P61160	Burke_et_al	P61160; Q9BPX5	P61158; P61160	P61160	ACTR2	Q9BPX5	ARPC5L	P61158	ACTR3	huMAP3_14624.1; huMAP3_09309.1; huMAP3_14885.1; huMAP3_10743.1	structurally_consistent	0.27	0	3	3	73.6	94.22	220.8	0.322	0.37	81.9307	80.0279	0.356	KOG3380	KOG0678	no	Low tissue specificity	Low tissue specificity	-0.00302055				335	FALSE
O75420-O60573	Q6Y7W6-O60573	Burke_et_al	O75420; O60573	Q6Y7W6; O60573	O60573	EIF4E2	Q6Y7W6	GIGYF2	O75420	GIGYF1	huMAP3_07906.1; huMAP3_09382.1; huMAP3_13436.1; huMAP3_03545.1	mutually_exclusive	0.14	38	428	424	59.53	61.22	25478.8	0.59	0.619	85.2104	87.7742	0.1	KOG1862	KOG1862	yes	Low tissue specificity	Low tissue specificity	0.160128	Cytosol	Vesicles	0	336	FALSE
P62136-Q9H788	P62140-Q9H788	Burke_et_al	P62136; Q9H788	P62140; Q9H788	Q9H788	SH2D4A	P62140	PPP1CB	P62136	PPP1CA	huMAP3_06341.1; huMAP3_14504.1; huMAP3_09354.1; huMAP3_09633.1; huMAP3_10148.1; huMAP3_08717.1; huMAP3_00020.1; huMAP3_08482.1	mutually_exclusive	8.94	27	316	314	87.77	88.52	27735.3	0.596	0.639	74.5456	73.9623	0.556	KOG0374	KOG0374	yes	Low tissue specificity	Low tissue specificity	0.267535	Nucleoplasm	Nucleoplasm; Plasma membrane; Cytosol	0.333333	337	FALSE
P15313-P36543	P15313-P21281	Burke_et_al	P15313; P36543	P15313; P21281	P15313	ATP6V1B1	P21281	ATP6V1B2	P36543	ATP6V1E1	huMAP3_10511.1; huMAP3_08678.1; huMAP3_01501.1; huMAP3_01413.1; huMAP3_07099.1; huMAP3_09477.1; huMAP3_12042.1; huMAP3_01899.1; huMAP3_05805.1; huMAP3_09873.1; huMAP3_13872.1; huMAP3_08381.1; huMAP3_10516.1; huMAP3_09242.1; huMAP3_07329.1	structurally_consistent	0.22	0	0	0			0	0.647	0.309	82.9618	83.1703	0.93	KOG1351	KOG1664	no	Low tissue specificity	Low tissue specificity	0.609079	Vesicles			338	FALSE
Q9Y2Y1-O14802	Q9BUI4-O14802	Burke_et_al	Q9Y2Y1; O14802	Q9BUI4; O14802	O14802	POLR3A	Q9Y2Y1	POLR3K	Q9BUI4	POLR3C	huMAP3_06426.1; huMAP3_00807.1; huMAP3_11092.1; huMAP3_09057.1; huMAP3_08487.1; huMAP3_14318.1	structurally_consistent	0.48	0	0	0			0	0.57	0.405	70.8953	74.1719	0.118	KOG2906	KOG2587	no	Low tissue specificity	Low tissue specificity	-0.179105	Nucleoplasm	Nucleoplasm	1	339	FALSE
P28331-P19404	O43678-P28331	Burke_et_al	P28331; P19404	O43678; P28331	P28331	NDUFS1	P19404	NDUFV2	O43678	NDUFA2	huMAP3_02819.1; huMAP3_09567.1; huMAP3_14018.1; huMAP3_06397.1; huMAP3_14878.1; huMAP3_14184.1; huMAP3_09982.1	structurally_consistent	0.28	0	0	0			0	0.293	0.67	80.4625	92.3051	1	KOG3196	KOG3446	no	Tissue enhanced	Low tissue specificity	0.828493	Mitochondria			340	FALSE
P52434-O95602	O95602-Q9GZS1	Burke_et_al	P52434; O95602	O95602; Q9GZS1	O95602	POLR1A	Q9GZS1	POLR1E	P52434	POLR2H	huMAP3_06426.1; huMAP3_00807.1; huMAP3_11092.1; huMAP3_09057.1; huMAP3_08487.1; huMAP3_14318.1	structurally_consistent	0.83	0	0	0			0	0.622	0.476	82.5251	72.6579	0.4	KOG4183	KOG3400	no	Low tissue specificity	Low tissue specificity	0.177815	Nucleoplasm; Nucleoli fibrillar center	Nucleoplasm	0.5	341	FALSE
P31150-P61106	P31150-P61018	Burke_et_al	P31150; P61106	P31150; P61018	P31150	GDI1	P61106	RAB14	P61018	RAB4B	huMAP3_01895.1; huMAP3_11094.1; huMAP3_06994.1; huMAP3_08941.1; huMAP3_09217.1	mutually_exclusive	0.13	13	197	198	81.63	84.09	16081.1	0.388	0.427	74.6971	75.4247	0.22	KOG0097	KOG0086	no	Low tissue specificity	Tissue enhanced	-0.188131	Vesicles			342	FALSE
Q8WUF5-P62136	P62136-O60927	Burke_et_al	Q8WUF5; P62136	P62136; O60927	P62136	PPP1CA	Q8WUF5	PPP1R13L	O60927	PPP1R11	huMAP3_10148.1; huMAP3_06341.1; huMAP3_14504.1	mutually_exclusive	0.11	17	70	64	63.22	46.23	2958.72	0.681	0.388	74.7095	75.4185	0.044	KOG0515	KOG4102	no	Tissue enhanced	Low tissue specificity	0.227828	Cytosol	Vesicles	0	343	FALSE
P30876-P19387	P30876-P36954	Burke_et_al	P30876; P19387	P30876; P36954	P30876	POLR2B	P19387	POLR2C	P36954	POLR2I	huMAP3_09843.1; huMAP3_11092.1; huMAP3_07454.1; huMAP3_07749.1; huMAP3_14318.1	structurally_consistent	0.37	0	0	0			0	0.695	0.478	89.8866	78.9711	0.462	KOG1522	KOG2691	no	Low tissue specificity	Low tissue specificity	0.472341	Nucleoplasm	Nucleoplasm	1	344	FALSE
O60826-Q7Z3J2	Q9UBQ0-Q7Z3J2	Burke_et_al	O60826; Q7Z3J2	Q9UBQ0; Q7Z3J2	Q7Z3J2	VPS35L	Q9UBQ0	VPS29	O60826	CCDC22	huMAP3_14444.1; huMAP3_07032.1	structurally_consistent	1.36	0	0	0			0	0.467	0.721	78.7206	85.4894	0.354	KOG3325	KOG1937	no	Low tissue specificity	Low tissue specificity	0.176445	Vesicles; Cytosol	Endoplasmic reticulum	0	345	FALSE
P62136-O60927	P62136-Q96QC0	Burke_et_al	P62136; O60927	P62136; Q96QC0	P62136	PPP1CA	O60927	PPP1R11	Q96QC0	PPP1R10	huMAP3_14504.1	mutually_exclusive	0.15	12	40	27	48.31	45.51	1228.77	0.388	0.569	75.4185	80.9873	0.05	KOG4102	ENOG502QQ2I	no	Low tissue specificity	Low tissue specificity	0.760521	Vesicles	Nucleoplasm	0	346	FALSE
P62136-Q9H788	P62136-Q12972	Burke_et_al	P62136; Q9H788	P62136; Q12972	P62136	PPP1CA	Q9H788	SH2D4A	Q12972	PPP1R8	huMAP3_06341.1; huMAP3_14504.1; huMAP3_09354.1; huMAP3_09633.1; huMAP3_10148.1; huMAP3_08717.1; huMAP3_08482.1	mutually_exclusive	0.12	25	166	130	67.53	58.08	7550.4	0.596	0.676	74.5456	80.0583	0.014	ENOG502QVV5	KOG1880	no	Low tissue specificity	Low tissue specificity	-0.184672	Cytosol	Nuclear speckles	0	347	FALSE
Q12905-Q12906	Q12905-Q96KR1	Burke_et_al	Q12905; Q12906	Q12905; Q96KR1	Q12905	ILF2	Q12906	ILF3	Q96KR1	ZFR	huMAP3_10538.1; huMAP3_10625.1; huMAP3_11966.1; huMAP3_07115.1	mutually_exclusive	0.14	45	555	554	71.64	70.63	39129	0.614	0.665	77.564	82.4984	0.696	KOG3792	KOG3792	yes	Low tissue specificity	Low tissue specificity	0.135048	Nucleoplasm; Nucleoli; Mitochondria	Nucleoplasm	0.333333	348	FALSE
Q86Y82-Q96AJ9	Q86Y82-O60499	Burke_et_al	Q86Y82; Q96AJ9	Q86Y82; O60499	Q86Y82	STX12	O60499	STX10	Q96AJ9	VTI1A	huMAP3_13160.1; huMAP3_06458.1; huMAP3_08929.1; huMAP3_10587.1	mutually_exclusive	3.34	16	46	49	80.63	56.39	2763.11	0.65	0.332	81.1903	71.2657	0.116	KOG3202	KOG1666	no	Low tissue specificity	Low tissue specificity	0.0616311	Golgi apparatus; Vesicles	Golgi apparatus; Vesicles	1	349	FALSE
P31150-P51153	P31150-P61020	Burke_et_al	P31150; P51153	P31150; P61020	P31150	GDI1	P61020	RAB5B	P51153	RAB13	huMAP3_08941.1; huMAP3_11094.1; huMAP3_09217.1	mutually_exclusive	0.19	12	178	181	85.23	85.62	15170.9	0.401	0.585	78.0133	77.1893	0.04	KOG0092	KOG0078	no	Low tissue specificity	Low tissue specificity	-0.0683167	Vesicles	Plasma membrane; Cytosol	0	350	FALSE
Q9NP92-Q9NRX2	Q9NP92-Q9BZE1	Burke_et_al	Q9NP92; Q9NRX2	Q9NP92; Q9BZE1	Q9NP92	MRPS30	Q9NRX2	MRPL17	Q9BZE1	MRPL37	huMAP3_09602.1; huMAP3_08458.1; huMAP3_11966.1; huMAP3_06550.1; huMAP3_08556.1; huMAP3_09483.1; huMAP3_06589.1; huMAP3_09113.1; huMAP3_10701.1; huMAP3_07939.1; huMAP3_10538.1; huMAP3_06439.1	structurally_consistent	0.26	0	5	5	70.22	32.85	164.25	0.251	0.666	87.4285	86.6384	0.974	KOG3280	ENOG502QQAQ	no	Low tissue specificity	Low tissue specificity	0.301513		Mitochondria		351	FALSE
Q9NVC6-Q9H944	O75586-Q9NVC6	Burke_et_al	Q9NVC6; Q9H944	O75586; Q9NVC6	Q9NVC6	MED17	Q9H944	MED20	O75586	MED6	huMAP3_02730.1	structurally_consistent	1.21	0	0	0			0	0.248	0.396	84.2537	82.7597	0.218	KOG4309	KOG3169	no	Low tissue specificity	Low tissue specificity	0.395286		Nucleoplasm		352	FALSE
P62136-Q9H788	P62136-Q15435	Burke_et_al	P62136; Q9H788	P62136; Q15435	P62136	PPP1CA	Q9H788	SH2D4A	Q15435	PPP1R7	huMAP3_06341.1; huMAP3_14504.1; huMAP3_09354.1; huMAP3_09633.1; huMAP3_10148.1; huMAP3_00020.1	mutually_exclusive	0.11	19	165	234	71.51	81.12	11799.1	0.596	0.681	74.5456	76.666	0.026	ENOG502QVV5	KOG0531	no	Low tissue specificity	Low tissue specificity	-0.271824	Cytosol	Nucleoli	0	353	FALSE
Q9UJW0-Q9NZ32	P61163-Q9NZ32	Burke_et_al	Q9UJW0; Q9NZ32	P61163; Q9NZ32	Q9NZ32	ACTR10	P61163	ACTR1A	Q9UJW0	DCTN4	huMAP3_09952.1; huMAP3_12900.1; huMAP3_04946.1	structurally_consistent	0.31	0	0	0			0	0.718	0.589	87.7932	80.1666	0.736	KOG0676	KOG3896	no	Low tissue specificity	Low tissue specificity	0.283068	Microtubules	Nucleoplasm; Centrosome	0	354	FALSE
O00231-Q15008	O00231-O00487	Burke_et_al	O00231; Q15008	O00231; O00487	O00231	PSMD11	Q15008	PSMD6	O00487	PSMD14	huMAP3_05064.1; huMAP3_09656.1; huMAP3_13725.1	structurally_consistent	1.06	0	0	0			0	0.432	0.232	73.7339	84.6293	0.962	KOG0687	KOG1555	no	Tissue enhanced	Low tissue specificity	0.355269		Nucleoplasm		355	FALSE
Q9HCS7-Q99459	Q9HCS7-Q9ULR0	Burke_et_al	Q9HCS7; Q99459	Q9HCS7; Q9ULR0	Q9HCS7	XAB2	Q9ULR0	ISY1	Q99459	CDC5L	huMAP3_09504.1; huMAP3_09187.1; huMAP3_09945.1; huMAP3_15168.1	structurally_consistent	3.17	0	0	0			0	0.283	0.596	75.0094	79.507	0.552	KOG3068	KOG0050	no	Low tissue specificity	Low tissue specificity	0.547317	Nuclear speckles	Nucleoplasm	0	356	FALSE
Q9NVC6-Q9H944	Q9P086-Q9NVC6	Burke_et_al	Q9NVC6; Q9H944	Q9P086; Q9NVC6	Q9NVC6	MED17	Q9P086	MED11	Q9H944	MED20	huMAP3_02730.1	structurally_consistent	1.47	0	0	0			0	0.248	0.559	84.2537	80.2407	0.41	KOG4057	KOG4309	no	Low tissue specificity	Low tissue specificity	0.416773	Nucleoplasm; Nuclear bodies			357	FALSE
P68371-Q9BQE3	Q13509-Q9BQE3	Burke_et_al	P68371; Q9BQE3	Q13509; Q9BQE3	Q9BQE3	TUBA1C	Q13509	TUBB3	P68371	TUBB4B	huMAP3_09233.1; huMAP3_14709.1; huMAP3_10475.1; huMAP3_10665.1	mutually_exclusive	0.06	26	439	440	90.2	90.1	39644	0.671	0.682	86.063	86.8813	0.262	KOG1375	KOG1375	yes	Tissue enriched	Low tissue specificity	0.0223792	Microtubules	Microtubules	1	358	FALSE
Q9Y6Q5-P63010	Q9Y6Q5-O43747	Burke_et_al	Q9Y6Q5; P63010	Q9Y6Q5; O43747	Q9Y6Q5	AP1M2	O43747	AP1G1	P63010	AP2B1	huMAP3_12376.1; huMAP3_10876.1; huMAP3_10762.1; huMAP3_12394.1; huMAP3_12918.1	mutually_exclusive	1.91	22	562	552	79.85	80.67	44875.7	0.721	0.603	82.2285	73.7211	0.532	KOG1062	KOG1061	no	Low tissue specificity	Low tissue specificity	0.0444621	Golgi apparatus; Vesicles	Vesicles	0.5	359	FALSE
Q8WUF5-P62136	P62136-Q8NI77	Burke_et_al	Q8WUF5; P62136	P62136; Q8NI77	P62136	PPP1CA	Q8NI77	KIF18A	Q8WUF5	PPP1R13L	huMAP3_10148.1; huMAP3_06341.1; huMAP3_14504.1	mutually_exclusive	0.12	20	331	399	59.66	71.01	19747.5	0.681	0.502	74.7095	74.0121	0.076	KOG0242	KOG0515	no	Group enriched	Tissue enhanced	-0.102729	Microtubules; Cytokinetic bridge	Cytosol	0	360	FALSE
Q96F07-Q92558	Q9UPY6-Q96F07	Burke_et_al	Q96F07; Q92558	Q9UPY6; Q96F07	Q96F07	CYFIP2	Q92558	WASF1	Q9UPY6	WASF3	huMAP3_09598.1; huMAP3_02474.1; huMAP3_13345.1	mutually_exclusive	0.8	97	371	359	58.12	59.54	21562.5	0.709	0.715	72.8172	75.2085	0.166	KOG1830	KOG1830	yes	Tissue enhanced	Tissue enhanced	0.761244				361	FALSE
P62136-Q13625	P62136-Q96QC0	Burke_et_al	P62136; Q13625	P62136; Q96QC0	P62136	PPP1CA	Q13625	TP53BP2	Q96QC0	PPP1R10	huMAP3_14504.1	mutually_exclusive	0.11	18	295	259	53.66	48.1	12457.9	0.363	0.569	71.704	80.9873	0.032	KOG0515	ENOG502QQ2I	no	Low tissue specificity	Low tissue specificity	-0.271933	Cell Junctions; Cytosol	Nucleoplasm	0	362	FALSE
Q9NP92-Q9P0M9	Q9NP92-Q16540	Burke_et_al	Q9NP92; Q9P0M9	Q9NP92; Q16540	Q9NP92	MRPS30	Q16540	MRPL23	Q9P0M9	MRPL27	huMAP3_09602.1; huMAP3_08458.1; huMAP3_11966.1; huMAP3_06550.1; huMAP3_08556.1; huMAP3_09483.1; huMAP3_06589.1; huMAP3_03763.1; huMAP3_09113.1; huMAP3_10701.1; huMAP3_07939.1; huMAP3_10538.1; huMAP3_06439.1	structurally_consistent	0.16	0	0	0			0	0.273	0.407	74.977	89.8935	0.648	KOG4089	KOG4600	no	Low tissue specificity	Low tissue specificity	0.341598	Nucleoli fibrillar center; Mitochondria			363	FALSE
Q9H269-Q96AX1	P49754-Q9H269	Burke_et_al	Q9H269; Q96AX1	P49754; Q9H269	Q9H269	VPS16	Q96AX1	VPS33A	P49754	VPS41	huMAP3_08749.1; huMAP3_12945.1; huMAP3_02792.1; huMAP3_12433.1; huMAP3_13822.1	mutually_exclusive	2.79	11	265	254	89.37	90.59	23683	0.719	0.49	89.651	85.5015	0.46	KOG1302	KOG2066	no	Low tissue specificity	Low tissue specificity	-0.0687353	Nucleoplasm			364	FALSE
Q9NYK5-Q9NRX2	Q9NP92-Q9NRX2	Burke_et_al	Q9NYK5; Q9NRX2	Q9NP92; Q9NRX2	Q9NRX2	MRPL17	Q9NP92	MRPS30	Q9NYK5	MRPL39	huMAP3_09602.1; huMAP3_08458.1; huMAP3_11966.1; huMAP3_06550.1; huMAP3_08556.1; huMAP3_09483.1; huMAP3_06589.1; huMAP3_09113.1; huMAP3_10701.1; huMAP3_07939.1; huMAP3_10538.1; huMAP3_06439.1	structurally_consistent	0.4	0	0	0			0	0.444	0.251	90.6304	87.4285	0.988	KOG4461	KOG1637	no	Low tissue specificity	Low tissue specificity	0.59441		Mitochondria		365	FALSE
Q9Y291-P82675	Q9Y3D9-P82675	Burke_et_al	Q9Y291; P82675	Q9Y3D9; P82675	P82675	MRPS5	Q9Y291	MRPS33	Q9Y3D9	MRPS23	huMAP3_11966.1; huMAP3_08556.1; huMAP3_05954.1; huMAP3_09015.1; huMAP3_09602.1; huMAP3_10701.1; huMAP3_10538.1	structurally_consistent	3.23	0	0	0			0	0.344	0.342	83.1738	81.9479	0.958	KOG4104	ENOG502RZIC	no	Low tissue specificity	Low tissue specificity	0.698831		Mitochondria		366	FALSE
P31150-P20338	P31150-P51151	Burke_et_al	P31150; P20338	P31150; P51151	P31150	GDI1	P20338	RAB4A	P51151	RAB9A	huMAP3_08941.1; huMAP3_09217.1; huMAP3_11094.1; huMAP3_11860.1	mutually_exclusive	0.35	12	185	180	85.26	86.32	15773.1	0.414	0.611	75.5352	78.529	0.15	KOG0086	KOG0394	no	Low tissue specificity	Low tissue specificity	-0.114964		Nucleoplasm		367	FALSE
P31150-P51151	P31150-P61020	Burke_et_al	P31150; P51151	P31150; P61020	P31150	GDI1	P51151	RAB9A	P61020	RAB5B	huMAP3_08941.1; huMAP3_11094.1; huMAP3_09217.1	mutually_exclusive	0.11	27	191	189	84.32	82.6	15611.4	0.611	0.585	78.529	77.1893	0.208	KOG0394	KOG0092	no	Low tissue specificity	Low tissue specificity	2.39674e-06	Nucleoplasm	Vesicles	0	368	FALSE
Q9BUE0-Q9NVC6	Q9NVC6-Q6P2C8	Burke_et_al	Q9BUE0; Q9NVC6	Q9NVC6; Q6P2C8	Q9NVC6	MED17	Q9BUE0	MED18	Q6P2C8	MED27	huMAP3_02730.1	structurally_consistent	1.11	0	0	0			0	0.501	0.519	78.9232	82.4083	0.436	KOG3264	ENOG502QS6H	no	Low tissue specificity	Low tissue specificity	-0.0650789	Nucleoplasm	Nucleoplasm; Nucleoli	0.5	369	FALSE
O75534-Q9Y3F4	Q9Y3F4-Q7Z422	Burke_et_al	O75534; Q9Y3F4	Q9Y3F4; Q7Z422	Q9Y3F4	STRAP	Q7Z422	SZRD1	O75534	CSDE1	huMAP3_09986.1; huMAP3_15264.1	mutually_exclusive	0.16	21	156	81	79.06	54.9	4446.9	0.476	0.367	80.0196	81.3319	0.116	ENOG502RZH5	ENOG502QSJ1	no	Low tissue specificity	Tissue enhanced	0.680828	Nucleoplasm; Cytosol	Cytosol	0.5	370	FALSE
Q13636-Q9UL26	Q13636-P26374	Burke_et_al	Q13636; Q9UL26	Q13636; P26374	Q13636	RAB31	P26374	CHML	Q9UL26	RAB22A	huMAP3_11094.1; huMAP3_11860.1	mutually_exclusive	0.16	10	131	158	90.78	89.58	14153.6	0.344	0.376	83.2668	77.5195	0.094	KOG4405	KOG0092	no	Low tissue specificity	Low tissue specificity	-0.17522	Nucleoplasm; Cytosol			371	FALSE
Q9NX70-Q6P2C8	Q6P2C8-Q9H944	Burke_et_al	Q9NX70; Q6P2C8	Q6P2C8; Q9H944	Q6P2C8	MED27	Q9NX70	MED29	Q9H944	MED20	huMAP3_02730.1	structurally_consistent	6.34	0	0	0			0	0.656	0.58	86.5291	95.9003	0.288	ENOG502QRNJ	KOG4309	no	Low tissue specificity	Low tissue specificity	-0.457817	Nucleoplasm			372	FALSE
P62136-Q15435	P62136-Q96QC0	Burke_et_al	P62136; Q15435	P62136; Q96QC0	P62136	PPP1CA	Q15435	PPP1R7	Q96QC0	PPP1R10	huMAP3_14504.1	mutually_exclusive	0.15	19	231	129	81.4	53.75	6933.75	0.681	0.569	76.666	80.9873	0.02	KOG0531	ENOG502QQ2I	no	Low tissue specificity	Low tissue specificity	0.0508813	Nucleoli	Nucleoplasm	0	373	FALSE
P06730-O43432	P06730-Q13541	Burke_et_al	P06730; O43432	P06730; Q13541	P06730	EIF4E	Q13541	EIF4EBP1	O43432	EIF4G3	huMAP3_09957.1; huMAP3_13436.1; huMAP3_10733.1; huMAP3_13122.1; huMAP3_01678.1; huMAP3_01924.1; huMAP3_08691.1; huMAP3_04825.1; huMAP3_12323.1; huMAP3_12383.1	mutually_exclusive	0.29	27	102	78	72.02	66.21	5164.38	0.344	0.611	79.7239	87.7123	0.148	ENOG502S4SY	KOG0401	no	Tissue enhanced	Low tissue specificity	-0.23176	Nucleoplasm; Cytosol	Cytosol	0.5	374	FALSE
O43747-P56377	Q10567-O43747	Burke_et_al	O43747; P56377	Q10567; O43747	O43747	AP1G1	Q10567	AP1B1	P56377	AP1S2	huMAP3_08695.1; huMAP3_12376.1; huMAP3_06769.1; huMAP3_10876.1; huMAP3_10762.1; huMAP3_13055.1; huMAP3_06557.1; huMAP3_12394.1; huMAP3_12918.1	mutually_exclusive	1.75	11	60	30	93.4	28.06	841.8	0.729	0.52	92.3293	70.5647	0.24	KOG1061	KOG0934	no	Low tissue specificity	Tissue enriched	-0.230602	Golgi apparatus	Golgi apparatus; Vesicles	0.5	375	FALSE
P31150-P51153	P31150-P51151	Burke_et_al	P31150; P51153	P31150; P51151	P31150	GDI1	P51151	RAB9A	P51153	RAB13	huMAP3_08941.1; huMAP3_11094.1; huMAP3_09217.1; huMAP3_06994.1	mutually_exclusive	0.24	12	175	180	85.52	87.28	14966	0.401	0.611	78.0133	78.529	0.13	KOG0394	KOG0078	no	Low tissue specificity	Low tissue specificity	0.346901	Nucleoplasm	Plasma membrane; Cytosol	0	376	FALSE
Q9BTC8-Q16576	Q9NP50-Q16576	Burke_et_al	Q9BTC8; Q16576	Q9NP50; Q16576	Q16576	RBBP7	Q9BTC8	MTA3	Q9NP50	SINHCAF	huMAP3_15128.1	mutually_exclusive	0.16	15	59	65	74.12	82.24	4373.08	0.569	0.231	77.4433	78.3301	0.11	KOG3554	ENOG502QSAG	no	Tissue enhanced	Low tissue specificity	0.265432	Nucleoplasm	Nucleoplasm	1	377	FALSE
P68371-Q9BQE3	P68371-P07437	Burke_et_al	P68371; Q9BQE3	P68371; P07437	P68371	TUBB4B	Q9BQE3	TUBA1C	P07437	TUBB	huMAP3_09233.1; huMAP3_14709.1; huMAP3_10475.1; huMAP3_10665.1	structurally_consistent	0.36	0	0	0			0	0.671	0.621	86.063	84.7399	0.974	KOG1376	KOG1375	no	Tissue enhanced	Low tissue specificity	0.28141	Microtubules	Microtubules	1	378	TRUE
P68371-Q9BQE3	Q9BQE3-P07437	Burke_et_al	P68371; Q9BQE3	Q9BQE3; P07437	Q9BQE3	TUBA1C	P07437	TUBB	P68371	TUBB4B	huMAP3_09233.1; huMAP3_14709.1; huMAP3_10475.1; huMAP3_10665.1	mutually_exclusive	0.06	25	445	444	89.5	89.49	39733.6	0.671	0.666	86.063	86.1706	0.93	KOG1375	KOG1375	yes	Low tissue specificity	Low tissue specificity	0.0482352	Microtubules	Microtubules	1	378	TRUE
Q14566-Q9BTE3	P25205-Q14566	Burke_et_al	Q14566; Q9BTE3	P25205; Q14566	Q14566	MCM6	P25205	MCM3	Q9BTE3	MCMBP	huMAP3_12180.1; huMAP3_14758.1; huMAP3_11832.1; huMAP3_08554.1; huMAP3_11119.1; huMAP3_00154.1	mutually_exclusive	1.43	19	554	586	76.11	73.9	43305.4	0.332	0.58	70.4557	70.6334	0.254486	KOG0479	KOG2545	no	Low tissue specificity	Low tissue specificity	0.303827	Nucleoplasm	Nucleoplasm	1	379	FALSE
P25205_Q9BTE3	Q14566_Q9BTE3	Janes_et_al	P25205; Q9BTE3	Q14566; Q9BTE3	Q9BTE3	MCMBP	P25205	MCM3	Q14566	MCM6	huMAP3_11832.1; huMAP3_11119.1; huMAP3_00154.1; huMAP3_14758.1; huMAP3_12180.1; huMAP3_08554.1	mutually_exclusive	0.31	38	628	628	71.81	79.63	45096.7	0.4	0.36	80.8948	80.173	0.974	KOG0479	KOG0480	no	Low tissue specificity	Tissue enhanced	0.925995	Nucleoplasm	Nucleoplasm	1	379	FALSE
P25963-Q04864	P25963-Q01201	Burke_et_al	P25963; Q04864	P25963; Q01201	P25963	NFKBIA	Q01201	RELB	Q04864	REL	huMAP3_14474.1; huMAP3_05441.1	mutually_exclusive	1.07	20	308	315	78.74	75.61	23817.2	0.397	0.298	77.4666	72.18	0.08	ENOG502QV8A	ENOG502QQS6	no	Low tissue specificity	Tissue enhanced	0.724984	Nucleoplasm			380	FALSE
O75449_Q9BVA0	Q9BVA0_Q9H079	Janes_et_al	O75449; Q9BVA0	Q9BVA0; Q9H079	Q9BVA0	KATNB1	O75449	KATNA1	Q9H079	KATNBL1	huMAP3_11693.1; huMAP3_13167.1; huMAP3_04019.1; huMAP3_11361.1; huMAP3_14626.1	structurally_consistent	2.96	0	11	7	80.06	19	133	0.61	0.43	87.2997	80.2964	0.146	KOG0738	ENOG502QT0F	no	Low tissue specificity	Low tissue specificity	0.102491	Centriolar satellite	Midbody; Mitotic spindle	0	381	TRUE
Q9BVA0-O75449	O75449-Q9H079	Burke_et_al	Q9BVA0; O75449	O75449; Q9H079	O75449	KATNA1	Q9BVA0	KATNB1	Q9H079	KATNBL1	huMAP3_11361.1; huMAP3_04019.1; huMAP3_14626.1; huMAP3_11693.1; huMAP3_13167.1	mutually_exclusive	5.47	18	104	96	80.57	64.77	6217.92	0.483	0.497	79.9267	83.0194	0.082	KOG0267	ENOG502QT0F	no	Low tissue specificity	Low tissue specificity	-0.0978319	Plasma membrane; Cytosol	Midbody; Mitotic spindle	0	381	TRUE
P31150-P61006	P31150-P61018	Burke_et_al	P31150; P61006	P31150; P61018	P31150	GDI1	P61006	RAB8A	P61018	RAB4B	huMAP3_01895.1; huMAP3_11094.1; huMAP3_06994.1; huMAP3_08941.1; huMAP3_11860.1; huMAP3_09217.1; huMAP3_06607.1	mutually_exclusive	0.16	12	185	194	83.15	84.65	15382.8	0.423	0.427	72.8213	75.4247	0.129	KOG0078	KOG0086	no	Low tissue specificity	Tissue enhanced	-0.260455	Nucleoplasm			382	FALSE
Q13636-P31150	P31150-P51151	Burke_et_al	Q13636; P31150	P31150; P51151	P31150	GDI1	Q13636	RAB31	P51151	RAB9A	huMAP3_01895.1; huMAP3_11094.1; huMAP3_06994.1; huMAP3_08941.1; huMAP3_11860.1; huMAP3_09217.1	mutually_exclusive	0.3	20	181	183	83.96	86.3	15196.8	0.495	0.611	74.7601	78.529	0.162	KOG0092	KOG0394	no	Low tissue specificity	Low tissue specificity	0.243618		Nucleoplasm		383	FALSE
P62136-Q6NYC8	P62136-Q96QC0	Burke_et_al	P62136; Q6NYC8	P62136; Q96QC0	P62136	PPP1CA	Q6NYC8	PPP1R18	Q96QC0	PPP1R10	huMAP3_14504.1	mutually_exclusive	0.09	16	229	224	44.06	54.36	10089.7	0.462	0.569	71.9602	80.9873	0.022	ENOG502RY8Q	ENOG502QQ2I	no	Low tissue specificity	Low tissue specificity	0.00725183	Plasma membrane	Nucleoplasm	0	384	FALSE
P31150-P20338	Q13636-P31150	Burke_et_al	P31150; P20338	Q13636; P31150	P31150	GDI1	P20338	RAB4A	Q13636	RAB31	huMAP3_11094.1; huMAP3_08941.1; huMAP3_11860.1; huMAP3_09217.1; huMAP3_06607.1	mutually_exclusive	0.17	10	189	178	85.21	85.49	16104.7	0.414	0.495	75.5352	74.7601	0.024	KOG0086	KOG0092	no	Low tissue specificity	Low tissue specificity	-0.0906228				385	FALSE
Q9GZV5-Q15561	P46937-Q15561	Burke_et_al	Q9GZV5; Q15561	P46937; Q15561	Q15561	TEAD4	P46937	YAP1	Q9GZV5	WWTR1	huMAP3_14575.1; huMAP3_05786.1; huMAP3_10235.1; huMAP3_13677.1	mutually_exclusive	3.95	37	177	197	66.71	67.53	11807.7	0.616	0.539	84.4941	81.5777	0.114	KOG0940	KOG0940	yes	Low tissue specificity	Low tissue specificity	0.659654	Nucleoplasm	Nucleoplasm; Nuclear bodies	0.5	386	FALSE
Q12905-Q96SI9	Q12905-Q12906	Burke_et_al	Q12905; Q96SI9	Q12905; Q12906	Q12905	ILF2	Q12906	ILF3	Q96SI9	STRBP	huMAP3_10538.1; huMAP3_10625.1; huMAP3_11966.1	mutually_exclusive	0.17	42	472	517	75.63	75.51	39038.7	0.617	0.614	81.361	77.564	0.944	KOG3792	KOG3792	yes	Low tissue specificity	Low tissue specificity	0.2913	Nucleoplasm; Nucleoli; Mitochondria			387	FALSE
P06730-Q9NRA8	P06730-Q9UNK9	Burke_et_al	P06730; Q9NRA8	P06730; Q9UNK9	P06730	EIF4E	Q9NRA8	EIF4ENIF1	Q9UNK9	ANGEL1	huMAP3_13436.1; huMAP3_12323.1; huMAP3_12383.1; huMAP3_13122.1	mutually_exclusive	0.24	26	118	167	62.81	72.77	7411.58	0.599	0.593	91.8393	83.656	0.15	ENOG502QRQE	KOG2338	no	Low tissue specificity	Low tissue specificity	0.375316	Vesicles	Nucleoplasm	0	388	FALSE
Q9Y2H1-Q9H8S9	Q9H8S9-Q7L9L4	Burke_et_al	Q9Y2H1; Q9H8S9	Q9H8S9; Q7L9L4	Q9H8S9	MOB1A	Q7L9L4	MOB1B	Q9Y2H1	STK38L	huMAP3_11381.1; huMAP3_02959.1	mutually_exclusive	0.22	15	226	186	69.31	79.92	15664.1	0.488	0.338	78.8416	74.9774	0.28	KOG0440	KOG0605	no	Low tissue specificity	Low tissue specificity	0.110006	Nucleoplasm; Nucleoli	Cytosol	0	389	FALSE
Q13573-O43660	O43660-Q9UMS4	Burke_et_al	Q13573; O43660	O43660; Q9UMS4	O43660	PLRG1	Q13573	SNW1	Q9UMS4	PRPF19	huMAP3_09187.1; huMAP3_09945.1; huMAP3_15168.1	structurally_consistent	1.33	0	1	2	44.79	90.89	44.79	0.52	0.357	81.2164	89.4629	0.546	KOG2441	KOG0289	no	Low tissue specificity	Low tissue specificity	0.0163621	Nucleoplasm	Nuclear speckles	0	390	FALSE
P62136-Q12972	Q99622-P62136	Burke_et_al	P62136; Q12972	Q99622; P62136	P62136	PPP1CA	Q12972	PPP1R8	Q99622	C12orf57	huMAP3_14504.1; huMAP3_09354.1; huMAP3_09633.1; huMAP3_10148.1; huMAP3_08717.1; huMAP3_06304.1; huMAP3_08482.1	mutually_exclusive	0.15	10	32	53	42.2	82.34	1350.4	0.676	0.329	80.0583	78.8771	0.078	KOG1880	ENOG502S2W0	no	Low tissue specificity	Low tissue specificity	-0.0373871	Nuclear speckles	Nuclear speckles	1	391	FALSE
P62136-O60927	P62136-Q8NI77	Burke_et_al	P62136; O60927	P62136; Q8NI77	P62136	PPP1CA	Q8NI77	KIF18A	O60927	PPP1R11	huMAP3_06341.1; huMAP3_14504.1; huMAP3_09354.1; huMAP3_09633.1; huMAP3_10148.1; huMAP3_08717.1; huMAP3_08482.1	mutually_exclusive	0.14	12	46	44	46.37	54.95	2133.02	0.388	0.502	75.4185	74.0121	0.106	KOG0242	KOG4102	no	Group enriched	Low tissue specificity	-0.269605	Microtubules; Cytokinetic bridge	Vesicles	0	392	FALSE
Q92665-P82673	P82673-P82933	Burke_et_al	Q92665; P82673	P82673; P82933	P82673	MRPS35	Q92665	MRPS31	P82933	MRPS9	huMAP3_11966.1; huMAP3_08556.1; huMAP3_05954.1; huMAP3_09015.1; huMAP3_07654.1; huMAP3_09602.1; huMAP3_05807.1; huMAP3_10701.1; huMAP3_10538.1	structurally_consistent	1.55	0	13	17	31.45	35.01	408.85	0.383	0.555	74.5715	86.1896	0.956	ENOG502QSX9	KOG1697	no	Low tissue specificity	Low tissue specificity	0.658167	Mitochondria	Mitochondria	1	393	FALSE
Q9NVC6-Q9H944	Q9NVC6-Q6P2C8	Burke_et_al	Q9NVC6; Q9H944	Q9NVC6; Q6P2C8	Q9NVC6	MED17	Q9H944	MED20	Q6P2C8	MED27	huMAP3_02730.1	structurally_consistent	1.06	0	1	1	93.42	91.48	91.48	0.248	0.519	84.2537	82.4083	0.268	KOG4309	ENOG502QS6H	no	Low tissue specificity	Low tissue specificity	0.140006		Nucleoplasm; Nucleoli		394	FALSE
P62136-Q9H788	P62136-Q96QC0	Burke_et_al	P62136; Q9H788	P62136; Q96QC0	P62136	PPP1CA	Q9H788	SH2D4A	Q96QC0	PPP1R10	huMAP3_14504.1	mutually_exclusive	0.15	18	191	154	68.43	60.86	9372.44	0.596	0.569	74.5456	80.9873	0.036	ENOG502QVV5	ENOG502QQ2I	no	Low tissue specificity	Low tissue specificity	0.380502	Cytosol	Nucleoplasm	0	395	FALSE
Q9Y294-P54198	Q9Y294-Q9NPG3	Burke_et_al	Q9Y294; P54198	Q9Y294; Q9NPG3	Q9Y294	ASF1A	Q9NPG3	UBN1	P54198	HIRA	huMAP3_08143.1; huMAP3_00115.1; huMAP3_10747.1; huMAP3_12711.1; huMAP3_12963.1; huMAP3_09859.1; huMAP3_11834.1; huMAP3_00724.1; huMAP3_09289.1; huMAP3_05517.1	mutually_exclusive	0.36	14	346	248	79.14	65.49	16241.5	0.454	0.345	77.3664	85.4005	0.404	KOG4786	KOG0973	no	Low tissue specificity	Tissue enhanced	0.120772	Nucleoplasm	Nucleoplasm	1	396	FALSE
Q9NUP9-Q5T2T1	Q9NUP9-Q8N3R9	Burke_et_al	Q9NUP9; Q5T2T1	Q9NUP9; Q8N3R9	Q9NUP9	LIN7C	Q5T2T1	MPP7	Q8N3R9	PALS1	huMAP3_14575.1; huMAP3_11195.1; huMAP3_08481.1; huMAP3_09519.1	mutually_exclusive	3.38	13	79	140	67.83	79.27	5358.57	0.652	0.374	81.8733	82.9166	0.096	KOG0609	KOG0609	yes	Low tissue specificity	Low tissue specificity	0.0607914	Cell Junctions	Nucleoplasm	0	397	FALSE
Q15436-P53992	Q15436-O94855	Burke_et_al	Q15436; P53992	Q15436; O94855	Q15436	SEC23A	P53992	SEC24C	O94855	SEC24D	huMAP3_07775.1; huMAP3_11128.1; huMAP3_13535.1; huMAP3_09282.1; huMAP3_00707.1; huMAP3_06453.1; huMAP3_12394.1; huMAP3_11237.1	mutually_exclusive	0.25	18	881	872	82.25	83.41	72462.2	0.629	0.565	74.2354	76.2094	0.136	KOG1984	KOG1984	yes	Low tissue specificity	Low tissue specificity	0.195032	Vesicles	Vesicles	1	398	FALSE
Q9NRL3-O43815	Q9NRL3-Q13033	Burke_et_al	Q9NRL3; O43815	Q9NRL3; Q13033	Q9NRL3	STRN4	Q13033	STRN3	O43815	STRN	huMAP3_13510.1; huMAP3_07644.1; huMAP3_09709.1; huMAP3_10333.1	mutually_exclusive	9.11	31	514	498	74.65	76.2	38370.1	0.453	0.555	70.5096	76.1719	0.136	KOG0642	KOG0642	yes	Low tissue specificity	Low tissue specificity	0.149765	Cytosol	Cytosol	1	399	FALSE
P62136-Q8NI77	P62136-Q6NYC8	Burke_et_al	P62136; Q8NI77	P62136; Q6NYC8	P62136	PPP1CA	Q6NYC8	PPP1R18	Q8NI77	KIF18A	huMAP3_09354.1; huMAP3_10148.1; huMAP3_09633.1; huMAP3_14504.1	mutually_exclusive	0.11	20	299	198	71.35	46.5	9207	0.502	0.462	74.0121	71.9602	0.04	ENOG502RY8Q	KOG0242	no	Low tissue specificity	Group enriched	0.326376	Plasma membrane	Microtubules; Cytokinetic bridge	0	400	FALSE
P31150-P61018	P31150-P51149	Burke_et_al	P31150; P61018	P31150; P51149	P31150	GDI1	P51149	RAB7A	P61018	RAB4B	huMAP3_08941.1; huMAP3_11094.1; huMAP3_09217.1; huMAP3_06994.1	mutually_exclusive	0.25	15	188	184	85	82.86	15246.2	0.427	0.547	75.4247	73.5884	0.236	KOG0394	KOG0086	no	Low tissue specificity	Tissue enhanced	0.29206	Lysosomes			401	FALSE
Q9NPG3-Q9NVP2	Q8IWY9-Q9NVP2	Burke_et_al	Q9NPG3; Q9NVP2	Q8IWY9; Q9NVP2	Q9NVP2	ASF1B	Q8IWY9	CDAN1	Q9NPG3	UBN1	huMAP3_08143.1; huMAP3_00115.1; huMAP3_10747.1; huMAP3_12711.1; huMAP3_12963.1; huMAP3_09859.1; huMAP3_11834.1; huMAP3_00724.1; huMAP3_09289.1; huMAP3_06020.1	mutually_exclusive	0.36	14	258	403	58.82	73.74	15175.6	0.328	0.388	88.2081	72.6993	0.04	ENOG502QPWR	KOG4786	no	Low tissue specificity	Low tissue specificity	0.404242	Cytosol	Nucleoplasm	0	402	FALSE
P62136-Q9H788	P62136-Q9UQ13	Burke_et_al	P62136; Q9H788	P62136; Q9UQ13	P62136	PPP1CA	Q9H788	SH2D4A	Q9UQ13	SHOC2	huMAP3_06341.1; huMAP3_14504.1; huMAP3_09354.1; huMAP3_09633.1; huMAP3_10148.1; huMAP3_08717.1; huMAP3_00020.1; huMAP3_08482.1	mutually_exclusive	0.15	16	132	217	63.99	89.09	8446.68	0.596	0.672	74.5456	80.6388	0.026	ENOG502QVV5	KOG0619	no	Low tissue specificity	Low tissue specificity	-0.0777512	Cytosol	Nucleoplasm; Cytosol	0.5	403	FALSE
Q8NI27-Q96J01	Q8NI27-Q6I9Y2	Burke_et_al	Q8NI27; Q96J01	Q8NI27; Q6I9Y2	Q8NI27	THOC2	Q6I9Y2	THOC7	Q96J01	THOC3	huMAP3_09101.1; huMAP3_09225.1; huMAP3_11966.1; huMAP3_13659.1; huMAP3_13461.1; huMAP3_10789.1; huMAP3_04932.1; huMAP3_04872.1; huMAP3_09943.1; huMAP3_10299.1; huMAP3_02019.1; huMAP3_08159.1; huMAP3_12548.1	structurally_consistent	2.12	0	0	0			0	0.577	0.307	81.3119	74.5661	0.1	KOG3215	KOG1407	no	Low tissue specificity	Low tissue specificity	0.0362764	Nuclear speckles; Cytosol	Nucleoplasm	0	404	FALSE
P31150-P51153	Q6IQ22-P31150	Burke_et_al	P31150; P51153	Q6IQ22; P31150	P31150	GDI1	P51153	RAB13	Q6IQ22	RAB12	huMAP3_11094.1; huMAP3_06994.1; huMAP3_08941.1; huMAP3_07302.1; huMAP3_06607.1; huMAP3_09217.1	mutually_exclusive	0.23	12	174	184	85.96	83.21	15310.6	0.401	0.526	78.0133	74.3378	0.088	KOG0078	KOG0078; KOG0395	yes	Low tissue specificity	Tissue enhanced	-0.225955	Plasma membrane; Cytosol	Vesicles	0	405	FALSE
P24928-P52434	P24928-P61218	Burke_et_al	P24928; P52434	P24928; P61218	P24928	POLR2A	P61218	POLR2F	P52434	POLR2H	huMAP3_08487.1; huMAP3_14318.1; huMAP3_11092.1; huMAP3_06426.1	structurally_consistent	1.05	0	0	0			0	0.621	0.602	84.9119	73.9674	0.776	KOG3405	KOG3400	no	Low tissue specificity	Low tissue specificity	0.0733786	Nucleoplasm; Nucleoli fibrillar center	Nucleoplasm	0.5	406	FALSE
P61026-P31150	P31150-P20338	Burke_et_al	P61026; P31150	P31150; P20338	P31150	GDI1	P61026	RAB10	P20338	RAB4A	huMAP3_11094.1; huMAP3_08941.1; huMAP3_11860.1; huMAP3_09217.1; huMAP3_06607.1	mutually_exclusive	0.18	14	178	185	84.72	84.69	15667.6	0.582	0.414	75.4651	75.5352	0.266	KOG0078	KOG0086	no	Low tissue specificity	Low tissue specificity	0.335568				407	FALSE
O43491-O95865	Q9H4G0-O95865	Burke_et_al	O43491; O95865	Q9H4G0; O95865	O95865	DDAH2	O43491	EPB41L2	Q9H4G0	EPB41L1	huMAP3_11077.1; huMAP3_09803.1	mutually_exclusive	0.05	21	528	518	73.97	72.84	37731.1	0.579	0.617	80.8957	82.6401	0.076	KOG3527	KOG3527	yes	Tissue enhanced	Low tissue specificity	0.213415	Plasma membrane	Plasma membrane	1	408	FALSE
Q9P086-Q9NVC6	Q9NVC6-Q6P2C8	Burke_et_al	Q9P086; Q9NVC6	Q9NVC6; Q6P2C8	Q9NVC6	MED17	Q9P086	MED11	Q6P2C8	MED27	huMAP3_02730.1	structurally_consistent	2.13	0	0	0			0	0.559	0.519	80.2407	82.4083	0.226	KOG4057	ENOG502QS6H	no	Low tissue specificity	Low tissue specificity	-0.0310802	Nucleoplasm; Nuclear bodies	Nucleoplasm; Nucleoli	0.333333	409	FALSE
Q9Y6Q5-P63010	Q9Y6Q5-Q10567	Burke_et_al	Q9Y6Q5; P63010	Q9Y6Q5; Q10567	Q9Y6Q5	AP1M2	Q10567	AP1B1	P63010	AP2B1	huMAP3_12376.1; huMAP3_10876.1; huMAP3_10762.1; huMAP3_12394.1; huMAP3_12918.1	mutually_exclusive	0.12	56	855	853	80.31	80.09	68316.8	0.721	0.716	82.2285	81.5032	0.718	KOG1061	KOG1061	yes	Low tissue specificity	Low tissue specificity	-0.00497556	Golgi apparatus	Vesicles	0	410	FALSE
P31150-P61006	Q6IQ22-P31150	Burke_et_al	P31150; P61006	Q6IQ22; P31150	P31150	GDI1	P61006	RAB8A	Q6IQ22	RAB12	huMAP3_01895.1; huMAP3_11094.1; huMAP3_06994.1; huMAP3_08941.1; huMAP3_07302.1; huMAP3_11860.1; huMAP3_06607.1; huMAP3_09217.1	mutually_exclusive	0.26	17	201	207	79.67	78.37	16222.6	0.423	0.526	72.8213	74.3378	0.288	KOG0078	KOG0078; KOG0395	yes	Low tissue specificity	Tissue enhanced	-0.433487	Nucleoplasm	Vesicles	0	411	FALSE
Q99436-P28062	Q9Y244-Q99436	Burke_et_al	Q99436; P28062	Q9Y244; Q99436	Q99436	PSMB7	P28062	PSMB8	Q9Y244	POMP	huMAP3_00356.1; huMAP3_09656.1	structurally_consistent	0.6	0	0	0			0	0.527	0.337	92.3296	71.634	0.064	KOG0175	KOG3061	no	Low tissue specificity	Low tissue specificity	-0.081981	Vesicles	Nuclear speckles	0	412	FALSE
P61966-O43747	Q9Y6Q5-O43747	Burke_et_al	P61966; O43747	Q9Y6Q5; O43747	O43747	AP1G1	Q9Y6Q5	AP1M2	P61966	AP1S1	huMAP3_08695.1; huMAP3_12376.1; huMAP3_04311.1; huMAP3_06769.1; huMAP3_10876.1; huMAP3_10762.1; huMAP3_13055.1; huMAP3_06557.1; huMAP3_12394.1; huMAP3_12918.1	mutually_exclusive	2.58	21	130	132	90.64	80.45	10619.4	0.728	0.603	91.1407	73.7211	0.072	KOG0937	KOG0934	no	Low tissue specificity	Tissue enhanced	-0.0704047	Vesicles	Golgi apparatus; Vesicles	0.5	413	FALSE
P46527-P30281	P30281-P49918	Burke_et_al	P46527; P30281	P30281; P49918	P30281	CCND3	P49918	CDKN1C	P46527	CDKN1B	huMAP3_14722.1; huMAP3_10449.1	mutually_exclusive	0.11	25	105	129	72.45	66.95	8636.55	0.612	0.575	88.8306	80.3346	0.158	KOG4743	KOG4743	yes	Tissue enhanced	Low tissue specificity	0.21433	Nucleoplasm; Nuclear bodies	Nucleoplasm	0.5	414	FALSE
P31150-P61018	P31150-P61020	Burke_et_al	P31150; P61018	P31150; P61020	P31150	GDI1	P61020	RAB5B	P61018	RAB4B	huMAP3_08941.1; huMAP3_11094.1; huMAP3_09217.1	mutually_exclusive	0.32	15	188	179	85.68	85.95	16107.8	0.427	0.585	75.4247	77.1893	0.19	KOG0092	KOG0086	no	Low tissue specificity	Tissue enhanced	-0.0292316	Vesicles			415	FALSE
P31150-P61018	P31150-Q15286	Burke_et_al	P31150; P61018	P31150; Q15286	P31150	GDI1	Q15286	RAB35	P61018	RAB4B	huMAP3_08941.1; huMAP3_11094.1; huMAP3_09217.1	mutually_exclusive	0.1	12	192	178	85.15	85.45	16348.8	0.427	0.387	75.4247	74.552	0.234	KOG0079	KOG0086	no	Low tissue specificity	Tissue enhanced	-0.145559				416	FALSE
P38936-P30281	P30281-P49918	Burke_et_al	P38936; P30281	P30281; P49918	P30281	CCND3	P49918	CDKN1C	P38936	CDKN1A	huMAP3_14722.1; huMAP3_10449.1	mutually_exclusive	0.13	25	101	112	68.94	71.79	6962.94	0.609	0.575	90.092	80.3346	0.176	KOG4743	KOG4743	yes	Tissue enhanced	Low tissue specificity	0.297927	Nucleoplasm; Nuclear bodies	Nucleoplasm; Nuclear bodies	1	417	FALSE
P31150-P20338	Q6IQ22-P31150	Burke_et_al	P31150; P20338	Q6IQ22; P31150	P31150	GDI1	P20338	RAB4A	Q6IQ22	RAB12	huMAP3_11094.1; huMAP3_08941.1; huMAP3_11860.1; huMAP3_09217.1; huMAP3_06607.1	mutually_exclusive	0.17	11	200	191	82.67	81.29	15526.4	0.414	0.526	75.5352	74.3378	0.13	KOG0086	KOG0078; KOG0395	no	Low tissue specificity	Tissue enhanced	0.494054		Vesicles		418	FALSE
P61026-P31150	P31150-P61020	Burke_et_al	P61026; P31150	P31150; P61020	P31150	GDI1	P61026	RAB10	P61020	RAB5B	huMAP3_08941.1; huMAP3_11094.1; huMAP3_09217.1	mutually_exclusive	0.24	24	193	194	81.17	82.86	15665.8	0.582	0.585	75.4651	77.1893	0.576	KOG0078	KOG0092	no	Low tissue specificity	Low tissue specificity	0.56166		Vesicles		419	FALSE
Q9NVC6-Q9H944	O60244-Q9NVC6	Burke_et_al	Q9NVC6; Q9H944	O60244; Q9NVC6	Q9NVC6	MED17	O60244	MED14	Q9H944	MED20	huMAP3_02730.1	structurally_consistent	2.06	0	16	8	81.55	29.89	239.12	0.248	0.661	84.2537	73.1855	0.508	KOG1875	KOG4309	no	Low tissue specificity	Low tissue specificity	0.459422	Nucleoplasm			420	FALSE
O75864-P62136	P62136-Q9UQ13	Burke_et_al	O75864; P62136	P62136; Q9UQ13	P62136	PPP1CA	Q9UQ13	SHOC2	O75864	PPP1R37	huMAP3_05534.1; huMAP3_14504.1; huMAP3_09354.1; huMAP3_04660.1; huMAP3_09633.1; huMAP3_10148.1; huMAP3_08717.1; huMAP3_00020.1; huMAP3_08482.1	mutually_exclusive	0.15	13	188	240	68.26	86.13	12832.9	0.266	0.672	71.2981	80.6388	0.096	KOG0619	KOG1908	no	Low tissue specificity	Low tissue specificity	-0.348837	Nucleoplasm; Cytosol	Cytosol	0.5	421	FALSE
O75864-P62136	Q6PJW8-P62136	Burke_et_al	O75864; P62136	Q6PJW8; P62136	P62136	PPP1CA	O75864	PPP1R37	Q6PJW8	CNST	huMAP3_14504.1; huMAP3_09354.1; huMAP3_09633.1; huMAP3_10148.1; huMAP3_08717.1; huMAP3_08482.1	mutually_exclusive	0.1	13	242	165	71.78	47.55	7845.75	0.266	0.478	71.2981	74.2121	0.066	KOG1908	ENOG502QSMS	no	Low tissue specificity	Low tissue specificity	-0.0791896	Cytosol	Vesicles	0	422	FALSE
Q8WUF5-P62136	P62136-Q15435	Burke_et_al	Q8WUF5; P62136	P62136; Q15435	P62136	PPP1CA	Q15435	PPP1R7	Q8WUF5	PPP1R13L	huMAP3_10148.1; huMAP3_06341.1; huMAP3_14504.1	mutually_exclusive	0.13	21	182	194	60.05	75.03	10929.1	0.681	0.681	74.7095	76.666	0.018	KOG0531	KOG0515	no	Low tissue specificity	Tissue enhanced	0.0108329	Nucleoli	Cytosol	0	423	FALSE
P31150-P51153	P31150-P61006	Burke_et_al	P31150; P51153	P31150; P61006	P31150	GDI1	P61006	RAB8A	P51153	RAB13	huMAP3_11094.1; huMAP3_06994.1; huMAP3_08941.1; huMAP3_07302.1; huMAP3_09217.1; huMAP3_06607.1	mutually_exclusive	0.36	11	178	185	85.23	83.3	15410.5	0.401	0.423	78.0133	72.8213	0.236	KOG0078	KOG0078	yes	Low tissue specificity	Low tissue specificity	0.155558	Nucleoplasm	Plasma membrane; Cytosol	0	424	FALSE
O00743-O75170	Q9UPN7-O00743	Burke_et_al	O00743; O75170	Q9UPN7; O00743	O00743	PPP6C	Q9UPN7	PPP6R1	O75170	PPP6R2	huMAP3_12079.1; huMAP3_01958.1; huMAP3_14031.1	mutually_exclusive	0.06	36	664	648	73.53	74.02	48823.9	0.683	0.678	82.9233	83.3161	0.042	KOG2073	KOG2073	yes	Low tissue specificity	Low tissue specificity	0.276944	Cytosol	Cytosol	1	425	FALSE
Q9UPN7-O00743	Q5H9R7-O00743	Burke_et_al	Q9UPN7; O00743	Q5H9R7; O00743	O00743	PPP6C	Q5H9R7	PPP6R3	Q9UPN7	PPP6R1	huMAP3_12079.1; huMAP3_01958.1; huMAP3_14031.1	mutually_exclusive	0.07	37	643	652	74.28	73.85	48150.2	0.678	0.699	83.3161	80.2662	0.09	KOG2073	KOG2073	yes	Low tissue specificity	Low tissue specificity	0.280669	Nucleoplasm; Plasma membrane; Cytosol	Cytosol	0.333333	426	FALSE
P19388-P62487	P61218-P62487	Burke_et_al	P19388; P62487	P61218; P62487	P62487	POLR2G	P61218	POLR2F	P19388	POLR2E	huMAP3_14318.1; huMAP3_11092.1	structurally_consistent	0.22	0	1	1	89.96	42.21	42.21	0.497	0.346	88.9449	94.6399	0.864	KOG3405	KOG3218	no	Low tissue specificity	Low tissue specificity	0.446695	Nucleoplasm; Nucleoli fibrillar center	Nucleoplasm	0.5	427	FALSE
P22694-P31323	P22694-P24588	Burke_et_al	P22694; P31323	P22694; P24588	P22694	PRKACB	P24588	AKAP5	P31323	PRKAR2B	huMAP3_07046.1; huMAP3_14681.1; huMAP3_11135.1; huMAP3_13352.1	mutually_exclusive	0.23	21	164	104	76.71	47.48	4937.92	0.681	0.458	79.453	74.0071	0.134	ENOG502S1NI	KOG1113	no	Tissue enriched	Tissue enhanced	0.116631	Nucleoplasm	Mitochondria	0	428	FALSE
P31150-P61018	Q6IQ22-P31150	Burke_et_al	P31150; P61018	Q6IQ22; P31150	P31150	GDI1	P61018	RAB4B	Q6IQ22	RAB12	huMAP3_01895.1; huMAP3_11094.1; huMAP3_06994.1; huMAP3_08941.1; huMAP3_11860.1; huMAP3_09217.1; huMAP3_06607.1	mutually_exclusive	0.17	14	197	186	84.16	82.45	15335.7	0.427	0.526	75.4247	74.3378	0.022	KOG0086	KOG0078; KOG0395	no	Tissue enhanced	Tissue enhanced	-0.120228		Vesicles		429	FALSE
P22694-P31323	P22694-P31321	Burke_et_al	P22694; P31323	P22694; P31321	P22694	PRKACB	P31321	PRKAR1B	P31323	PRKAR2B	huMAP3_07046.1; huMAP3_14681.1; huMAP3_11135.1; huMAP3_13352.1	mutually_exclusive	0.07	38	332	329	79.46	84.58	26380.7	0.681	0.684	79.453	80.6458	0.118	KOG1113	KOG1113	yes	Tissue enriched	Tissue enhanced	0.130307		Mitochondria		430	FALSE
Q16795-O75489	O95182-O75489	Burke_et_al	Q16795; O75489	O95182; O75489	O75489	NDUFS3	O95182	NDUFA7	Q16795	NDUFA9	huMAP3_09567.1; huMAP3_14018.1; huMAP3_06397.1; huMAP3_14878.1; huMAP3_14184.1; huMAP3_09982.1	structurally_consistent	0.85	0	1	2	42.85	39.14	78.28	0.266	0.319	79.7208	77.0136	0.976	KOG4630	KOG2865	no	Low tissue specificity	Low tissue specificity	0.903141	Mitochondria	Mitochondria	1	431	FALSE
Q9BUI4-Q9BT43	O15318-Q9BUI4	Burke_et_al	Q9BUI4; Q9BT43	O15318; Q9BUI4	Q9BUI4	POLR3C	Q9BT43	POLR3GL	O15318	POLR3G	huMAP3_06426.1; huMAP3_00807.1; huMAP3_11092.1; huMAP3_09057.1; huMAP3_08487.1; huMAP3_14318.1	mutually_exclusive	0.08	52	115	113	71.55	68.72	7765.36	0.713	0.698	87.273	88.1323	0.086	ENOG502QUPX	ENOG502RY1A	no	Low tissue specificity	Low tissue specificity	-0.0740852		Nucleoplasm		432	FALSE
P18754-P63279	P61956-P63279	Burke_et_al	P18754; P63279	P61956; P63279	P63279	UBE2I	P18754	RCC1	P61956	SUMO2	huMAP3_07331.1; huMAP3_10000.1; huMAP3_12581.1; huMAP3_06494.1; huMAP3_08641.1	structurally_consistent	0.13	0	0	0			0	0.376	0.57	90.7023	95.2858	0.161	KOG1426	KOG1769	no	Low tissue specificity	Low tissue specificity	0.23065	Nucleoplasm	Nucleoplasm; Nuclear bodies	0.5	433	FALSE
Q8WUF5-P62136	Q9GZN8-P62136	Burke_et_al	Q8WUF5; P62136	Q9GZN8; P62136	P62136	PPP1CA	Q8WUF5	PPP1R13L	Q9GZN8	C20orf27	huMAP3_14504.1	mutually_exclusive	0.13	24	153	141	65.2	73.05	9975.6	0.681	0.61	74.7095	79.3172	0.016	KOG0515	ENOG502RXJD	no	Tissue enhanced	Tissue enhanced	-0.112377	Cytosol	Nucleoplasm; Cytosol	0.5	434	FALSE
Q6PJW8-P62136	P62136-Q13625	Burke_et_al	Q6PJW8; P62136	P62136; Q13625	P62136	PPP1CA	Q13625	TP53BP2	Q6PJW8	CNST	huMAP3_14504.1; huMAP3_09354.1; huMAP3_09633.1; huMAP3_10148.1; huMAP3_06304.1	mutually_exclusive	0.11	20	250	322	47.79	64.4	11947.5	0.478	0.363	74.2121	71.704	0.134	KOG0515	ENOG502QSMS	no	Low tissue specificity	Low tissue specificity	0.137953	Cell Junctions; Cytosol	Vesicles	0	435	FALSE
P33991-Q14566	Q14566-Q9BTE3	Burke_et_al	P33991; Q14566	Q14566; Q9BTE3	Q14566	MCM6	P33991	MCM4	Q9BTE3	MCMBP	huMAP3_12180.1; huMAP3_14758.1; huMAP3_11832.1; huMAP3_08554.1; huMAP3_06061.1; huMAP3_11119.1; huMAP3_07113.1; huMAP3_00154.1; huMAP3_05529.1; huMAP3_09860.1	mutually_exclusive	1.35	22	583	557	74.13	75.08	43217.8	0.649	0.332	71.4367	70.4557	0.436	KOG0478	KOG2545	no	Tissue enhanced	Low tissue specificity	0.130315	Nucleoplasm	Nucleoplasm	1	436	FALSE
P62136-Q8NI77	Q9GZN8-P62136	Burke_et_al	P62136; Q8NI77	Q9GZN8; P62136	P62136	PPP1CA	Q8NI77	KIF18A	Q9GZN8	C20orf27	huMAP3_14504.1	mutually_exclusive	0.14	22	151	140	72.59	73.67	10961.1	0.502	0.61	74.0121	79.3172	0.082	KOG0242	ENOG502RXJD	no	Group enriched	Tissue enhanced	-0.047182	Microtubules; Cytokinetic bridge	Nucleoplasm; Cytosol	0	437	FALSE
P62136-Q8NI77	Q99622-P62136	Burke_et_al	P62136; Q8NI77	Q99622; P62136	P62136	PPP1CA	Q8NI77	KIF18A	Q99622	C12orf57	huMAP3_14504.1; huMAP3_09354.1; huMAP3_09633.1; huMAP3_10148.1; huMAP3_08717.1; huMAP3_08482.1	mutually_exclusive	0.15	10	94	85	72.95	81.7	6857.3	0.502	0.329	74.0121	78.8771	0.04	KOG0242	ENOG502S2W0	no	Group enriched	Low tissue specificity	-0.270552	Microtubules; Cytokinetic bridge	Nuclear speckles	0	438	FALSE
Q8WUF5-P62136	P62136-Q6NYC8	Burke_et_al	Q8WUF5; P62136	P62136; Q6NYC8	P62136	PPP1CA	Q6NYC8	PPP1R18	Q8WUF5	PPP1R13L	huMAP3_10148.1; huMAP3_14504.1	mutually_exclusive	0.11	18	262	218	56.72	47.88	10437.8	0.681	0.462	74.7095	71.9602	0.048	ENOG502RY8Q	KOG0515	no	Low tissue specificity	Tissue enhanced	-0.030645	Plasma membrane	Cytosol	0	439	FALSE
Q9Y2Y1-O14802	O14802-Q9Y535	Burke_et_al	Q9Y2Y1; O14802	O14802; Q9Y535	O14802	POLR3A	Q9Y535	POLR3H	Q9Y2Y1	POLR3K	huMAP3_06426.1; huMAP3_00807.1; huMAP3_11092.1; huMAP3_09057.1; huMAP3_08487.1; huMAP3_14318.1	structurally_consistent	0.73	0	0	0			0	0.57	0.394	70.8953	71.7418	0.152	KOG3297	KOG2906	no	Low tissue specificity	Low tissue specificity	0.268447	Nucleoplasm	Nucleoplasm	1	440	FALSE
P31150-P51151	Q6IQ22-P31150	Burke_et_al	P31150; P51151	Q6IQ22; P31150	P31150	GDI1	P51151	RAB9A	Q6IQ22	RAB12	huMAP3_01895.1; huMAP3_11094.1; huMAP3_06994.1; huMAP3_08941.1; huMAP3_11860.1; huMAP3_09217.1	mutually_exclusive	0.25	26	194	189	84.9	81.38	15380.8	0.611	0.526	78.529	74.3378	0.082	KOG0394	KOG0078; KOG0395	no	Low tissue specificity	Tissue enhanced	-0.16263	Nucleoplasm	Vesicles	0	441	FALSE
P26196-Q9NPI6	P26196-Q8IZD4	Burke_et_al	P26196; Q9NPI6	P26196; Q8IZD4	P26196	DDX6	Q8IZD4	DCP1B	Q9NPI6	DCP1A	huMAP3_09746.1; huMAP3_04773.1; huMAP3_08733.1; huMAP3_13161.1; huMAP3_07143.1	mutually_exclusive	0.12	10	276	256	67.02	69.42	18497.5	0.267	0.524	73.2907	73.5335	0.04	KOG2868	KOG2868	yes	Low tissue specificity	Low tissue specificity	-0.0252172	Vesicles; Cytosol	Cytoplasmic bodies	0	442	FALSE
O00399-Q9BTE1	P42025-O00399	Burke_et_al	O00399; Q9BTE1	P42025; O00399	O00399	DCTN6	Q9BTE1	DCTN5	P42025	ACTR1B	huMAP3_09952.1; huMAP3_12900.1; huMAP3_04946.1	mutually_exclusive	0.26	19	134	155	87.48	92.27	11722.3	0.538	0.603	83.28	87.0325	0.15	KOG3121	KOG0676	no	Low tissue specificity	Low tissue specificity	-0.288295	Nucleoplasm; Nuclear membrane	Microtubules	0	443	FALSE
P31150-P20338	P31150-P51149	Burke_et_al	P31150; P20338	P31150; P51149	P31150	GDI1	P20338	RAB4A	P51149	RAB7A	huMAP3_08941.1; huMAP3_11094.1; huMAP3_09217.1	mutually_exclusive	0.25	12	187	183	84.75	83.12	15211	0.414	0.547	75.5352	73.5884	0.372	KOG0086	KOG0394	no	Low tissue specificity	Low tissue specificity	0.43962		Lysosomes		444	FALSE
Q8WUF5-P62136	Q6PJW8-P62136	Burke_et_al	Q8WUF5; P62136	Q6PJW8; P62136	P62136	PPP1CA	Q8WUF5	PPP1R13L	Q6PJW8	CNST	huMAP3_10148.1; huMAP3_06341.1; huMAP3_14504.1	mutually_exclusive	0.1	26	299	251	56.88	48.96	12289	0.681	0.478	74.7095	74.2121	0.076	KOG0515	ENOG502QSMS	no	Tissue enhanced	Low tissue specificity	-0.0984413	Cytosol	Vesicles	0	445	FALSE
O43683-O43684	O43670-O43684	Burke_et_al	O43683; O43684	O43670; O43684	O43684	BUB3	O43683	BUB1	O43670	ZNF207	huMAP3_03960.1	mutually_exclusive	0.11	29	200	163	64.55	60.21	9814.23	0.571	0.652	85.7147	86.2012	0.16	KOG1166	KOG2893	no	Group enriched	Low tissue specificity	0.463322	Nucleoplasm	Nucleoplasm	1	446	FALSE
Q96CW1-Q9NVZ3	Q0JRZ9-Q96CW1	Burke_et_al	Q96CW1; Q9NVZ3	Q0JRZ9; Q96CW1	Q96CW1	AP2M1	Q9NVZ3	NECAP2	Q0JRZ9	FCHO2	huMAP3_08540.1; huMAP3_08320.1; huMAP3_09403.1; huMAP3_09107.1; huMAP3_10876.1; huMAP3_06283.1; huMAP3_10762.1; huMAP3_12394.1; huMAP3_05849.1; huMAP3_12918.1	structurally_consistent	2.63	0	8	5	37.75	33.8	169	0.328	0.41	78.4683	71.6098	0.042	KOG2500	KOG2398	no	Low tissue specificity	Low tissue specificity	0.278394	Endoplasmic reticulum	Centrosome	0	447	FALSE
P62136-Q6NYC8	Q9GZN8-P62136	Burke_et_al	P62136; Q6NYC8	Q9GZN8; P62136	P62136	PPP1CA	Q6NYC8	PPP1R18	Q9GZN8	C20orf27	huMAP3_14504.1	mutually_exclusive	0.11	17	97	117	49.17	70.29	4769.49	0.462	0.61	71.9602	79.3172	0.016	ENOG502RY8Q	ENOG502RXJD	no	Low tissue specificity	Tissue enhanced	0.0577891	Plasma membrane	Nucleoplasm; Cytosol	0	448	FALSE
P63027-O15400	O15400-O95721	Burke_et_al	P63027; O15400	O15400; O95721	O15400	STX7	P63027	VAMP2	O95721	SNAP29	huMAP3_13160.1; huMAP3_08929.1; huMAP3_10587.1	mutually_exclusive	3.16	20	64	110	65.48	85.48	4190.72	0.528	0.675	74.0051	82.4613	0.226615	KOG0860	KOG3065	no	Tissue enhanced	Low tissue specificity	-0.298536		Cytosol		449	FALSE
P52434-O95602	P19388-O95602	Burke_et_al	P52434; O95602	P19388; O95602	O95602	POLR1A	P19388	POLR2E	P52434	POLR2H	huMAP3_06426.1; huMAP3_00807.1; huMAP3_11092.1; huMAP3_09057.1; huMAP3_08487.1; huMAP3_14318.1	structurally_consistent	1.03	0	0	0			0	0.622	0.693	82.5251	80.9304	0.966	KOG3218	KOG3400	no	Low tissue specificity	Low tissue specificity	0.0759715	Nucleoplasm	Nucleoplasm	1	450	FALSE
P62136-Q6NYC8	P62136-Q13625	Burke_et_al	P62136; Q6NYC8	P62136; Q13625	P62136	PPP1CA	Q13625	TP53BP2	Q6NYC8	PPP1R18	huMAP3_14504.1; huMAP3_09354.1; huMAP3_09633.1; huMAP3_10148.1; huMAP3_06304.1	mutually_exclusive	0.12	14	251	325	47.88	63.07	12017.9	0.462	0.363	71.9602	71.704	0.044	KOG0515	ENOG502RY8Q	no	Low tissue specificity	Low tissue specificity	-0.00631784	Cell Junctions; Cytosol	Plasma membrane	0	451	FALSE
P31150-P51151	P31150-P51149	Burke_et_al	P31150; P51151	P31150; P51149	P31150	GDI1	P51151	RAB9A	P51149	RAB7A	huMAP3_08941.1; huMAP3_11094.1; huMAP3_09217.1; huMAP3_06994.1	mutually_exclusive	0.16	28	200	207	84.08	79.55	16466.8	0.611	0.547	78.529	73.5884	0.316	KOG0394	KOG0394	yes	Low tissue specificity	Low tissue specificity	0.0483097	Nucleoplasm	Lysosomes	0	452	FALSE
O43660-Q99459	O43660-Q15029	Burke_et_al	O43660; Q99459	O43660; Q15029	O43660	PLRG1	Q15029	EFTUD2	Q99459	CDC5L	huMAP3_09504.1; huMAP3_09187.1; huMAP3_09945.1; huMAP3_15168.1	structurally_consistent	7.2	0	0	0			0	0.327	0.359	74.4358	76.4811	0.858	KOG0468	KOG0050	no	Low tissue specificity	Low tissue specificity	0.585992	Nucleoplasm	Nucleoplasm	1	453	FALSE
P31150-P51153	P31150-P51149	Burke_et_al	P31150; P51153	P31150; P51149	P31150	GDI1	P51149	RAB7A	P51153	RAB13	huMAP3_11094.1; huMAP3_06994.1; huMAP3_08941.1; huMAP3_07302.1; huMAP3_09217.1	mutually_exclusive	0.18	12	175	186	85.17	82.82	15404.5	0.401	0.547	78.0133	73.5884	0.136	KOG0394	KOG0078	no	Low tissue specificity	Low tissue specificity	0.0953654	Lysosomes	Plasma membrane; Cytosol	0	454	FALSE
Q9Y399-P82933	P82933-P51398	Burke_et_al	Q9Y399; P82933	P82933; P51398	P82933	MRPS9	P51398	DAP3	Q9Y399	MRPS2	huMAP3_11966.1; huMAP3_09015.1; huMAP3_07654.1; huMAP3_09602.1; huMAP3_05807.1; huMAP3_10701.1; huMAP3_10538.1	structurally_consistent	6.22	0	0	0			0	0.595	0.32	91.823	77.4228	0.998	KOG3928	KOG0832	no	Low tissue specificity	Low tissue specificity	0.556272	Nucleoplasm; Mitochondria	Mitochondria	0.5	455	FALSE
Q9UBQ0-Q7Z3J2	Q9UBI1-Q7Z3J2	Burke_et_al	Q9UBQ0; Q7Z3J2	Q9UBI1; Q7Z3J2	Q7Z3J2	VPS35L	Q9UBQ0	VPS29	Q9UBI1	COMMD3	huMAP3_14444.1; huMAP3_07032.1	structurally_consistent	1.24	0	0	0			0	0.721	0.244	85.4894	72.2445	0.188	KOG3325	ENOG502R79J	no	Low tissue specificity	Low tissue specificity	0.551761	Vesicles; Cytosol			456	FALSE
P30153-Q16537	P67775-Q16537	Burke_et_al	P30153; Q16537	P67775; Q16537	Q16537	PPP2R5E	P30153	PPP2R1A	P67775	PPP2CA	huMAP3_13510.1; huMAP3_09709.1; huMAP3_10333.1	structurally_consistent	0.26	0	0	0			0	0.552	0.306	80.8196	74.537	0.99	KOG0211	KOG0371	no	Low tissue specificity	Low tissue specificity	0.0253604	Cytosol			457	FALSE
P62136-Q8NI77	O75864-P62136	Burke_et_al	P62136; Q8NI77	O75864; P62136	P62136	PPP1CA	Q8NI77	KIF18A	O75864	PPP1R37	huMAP3_14504.1; huMAP3_09354.1; huMAP3_09633.1; huMAP3_10148.1; huMAP3_08717.1; huMAP3_08482.1	mutually_exclusive	0.1	13	388	360	78.12	79.69	30310.6	0.502	0.266	74.0121	71.2981	0.07	KOG0242	KOG1908	no	Group enriched	Low tissue specificity	-0.264058	Microtubules; Cytokinetic bridge	Cytosol	0	458	FALSE
P06730-Q13541	P06730-Q13542	Burke_et_al	P06730; Q13541	P06730; Q13542	P06730	EIF4E	Q13542	EIF4EBP2	Q13541	EIF4EBP1	huMAP3_13436.1; huMAP3_10733.1; huMAP3_13122.1; huMAP3_04702.1; huMAP3_07077.1; huMAP3_01924.1; huMAP3_12383.1; huMAP3_08691.1; huMAP3_04825.1; huMAP3_12323.1; huMAP3_09957.1	mutually_exclusive	0.09	27	78	82	67.36	65.88	5402.16	0.611	0.645	87.7123	85.1162	0.042	ENOG502S44S	ENOG502S4SY	no	Low tissue specificity	Tissue enhanced	0.311685	Nucleoplasm; Mitochondria	Nucleoplasm; Cytosol	0.333333	459	FALSE
P49755-Q9Y3Q3	Q15363-P49755	Burke_et_al	P49755; Q9Y3Q3	Q15363; P49755	P49755	TMED10	Q9Y3Q3	TMED3	Q15363	TMED2	huMAP3_10362.1; huMAP3_08461.1; huMAP3_07118.1; huMAP3_11421.1; huMAP3_09886.1; huMAP3_12213.1	mutually_exclusive	2.28	24	191	193	86.35	82.46	15914.8	0.67	0.658	83.2254	80.0044	0.356	KOG1693	KOG1692	no	Tissue enhanced	Low tissue specificity	0.524838	Golgi apparatus	Vesicles	0	460	FALSE
P62136-Q15435	P62136-Q13625	Burke_et_al	P62136; Q15435	P62136; Q13625	P62136	PPP1CA	Q13625	TP53BP2	Q15435	PPP1R7	huMAP3_09354.1; huMAP3_10148.1; huMAP3_09633.1; huMAP3_14504.1	mutually_exclusive	0.15	14	189	143	75.55	61.99	8864.57	0.681	0.363	76.666	71.704	0.026	KOG0515	KOG0531	no	Low tissue specificity	Low tissue specificity	0.336064	Cell Junctions; Cytosol	Nucleoli	0	461	FALSE
P30153-Q15172	P30153-Q16537	Burke_et_al	P30153; Q15172	P30153; Q16537	P30153	PPP2R1A	Q16537	PPP2R5E	Q15172	PPP2R5A	huMAP3_13510.1; huMAP3_09709.1; huMAP3_10333.1	mutually_exclusive	1.12	16	453	460	85.4	84.1	38686	0.55	0.552	76.754	80.8196	0.102	KOG2085	KOG2085	yes	Low tissue specificity	Low tissue specificity	0.259399	Cytosol	Cytosol	1	462	FALSE
Q9UNP9-Q9HCS7	Q8WUD4-Q9HCS7	Burke_et_al	Q9UNP9; Q9HCS7	Q8WUD4; Q9HCS7	Q9HCS7	XAB2	Q9UNP9	PPIE	Q8WUD4	CCDC12	huMAP3_09504.1; huMAP3_06726.1; huMAP3_09945.1; huMAP3_15168.1; huMAP3_08501.1; huMAP3_09187.1	structurally_consistent	4.86	0	0	0			0	0.243	0.572	82.7076	73.8347	0.31	KOG0111	KOG3407	no	Low tissue specificity	Low tissue specificity	0.191759	Nuclear speckles	Nucleoplasm	0	463	FALSE
P63027-O15400	O15400-O14653	Burke_et_al	P63027; O15400	O15400; O14653	O15400	STX7	P63027	VAMP2	O14653	GOSR2	huMAP3_13160.1; huMAP3_10587.1; huMAP3_08929.1; huMAP3_06458.1	structurally_consistent	1.1	0	5	6	62.82	84.13	314.1	0.528	0.349	74.0051	79.3051	0.156	KOG0860	KOG3251	no	Tissue enhanced	Low tissue specificity	-0.0460431		Nucleoplasm; Golgi apparatus		464	FALSE
Q99594-Q14135	Q9GZV5-Q99594	Burke_et_al	Q99594; Q14135	Q9GZV5; Q99594	Q99594	TEAD3	Q14135	VGLL4	Q9GZV5	WWTR1	huMAP3_10235.1; huMAP3_13677.1; huMAP3_14671.1	mutually_exclusive	4.53	21	88	107	56.47	62.65	4969.36	0.573	0.655	88.6724	81.8448	0.094	ENOG502QTV3	KOG0940	no	Low tissue specificity	Low tissue specificity	0.492898	Nucleoli fibrillar center	Nucleoplasm; Nuclear bodies	0	465	FALSE
Q9Y2T2-Q13367	Q9Y2T2-O00203	Burke_et_al	Q9Y2T2; Q13367	Q9Y2T2; O00203	Q9Y2T2	AP3M1	O00203	AP3B1	Q13367	AP3B2	huMAP3_12157.1; huMAP3_15082.1; huMAP3_14281.1; huMAP3_12325.1; huMAP3_03149.1; huMAP3_11493.1; huMAP3_13727.1; huMAP3_12813.1	mutually_exclusive	0.21	66	903	914	78.7	76.86	70250	0.726	0.724	85.8633	85.1645	0.04	KOG1060	KOG1060	yes	Low tissue specificity	Group enriched	-0.303904	Nucleoplasm	Golgi apparatus	0	466	FALSE
Q13636-P31150	P31150-Q15286	Burke_et_al	Q13636; P31150	P31150; Q15286	P31150	GDI1	Q13636	RAB31	Q15286	RAB35	huMAP3_08941.1; huMAP3_11094.1; huMAP3_09217.1	mutually_exclusive	0.18	13	175	174	86.45	86	14964	0.495	0.387	74.7601	74.552	0.228	KOG0092	KOG0079	no	Low tissue specificity	Low tissue specificity	0.0235285				467	FALSE
Q9NX55-Q9BXJ9	Q9BXJ9-Q9GZZ1	Burke_et_al	Q9NX55; Q9BXJ9	Q9BXJ9; Q9GZZ1	Q9BXJ9	NAA15	Q9NX55	HYPK	Q9GZZ1	NAA50	huMAP3_13394.1; huMAP3_01027.1; huMAP3_10987.1	structurally_consistent	0.55	0	0	0			0	0.703	0.514	76.5116	90.769	0.776	KOG3450	KOG3138	no	Low tissue specificity	Tissue enhanced	0.437194	Nucleoplasm	Nucleoli	0	468	FALSE
Q6PJW8-P62136	P62136-Q6NYC8	Burke_et_al	Q6PJW8; P62136	P62136; Q6NYC8	P62136	PPP1CA	Q6NYC8	PPP1R18	Q6PJW8	CNST	huMAP3_14504.1; huMAP3_09354.1; huMAP3_09633.1; huMAP3_10148.1; huMAP3_06304.1	mutually_exclusive	0.07	18	240	236	46.93	42.17	9952.12	0.478	0.462	74.2121	71.9602	0.086	ENOG502RY8Q	ENOG502QSMS	no	Low tissue specificity	Low tissue specificity	0.0230211	Plasma membrane	Vesicles	0	469	FALSE
P06730-Q13542	P06730-Q9UNK9	Burke_et_al	P06730; Q13542	P06730; Q9UNK9	P06730	EIF4E	Q13542	EIF4EBP2	Q9UNK9	ANGEL1	huMAP3_13436.1; huMAP3_13122.1; huMAP3_08691.1; huMAP3_12323.1; huMAP3_12383.1	mutually_exclusive	0.21	28	66	74	74.97	77.28	4948.02	0.645	0.593	85.1162	83.656	0.066	ENOG502S44S	KOG2338	no	Low tissue specificity	Low tissue specificity	-0.310661	Nucleoplasm; Mitochondria	Nucleoplasm	0.5	470	FALSE
P22694-P10644	P22694-P24588	Burke_et_al	P22694; P10644	P22694; P24588	P22694	PRKACB	P24588	AKAP5	P10644	PRKAR1A	huMAP3_14681.1; huMAP3_11135.1; huMAP3_13352.1	mutually_exclusive	0.22	20	162	92	82.32	48.42	4454.64	0.685	0.458	80.5771	74.0071	0.13	ENOG502S1NI	KOG1113	no	Tissue enriched	Low tissue specificity	-0.123841	Nucleoplasm	Cytosol	0	471	FALSE
P32780_Q6P1K8	Q13889_Q6P1K8	Janes_et_al	P32780; Q6P1K8	Q13889; Q6P1K8	Q6P1K8	GTF2H2C	P32780	GTF2H1	Q13889	GTF2H3	huMAP3_05174.1; huMAP3_12429.1; huMAP3_09908.1	mutually_exclusive	0.33	12	60	76	87.35	88.6	5241	0.69	0.71	87.5025	92.8779	0.354	KOG2074	KOG2487	no	Low tissue specificity	Low tissue specificity	-0.0368428	Nucleoplasm	Nucleoplasm	1	472	FALSE
Q13889-Q6P1K8	P32780-Q13889	Burke_et_al	Q13889; Q6P1K8	P32780; Q13889	Q13889	GTF2H3	P32780	GTF2H1	Q6P1K8	GTF2H2C	huMAP3_12429.1; huMAP3_09908.1; huMAP3_05174.1	mutually_exclusive	0.64	24	60	43	84.7	56.45	2427.35	0.667	0.576	84.4693	77.6787	0.118	KOG2074	KOG2807	no	Low tissue specificity	Low tissue specificity	0.678465	Nucleoplasm	Nuclear speckles	0	472	FALSE
Q9H1Y0_Q9Y4P8	O94817_Q9H1Y0	Janes_et_al	Q9H1Y0; Q9Y4P8	O94817; Q9H1Y0	Q9H1Y0	ATG5	Q9Y4P8	WIPI2	O94817	ATG12	huMAP3_14274.1	mutually_exclusive	0.19	17	55	68	48.65	91.26	2675.75	0.43	0.65	88.25	95.6162	0.12	KOG2110	KOG3439	no	Low tissue specificity	Low tissue specificity	-0.0920438	Cytosol	Nucleoplasm; Vesicles	0	473	FALSE
P57086_Q8TF39	P57086_Q53GI3	Janes_et_al	P57086; Q8TF39	P57086; Q53GI3	P57086	SCAND1	Q8TF39	ZNF483	Q53GI3	ZNF394	huMAP3_14807.1	mutually_exclusive	9.73	27	297	277	73.89	75.92	21945.3	0.59	0.57	87.7393	91.3897		KOG1721	KOG1721	yes	Low tissue specificity	Tissue enriched	-0.0431605	Nucleoli	Nucleoplasm	0	474	FALSE
Q9Y5G2_Q9Y5G4	Q9Y5G4_Q9Y5G5	Janes_et_al	Q9Y5G2; Q9Y5G4	Q9Y5G4; Q9Y5G5	Q9Y5G4	PCDHGA9	Q9Y5G2	PCDHGB2	Q9Y5G5	PCDHGA8	huMAP3_12589.1; huMAP3_10439.1; huMAP3_15067.1	mutually_exclusive	2.5	24	596	575	86.41	83.16	47817	0.68	0.68	80.9483	81.4897		KOG3594	KOG3594	yes	Low tissue specificity	Not detected	0.0594174	Vesicles; Plasma membrane; Cytosol	Vesicles; Plasma membrane	0.666667	475	FALSE
O60341_O95983	O60341_Q9P0W2	Janes_et_al	O60341; O95983	O60341; Q9P0W2	O60341	KDM1A	O95983	MBD3	Q9P0W2	HMG20B	huMAP3_15128.1	mutually_exclusive	0.16	12	59	42	59.24	30.98	1301.16	0.33	0.67	77.5257	82.6412	0.176	KOG4161	KOG0381	no	Low tissue specificity	Low tissue specificity	0.289569	Nucleoplasm	Nucleoplasm	1	476	FALSE
O43920_P03905	P03905_Q9NX14	Janes_et_al	O43920; P03905	P03905; Q9NX14	P03905	MT-ND4	O43920	NDUFS5	Q9NX14	NDUFB11	huMAP3_09982.1; huMAP3_09567.1; huMAP3_14878.1; huMAP3_06397.1; huMAP3_14018.1	structurally_consistent	0.3	0	1	1	83.95	39	39	0.35	0.66	90.0863	92.6148	0.836	KOG4110	KOG4808	no	Low tissue specificity	Tissue enhanced	0.661554		Mitochondria		477	FALSE
O75306_Q16718	O75306_Q9P0J0	Janes_et_al	O75306; Q16718	O75306; Q9P0J0	O75306	NDUFS2	Q16718	NDUFA5	Q9P0J0	NDUFA13	huMAP3_09982.1; huMAP3_09567.1; huMAP3_08132.1; huMAP3_14878.1; huMAP3_06397.1; huMAP3_14018.1	structurally_consistent	0.53	0	0	0			0	0.43	0.57	95.1148	94.2302	0.964	KOG3365	KOG3300	no	Tissue enhanced	Low tissue specificity	0.651783		Mitochondria		478	FALSE
P54750_Q01064	Q01064_Q14123	Janes_et_al	P54750; Q01064	Q01064; Q14123	Q01064	PDE1B	P54750	PDE1A	Q14123	PDE1C	huMAP3_04335.1	mutually_exclusive	0.16	79	507	497	74.59	75.29	37817.1	0.59	0.61	96.6908	96.0648		KOG3688	KOG3688	yes	Tissue enhanced	Tissue enhanced	0.159207	Nucleoplasm	Mitochondria; Cytosol	0	479	FALSE
P54750_Q14123	Q01064_Q14123	Janes_et_al	P54750; Q14123	Q01064; Q14123	Q14123	PDE1C	P54750	PDE1A	Q01064	PDE1B	huMAP3_04335.1	mutually_exclusive	2.87	57	467	465	79.01	78.16	36344.4	0.52	0.61	95.5361	96.0648		KOG3688	KOG3688	yes	Tissue enhanced	Tissue enriched	-0.00649893	Nucleoplasm			479	FALSE
P54750_Q14123	P54750_Q01064	Janes_et_al	P54750; Q14123	P54750; Q01064	P54750	PDE1A	Q14123	PDE1C	Q01064	PDE1B	huMAP3_04335.1	mutually_exclusive	0.41	54	446	425	79.37	80.53	35399	0.52	0.59	95.5361	96.6908		KOG3688	KOG3688	yes	Tissue enhanced	Tissue enriched	0.158739	Mitochondria; Cytosol			479	FALSE
O95139_P51970	O43920_O95139	Janes_et_al	O95139; P51970	O43920; O95139	O95139	NDUFB6	P51970	NDUFA8	O43920	NDUFS5	huMAP3_09982.1; huMAP3_09567.1; huMAP3_14878.1; huMAP3_06397.1; huMAP3_14018.1; huMAP3_02819.1	structurally_consistent	9.22	0	0	0			0	0.29	0.37	79.2803	86.7762	0.98	KOG3458	KOG4110	no	Tissue enhanced	Low tissue specificity	0.934984	Mitochondria			480	FALSE
P24158_Q8IYL3	P24158_Q5SWH9	Janes_et_al	P24158; Q8IYL3	P24158; Q5SWH9	P24158	PRTN3	Q8IYL3	C1orf174	Q5SWH9	TMEM69	huMAP3_12535.1; huMAP3_13103.1	mutually_exclusive	0.06	26	50	89	47.37	80.24	2368.5	0.38	0.37	90.3675	91.05	0.084	ENOG502SBCG	ENOG502RYSE	no	Low tissue specificity	Low tissue specificity	0.089755	Nucleoplasm	Nucleoplasm	1	481	FALSE
Q969Q0_Q96EY7	Q8IVS2_Q96EY7	Janes_et_al	Q969Q0; Q96EY7	Q8IVS2; Q96EY7	Q96EY7	PTCD3	Q969Q0	RPL36AL	Q8IVS2	MCAT	huMAP3_05807.1	structurally_consistent	1.49	0	0	0			0	0.34	0.42	84.9333	90.3821	0.094	KOG3464	KOG2926	no	Low tissue specificity	Low tissue specificity	0.0986379	Endoplasmic reticulum; Cytosol	Mitochondria	0	482	FALSE
O95900_Q96EH3	O95900_Q96I51	Janes_et_al	O95900; Q96EH3	O95900; Q96I51	O95900	TRUB2	Q96EH3	MALSU1	Q96I51	RCC1L	huMAP3_09113.1; huMAP3_07939.1; huMAP3_06439.1; huMAP3_09483.1	structurally_consistent	0.7	0	4	6	22.5	42.41	90	0.34	0.68	85.4785	88.8832	0.402	KOG3212	KOG1426	no	Low tissue specificity	Low tissue specificity	0.648488	Mitochondria	Nucleoplasm; Cytosol	0	483	FALSE
Q9NVU0_Q9NW08	Q9H1D9_Q9NW08	Janes_et_al	Q9NVU0; Q9NW08	Q9H1D9; Q9NW08	Q9NW08	POLR3B	Q9NVU0	POLR3E	Q9H1D9	POLR3F	huMAP3_09057.1; huMAP3_14318.1; huMAP3_08487.1; huMAP3_11092.1; huMAP3_06426.1	structurally_consistent	1.02	0	0	0			0	0.64	0.4	82.1328	85.7017	0.33	KOG2354	KOG3233	no	Tissue enhanced	Low tissue specificity	0.133223	Nucleoplasm	Nucleoplasm	1	484	FALSE
P67775_Q9BUL8	O43638_P67775	Janes_et_al	P67775; Q9BUL8	O43638; P67775	P67775	PPP2CA	Q9BUL8	PDCD10	O43638	FOXS1	huMAP3_10333.1; huMAP3_13510.1	mutually_exclusive	0.11	16	50	21	65.98	24.35	511.35	0.45	0.62	76.8555	94.229		KOG4025	KOG2294	no	Low tissue specificity	Low tissue specificity	-0.0915749		Nucleoplasm; Cytosol		485	FALSE
P53680_Q8NC96	O95782_P53680	Janes_et_al	P53680; Q8NC96	O95782; P53680	P53680	AP2S1	Q8NC96	NECAP1	O95782	AP2A1	huMAP3_06283.1; huMAP3_10876.1; huMAP3_12918.1; huMAP3_10762.1; huMAP3_09107.1; huMAP3_09403.1; huMAP3_12394.1; huMAP3_05849.1; huMAP3_08540.1; huMAP3_08320.1	mutually_exclusive	0.26	11	29	19	70.38	92.28	2041.02	0.5	0.72	93.3357	95.1038	0.168	KOG2500	KOG1077	no	Tissue enhanced	Low tissue specificity	0.289763	Vesicles	Vesicles	1	486	FALSE
P61201_Q9UBW8	P61201_Q13619	Janes_et_al	P61201; Q9UBW8	P61201; Q13619	P61201	COPS2	Q9UBW8	COPS7A	Q13619	CUL4A	huMAP3_14528.1; huMAP3_09779.1	structurally_consistent	1.01	0	0	0			0	0.44	0.6	88.9907	83.3878	0.394	KOG3250	KOG2167	no	Low tissue specificity	Tissue enhanced	0.474134	Nucleoplasm	Nucleoplasm	1	487	FALSE
P38117_Q6IPR1	P13804_Q6IPR1	Janes_et_al	P38117; Q6IPR1	P13804; Q6IPR1	Q6IPR1	ETFRF1	P38117	ETFB	P13804	ETFA	huMAP3_09941.1; huMAP3_12388.1; huMAP3_10297.1	mutually_exclusive	0.39	12	29	25	89.14	87.8	2195	0.47	0.44	87.4282	83.6371	0.95	KOG3180	KOG3954	no	Tissue enhanced	Tissue enhanced	0.799296	Mitochondria	Mitochondria	1	488	FALSE
P13804_P38117	P13804_Q6IPR1	Janes_et_al	P13804; P38117	P13804; Q6IPR1	P13804	ETFA	P38117	ETFB	Q6IPR1	ETFRF1	huMAP3_09941.1; huMAP3_12388.1; huMAP3_10297.1	mutually_exclusive	0.57	23	16	20	93.85	76.25	1525	0.73	0.44	97.4121	83.6371	0.184	KOG3180	ENOG502S4S4	no	Tissue enhanced	Low tissue specificity	0.74327	Mitochondria			488	FALSE
P13804_P38117	P38117_Q6IPR1	Janes_et_al	P13804; P38117	P38117; Q6IPR1	P38117	ETFB	P13804	ETFA	Q6IPR1	ETFRF1	huMAP3_09941.1; huMAP3_12388.1; huMAP3_10297.1	mutually_exclusive	0.27	14	47	17	97.32	65.23	1108.91	0.73	0.47	97.4121	87.4282	0.152	KOG3954	ENOG502S4S4	no	Tissue enhanced	Low tissue specificity	0.794171	Mitochondria			488	FALSE
P51398_Q08170	P51398_Q8IVS2	Janes_et_al	P51398; Q08170	P51398; Q8IVS2	P51398	DAP3	Q08170	SRSF4	Q8IVS2	MCAT	huMAP3_05807.1	structurally_consistent	0.48	0	5	3	14.8	24.67	74	0.48	0.42	85.8513	89.7346	0.128	KOG0106	KOG2926	no	Low tissue specificity	Low tissue specificity	0.257549	Nuclear speckles	Mitochondria	0	489	FALSE
Q969Q0_Q96EY7	Q92665_Q96EY7	Janes_et_al	Q969Q0; Q96EY7	Q92665; Q96EY7	Q96EY7	PTCD3	Q969Q0	RPL36AL	Q92665	MRPS31	huMAP3_05807.1	structurally_consistent	0.79	0	3	2	92.74	30.19	60.38	0.34	0.71	84.9333	91.5785	0.426	KOG3464	ENOG502QSX9	no	Low tissue specificity	Low tissue specificity	0.170584	Endoplasmic reticulum; Cytosol	Mitochondria	0	490	FALSE
P15056_P27348	P27348_Q9Y2U5	Janes_et_al	P15056; P27348	P27348; Q9Y2U5	P27348	YWHAQ	P15056	BRAF	Q9Y2U5	MAP3K2	huMAP3_10808.1; huMAP3_12897.1	mutually_exclusive	0.15	14	345	345	73.49	69.9	24115.5	0.38	0.41	84.4527	84.765	0.156	KOG0193	KOG0198	no	Low tissue specificity	Low tissue specificity	0.409159	Vesicles	Nucleoplasm; Cytosol	0	491	FALSE
O75828_P16152	P05181_P16152	Janes_et_al	O75828; P16152	P05181; P16152	P16152	CBR1	O75828	CBR3	P05181	CYP2E1	huMAP3_14278.1	mutually_exclusive	0.14	11	147	185	93.46	94.38	13738.6	0.5	0.61	81.4457	83.249		KOG1208	KOG0156	no	Tissue enhanced	Tissue enriched	-0.114598	Nucleoplasm; Cytosol	Endoplasmic reticulum; Mitochondria	0	492	FALSE
A6NHL2_P68363	P68363_P78371	Janes_et_al	A6NHL2; P68363	P68363; P78371	P68363	TUBA1B	A6NHL2	TUBAL3	P78371	CCT2	huMAP3_14584.1	mutually_exclusive	0.55	13	184	156	93.44	82.34	12845	0.63	0.51	84.9249	85.1109	0.59	KOG1376	KOG0363	no	Tissue enriched	Low tissue specificity	-0.0640472		Cytosol		493	FALSE
O14561_P56556	O43920_P56556	Janes_et_al	O14561; P56556	O43920; P56556	P56556	NDUFA6	O14561	NDUFAB1	O43920	NDUFS5	huMAP3_09982.1; huMAP3_09567.1; huMAP3_14878.1; huMAP3_06397.1; huMAP3_02819.1	structurally_consistent	1.03	0	0	0			0	0.48	0.24	95.8653	85.3173	0.172	KOG1748	KOG4110	no	Tissue enhanced	Low tissue specificity	0.905286	Mitochondria			494	FALSE
O14561_O43920	O43920_P56556	Janes_et_al	O14561; O43920	O43920; P56556	O43920	NDUFS5	O14561	NDUFAB1	P56556	NDUFA6	huMAP3_09982.1; huMAP3_09567.1; huMAP3_14878.1; huMAP3_06397.1; huMAP3_02819.1	structurally_consistent	5.96	0	0	0			0	0.29	0.24	83.586	85.3173	0.294	KOG1748	KOG3426	no	Tissue enhanced	Low tissue specificity	0.78417	Mitochondria			494	FALSE
Q969Q5_Q9H082	Q19AV6_Q9H082	Janes_et_al	Q969Q5; Q9H082	Q19AV6; Q9H082	Q9H082	RAB33B	Q969Q5	RAB24	Q19AV6	ZSWIM7	huMAP3_11860.1	structurally_consistent	0.65	0	0	0			0	0.45	0.55	81.9358	90.6128		KOG0092	ENOG502RZB5	no	Low tissue specificity	Low tissue specificity	0.51529	Cytosol	Cytosol	1	495	FALSE
P31150_Q9H0N0	P20339_P31150	Janes_et_al	P31150; Q9H0N0	P20339; P31150	P31150	GDI1	Q9H0N0	RAB6C	P20339	RAB5A	huMAP3_09217.1; huMAP3_01895.1; huMAP3_11094.1; huMAP3_11860.1	mutually_exclusive	0.55	28	189	188	69.85	81.54	13201.6	0.36	0.49	80.4958	81.8803	0.086	KOG0094	KOG0092	no	Tissue enhanced	Low tissue specificity	0.427707	Golgi apparatus	Nucleoplasm; Vesicles	0	496	FALSE
O95900_Q96E29	O75414_O95900	Janes_et_al	O95900; Q96E29	O75414; O95900	O95900	TRUB2	Q96E29	MTERF3	O75414	NME6	huMAP3_09483.1	structurally_consistent	0.81	0	0	0			0	0.58	0.26	89.7555	70.8633	0.134	KOG1267	KOG0888	no	Low tissue specificity	Low tissue specificity	0.551918	Mitochondria	Vesicles	0	497	FALSE
O95456_P49720	P49720_Q9UL46	Janes_et_al	O95456; P49720	P49720; Q9UL46	P49720	PSMB3	O95456	PSMG1	Q9UL46	PSME2	huMAP3_00356.1; huMAP3_09656.1; huMAP3_13725.1	mutually_exclusive	0.21	15	102	97	72.14	77.96	7358.28	0.3	0.28	77.7808	78.8458	0.134	ENOG502QTPH	KOG4470	no	Tissue enhanced	Low tissue specificity	0.143302	Nucleoplasm; Golgi apparatus; Cytosol	Nucleoplasm	0.333333	498	FALSE
P51398_Q9Y3D9	P51398_Q9Y2R9	Janes_et_al	P51398; Q9Y3D9	P51398; Q9Y2R9	P51398	DAP3	Q9Y3D9	MRPS23	Q9Y2R9	MRPS7	huMAP3_05807.1; huMAP3_05954.1	structurally_consistent	0.24	0	0	0			0	0.26	0.59	85.2629	95.6295	0.988	ENOG502RZIC	KOG3291	no	Low tissue specificity	Low tissue specificity	0.698557	Mitochondria	Mitochondria	1	499	FALSE
Q15369_Q9H765	Q15369_Q9Y6I7	Janes_et_al	Q15369; Q9H765	Q15369; Q9Y6I7	Q15369	ELOC	Q9H765	ASB8	Q9Y6I7	WSB1	huMAP3_08919.1; huMAP3_13601.1	mutually_exclusive	0.18	21	210	251	94.76	91.56	22981.6	0.64	0.58	94.6436	91.4198		KOG0504	KOG0266	no	Tissue enhanced	Low tissue specificity	-0.0773018		Mitochondria		500	FALSE
P15884_Q7RTU0	P15884_Q02577	Janes_et_al	P15884; Q7RTU0	P15884; Q02577	P15884	TCF4	Q7RTU0	TCF24	Q02577	NHLH2	huMAP3_11621.1	mutually_exclusive	4.43	14	246	242	59.84	60.33	14720.6	0.48	0.6	94.72	96.6402		KOG4029	KOG4029	yes	Tissue enhanced	Group enriched	-0.0275785		Nuclear bodies		501	FALSE
P61326_Q08170	P61326_Q13427	Janes_et_al	P61326; Q08170	P61326; Q13427	P61326	MAGOH	Q08170	SRSF4	Q13427	PPIG	huMAP3_09621.1	mutually_exclusive	0.23	19	104	100	60.46	62.66	6287.84	0.64	0.6	86.0127	92.6046	0.122	KOG0106	KOG0546	no	Low tissue specificity	Low tissue specificity	0.213874	Nuclear speckles	Nuclear speckles	1	502	FALSE
P27348_P54253	P27348_Q86X27	Janes_et_al	P27348; P54253	P27348; Q86X27	P27348	YWHAQ	P54253	ATXN1	Q86X27	RALGPS2	huMAP3_12897.1	mutually_exclusive	0.27	22	124	177	53.36	74.03	6616.64	0.34	0.43	83.4225	81.8242	0.156	KOG4053	KOG3417	no	Low tissue specificity	Tissue enhanced	-0.155847	Nucleoplasm	Nucleoplasm; Cytosol	0.5	503	FALSE
P25787_P49720	P49720_Q9BRP4	Janes_et_al	P25787; P49720	P49720; Q9BRP4	P49720	PSMB3	P25787	PSMA2	Q9BRP4	PAAF1	huMAP3_09656.1; huMAP3_13725.1	structurally_consistent	0.64	0	0	0			0	0.54	0.41	87.4617	76.0573	0.326	KOG0181	KOG0266	no	Low tissue specificity	Tissue enhanced	-0.242776		Nucleoplasm		504	FALSE
P08559_P11177	P11177_P21953	Janes_et_al	P08559; P11177	P11177; P21953	P11177	PDHB	P08559	PDHA1	P21953	BCKDHB	huMAP3_12248.1	mutually_exclusive	0.14	21	27	29	97.54	98.35	2633.58	0.73	0.73	97.2859	97.3397	0.53	KOG0225	KOG0525	no	Tissue enhanced	Tissue enhanced	0.197859	Mitochondria	Mitochondria	1	505	FALSE
P05556_P08648	P05556_P53708	Janes_et_al	P05556; P08648	P05556; P53708	P05556	ITGB1	P08648	ITGA5	P53708	ITGA8	huMAP3_10503.1; huMAP3_10980.1; huMAP3_05466.1	mutually_exclusive	0.79	67	981	974	84.45	84.94	82845.4	0.72	0.72	86.5919	85.7352		KOG3637	KOG3637	yes	Tissue enhanced	Tissue enhanced	0.343945		Plasma membrane		506	FALSE
Q9BZE1_Q9H9J2	O75394_Q9BZE1	Janes_et_al	Q9BZE1; Q9H9J2	O75394; Q9BZE1	Q9BZE1	MRPL37	Q9H9J2	MRPL44	O75394	MRPL33	huMAP3_07939.1; huMAP3_06550.1; huMAP3_08458.1; huMAP3_06439.1; huMAP3_06589.1; huMAP3_09113.1; huMAP3_09483.1	structurally_consistent	0.4	0	0	0			0	0.24	0.42	75.065	88.2604	0.994	KOG3769	KOG3505	no	Low tissue specificity	Low tissue specificity	0.562693	Mitochondria			507	FALSE
O43920_P28331	O43678_P28331	Janes_et_al	O43920; P28331	O43678; P28331	P28331	NDUFS1	O43920	NDUFS5	O43678	NDUFA2	huMAP3_09982.1; huMAP3_09567.1; huMAP3_14878.1; huMAP3_06397.1; huMAP3_14018.1; huMAP3_02819.1	structurally_consistent	0.3	0	0	0			0	0.52	0.7	93.575	97.1767	0.984	KOG4110	KOG3446	no	Low tissue specificity	Low tissue specificity	0.78687				508	FALSE
P02788_Q8WWU7	P31025_Q8WWU7	Janes_et_al	P02788; Q8WWU7	P31025; Q8WWU7	Q8WWU7	ITLN2	P02788	LTF	P31025	LCN1	huMAP3_11343.1	structurally_consistent	0.37	0	0	0			0	0.67	0.32	89.745	80.3794		ENOG502QT0C	ENOG502S22P	no	Group enriched	Group enriched	-0.0189387				509	FALSE
P23025_Q92889	P07992_Q92889	Janes_et_al	P23025; Q92889	P07992; Q92889	Q92889	ERCC4	P23025	XPA	P07992	ERCC1	huMAP3_09920.1; huMAP3_11825.1; huMAP3_10527.1	structurally_consistent	1.27	0	0	0			0	0.5	0.72	88.5778	89.7011	0.2	KOG4017	KOG2841	no	Low tissue specificity	Low tissue specificity	0.0879884	Nucleoplasm	Nucleoplasm	1	510	FALSE
Q9Y5E7_Q9Y5G2	Q9Y5G2_Q9Y5G3	Janes_et_al	Q9Y5E7; Q9Y5G2	Q9Y5G2; Q9Y5G3	Q9Y5G2	PCDHGB2	Q9Y5E7	PCDHB2	Q9Y5G3	PCDHGB1	huMAP3_11044.1; huMAP3_12210.1	mutually_exclusive	1.35	24	640	636	83.35	83.45	53344	0.69	0.68	82.094	82.6273		KOG3594	KOG3594	yes	Low tissue specificity	Tissue enriched	0.461963	Nucleoplasm	Vesicles; Plasma membrane	0	511	FALSE
P52298_Q9BXP5	P52298_P61326	Janes_et_al	P52298; Q9BXP5	P52298; P61326	P52298	NCBP2	Q9BXP5	SRRT	P61326	MAGOH	huMAP3_09621.1; huMAP3_11073.1	mutually_exclusive	0.39	14	35	49	51.34	77.5	1796.9	0.31	0.24	81.2478	76.5355		KOG2295	KOG3392	no	Low tissue specificity	Low tissue specificity	0.257356	Nucleoplasm	Nucleoplasm	1	512	FALSE
Q9NPD3_Q9Y3B2	Q8TF46_Q9NPD3	Janes_et_al	Q9NPD3; Q9Y3B2	Q8TF46; Q9NPD3	Q9NPD3	EXOSC4	Q9Y3B2	EXOSC1	Q8TF46	DIS3L	huMAP3_05382.1; huMAP3_14264.1	structurally_consistent	0.29	0	0	0			0	0.55	0.49	89.4849	87.6439	0.136	KOG3409	KOG2102	no	Low tissue specificity	Low tissue specificity	-0.165398	Nuclear bodies	Plasma membrane; Cytosol	0	513	FALSE
O95619_O96019	O95619_Q9UBU8	Janes_et_al	O95619; O96019	O95619; Q9UBU8	O95619	YEATS4	O96019	ACTL6A	Q9UBU8	MORF4L1	huMAP3_14306.1; huMAP3_10481.1	mutually_exclusive	0.42	11	274	194	89.01	79.4	15403.6	0.62	0.33	87.4845	81.1269	0.116	KOG0679	KOG3001	no	Low tissue specificity	Low tissue specificity	0.13527	Nucleoplasm	Nuclear speckles	0	514	FALSE
Q9BUI4_Q9NW08	P19387_Q9NW08	Janes_et_al	Q9BUI4; Q9NW08	P19387; Q9NW08	Q9NW08	POLR3B	Q9BUI4	POLR3C	P19387	POLR2C	huMAP3_11092.1; huMAP3_14318.1	structurally_consistent	0.91	0	0	0			0	0.29	0.71	86.5715	92.6583	0.188	KOG2587	KOG1522	no	Low tissue specificity	Low tissue specificity	-0.171878	Nucleoplasm	Nucleoplasm	1	515	FALSE
Q14974_Q9BW27	O00629_Q14974	Janes_et_al	Q14974; Q9BW27	O00629; Q14974	Q14974	KPNB1	Q9BW27	NUP85	O00629	KPNA4	huMAP3_09825.1; huMAP3_12581.1	structurally_consistent	0.7	0	0	0			0	0.33	0.72	71.625	88.6529	0.25	KOG2271	KOG0166	no	Low tissue specificity	Tissue enhanced	-0.0552391	Nucleoplasm	Nucleoplasm	1	516	FALSE
P27348_Q9UJM3	P27348_P62258	Janes_et_al	P27348; Q9UJM3	P27348; P62258	P27348	YWHAQ	Q9UJM3	ERRFI1	P62258	YWHAE	huMAP3_12897.1; huMAP3_09810.1; huMAP3_07838.1	mutually_exclusive	0.19	10	26	32	19.42	86.78	504.92	0.37	0.68	87.9493	96.4291	0.503	ENOG502QPQW	KOG0841	no	Tissue enhanced	Low tissue specificity	-0.106836	Cytosol	Cytosol	1	517	FALSE
Q13098_Q9UNS2	Q13098_Q58WW2	Janes_et_al	Q13098; Q9UNS2	Q13098; Q58WW2	Q13098	GPS1	Q9UNS2	COPS3	Q58WW2	DCAF6	huMAP3_08550.1; huMAP3_14528.1; huMAP3_09779.1	structurally_consistent	0.34	0	0	0			0	0.71	0.36	91.7574	83.3196	0.102	KOG2582	KOG1310; KOG1334	no	Low tissue specificity	Group enriched	0.806353	Nucleoplasm	Nucleoplasm; Focal adhesion sites	0.5	518	FALSE
Q9Y230_Q9Y265	Q6PI98_Q9Y230	Janes_et_al	Q9Y230; Q9Y265	Q6PI98; Q9Y230	Q9Y230	RUVBL2	Q9Y265	RUVBL1	Q6PI98	INO80C	huMAP3_14133.1	structurally_consistent	3.67	0	0	0			0	0.69	0.26	83.466	89.7209	0.494	KOG1942	KOG4137	no	Low tissue specificity	Low tissue specificity	0.379686	Nucleoplasm; Cytosol	Nucleoli fibrillar center	0	519	FALSE
O15234_P38919	P38919_Q96MU7	Janes_et_al	O15234; P38919	P38919; Q96MU7	P38919	EIF4A3	O15234	CASC3	Q96MU7	YTHDC1	huMAP3_09621.1; huMAP3_10564.1	mutually_exclusive	0.12	13	80	81	29	53.52	2320	0.64	0.32	93.8774	83.305	0.304	KOG4264	KOG1902	no	Low tissue specificity	Low tissue specificity	0.201356	Nuclear membrane	Nucleoplasm	0	520	FALSE
P67775_Q9UL03	P63151_P67775	Janes_et_al	P67775; Q9UL03	P63151; P67775	P67775	PPP2CA	Q9UL03	INTS6	P63151	PPP2R2A	huMAP3_13510.1	mutually_exclusive	0.18	13	307	270	83.15	91.38	25527	0.36	0.46	76.32	85.6129	0.034	KOG3768	KOG1354	no	Low tissue specificity	Low tissue specificity	-0.0405752	Nucleoplasm	Cytosol	0	521	FALSE
P21709_Q13144	Q13144_Q9UI10	Janes_et_al	P21709; Q13144	Q13144; Q9UI10	Q13144	EIF2B5	P21709	EPHA1	Q9UI10	EIF2B4	huMAP3_11232.1	structurally_consistent	3.5	0	26	13	83.38	15.62	203.06	0.43	0.31	83.3232	90.7692		KOG0196	KOG1467	no	Group enriched	Low tissue specificity	0.0196808		Endoplasmic reticulum		522	FALSE
O95149_P09661	P09661_Q8N5A5	Janes_et_al	O95149; P09661	P09661; Q8N5A5	P09661	SNRPA1	O95149	SNUPN	Q8N5A5	ZGPAT	huMAP3_08980.1; huMAP3_06511.1	mutually_exclusive	5.7	10	107	86	91.43	61.37	5277.82	0.44	0.34	77.6732	78.877	0.04	KOG3132	KOG2185	no	Low tissue specificity	Tissue enriched	0.0867437	Nucleoplasm; Plasma membrane; Cytosol	Nucleoplasm; Plasma membrane	0.666667	523	FALSE
P53611_Q8N414	P53611_Q92696	Janes_et_al	P53611; Q8N414	P53611; Q92696	P53611	RABGGTB	Q8N414	PGBD5	Q92696	RABGGTA	huMAP3_04276.1; huMAP3_11860.1	mutually_exclusive	0.18	24	211	178	71.18	93.85	15019	0.41	0.73	82.6543	94.3968		ENOG502QT9F	KOG0529	no	Tissue enhanced	Tissue enhanced	-0.0239702	Nucleoplasm			524	FALSE
Q9BTW9_Q9BVA1	Q13509_Q9BVA1	Janes_et_al	Q9BTW9; Q9BVA1	Q13509; Q9BVA1	Q9BVA1	TUBB2B	Q9BTW9	TBCD	Q13509	TUBB3	huMAP3_10475.1; huMAP3_10665.1; huMAP3_09233.1; huMAP3_06977.1; huMAP3_09670.1; huMAP3_09603.1; huMAP3_08179.1	structurally_consistent	0.38	0	5	7	51.74	37.99	265.93	0.33	0.64	74.5308	87.7292	0.13	KOG1943	KOG1375	no	Low tissue specificity	Tissue enriched	-0.184446		Microtubules		525	FALSE
O15547_P19823	O15547_P01011	Janes_et_al	O15547; P19823	O15547; P01011	O15547	P2RX6	P19823	ITIH2	P01011	SERPINA3	huMAP3_10678.1; huMAP3_09531.1; huMAP3_15040.1; huMAP3_10101.1; huMAP3_08395.1	structurally_consistent	1.76	0	0	0			0	0.53	0.44	83.0765	87.7667	0.126	ENOG502QPS2	KOG2392	no	Tissue enriched	Group enriched	0.866056	Golgi apparatus			526	FALSE
Q15836_Q9NZ43	A2RRP1_Q9NZ43	Janes_et_al	Q15836; Q9NZ43	A2RRP1; Q9NZ43	Q9NZ43	USE1	Q15836	VAMP3	A2RRP1	NBAS	huMAP3_10587.1; huMAP3_06458.1; huMAP3_13160.1; huMAP3_08929.1	structurally_consistent	9.51	0	0	0			0	0.51	0.4	81.4613	85.5327	0.152	KOG0860	KOG1797	no	Low tissue specificity	Low tissue specificity	-0.107635		Golgi apparatus		527	FALSE
P19022_P35222	P22223_P35222	Janes_et_al	P19022; P35222	P22223; P35222	P35222	CTNNB1	P19022	CDH2	P22223	CDH3	huMAP3_08033.1; huMAP3_10927.1	mutually_exclusive	0.82	55	105	103	62.35	47.04	4845.12	0.7	0.58	86.8102	83.8411	0.154	KOG3594	KOG3594	yes	Tissue enhanced	Tissue enhanced	-0.181177	Plasma membrane	Plasma membrane	1	528	FALSE
O75182_Q13547	Q13547_Q9UK53	Janes_et_al	O75182; Q13547	Q13547; Q9UK53	Q13547	HDAC1	O75182	SIN3B	Q9UK53	ING1	huMAP3_15128.1; huMAP3_08800.1; huMAP3_09031.1	mutually_exclusive	0.26	14	129	73	72.64	64.41	4701.93	0.5	0.55	85.2022	89.5696	0.208	KOG4204	KOG1973	no	Low tissue specificity	Low tissue specificity	0.356022	Nucleoplasm	Nucleoplasm	1	529	FALSE
P61964_Q9NS73	O75478_P61964	Janes_et_al	P61964; Q9NS73	O75478; P61964	P61964	WDR5	Q9NS73	MBIP	O75478		huMAP3_09422.1; huMAP3_08776.1; huMAP3_10027.1	mutually_exclusive	0.21	14	86	122	55.51	67.34	4773.86	0.66	0.37	95.0517	79.5552		ENOG502R8QG	KOG0457	no	Low tissue specificity			Cytosol			530	FALSE
O00629_P18754	P18754_P62826	Janes_et_al	O00629; P18754	P18754; P62826	P18754	RCC1	O00629	KPNA4	P62826	RAN	huMAP3_10000.1; huMAP3_12581.1; huMAP3_08641.1	mutually_exclusive	0.17	25	244	203	81.2	93.02	19812.8	0.61	0.7	78.7076	91.8789	0.4	KOG0166	KOG0096	no	Tissue enhanced	Low tissue specificity	0.315839	Nucleoplasm	Nucleoplasm	1	531	FALSE
P18754_P62826	O00629_P62826	Janes_et_al	P18754; P62826	O00629; P62826	P62826	RAN	P18754	RCC1	O00629	KPNA4	huMAP3_10000.1; huMAP3_12581.1; huMAP3_08641.1	mutually_exclusive	0.52	17	358	301	96.36	85.46	25723.5	0.7	0.36	91.8789	79.6087	0.166	KOG1426	KOG0166	no	Low tissue specificity	Tissue enhanced	-0.0610213	Nucleoplasm	Nucleoplasm	1	531	FALSE
P78537_Q969J3	P78537_Q86VE0	Janes_et_al	P78537; Q969J3	P78537; Q86VE0	P78537	BLOC1S1	Q969J3	BORCS5	Q86VE0	MYPOP	huMAP3_11659.1	mutually_exclusive	5.97	10	10	9	37.88	78.67	378.8	0.54	0.45	84.6629	86.767	0.106	KOG4515	ENOG502RV5V	no	Low tissue specificity	Low tissue specificity	0.591863	Vesicles; Plasma membrane	Nucleoplasm	0	532	FALSE
P62136_Q5TID7	P62136_Q96T49	Janes_et_al	P62136; Q5TID7	P62136; Q96T49	P62136	PPP1CA	Q5TID7	CCDC181	Q96T49	PPP1R16B	huMAP3_14504.1	mutually_exclusive	0.09	21	42	52	52.45	66.94	2202.9	0.4	0.68	89.332	94.1527		ENOG502QV5R	KOG0505	no	Tissue enhanced	Tissue enhanced	-0.00675671	Nuclear speckles	Plasma membrane	0	533	FALSE
Q9NRJ7_Q9UN67	Q9NRJ7_Q9Y5E3	Janes_et_al	Q9NRJ7; Q9UN67	Q9NRJ7; Q9Y5E3	Q9NRJ7	PCDHB16	Q9UN67	PCDHB10	Q9Y5E3	PCDHB6	huMAP3_10979.1; huMAP3_11044.1; huMAP3_12508.1; huMAP3_11413.1	mutually_exclusive	1	31	682	677	81.91	82.39	55862.6	0.68	0.69	80.7907	82.809		KOG3594	KOG3594	yes	Low tissue specificity	Low tissue specificity	0.751418		Nucleoplasm		534	FALSE
P27348_Q8IX15	P27348_Q86X27	Janes_et_al	P27348; Q8IX15	P27348; Q86X27	P27348	YWHAQ	Q8IX15	HOMEZ	Q86X27	RALGPS2	huMAP3_12897.1	mutually_exclusive	0.34	53	215	191	47.47	69.94	10206	0.28	0.43	81.4433	81.8242	0.146	KOG3986	KOG3417	no	Low tissue specificity	Tissue enhanced	0.424322	Nucleoli	Nucleoplasm; Cytosol	0	535	FALSE
Q7RTN6_Q9Y376	Q9C0K7_Q9Y376	Janes_et_al	Q7RTN6; Q9Y376	Q9C0K7; Q9Y376	Q9Y376	CAB39	Q7RTN6	STRADA	Q9C0K7	STRADB	huMAP3_01890.1; huMAP3_01132.1	mutually_exclusive	0.1	34	351	344	87.84	81.3	27967.2	0.7	0.71	92.119	92.7103		KOG0582	KOG0582	yes	Low tissue specificity	Low tissue specificity	-0.0922634	Nucleoplasm; Cytosol	Cytosol	0.5	536	FALSE
P02763_Q8N9F7	P02763_P19652	Janes_et_al	P02763; Q8N9F7	P02763; P19652	P02763	ORM1	Q8N9F7	GDPD1	P19652	ORM2	huMAP3_10678.1; huMAP3_09531.1; huMAP3_15040.1; huMAP3_10101.1; huMAP3_07265.1; huMAP3_08395.1	mutually_exclusive	0.66	11	157	121	91.85	87.42	10577.8	0.33	0.46	80.7833	88.3941	0.16	KOG2258	ENOG502S0Q2	no	Tissue enhanced	Tissue enriched	-0.101834		Vesicles		537	TRUE
P02763_P19652	P19652_Q8N9F7	Janes_et_al	P02763; P19652	P19652; Q8N9F7	P19652	ORM2	P02763	ORM1	Q8N9F7	GDPD1	huMAP3_10678.1; huMAP3_09531.1; huMAP3_15040.1; huMAP3_10101.1; huMAP3_07265.1; huMAP3_08395.1	structurally_consistent	0.83	0	0	0			0	0.46	0.39	88.3941	93.0088	0.162	ENOG502S0Q2	KOG2258	no	Tissue enriched	Tissue enhanced	-0.102192	Vesicles			537	TRUE
Q16531_Q9NZJ0	Q16531_Q92466	Janes_et_al	Q16531; Q9NZJ0	Q16531; Q92466	Q16531	DDB1	Q9NZJ0	DTL	Q92466	DDB2	huMAP3_14528.1; huMAP3_09779.1	mutually_exclusive	0.49	15	51	133	26.24	89.46	1338.24	0.59	0.72	79.0775	89.1468	0.086	KOG0321	KOG4328	no	Group enriched	Low tissue specificity	0.202772	Nucleoplasm	Nucleoplasm; Cell Junctions	0.5	538	FALSE
Q92769_Q9P0W2	O94776_Q92769	Janes_et_al	Q92769; Q9P0W2	O94776; Q92769	Q92769	HDAC2	Q9P0W2	HMG20B	O94776	MTA2	huMAP3_15128.1	mutually_exclusive	0.6	14	101	110	69.95	91.75	7064.95	0.59	0.73	87.69	94.4995	0.1424	KOG0381	KOG3554	no	Low tissue specificity	Low tissue specificity	-0.00611795	Nucleoplasm	Nucleoplasm	1	539	FALSE
Q13405_Q9BQC6	Q86TS9_Q9BQC6	Janes_et_al	Q13405; Q9BQC6	Q86TS9; Q9BQC6	Q9BQC6	MRPL57	Q13405	MRPL49	Q86TS9	MRPL52	huMAP3_07939.1; huMAP3_06550.1; huMAP3_08458.1; huMAP3_06439.1; huMAP3_06589.1; huMAP3_09113.1; huMAP3_09483.1	structurally_consistent	5.08	0	0	0			0	0.26	0.25	91.4342	95.0394	0.812	KOG4034	ENOG502S4I0	no	Low tissue specificity	Low tissue specificity	0.189528		Mitochondria		540	FALSE
P53680_Q96CW1	P53680_Q9BQI5	Janes_et_al	P53680; Q96CW1	P53680; Q9BQI5	P53680	AP2S1	Q96CW1	AP2M1	Q9BQI5	SGIP1	huMAP3_06283.1; huMAP3_10876.1; huMAP3_10762.1; huMAP3_09403.1	mutually_exclusive	0.36	11	188	116	85.07	58.72	6811.52	0.25	0.41	76.1775	92.2754		KOG0938	KOG2398	no	Low tissue specificity	Tissue enriched	0.0389154	Plasma membrane	Mitochondria	0	541	FALSE
O75832_Q05086	O75832_Q06323	Janes_et_al	O75832; Q05086	O75832; Q06323	O75832	PSMD10	Q05086	UBE3A	Q06323	PSME1	huMAP3_09656.1; huMAP3_13725.1	mutually_exclusive	0.61	14	137	109	90.39	83.72	9125.48	0.64	0.49	81.5127	75.1225	0.28	KOG0941	KOG4470	no	Low tissue specificity	Low tissue specificity	0.0189286	Nucleoplasm	Cytosol	0	542	FALSE
P51398_P82673	P51398_P84103	Janes_et_al	P51398; P82673	P51398; P84103	P51398	DAP3	P82673	MRPS35	P84103	SRSF3	huMAP3_05807.1	mutually_exclusive	0.34	11	48	55	92.67	73.82	4060.1	0.66	0.26	94.4131	86.104	0.182	KOG3933	KOG0107	no	Low tissue specificity	Low tissue specificity	0.0830571	Mitochondria	Nucleoplasm	0	543	FALSE
P06493_Q00526	P06493_Q99640	Janes_et_al	P06493; Q00526	P06493; Q99640	P06493	CDK1	Q00526	CDK3	Q99640	PKMYT1	huMAP3_06587.1; huMAP3_10449.1	mutually_exclusive	0.61	11	154	133	76.84	78.5	11833.4	0.26	0.29	76.1021	80.735		KOG0594	KOG0601	no	Low tissue specificity	Tissue enhanced	0.0304636	Cytosol	Golgi apparatus	0	544	FALSE
Q13432_Q7Z494	Q13432_Q969K3	Janes_et_al	Q13432; Q7Z494	Q13432; Q969K3	Q13432	UNC119	Q7Z494	NPHP3	Q969K3	RNF34	huMAP3_08140.1; huMAP3_09214.1	mutually_exclusive	3.31	26	51	60	45.55	35.23	2113.8	0.25	0.28	82.4206	85.8192	0.1	KOG1840	KOG4275	no	Low tissue specificity	Low tissue specificity	-0.324751		Nucleoplasm		545	FALSE
P03886_P19404	P03886_Q9P0J0	Janes_et_al	P03886; P19404	P03886; Q9P0J0	P03886	MT-ND1	P19404	NDUFV2	Q9P0J0	NDUFA13	huMAP3_09982.1; huMAP3_09567.1; huMAP3_14878.1; huMAP3_06397.1; huMAP3_14018.1	structurally_consistent	0.31	0	0	0			0	0.25	0.43	79.8	87.7382	0.894	KOG3196	KOG3300	no	Tissue enhanced	Low tissue specificity	0.76694	Mitochondria	Mitochondria	1	546	FALSE
O95602_Q9GZS1	O95602_Q9P1U0	Janes_et_al	O95602; Q9GZS1	O95602; Q9P1U0	O95602	POLR1A	Q9GZS1	POLR1E	Q9P1U0	POLR1H	huMAP3_00807.1; huMAP3_09057.1; huMAP3_14318.1; huMAP3_08487.1; huMAP3_11092.1; huMAP3_06426.1	structurally_consistent	0.31	0	0	0			0	0.54	0.65	81.6223	81.7792	0.34	KOG4183	KOG2907	no	Low tissue specificity	Low tissue specificity	0.256086	Nucleoplasm; Nucleoli fibrillar center	Nucleoli fibrillar center	0.5	547	FALSE
P62136_Q12972	P62136_Q6PJW8	Janes_et_al	P62136; Q12972	P62136; Q6PJW8	P62136	PPP1CA	Q12972	PPP1R8	Q6PJW8	CNST	huMAP3_06304.1; huMAP3_09354.1; huMAP3_14504.1; huMAP3_10148.1; huMAP3_06341.1; huMAP3_08482.1; huMAP3_08717.1; huMAP3_09633.1	mutually_exclusive	0.15	31	110	91	71.41	48.09	4376.19	0.71	0.59	93.7973	93.5867	0.092	KOG1880	ENOG502QSMS	no	Low tissue specificity	Low tissue specificity	0.350632	Nuclear speckles	Vesicles	0	548	FALSE
Q04726_Q08117	Q04727_Q08117	Janes_et_al	Q04726; Q08117	Q04727; Q08117	Q08117	TLE5	Q04726	TLE3	Q04727	TLE4	huMAP3_11616.1; huMAP3_14261.1; huMAP3_00022.1	mutually_exclusive	3.55	59	253	223	74.77	73.55	16401.6	0.64	0.66	87.9903	89.7704	0.088	KOG0639	KOG0639	yes	Tissue enhanced	Tissue enhanced	0.509852	Nucleoplasm	Nucleoplasm	1	549	FALSE
P27348_Q04917	P27348_Q12778	Janes_et_al	P27348; Q04917	P27348; Q12778	P27348	YWHAQ	Q04917	YWHAH	Q12778	FOXO1	huMAP3_12897.1; huMAP3_06971.1; huMAP3_07596.1; huMAP3_10808.1; huMAP3_09810.1	mutually_exclusive	0.21	13	55	39	92.09	22.67	884.13	0.68	0.35	96.8767	86.0836	0.432968	KOG0841	KOG2294	no	Tissue enriched	Tissue enhanced	-0.251186		Nucleoplasm; Cytosol		550	FALSE
O15131_Q8N9Q2	O15131_O43148	Janes_et_al	O15131; Q8N9Q2	O15131; O43148	O15131	KPNA5	Q8N9Q2	SREK1IP1	O43148	RNMT	huMAP3_10000.1; huMAP3_07855.1; huMAP3_09694.1; huMAP3_06407.1	mutually_exclusive	0.47	35	69	85	38.57	65.14	2661.33	0.63	0.68	93.4303	90.4507	0.05	KOG2985	KOG1975	no	Low tissue specificity	Low tissue specificity	-0.0137444	Nucleoplasm; Nucleoli	Nucleoplasm	0.5	551	FALSE
P42330_P51857	P17516_P42330	Janes_et_al	P42330; P51857	P17516; P42330	P42330	AKR1C3	P51857	AKR1D1	P17516	AKR1C4	huMAP3_10318.1	structurally_consistent	0.27	0	0	0			0	0.29	0.4	77.305	91.9967		KOG1577	KOG1577	yes	Tissue enriched	Tissue enriched	0.998213	Nucleoplasm	Nucleoplasm; Cytosol	0.5	552	FALSE
P30876_Q8WVC0	P30876_Q14241	Janes_et_al	P30876; Q8WVC0	P30876; Q14241	P30876	POLR2B	Q8WVC0	LEO1	Q14241	ELOA	huMAP3_11092.1; huMAP3_09843.1; huMAP3_07749.1; huMAP3_07454.1	mutually_exclusive	0.13	26	73	58	66.9	68.31	4883.7	0.64	0.45	82.5682	82.6936	0.22	KOG1181; KOG2428	KOG2821	no	Low tissue specificity	Low tissue specificity	0.26785	Nucleoplasm; Nucleoli fibrillar center	Nuclear speckles	0	553	FALSE
P23921_P31350	P23921_Q7LG56	Janes_et_al	P23921; P31350	P23921; Q7LG56	P23921	RRM1	P31350	RRM2	Q7LG56	RRM2B	huMAP3_11033.1; huMAP3_07989.1	mutually_exclusive	0.07	53	330	333	87.87	86.88	28931	0.72	0.72	87.3956	85.6709	0.048	KOG1567	KOG1567	yes	Group enriched	Low tissue specificity	-0.132253	Cytosol	Nucleoplasm; Cytosol	0.5	554	FALSE
P31350_Q7LG56	P23921_Q7LG56	Janes_et_al	P31350; Q7LG56	P23921; Q7LG56	Q7LG56	RRM2B	P31350	RRM2	P23921	RRM1	huMAP3_11033.1; huMAP3_07989.1	mutually_exclusive	0.19	11	16	16	55.68	88.54	890.88	0.68	0.72	91.647	85.6709	0.318	KOG1567	KOG1112	no	Group enriched	Low tissue specificity	0.785856	Cytosol	Cytosol	1	554	FALSE
P23921_P31350	P31350_Q7LG56	Janes_et_al	P23921; P31350	P31350; Q7LG56	P31350	RRM2	P23921	RRM1	Q7LG56	RRM2B	huMAP3_11033.1; huMAP3_07989.1	mutually_exclusive	0.58	15	13	12	88.25	49.83	597.96	0.72	0.68	87.3956	91.647	0.082	KOG1112	KOG1567	no	Low tissue specificity	Low tissue specificity	0.164307	Cytosol	Nucleoplasm; Cytosol	0.5	554	FALSE
Q9GZM8_Q9NRI5	P68402_Q9GZM8	Janes_et_al	Q9GZM8; Q9NRI5	P68402; Q9GZM8	Q9GZM8	NDEL1	Q9NRI5	DISC1	P68402	PAFAH1B2	huMAP3_10973.1	structurally_consistent	9.94	0	11	31	17.73	92.65	195.03	0.5	0.27	84.3812	85.5215	0.1	ENOG502S3S3	KOG1388	no	Tissue enhanced	Low tissue specificity	0.0796561	Intermediate filaments; Cytosol	Cytosol	0.5	555	FALSE
O94768_Q86VU5	O95373_Q86VU5	Janes_et_al	O94768; Q86VU5	O95373; Q86VU5	Q86VU5	COMTD1	O94768	STK17B	O95373	IPO7	huMAP3_10287.1	mutually_exclusive	0.39	18	286	308	83.52	87.96	23886.7	0.38	0.39	76.4592	78.7943	0.06	KOG0032	KOG1991	no	Group enriched	Low tissue specificity	-0.130284	Nucleoplasm	Nucleoplasm; Cytosol	0.5	556	FALSE
P01563_P05014	P01567_P05014	Janes_et_al	P01563; P05014	P01567; P05014	P05014	IFNA4	P01563	IFNA2	P01567	IFNA7	huMAP3_11921.1; huMAP3_09647.1; huMAP3_13851.1; huMAP3_10459.1; huMAP3_08774.1	mutually_exclusive	0.31	14	116	126	71.66	77.14	8312.56	0.31	0.37	81.0462	83.244		ENOG502SQAC	ENOG502SQAC	yes	Not detected	Not detected					557	FALSE
P63208_Q8NHM5	P63208_Q5XUX0	Janes_et_al	P63208; Q8NHM5	P63208; Q5XUX0	P63208	SKP1	Q8NHM5	KDM2B	Q5XUX0	FBXO31	huMAP3_00161.1; huMAP3_05528.1; huMAP3_09623.1; huMAP3_14622.1	mutually_exclusive	0.32	35	190	191	83.06	91.49	15781.4	0.63	0.67	88.4222	95.1174		KOG1633; KOG1947	ENOG502QR2A	no	Low tissue specificity	Tissue enhanced	0.218619	Nucleoplasm	Nucleoplasm	1	558	FALSE
P15153_Q92608	P15153_Q07889	Janes_et_al	P15153; Q92608	P15153; Q07889	P15153	RAC2	Q92608	DOCK2	Q07889	SOS1	huMAP3_13135.1	mutually_exclusive	0.29	19	134	164	77.46	83.71	10379.6	0.66	0.52	84.4272	75.62	0.246	KOG1998	KOG3417	no	Group enriched	Low tissue specificity	0.273034		Cytosol		559	FALSE
O60927_P62140	P62140_Q02833	Janes_et_al	O60927; P62140	P62140; Q02833	P62140	PPP1CB	O60927	PPP1R11	Q02833	RASSF7	huMAP3_09633.1; huMAP3_09354.1; huMAP3_14504.1; huMAP3_10148.1; huMAP3_06341.1; huMAP3_08717.1; huMAP3_08482.1	mutually_exclusive	0.11	41	65	111	57.02	58.98	3706.3	0.68	0.56	95.4289	89.4284	0.052	KOG4102	KOG1574	no	Low tissue specificity	Tissue enhanced	0.417627	Vesicles	Centriolar satellite	0	560	FALSE
Q8TAE8_Q9H2W6	Q96GC5_Q9H2W6	Janes_et_al	Q8TAE8; Q9H2W6	Q96GC5; Q9H2W6	Q9H2W6	MRPL46	Q8TAE8	GADD45GIP1	Q96GC5	MRPL48	huMAP3_06439.1; huMAP3_06589.1	structurally_consistent	0.36	0	0	0			0	0.27	0.5	88.7229	88.5395	0.94	KOG4848	KOG4060	no	Low tissue specificity	Low tissue specificity	0.511224	Mitochondria	Mitochondria	1	561	FALSE
P56211_P62714	P62714_Q86XL3	Janes_et_al	P56211; P62714	P62714; Q86XL3	P62714	PPP2CB	P56211	ARPP19	Q86XL3	ANKLE2	huMAP3_13510.1	mutually_exclusive	0.08	21	68	105	41.58	75.32	2827.44	0.47	0.58	89.3142	83.2969	0.028	KOG4076	ENOG502QQ4Z	no	Tissue enhanced	Low tissue specificity	-0.331162		Endoplasmic reticulum; Plasma membrane		562	FALSE
Q7L5Y9_Q9H7D7	Q8IUR7_Q9H7D7	Janes_et_al	Q7L5Y9; Q9H7D7	Q8IUR7; Q9H7D7	Q9H7D7	WDR26	Q7L5Y9	MAEA	Q8IUR7	ARMC8	huMAP3_08787.1; huMAP3_09818.1; huMAP3_05775.1; huMAP3_10711.1; huMAP3_12700.1	structurally_consistent	2.07	0	0	0			0	0.44	0.48	87.4971	78.97	0.072	KOG0396	KOG1293	no	Low tissue specificity	Low tissue specificity	-0.213722	Nucleoplasm	Nucleoplasm	1	563	FALSE
Q9NQ29_Q9Y383	Q9NQ29_Q9UBC1	Janes_et_al	Q9NQ29; Q9Y383	Q9NQ29; Q9UBC1	Q9NQ29	LUC7L	Q9Y383	LUC7L2	Q9UBC1	NFKBIL1	huMAP3_11073.1	mutually_exclusive	2.66	14	123	107	88.87	62.21	6656.47	0.6	0.27	84.2986	72.105	0.088	KOG0796	ENOG502QTMZ	no	Low tissue specificity	Low tissue specificity	0.138863	Nucleoplasm	Nucleoplasm	1	564	FALSE
P0C0S8_Q92552	Q92552_Q96EL2	Janes_et_al	P0C0S8; Q92552	Q92552; Q96EL2	Q92552	MRPS27	P0C0S8	H2AC13	Q96EL2	MRPS24	huMAP3_05807.1	mutually_exclusive	0.28	10	76	87	75.65	75.29	6550.23	0.3	0.4	77.8882	85.349		KOG1756	ENOG502RXU1	no	Tissue enhanced	Tissue enhanced	-0.133748	Nucleoplasm			565	FALSE
P22304_Q6P9A2	P22304_Q99538	Janes_et_al	P22304; Q6P9A2	P22304; Q99538	P22304	IDS	Q6P9A2	GALNT18	Q99538	LGMN	huMAP3_09327.1	structurally_consistent	1.08	0	0	0			0	0.39	0.43	84.5596	86.8377		KOG3736	KOG1348	no	Low tissue specificity	Low tissue specificity	0.159879	Golgi apparatus	Vesicles	0	566	FALSE
Q8IXL7_Q8IXQ5	P02753_Q8IXL7	Janes_et_al	Q8IXL7; Q8IXQ5	P02753; Q8IXL7	Q8IXL7	MSRB3	Q8IXQ5	KLHL7	P02753	RBP4	huMAP3_14155.1	mutually_exclusive	0.75	11	240	177	87.92	90.69	21100.8	0.26	0.55	74.4233	89.4871	0.074	KOG4441	ENOG502RXEW	no	Tissue enhanced	Tissue enriched	-0.0368057	Nucleoplasm; Cytosol			567	FALSE
P63208_Q96ME1	P63208_Q96IG2	Janes_et_al	P63208; Q96ME1	P63208; Q96IG2	P63208	SKP1	Q96ME1	FBXL18	Q96IG2	FBXL20	huMAP3_14622.1	mutually_exclusive	0.33	32	476	396	85.6	94.98	40745.6	0.66	0.66	92.2022	93.0701	0.078	ENOG502QVW9	KOG4341	no	Low tissue specificity	Low tissue specificity	0.186559	Nucleoplasm	Microtubules	0	568	FALSE
Q15070_Q96A35	Q96A35_Q9BZE1	Janes_et_al	Q15070; Q96A35	Q96A35; Q9BZE1	Q96A35	MRPL24	Q15070	OXA1L	Q9BZE1	MRPL37	huMAP3_06550.1; huMAP3_08458.1; huMAP3_06589.1; huMAP3_09483.1	structurally_consistent	1.45	0	17	41	17.87	90.61	303.79	0.33	0.24	84.5486	86.0387	0.766	KOG1239	ENOG502QQAQ	no	Low tissue specificity	Low tissue specificity	0.929048	Mitochondria	Mitochondria	1	569	FALSE
Q9BVH7_Q9UK22	Q9UJA9_Q9UK22	Janes_et_al	Q9BVH7; Q9UK22	Q9UJA9; Q9UK22	Q9UK22	FBXO2	Q9BVH7	ST6GALNAC5	Q9UJA9	ENPP5	huMAP3_08433.1	mutually_exclusive	0.42	13	223	262	85.64	93.48	19097.7	0.31	0.52	75.718	95.6724		KOG2692	KOG2645	no	Tissue enhanced	Tissue enriched	-0.117732	Vesicles	Cytosol	0	570	FALSE
P09661_Q9Y3F4	P09661_Q16560	Janes_et_al	P09661; Q9Y3F4	P09661; Q16560	P09661	SNRPA1	Q9Y3F4	STRAP	Q16560	SNRNP35	huMAP3_08980.1; huMAP3_06511.1	mutually_exclusive	1.6	11	196	124	90.2	85.28	10574.7	0.37	0.5	77.2892	89.6392	0.176	KOG0278	KOG0113	no	Low tissue specificity	Low tissue specificity	0.577877	Cytosol	Nucleoli	0	571	FALSE
P56545_Q09028	Q09028_Q96JN0	Janes_et_al	P56545; Q09028	Q09028; Q96JN0	Q09028	RBBP4	P56545	CTBP2	Q96JN0	LCOR	huMAP3_15128.1	structurally_consistent	0.11	0	0	0			0	0.54	0.63	89.0646	88.1273		KOG0067	KOG4565	no	Low tissue specificity	Tissue enhanced	0.14542	Nucleoplasm	Nucleoplasm	1	572	TRUE
P56545_Q96JN0	P56545_Q09028	Janes_et_al	P56545; Q96JN0	P56545; Q09028	P56545	CTBP2	Q96JN0	LCOR	Q09028	RBBP4	huMAP3_15128.1	mutually_exclusive	1.49	10	100	184	63.42	95.66	6342	0.3	0.54	81.35	89.0646		KOG4565	KOG0264	no	Tissue enhanced	Low tissue specificity	0.16482	Nucleoplasm	Nucleoplasm	1	572	TRUE
Q8N201_Q9H0H0	Q9H0H0_Q9UL03	Janes_et_al	Q8N201; Q9H0H0	Q9H0H0; Q9UL03	Q9H0H0	INTS2	Q8N201	INTS1	Q9UL03	INTS6	huMAP3_09230.1; huMAP3_10641.1	structurally_consistent	3.18	0	0	0			0	0.41	0.42	79.8084	86.298	0.728	KOG4596	KOG3768	no	Low tissue specificity	Low tissue specificity	0.297346	Nucleoplasm	Nucleoplasm	1	573	FALSE
O75586_Q9NVC6	Q96HR3_Q9NVC6	Janes_et_al	O75586; Q9NVC6	Q96HR3; Q9NVC6	Q9NVC6	MED17	O75586	MED6	Q96HR3	MED30	huMAP3_02730.1	structurally_consistent	0.47	0	0	0			0	0.37	0.63	83.77	87.0332	0.624	KOG3169	ENOG502QV3C	no	Low tissue specificity	Low tissue specificity	0.416411	Nucleoplasm	Nucleoplasm	1	574	FALSE
P60510_P62714	P62714_Q13136	Janes_et_al	P60510; P62714	P62714; Q13136	P62714	PPP2CB	P60510	PPP4C	Q13136	PPFIA1	huMAP3_07998.1; huMAP3_13510.1; huMAP3_10333.1; huMAP3_09709.1; huMAP3_06695.1	mutually_exclusive	0.17	19	211	136	89.91	80.12	10896.3	0.59	0.39	81.8771	84.0477	0.032	KOG0372	KOG0249	no	Low tissue specificity	Low tissue specificity	0.260373	Nucleoplasm	Cytosol	0	575	FALSE
P27348_Q8IX15	P27348_P61981	Janes_et_al	P27348; Q8IX15	P27348; P61981	P27348	YWHAQ	Q8IX15	HOMEZ	P61981	YWHAG	huMAP3_10808.1; huMAP3_12897.1	mutually_exclusive	0.16	15	3	2	17.67	89.43	53.01	0.28	0.68	81.4433	97.0293	0.630855	KOG3986	KOG0841	no	Low tissue specificity	Tissue enhanced	-0.0554949	Nucleoli	Cytosol	0	576	FALSE
Q8NFJ9_Q96RK4	Q8TAM2_Q96RK4	Janes_et_al	Q8NFJ9; Q96RK4	Q8TAM2; Q96RK4	Q96RK4	BBS4	Q8NFJ9	BBS1	Q8TAM2	TTC8	huMAP3_14150.1; huMAP3_01439.1	mutually_exclusive	0.92	16	13	15	91.87	94.59	1194.31	0.73	0.72	92.2926	92.5315	0.16	ENOG502QS2X	KOG1129	no	Low tissue specificity	Low tissue specificity	0.547671	Midbody			577	FALSE
Q8NFJ9_Q8TAM2	Q8TAM2_Q96RK4	Janes_et_al	Q8NFJ9; Q8TAM2	Q8TAM2; Q96RK4	Q8TAM2	TTC8	Q8NFJ9	BBS1	Q96RK4	BBS4	huMAP3_14150.1; huMAP3_01439.1	mutually_exclusive	0.44	12	41	61	71.22	82.46	2920.02	0.67	0.72	90.6911	92.5315	0.17	ENOG502QS2X	KOG1124	no	Low tissue specificity	Low tissue specificity	0.435825	Midbody	Cytosol	0	577	FALSE
Q13077_Q9Y4K3	Q13077_Q13114	Janes_et_al	Q13077; Q9Y4K3	Q13077; Q13114	Q13077	TRAF1	Q9Y4K3	TRAF6	Q13114	TRAF3	huMAP3_14463.1	mutually_exclusive	8.12	20	185	190	87.62	88.39	16209.7	0.64	0.62	85.0201	85.3904	0.238	KOG0297	KOG0297	yes	Low tissue specificity	Low tissue specificity	0.316491	Mitochondria			578	FALSE
Q96ST2_Q9GZS3	P13984_Q9GZS3	Janes_et_al	Q96ST2; Q9GZS3	P13984; Q9GZS3	Q9GZS3	SKIC8	Q96ST2	IWS1	P13984	GTF2F2	huMAP3_07749.1; huMAP3_11018.1; huMAP3_07454.1; huMAP3_11092.1; huMAP3_09843.1	mutually_exclusive	0.17	10	137	102	76.84	80.38	10527.1	0.29	0.4	77.8957	84.1918	0.156	KOG1793	KOG2905	no	Low tissue specificity	Low tissue specificity	0.403593	Nucleoplasm	Nucleoplasm	1	579	FALSE
P82914_Q9BYN8	P82930_Q9BYN8	Janes_et_al	P82914; Q9BYN8	P82930; Q9BYN8	Q9BYN8	MRPS26	P82914	MRPS15	P82930	MRPS34	huMAP3_05807.1; huMAP3_05954.1	structurally_consistent	6.89	0	0	0			0	0.28	0.4	91.9586	86.3795	0.908	KOG2815	ENOG502QSI0	no	Tissue enhanced	Low tissue specificity	0.285099	Mitochondria	Mitochondria	1	580	FALSE
A6NHC0_P04632	P04632_Q96L46	Janes_et_al	A6NHC0; P04632	P04632; Q96L46	P04632	CAPNS1	A6NHC0	CAPN8	Q96L46	CAPNS2	huMAP3_11557.1; huMAP3_12239.1	mutually_exclusive	1.07	45	234	196	86.5	81.89	16050.4	0.71	0.68	87.1379	92.5109		KOG0045	KOG0037	no	Tissue enriched	Tissue enhanced	-0.0520451	Nucleoplasm; Nuclear membrane; Vesicles	Cytosol	0	581	FALSE
A6NHC0_Q96L46	P04632_Q96L46	Janes_et_al	A6NHC0; Q96L46	P04632; Q96L46	Q96L46	CAPNS2	A6NHC0	CAPN8	P04632	CAPNS1	huMAP3_11557.1; huMAP3_12239.1	mutually_exclusive	0.89	44	237	205	86.49	80.9	16584.5	0.71	0.68	87.0009	92.5109		KOG0045	KOG0037	no	Tissue enriched	Low tissue specificity	-0.0331809	Nucleoplasm; Nuclear membrane; Vesicles	Nucleoplasm; Cytosol	0.25	581	FALSE
O43638_P63151	P63151_Q5VY09	Janes_et_al	O43638; P63151	P63151; Q5VY09	P63151	PPP2R2A	O43638	FOXS1	Q5VY09	IER5	huMAP3_10333.1; huMAP3_13510.1	mutually_exclusive	0.42	13	85	79	59.45	64.22	5053.25	0.37	0.57	88.5067	91.5742		KOG2294	ENOG502S0NB	no	Low tissue specificity	Tissue enhanced	0.0739106	Nucleoplasm; Cytosol	Nucleoplasm	0.5	582	FALSE
Q12829_Q15369	Q15369_Q9Y576	Janes_et_al	Q12829; Q15369	Q15369; Q9Y576	Q15369	ELOC	Q12829	RAB40B	Q9Y576	ASB1	huMAP3_08919.1; huMAP3_13601.1; huMAP3_09980.1	mutually_exclusive	0.29	19	195	236	83.16	82.49	19467.6	0.44	0.63	92.0681	96.8805		KOG0078	KOG0504	no	Tissue enhanced	Low tissue specificity	0.734233	Vesicles	Nucleoplasm	0	583	FALSE
Q00005_Q9Y2T4	Q9NUC0_Q9Y2T4	Janes_et_al	Q00005; Q9Y2T4	Q9NUC0; Q9Y2T4	Q9Y2T4	PPP2R2C	Q00005	PPP2R2B	Q9NUC0	SERTAD4	huMAP3_10333.1; huMAP3_13681.1; huMAP3_13510.1; huMAP3_09709.1	mutually_exclusive	0.45	10	140	68	84.41	38.34	2607.12	0.52	0.58	88.7543	89.8667		KOG1354	ENOG502S9V2	no	Tissue enhanced	Low tissue specificity	0.125604	Cytosol	Nucleoplasm	0	584	FALSE
Q9Y5H3_Q9Y5I1	Q9Y5H8_Q9Y5I1	Janes_et_al	Q9Y5H3; Q9Y5I1	Q9Y5H8; Q9Y5I1	Q9Y5I1	PCDHA11	Q9Y5H3	PCDHGA10	Q9Y5H8	PCDHA3	huMAP3_12589.1; huMAP3_15174.1; huMAP3_14604.1	mutually_exclusive	1.2	20	580	600	83.54	83.69	48453.2	0.61	0.69	77.3453	82.6633		KOG3594	KOG3594	yes	Tissue enriched	Low tissue specificity	0.250959	Nucleoplasm; Plasma membrane			585	FALSE
P31947_Q9UQL6	P31947_Q9NYF3	Janes_et_al	P31947; Q9UQL6	P31947; Q9NYF3	P31947	SFN	Q9UQL6	HDAC5	Q9NYF3	FAM53C	huMAP3_12897.1	mutually_exclusive	0.46	55	230	128	61.65	30.3	3878.4	0.27	0.44	82.415	90.3917	0.074	KOG1343	ENOG502RW5C	no	Low tissue specificity	Tissue enhanced	0.102262	Nuclear speckles			586	FALSE
P09651_Q12905	Q12905_Q15717	Janes_et_al	P09651; Q12905	Q12905; Q15717	Q12905	ILF2	P09651	HNRNPA1	Q15717	ELAVL1	huMAP3_06192.1; huMAP3_07115.1; huMAP3_07581.1; huMAP3_10625.1	structurally_consistent	0.21	0	0	0			0	0.31	0.41	86.4948	77.6462	0.442	KOG0118	KOG0145	no	Low tissue specificity	Low tissue specificity	0.340208	Nucleoplasm	Nucleoplasm	1	587	FALSE
Q8IWZ6_Q9BXC9	Q8TAM2_Q9BXC9	Janes_et_al	Q8IWZ6; Q9BXC9	Q8TAM2; Q9BXC9	Q9BXC9	BBS2	Q8IWZ6	BBS7	Q8TAM2	TTC8	huMAP3_14150.1; huMAP3_01439.1	structurally_consistent	1.26	0	0	0			0	0.71	0.61	88.2775	86.2909	0.206	ENOG502QPS5	KOG1129	no	Tissue enhanced	Low tissue specificity	0.328846				588	FALSE
Q12905_Q9UKM9	Q12905_Q5BKZ1	Janes_et_al	Q12905; Q9UKM9	Q12905; Q5BKZ1	Q12905	ILF2	Q9UKM9	RALY	Q5BKZ1	ZNF326	huMAP3_07581.1; huMAP3_10625.1	mutually_exclusive	0.58	10	67	53	50.94	49.72	2635.16	0.29	0.46	83.4895	79.4743	0.162	KOG0118	ENOG502QUAZ	no	Low tissue specificity	Tissue enhanced	-0.0402804	Nucleoplasm	Nucleoplasm	1	589	FALSE
P43378_Q13496	Q13496_Q9C0I1	Janes_et_al	P43378; Q13496	Q13496; Q9C0I1	Q13496	MTM1	P43378	PTPN9	Q9C0I1	MTMR12	huMAP3_13366.1; huMAP3_13617.1	mutually_exclusive	0.39	10	32	39	76.33	86.69	2442.56	0.6	0.72	86.42	90.001	0.06	ENOG502QR81	KOG1089	no	Low tissue specificity	Low tissue specificity	0.435553	Vesicles			590	FALSE
O00148_Q8NI27	O00148_Q86V81	Janes_et_al	O00148; Q8NI27	O00148; Q86V81	O00148	DDX39A	Q8NI27	THOC2	Q86V81		huMAP3_10789.1; huMAP3_04932.1; huMAP3_08159.1; huMAP3_04872.1; huMAP3_12548.1; huMAP3_09101.1; huMAP3_09225.1; huMAP3_09943.1; huMAP3_08904.1; huMAP3_10299.1	mutually_exclusive	1.39	15	112	72	92.22	53.41	3845.52	0.67	0.6	86.9799	91.1233	0.674	KOG1874	KOG0533	no	Low tissue specificity			Nucleoplasm			591	FALSE
P63208_Q9UK97	P63208_Q8NEZ5	Janes_et_al	P63208; Q9UK97	P63208; Q8NEZ5	P63208	SKP1	Q9UK97	FBXO9	Q8NEZ5	FBXO22	huMAP3_09623.1; huMAP3_14622.1	mutually_exclusive	0.34	39	230	241	92.97	89.54	21579.1	0.69	0.66	94.9205	92.91	0.044	KOG2997	ENOG502QSZ2	no	Low tissue specificity	Low tissue specificity	0.374454	Centrosome			592	FALSE
O60825_P27348	P27348_Q5SQI0	Janes_et_al	O60825; P27348	P27348; Q5SQI0	P27348	YWHAQ	O60825	PFKFB2	Q5SQI0	ATAT1	huMAP3_12897.1	mutually_exclusive	0.12	32	236	198	80.1	62.24	12323.5	0.48	0.42	80.0256	75.5815	0.048	KOG0234	KOG4601	no	Tissue enhanced	Tissue enhanced	-0.182101	Nucleoplasm	Cytosol	0	593	FALSE
P82912_Q92552	Q92552_Q9ULW3	Janes_et_al	P82912; Q92552	Q92552; Q9ULW3	Q92552	MRPS27	P82912	MRPS11	Q9ULW3	ABT1	huMAP3_05807.1	mutually_exclusive	0.22	17	124	123	68.59	76.44	8505.16	0.24	0.52	76.4245	86.1385	0.14	KOG0408	KOG3152	no	Low tissue specificity	Low tissue specificity	-0.208454	Mitochondria	Vesicles	0	594	FALSE
O75530_Q15910	O75530_Q92800	Janes_et_al	O75530; Q15910	O75530; Q92800	O75530	EED	Q15910	EZH2	Q92800	EZH1	huMAP3_13482.1; huMAP3_15128.1; huMAP3_06942.1; huMAP3_15095.1; huMAP3_04977.1	mutually_exclusive	0.19	86	629	626	82.4	81.68	51131.7	0.73	0.73	94.0383	93.0053	0.344	KOG1079	KOG1079	yes	Tissue enhanced	Tissue enhanced	-0.244356	Nucleoplasm	Nucleoplasm	1	595	FALSE
P83876_Q96LT9	O75554_P83876	Janes_et_al	P83876; Q96LT9	O75554; P83876	P83876	TXNL4A	Q96LT9	RNPC3	O75554	WBP4	huMAP3_08980.1; huMAP3_06511.1	mutually_exclusive	0.09	11	109	87	86.42	70.82	6161.34	0.49	0.36	90.097	81.5273	0.182	KOG4206	KOG0150	no	Low tissue specificity	Low tissue specificity	0.0656046	Nucleoplasm	Nucleoplasm	1	596	FALSE
O60262_P09471	O60262_P62879	Janes_et_al	O60262; P09471	O60262; P62879	O60262	GNG7	P09471	GNAO1	P62879	GNB2	huMAP3_11173.1; huMAP3_12729.1; huMAP3_10824.1	mutually_exclusive	4.88	21	141	127	81.65	97.36	11512.6	0.25	0.72	77.3479	96.5915	0.1	KOG0082	KOG0286	no	Tissue enhanced	Low tissue specificity	-0.0257837		Plasma membrane		597	FALSE
Q96DI7_Q9Y312	P63162_Q96DI7	Janes_et_al	Q96DI7; Q9Y312	P63162; Q96DI7	Q96DI7	SNRNP40	Q9Y312	AAR2	P63162	SNRPN	huMAP3_08980.1	mutually_exclusive	0.22	28	110	74	83.69	50.95	3770.3	0.48	0.37	82.7981	85.3004		KOG3937	KOG3168	no	Low tissue specificity	Low tissue specificity	-0.456698	Cytosol	Nucleoplasm	0	598	FALSE
P61201_Q13618	Q13618_Q9BSF8	Janes_et_al	P61201; Q13618	Q13618; Q9BSF8	Q13618	CUL3	P61201	COPS2	Q9BSF8	BTBD10	huMAP3_08550.1; huMAP3_14528.1; huMAP3_09779.1	structurally_consistent	1.32	0	0	0			0	0.68	0.53	84.0457	87.8737	0.148	KOG1464	KOG3840	no	Low tissue specificity	Low tissue specificity	-0.101961	Vesicles	Nucleoplasm; Nucleoli fibrillar center	0	599	FALSE
P29374_Q13547	Q13547_Q9P2Y4	Janes_et_al	P29374; Q13547	Q13547; Q9P2Y4	Q13547	HDAC1	P29374	ARID4A	Q9P2Y4	ZNF219	huMAP3_15128.1	mutually_exclusive	0.2	10	189	151	67.08	57.84	8733.84	0.32	0.63	84.3223	88.4743	0.116	KOG2744; KOG3001	KOG1721	no	Low tissue specificity	Low tissue specificity	-0.272807	Nucleoplasm	Nucleoplasm	1	600	FALSE
P57086_Q96IT1	P57086_Q53GI3	Janes_et_al	P57086; Q96IT1	P57086; Q53GI3	P57086	SCAND1	Q96IT1	ZNF496	Q53GI3	ZNF394	huMAP3_14807.1	mutually_exclusive	8.54	17	93	128	69.81	79.69	6492.33	0.58	0.57	91.999	91.3897		KOG1721	KOG1721	yes	Low tissue specificity	Tissue enriched	-0.000267557	Nucleoplasm	Nucleoplasm	1	601	FALSE
O75530_Q16576	Q15022_Q16576	Janes_et_al	O75530; Q16576	Q15022; Q16576	Q16576	RBBP7	O75530	EED	Q15022	SUZ12	huMAP3_13482.1; huMAP3_15128.1	mutually_exclusive	0.29	20	126	81	91.54	64.28	5206.68	0.64	0.71	82.0162	91.8553	0.482	KOG1034	KOG2350	no	Low tissue specificity	Low tissue specificity	0.547635	Nucleoplasm	Nucleoplasm; Nucleoli; Nucleoli rim; Nuclear bodies	0.25	602	FALSE
Q8IYB8_Q9NXV6	Q15434_Q8IYB8	Janes_et_al	Q8IYB8; Q9NXV6	Q15434; Q8IYB8	Q8IYB8	SUPV3L1	Q9NXV6	CDKN2AIP	Q15434	RBMS2	huMAP3_09113.1; huMAP3_06589.1	mutually_exclusive	0.3	10	200	177	75.82	66.57	11782.9	0.45	0.52	87.6356	89.41	0.062	ENOG502S4FT	KOG4733	no	Low tissue specificity	Low tissue specificity	-0.24123	Nucleoplasm	Nucleoli fibrillar center	0	603	FALSE
O75317_Q8TBZ3	O75317_P62068	Janes_et_al	O75317; Q8TBZ3	O75317; P62068	O75317	USP12	Q8TBZ3	WDR20	P62068	USP46	huMAP3_14529.1; huMAP3_12501.1; huMAP3_08735.1; huMAP3_09689.1; huMAP3_10857.1; huMAP3_09502.1	mutually_exclusive	0.24	14	185	185	82.3	85.89	15225.5	0.56	0.52	88.8865	81.5111	0.232	KOG2394	KOG1864	no	Low tissue specificity	Low tissue specificity	0.0594558		Nucleoli; Nucleoli rim		604	FALSE
P29803_Q15120	Q15119_Q15120	Janes_et_al	P29803; Q15120	Q15119; Q15120	Q15120	PDK3	P29803	PDHA2	Q15119	PDK2	huMAP3_14864.1; huMAP3_12248.1; huMAP3_14339.1; huMAP3_11877.1	structurally_consistent	0.16	0	0	0			0	0.4	0.73	80.8154	95.0815		KOG0225	KOG0787	no	Tissue enriched	Tissue enhanced	-0.0868036	Mitochondria	Nucleoplasm; Mitochondria	0.5	605	FALSE
Q92696_Q9H082	Q92696_Q96I34	Janes_et_al	Q92696; Q9H082	Q92696; Q96I34	Q92696	RABGGTA	Q9H082	RAB33B	Q96I34	PPP1R16A	huMAP3_11094.1; huMAP3_11860.1	structurally_consistent	0.43	0	0	0			0	0.6	0.54	92.3091	84.356	0.1	KOG0084	KOG0505	no	Low tissue specificity	Low tissue specificity	-0.203032		Plasma membrane		606	FALSE
P12724_P13489	P07998_P13489	Janes_et_al	P12724; P13489	P07998; P13489	P13489	RNH1	P12724	RNASE3	P07998	RNASE1	huMAP3_13506.1; huMAP3_13360.1; huMAP3_12344.1	mutually_exclusive	0.25	35	140	133	91.29	92.03	12780.6	0.72	0.72	93.7548	95.0317		ENOG502TF52	ENOG502SQ4K	no	Tissue enriched	Tissue enriched	-0.0536294		Vesicles		607	FALSE
O95816_Q8WXB1	O95816_P34931	Janes_et_al	O95816; Q8WXB1	O95816; P34931	O95816	BAG2	Q8WXB1	METTL21A	P34931	HSPA1L	huMAP3_07919.1; huMAP3_14723.1; huMAP3_13774.1; huMAP3_11049.1	mutually_exclusive	4.62	13	139	158	92.5	90.63	14319.5	0.4	0.64	85.1692	86.3252	0.104	KOG2793	KOG0101	no	Low tissue specificity	Tissue enriched	-0.11388	Nucleoplasm	Vesicles	0	608	FALSE
O95816_Q8WXB1	P34931_Q8WXB1	Janes_et_al	O95816; Q8WXB1	P34931; Q8WXB1	Q8WXB1	METTL21A	O95816	BAG2	P34931	HSPA1L	huMAP3_07919.1; huMAP3_14723.1; huMAP3_13774.1; huMAP3_11049.1	mutually_exclusive	0.16	12	17	29	84.17	79.54	2306.66	0.4	0.42	85.1692	80.0585	0.156	KOG3633	KOG0101	no	Tissue enhanced	Tissue enriched	-0.00391852	Cytosol	Vesicles	0	608	FALSE
O14929_Q09028	P56545_Q09028	Janes_et_al	O14929; Q09028	P56545; Q09028	Q09028	RBBP4	O14929	HAT1	P56545	CTBP2	huMAP3_15128.1	mutually_exclusive	0.11	13	47	30	97.38	39.16	1174.8	0.56	0.54	94.9619	89.0646		KOG2696	KOG0067	no	Low tissue specificity	Low tissue specificity	-0.15913	Nucleoplasm	Nucleoplasm	1	609	FALSE
P04350_Q13509	O00423_Q13509	Janes_et_al	P04350; Q13509	O00423; Q13509	Q13509	TUBB3	P04350	TUBB4A	O00423	EML1	huMAP3_10475.1; huMAP3_09233.1	mutually_exclusive	0.26	13	278	321	89.96	95.6	25008.9	0.63	0.59	85.8931	83.4036	0.0628611	KOG1375	KOG2106	no	Tissue enriched	Low tissue specificity	-0.226359	Microtubules			610	FALSE
P61970_P62826	P46060_P61970	Janes_et_al	P61970; P62826	P46060; P61970	P61970	NUTF2	P62826	RAN	P46060	RANGAP1	huMAP3_10000.1; huMAP3_07331.1; huMAP3_12581.1	mutually_exclusive	0.66	11	62	63	94.82	77.4	4876.2	0.63	0.42	95.3111	73.065	0.242	KOG0096	KOG1909	no	Low tissue specificity	Low tissue specificity	-0.00327884	Nucleoplasm	Nuclear membrane	0	611	FALSE
P09661_Q9Y3F4	P09661_Q8N954	Janes_et_al	P09661; Q9Y3F4	P09661; Q8N954	P09661	SNRPA1	Q9Y3F4	STRAP	Q8N954		huMAP3_08980.1; huMAP3_06511.1	mutually_exclusive	0.88	11	79	54	79.67	71.59	3865.86	0.37	0.33	77.2892	82.744	0.23	KOG0278	KOG1994	no	Low tissue specificity			Cytosol			612	FALSE
Q9Y5H6_Q9Y5H8	Q9Y5H6_Q9Y5H9	Janes_et_al	Q9Y5H6; Q9Y5H8	Q9Y5H6; Q9Y5H9	Q9Y5H6	PCDHA8	Q9Y5H8	PCDHA3	Q9Y5H9	PCDHA2	huMAP3_10321.1; huMAP3_14604.1	mutually_exclusive	0.8	34	706	707	80.24	80.28	56649.4	0.7	0.71	86.8667	86.9018		KOG3594	KOG3594	yes	Low tissue specificity	Tissue enhanced	0.857399				613	FALSE
P31150_Q9H0N0	P31150_P51151	Janes_et_al	P31150; Q9H0N0	P31150; P51151	P31150	GDI1	Q9H0N0	RAB6C	P51151	RAB9A	huMAP3_09217.1; huMAP3_01895.1; huMAP3_11094.1; huMAP3_11860.1	mutually_exclusive	1.09	28	185	185	69.98	86.45	12946.3	0.36	0.6	80.4958	84.524	0.13	KOG0094	KOG0394	no	Tissue enhanced	Low tissue specificity	0.122288	Golgi apparatus	Nucleoplasm	0	614	FALSE
P61204_P84085	P84077_P84085	Janes_et_al	P61204; P84085	P84077; P84085	P84085	ARF5	P61204	ARF3	P84077	ARF1	huMAP3_12024.1; huMAP3_03629.1	mutually_exclusive	0.15	10	93	96	83.98	81.31	7805.76	0.47	0.34	81.3439	78.1134	0.312667	KOG0070	KOG0070	yes	Tissue enhanced	Low tissue specificity	-0.0486992		Cytosol		615	FALSE
Q16576_Q5PSV4	Q15022_Q16576	Janes_et_al	Q16576; Q5PSV4	Q15022; Q16576	Q16576	RBBP7	Q5PSV4	BRMS1L	Q15022	SUZ12	huMAP3_13482.1; huMAP3_15128.1	mutually_exclusive	0.21	48	119	128	53.65	73.45	6384.35	0.5	0.71	74.8662	91.8553	0.156	KOG4466	KOG2350	no	Low tissue specificity	Low tissue specificity	-0.452282	Nucleoplasm	Nucleoplasm; Nucleoli; Nucleoli rim; Nuclear bodies	0.25	616	FALSE
Q8IXK0_Q9BSM1	Q06587_Q9BSM1	Janes_et_al	Q8IXK0; Q9BSM1	Q06587; Q9BSM1	Q9BSM1	PCGF1	Q8IXK0	PHC2	Q06587	RING1	huMAP3_10162.1; huMAP3_14051.1	mutually_exclusive	7.25	15	98	115	51.68	76.19	5064.64	0.32	0.64	84.555	89.1686	0.282	ENOG502QS5Q	KOG0311	no	Low tissue specificity	Low tissue specificity	0.286514	Nucleoplasm	Nucleoplasm	1	617	FALSE
P56545_Q09028	O75530_Q09028	Janes_et_al	P56545; Q09028	O75530; Q09028	Q09028	RBBP4	P56545	CTBP2	O75530	EED	huMAP3_15128.1	structurally_consistent	0.15	0	2	1	15.28	16.93	30.56	0.54	0.61	89.0646	82.879		KOG0067	KOG1034	no	Low tissue specificity	Low tissue specificity	-0.173994	Nucleoplasm	Nucleoplasm	1	618	FALSE
O75643_Q9BQ65	Q9BQ65_Q9UMS4	Janes_et_al	O75643; Q9BQ65	Q9BQ65; Q9UMS4	Q9BQ65	USB1	O75643	SNRNP200	Q9UMS4	PRPF19	huMAP3_09945.1	structurally_consistent	0.86	0	0	0			0	0.41	0.39	83.485	82.6633	0.926	KOG0951	KOG0289	no	Low tissue specificity	Low tissue specificity	-0.0752597	Nucleoplasm	Nuclear speckles	0	619	FALSE
P37198_Q99567	Q99567_Q9UKK6	Janes_et_al	P37198; Q99567	Q99567; Q9UKK6	Q99567	NUP88	P37198	NUP62	Q9UKK6	NXT1	huMAP3_09220.1; huMAP3_10000.1; huMAP3_12581.1; huMAP3_08442.1; huMAP3_06369.1	structurally_consistent	1.69	0	0	0			0	0.71	0.27	87.3293	82.5763	0.25	KOG2196	KOG4353	no	Low tissue specificity	Low tissue specificity	0.236091	Nuclear membrane	Nucleoplasm	0	620	FALSE
P61964_Q9ULM3	O15047_P61964	Janes_et_al	P61964; Q9ULM3	O15047; P61964	P61964	WDR5	Q9ULM3	YEATS2	O15047	SETD1A	huMAP3_09422.1; huMAP3_08776.1; huMAP3_10027.1	mutually_exclusive	0.26	14	312	265	56.51	50.05	13263.2	0.46	0.57	84.3832	88.2842	0.212	KOG3149	KOG1080	no	Low tissue specificity	Low tissue specificity	0.26546	Nucleoplasm	Nuclear speckles	0	621	FALSE
P63208_Q9UK97	P63208_Q5XUX1	Janes_et_al	P63208; Q9UK97	P63208; Q5XUX1	P63208	SKP1	Q9UK97	FBXO9	Q5XUX1	FBXW9	huMAP3_09623.1; huMAP3_14622.1	mutually_exclusive	0.28	40	219	218	91.59	91.9	20058.2	0.69	0.65	94.9205	92.6206	0.088	KOG2997	KOG0274	no	Low tissue specificity	Low tissue specificity	0.0638712	Centrosome	Cytosol	0	622	FALSE
Q8TAE8_Q9H2W6	Q96E29_Q9H2W6	Janes_et_al	Q8TAE8; Q9H2W6	Q96E29; Q9H2W6	Q9H2W6	MRPL46	Q8TAE8	GADD45GIP1	Q96E29	MTERF3	huMAP3_06439.1	structurally_consistent	0.48	0	4	3	44.96	48.59	179.84	0.27	0.35	88.7229	80.415	0.444	KOG4848	KOG1267	no	Low tissue specificity	Low tissue specificity	0.121728	Mitochondria	Mitochondria	1	623	FALSE
O43447_P08579	O43447_Q8WVK2	Janes_et_al	O43447; P08579	O43447; Q8WVK2	O43447	PPIH	P08579	SNRPB2	Q8WVK2	SNRNP27	huMAP3_08980.1; huMAP3_04549.1; huMAP3_06511.1	mutually_exclusive	0.1	14	70	33	77.86	35.55	1173.15	0.32	0.41	75.5	92.2494	0.628	KOG4206	KOG3263	no	Low tissue specificity	Low tissue specificity	0.337579	Nuclear speckles	Nucleoplasm	0	624	FALSE
O14513_Q92845	Q92845_Q9Y496	Janes_et_al	O14513; Q92845	Q92845; Q9Y496	Q92845	KIFAP3	O14513	NCKAP5	Q9Y496	KIF3A	huMAP3_09585.1; huMAP3_13393.1; huMAP3_10422.1; huMAP3_12337.1	mutually_exclusive	1.88	16	73	95	36.95	55.27	2697.35	0.45	0.3	82.024	79.7085		ENOG502QWN7	KOG4280	no	Tissue enhanced	Tissue enhanced	0.23246	Nucleoli	Nucleoplasm; Intermediate filaments; Cytosol	0	625	FALSE
O60911_Q9NU19	O43309_O60911	Janes_et_al	O60911; Q9NU19	O43309; O60911	O60911	CTSV	Q9NU19	TBC1D22B	O43309	ZSCAN12	huMAP3_09929.1	mutually_exclusive	0.33	11	220	180	74.21	76.74	16326.2	0.51	0.39	76.312	86.2592	0.124	KOG1092	KOG1721	no	Low tissue specificity	Low tissue specificity	-0.0461329	Nucleoplasm; Cytosol	Nucleoplasm	0.5	626	FALSE
O15514_P25791	O15514_P61218	Janes_et_al	O15514; P25791	O15514; P61218	O15514	POLR2D	P25791	LMO2	P61218	POLR2F	huMAP3_11092.1; huMAP3_14318.1	structurally_consistent	0.75	0	0	0			0	0.25	0.49	76.7311	93.6178		KOG0490	KOG3405	no	Low tissue specificity	Low tissue specificity	0.273761	Nucleoplasm	Nucleoplasm; Nucleoli fibrillar center	0.5	627	FALSE
P03950_P13489	P13489_P17483	Janes_et_al	P03950; P13489	P13489; P17483	P13489	RNH1	P03950	ANG	P17483	HOXB4	huMAP3_13506.1; huMAP3_13360.1; huMAP3_12344.1; huMAP3_14539.1	mutually_exclusive	0.37	11	90	64	88.42	80.44	5148.16	0.71	0.51	93.3977	90.1774		ENOG502S9Q1	KOG0489	no	Tissue enriched	Tissue enhanced	-0.0711215	Nucleoli; Nucleoli rim; Mitotic chromosome	Nucleoplasm	0	628	FALSE
P62714_Q9P289	P62714_Q13136	Janes_et_al	P62714; Q9P289	P62714; Q13136	P62714	PPP2CB	Q9P289	STK26	Q13136	PPFIA1	huMAP3_10333.1; huMAP3_13510.1; huMAP3_09709.1	mutually_exclusive	0.17	13	282	215	81.65	79.35	17060.2	0.3	0.39	76.6386	84.0477	0.034	KOG0201	KOG0249	no	Tissue enhanced	Low tissue specificity	0.0648288	Nucleoplasm	Cytosol	0	629	FALSE
P62136_Q7Z3T8	P62136_Q9GZN8	Janes_et_al	P62136; Q7Z3T8	P62136; Q9GZN8	P62136	PPP1CA	Q7Z3T8	ZFYVE16	Q9GZN8	C20orf27	huMAP3_14504.1	mutually_exclusive	0.16	27	49	50	59.33	79.18	2907.17	0.37	0.7	87.8621	95.4958	0.046	KOG1841	ENOG502RXJD	no	Low tissue specificity	Tissue enhanced	-0.141168	Vesicles; Cytosol	Nucleoplasm; Cytosol	0.333333	630	FALSE
P31947_Q86YD1	P31947_Q7Z309	Janes_et_al	P31947; Q86YD1	P31947; Q7Z309	P31947	SFN	Q86YD1	PTOV1	Q7Z309	PABIR2	huMAP3_09810.1	mutually_exclusive	0.6	25	111	84	63.71	31.35	2633.4	0.25	0.48	74.4533	94.3862	0.056	ENOG502SS25	ENOG502QTCH	no	Low tissue specificity	Low tissue specificity	0.0779303	Nucleoplasm	Nucleoplasm	1	631	FALSE
Q6MZM0_Q9BQI5	Q6MZM0_Q9UHN1	Janes_et_al	Q6MZM0; Q9BQI5	Q6MZM0; Q9UHN1	Q6MZM0	HEPHL1	Q9BQI5	SGIP1	Q9UHN1	POLG2	huMAP3_12974.1	mutually_exclusive	0.21	10	162	190	64.36	80.76	10426.3	0.55	0.52	87.1165	86.3426		KOG2398	KOG2298	no	Tissue enriched	Low tissue specificity	-0.177133	Mitochondria	Mitochondria	1	632	FALSE
O95169_Q16795	O75380_Q16795	Janes_et_al	O95169; Q16795	O75380; Q16795	Q16795	NDUFA9	O95169	NDUFB8	O75380	NDUFS6	huMAP3_09982.1; huMAP3_09567.1; huMAP3_14878.1; huMAP3_06397.1; huMAP3_14018.1; huMAP3_02819.1	structurally_consistent	0.09	0	0	0			0	0.24	0.32	89.341	84.6826	0.89	KOG4040	KOG3456	no	Low tissue specificity	Tissue enhanced	0.434464	Mitochondria			633	FALSE
P67775_Q96E09	P24593_P67775	Janes_et_al	P67775; Q96E09	P24593; P67775	P67775	PPP2CA	Q96E09	PABIR1	P24593	IGFBP5	huMAP3_10333.1	mutually_exclusive	0.26	15	35	51	87.9	70.51	3596.01	0.58	0.6	94.8586	82.8225	0.034	ENOG502QTCH	ENOG502QUPK	no	Low tissue specificity	Tissue enhanced	0.470072	Nucleoplasm; Nuclear bodies	Vesicles	0	634	FALSE
Q96MW5_Q9Y2V7	Q8WTW3_Q96MW5	Janes_et_al	Q96MW5; Q9Y2V7	Q8WTW3; Q96MW5	Q96MW5	COG8	Q9Y2V7	COG6	Q8WTW3	COG1	huMAP3_09176.1; huMAP3_14423.1; huMAP3_04294.1	mutually_exclusive	2.35	12	30	13	86.7	26.88	349.44	0.71	0.72	85.1079	90.588	0.27	KOG3758	KOG2033	no	Low tissue specificity	Low tissue specificity	0.0137441	Nuclear speckles; Golgi apparatus			635	FALSE
P02675_Q99944	P00747_P02675	Janes_et_al	P02675; Q99944	P00747; P02675	P02675	FGB	Q99944	EGFL8	P00747	PLG	huMAP3_15040.1	structurally_consistent	2.5	0	0	0			0	0.27	0.24	75.0525	73.64		KOG1217	ENOG502QVNP	no	Low tissue specificity	Tissue enriched	-0.0199353	Vesicles	Vesicles	1	636	FALSE
P61326_Q13427	P61326_Q9UKV3	Janes_et_al	P61326; Q13427	P61326; Q9UKV3	P61326	MAGOH	Q13427	PPIG	Q9UKV3	ACIN1	huMAP3_09943.1; huMAP3_09621.1; huMAP3_11073.1; huMAP3_10564.1	mutually_exclusive	0.16	24	201	178	73.27	58.15	10350.7	0.6	0.37	92.6046	86.6647	0.58	KOG0546	KOG2416	no	Low tissue specificity	Low tissue specificity	0.547137	Nuclear speckles	Nucleoplasm	0	637	FALSE
O95067_Q99640	O95067_P11802	Janes_et_al	O95067; Q99640	O95067; P11802	O95067	CCNB2	Q99640	PKMYT1	P11802	CDK4	huMAP3_10449.1	mutually_exclusive	0.75	10	84	127	51.45	78.16	4321.8	0.33	0.41	84.861	78.9872	0.167538	KOG0601	KOG0594	no	Tissue enhanced	Low tissue specificity	-0.234075	Golgi apparatus	Cytosol	0	638	FALSE
P35222_Q9NSA3	P22223_P35222	Janes_et_al	P35222; Q9NSA3	P22223; P35222	P35222	CTNNB1	Q9NSA3	CTNNBIP1	P22223	CDH3	huMAP3_08033.1; huMAP3_10927.1	mutually_exclusive	0.69	50	62	62	81.57	58.59	3632.58	0.72	0.58	92.0143	83.8411	0.036	ENOG502S3XR	KOG3594	no	Tissue enhanced	Tissue enhanced	0.332796	Nucleoplasm; Cytosol	Plasma membrane	0	639	FALSE
Q13228_Q9UKA2	O95147_Q9UKA2	Janes_et_al	Q13228; Q9UKA2	O95147; Q9UKA2	Q9UKA2	FBXL4	Q13228	SELENBP1	O95147	DUSP14	huMAP3_12974.1	structurally_consistent	0.29	0	0	0			0	0.64	0.6	91.6729	90.7181	0.072	KOG0918	KOG1718	no	Tissue enhanced	Tissue enhanced	-0.0580178	Nucleoli	Nucleoplasm; Cytosol	0	640	FALSE
Q15369_Q9Y6I7	Q15369_Q9Y575	Janes_et_al	Q15369; Q9Y6I7	Q15369; Q9Y575	Q15369	ELOC	Q9Y6I7	WSB1	Q9Y575	ASB3	huMAP3_08919.1; huMAP3_05894.1; huMAP3_09980.1; huMAP3_13601.1	mutually_exclusive	0.17	16	214	185	91.43	88.15	16307.8	0.58	0.57	91.4198	92.9187		KOG0266	KOG0504	no	Low tissue specificity	Low tissue specificity	-0.149165	Mitochondria			641	FALSE
Q16576_Q9H165	Q149N8_Q16576	Janes_et_al	Q16576; Q9H165	Q149N8; Q16576	Q16576	RBBP7	Q9H165	BCL11A	Q149N8	SHPRH	huMAP3_15128.1	mutually_exclusive	0.19	44	146	150	29.39	55.32	4290.94	0.3	0.37	86.3351	83.3403	0.064	KOG1721	KOG0298	no	Tissue enhanced	Low tissue specificity	-0.145615	Nucleoplasm	Nucleoplasm; Nuclear membrane	0.5	642	FALSE
P31947_Q2TAL5	P31947_P98177	Janes_et_al	P31947; Q2TAL5	P31947; P98177	P31947	SFN	Q2TAL5	SMTNL2	P98177	FOXO4	huMAP3_10808.1; huMAP3_12897.1	mutually_exclusive	0.12	49	237	198	59.4	49.5	9801	0.41	0.35	82.7113	80.4583		KOG4678	KOG2294	no	Group enriched	Tissue enhanced	0.3121	Nucleoplasm; Nuclear speckles	Nuclear speckles	0.5	643	FALSE
P30154_Q9NVR7	P30154_Q16537	Janes_et_al	P30154; Q9NVR7	P30154; Q16537	P30154	PPP2R1B	Q9NVR7	TBCCD1	Q16537	PPP2R5E	huMAP3_10333.1; huMAP3_13510.1; huMAP3_09709.1	mutually_exclusive	1.06	11	276	272	84.33	86.45	23275.1	0.6	0.67	86.7346	88.0072		KOG4416	KOG2085	no	Low tissue specificity	Low tissue specificity	0.567789		Cytosol		644	FALSE
P11802_P42772	P11802_Q5TC84	Janes_et_al	P11802; P42772	P11802; Q5TC84	P11802	CDK4	P42772	CDKN2B	Q5TC84	OGFRL1	huMAP3_14722.1	structurally_consistent	1.22	0	1	1	94	31	31	0.57	0.38	87.2096	78.8208		KOG0504	ENOG502RA9J	no	Tissue enhanced	Low tissue specificity	-0.0124045	Nucleoplasm	Golgi apparatus	0	645	FALSE
Q14739_Q8NAF0	Q14739_Q9Y6H1	Janes_et_al	Q14739; Q8NAF0	Q14739; Q9Y6H1	Q14739	LBR	Q8NAF0	ZNF579	Q9Y6H1	CHCHD2	huMAP3_13593.1; huMAP3_09155.1; huMAP3_10150.1; huMAP3_09852.1	mutually_exclusive	0.95	35	92	69	54.29	37.01	2553.69	0.59	0.56	79.856	88.39		KOG1721	KOG4090	no	Low tissue specificity	Low tissue specificity	0.380995	Nucleoplasm	Mitochondria	0	646	FALSE
P51793_Q9NQ34	Q8WVC6_Q9NQ34	Janes_et_al	P51793; Q9NQ34	Q8WVC6; Q9NQ34	Q9NQ34	TMEM9B	P51793	CLCN4	Q8WVC6	DCAKD	huMAP3_08994.1	mutually_exclusive	5.5	18	39	25	89.79	77.12	1928	0.68	0.43	88.6549	77.7293		KOG0475	KOG3220	no	Tissue enhanced	Low tissue specificity	0.170188	Vesicles	Nucleoplasm	0	647	FALSE
P22304_Q99943	P22304_P34059	Janes_et_al	P22304; Q99943	P22304; P34059	P22304	IDS	Q99943	AGPAT1	P34059	GALNS	huMAP3_09327.1	structurally_consistent	0.17	0	0	0			0	0.34	0.43	89.2925	87.2485	0.116	KOG2848	KOG3867	no	Low tissue specificity	Low tissue specificity	0.106202	Endoplasmic reticulum	Cytosol	0	648	FALSE
P08620_Q9Y4F1	P18827_Q9Y4F1	Janes_et_al	P08620; Q9Y4F1	P18827; Q9Y4F1	Q9Y4F1	FARP1	P08620	FGF4	P18827	SDC1	huMAP3_06813.1; huMAP3_01947.1	structurally_consistent	4.63	0	14	16	27.03	26.83	429.28	0.25	0.34	86.0043	86.664		KOG3885	ENOG502RZWT	no	Not detected	Tissue enhanced	-0.0679723		Focal adhesion sites		649	FALSE
P09661_P38432	P09661_Q8N5A5	Janes_et_al	P09661; P38432	P09661; Q8N5A5	P09661	SNRPA1	P38432	COIL	Q8N5A5	ZGPAT	huMAP3_08980.1; huMAP3_06511.1	mutually_exclusive	8.84	10	140	135	67.26	68.64	9416.4	0.29	0.34	78.5021	78.877	0.08	ENOG502QVWV	KOG2185	no	Tissue enriched	Tissue enriched	0.0760062	Nucleoplasm; Nuclear bodies	Nucleoplasm; Plasma membrane	0.333333	650	FALSE
O00203_Q9Y2T2	O14617_Q9Y2T2	Janes_et_al	O00203; Q9Y2T2	O14617; Q9Y2T2	Q9Y2T2	AP3M1	O00203	AP3B1	O14617	AP3D1	huMAP3_12157.1; huMAP3_03149.1; huMAP3_14281.1; huMAP3_13727.1; huMAP3_11493.1; huMAP3_15082.1; huMAP3_12813.1; huMAP3_12325.1	mutually_exclusive	1.91	27	545	529	86.81	77.74	41124.5	0.73	0.62	91.9215	80.3522	0.806	KOG1060	KOG1059	no	Low tissue specificity	Low tissue specificity	0.122823	Nucleoplasm	Cytosol	0	651	FALSE
Q7RTN6_Q9H9S4	Q7RTN6_Q9Y376	Janes_et_al	Q7RTN6; Q9H9S4	Q7RTN6; Q9Y376	Q7RTN6	STRADA	Q9H9S4	CAB39L	Q9Y376	CAB39	huMAP3_01132.1	mutually_exclusive	0.26	23	336	339	92.11	92.66	30949	0.64	0.7	92.6749	92.119	0.252	KOG1566	KOG1566	yes	Tissue enhanced	Tissue enhanced	-0.20301	Vesicles	Cytosol	0	652	FALSE
P27449_Q93050	P27449_Q3ZAQ7	Janes_et_al	P27449; Q93050	P27449; Q3ZAQ7	P27449	ATP6V0C	Q93050	ATP6V0A1	Q3ZAQ7	VMA21	huMAP3_05805.1; huMAP3_10516.1; huMAP3_12042.1; huMAP3_10511.1	mutually_exclusive	0.26	16	123	96	86.8	62.48	5998.08	0.53	0.43	81.2298	83.0029	0.014	KOG2189	KOG4783	no	Tissue enhanced	Low tissue specificity	0.455243	Golgi apparatus; Vesicles			653	FALSE
Q13228_Q9UBM1	Q13228_Q9UKA2	Janes_et_al	Q13228; Q9UBM1	Q13228; Q9UKA2	Q13228	SELENBP1	Q9UBM1	PEMT	Q9UKA2	FBXL4	huMAP3_12974.1	structurally_consistent	0.29	0	0	0			0	0.32	0.64	84.947	91.6729	0.07	KOG4142	KOG1947	no	Tissue enhanced	Low tissue specificity	0.535285	Endoplasmic reticulum; Mitochondria	Nuclear speckles	0	654	FALSE
P28062_P49720	P49720_Q969U7	Janes_et_al	P28062; P49720	P49720; Q969U7	P49720	PSMB3	P28062	PSMB8	Q969U7	PSMG2	huMAP3_00356.1; huMAP3_09656.1	mutually_exclusive	0.23	10	22	22	51.5	47.09	1035.98	0.36	0.28	83.9112	74.1922	0.066	KOG0175	KOG3112	no	Low tissue specificity	Low tissue specificity	0.11579	Vesicles	Nuclear bodies	0	655	FALSE
Q00005_Q8IX90	Q00005_Q5T953	Janes_et_al	Q00005; Q8IX90	Q00005; Q5T953	Q00005	PPP2R2B	Q8IX90	SKA3	Q5T953	IER5L	huMAP3_13681.1; huMAP3_10604.1	mutually_exclusive	0.15	40	66	88	25.83	55.59	1704.78	0.45	0.52	74.428	90.7074		ENOG502QSTX	ENOG502QUU4	no	Tissue enhanced	Low tissue specificity	-0.333581	Mitotic spindle; Centrosome	Nucleoplasm	0	656	FALSE
P38606_Q9Y2Q5	P38606_Q9Y5K8	Janes_et_al	P38606; Q9Y2Q5	P38606; Q9Y5K8	P38606	ATP6V1A	Q9Y2Q5	LAMTOR2	Q9Y5K8	ATP6V1D	huMAP3_12042.1	structurally_consistent	0.58	0	0	0			0	0.27	0.33	88.4928	85.4237	0.14	KOG4107	KOG1647	no	Low tissue specificity	Low tissue specificity	0.410484	Nucleoplasm; Vesicles	Plasma membrane	0	657	FALSE
Q9Y2Q5_Q9Y5K8	P38606_Q9Y5K8	Janes_et_al	Q9Y2Q5; Q9Y5K8	P38606; Q9Y5K8	Q9Y5K8	ATP6V1D	Q9Y2Q5	LAMTOR2	P38606	ATP6V1A	huMAP3_12042.1	structurally_consistent	0.79	0	0	0			0	0.27	0.33	78.4587	85.4237	0.31	KOG4107	KOG1352	no	Low tissue specificity	Low tissue specificity	0.211836	Nucleoplasm; Vesicles	Vesicles; Cytosol	0.333333	657	FALSE
Q16576_Q8TDI0	Q16576_Q9H160	Janes_et_al	Q16576; Q8TDI0	Q16576; Q9H160	Q16576	RBBP7	Q8TDI0	CHD5	Q9H160	ING2	huMAP3_13482.1; huMAP3_15128.1	mutually_exclusive	0.2	10	187	153	58.12	60.33	10868.4	0.25	0.58	85.3857	89.7943	0.1	KOG0383	KOG1973	no	Group enriched	Low tissue specificity	0.162841	Nucleoplasm; Nuclear speckles	Nucleoplasm	0.5	658	FALSE
Q96CM3_Q9NPE2	Q96CM3_Q9Y2Z4	Janes_et_al	Q96CM3; Q9NPE2	Q96CM3; Q9Y2Z4	Q96CM3	RPUSD4	Q9NPE2	NGRN	Q9Y2Z4	YARS2	huMAP3_07939.1; huMAP3_08458.1; huMAP3_06589.1; huMAP3_09113.1; huMAP3_09483.1	structurally_consistent	0.65	0	3	5	32.67	33.4	98.01	0.3	0.46	81.94	90.5433	0.398	ENOG502S5A6	KOG2623	no	Tissue enhanced	Low tissue specificity	0.284915	Mitochondria	Mitochondria	1	659	FALSE
Q96CM3_Q9Y2Z4	Q9NPE2_Q9Y2Z4	Janes_et_al	Q96CM3; Q9Y2Z4	Q9NPE2; Q9Y2Z4	Q9Y2Z4	YARS2	Q96CM3	RPUSD4	Q9NPE2	NGRN	huMAP3_07939.1; huMAP3_08458.1; huMAP3_06589.1; huMAP3_09113.1; huMAP3_09483.1	structurally_consistent	1.61	0	0	0			0	0.46	0.27	90.5433	86.4008	0.098	KOG1919	ENOG502S5A6	no	Tissue enhanced	Tissue enhanced	0.793953	Mitochondria	Mitochondria	1	659	FALSE
P13489_P34096	P13489_P17483	Janes_et_al	P13489; P34096	P13489; P17483	P13489	RNH1	P34096	RNASE4	P17483	HOXB4	huMAP3_13506.1; huMAP3_14539.1; huMAP3_13360.1; huMAP3_06259.1; huMAP3_12344.1	mutually_exclusive	0.35	15	98	65	87.61	79.31	5155.15	0.72	0.51	94.5183	90.1774		ENOG502S9Q1	KOG0489	no	Tissue enriched	Tissue enhanced	0.0735936		Nucleoplasm		660	FALSE
P47755_Q9BY89	P47755_Q6ZU35	Janes_et_al	P47755; Q9BY89	P47755; Q6ZU35	P47755	CAPZA2	Q9BY89	KIAA1671	Q6ZU35	CRACD	huMAP3_10870.1; huMAP3_02458.1; huMAP3_06652.1; huMAP3_08077.1; huMAP3_12900.1	mutually_exclusive	0.09	14	609	561	29.77	41.49	18129.9	0.26	0.4	81.215	86.35	0.042	ENOG502QWAQ	ENOG502QQWT	no	Low tissue specificity	Tissue enhanced	-0.192336	Microtubules	Nucleoplasm	0	661	FALSE
P82673_P82932	P82673_Q96EL2	Janes_et_al	P82673; P82932	P82673; Q96EL2	P82673	MRPS35	P82932	MRPS6	Q96EL2	MRPS24	huMAP3_05954.1	structurally_consistent	0.66	0	0	0			0	0.53	0.67	92.5893	92.7368	0.812	KOG4708	ENOG502RXU1	no	Tissue enhanced	Tissue enhanced	0.261404	Mitochondria			662	FALSE
P31151_Q86YZ3	P05109_P31151	Janes_et_al	P31151; Q86YZ3	P05109; P31151	P31151	S100A7	Q86YZ3	HRNR	P05109	S100A8	huMAP3_09929.1; huMAP3_09125.1	mutually_exclusive	0.42	24	96	92	71.62	90.42	6875.52	0.26	0.64	78.4816	93.4148	0.076087	ENOG502QQH0	ENOG502SA01	no	Not detected	Tissue enhanced	0.105589	Mitochondria	Intermediate filaments	0	663	FALSE
P61421_Q13336	P61421_Q96LB4	Janes_et_al	P61421; Q13336	P61421; Q96LB4	P61421	ATP6V0D1	Q13336	SLC14A1	Q96LB4	ATP6V1G3	huMAP3_12042.1; huMAP3_10511.1	structurally_consistent	1.21	0	0	0			0	0.44	0.4	90.0643	82.1119		ENOG502S2GD	KOG1772	no	Tissue enhanced	Tissue enriched	0.184294	Plasma membrane			664	FALSE
P23786_P43155	A8MXV4_P43155	Janes_et_al	P23786; P43155	A8MXV4; P43155	P43155	CRAT	P23786	CPT2	A8MXV4	NUDT19	huMAP3_13468.1	mutually_exclusive	0.07	17	219	199	84.89	79.72	15864.3	0.59	0.57	78.4	80.362	0.126	KOG3719	KOG3904	no	Tissue enhanced	Low tissue specificity	0.269392	Nucleoplasm; Mitochondria	Cytosol	0	665	FALSE
P27348_Q08495	P27348_Q92934	Janes_et_al	P27348; Q08495	P27348; Q92934	P27348	YWHAQ	Q08495	DMTN	Q92934	BAD	huMAP3_12897.1; huMAP3_07596.1; huMAP3_10808.1; huMAP3_09810.1; huMAP3_07838.1	mutually_exclusive	0.35	20	61	64	42.61	34.73	2222.72	0.42	0.4	80.0429	92.4226	0.08	KOG1044	ENOG502S71H	no	Tissue enhanced	Low tissue specificity	0.638722		Mitochondria		666	FALSE
Q9H6T3_Q9NWS0	Q8IXW5_Q9NWS0	Janes_et_al	Q9H6T3; Q9NWS0	Q8IXW5; Q9NWS0	Q9NWS0	PIH1D1	Q9H6T3	RPAP3	Q8IXW5	RPAP2	huMAP3_11092.1; huMAP3_14318.1	mutually_exclusive	4.56	13	174	176	80.14	64.73	11392.5	0.69	0.34	90.6666	83.7467	0.358	KOG4648	KOG4780	no	Low tissue specificity	Low tissue specificity	0.0319972	Cytosol	Nucleoli; Cytosol	0.5	667	FALSE
O14521_Q02127	Q02127_Q99643	Janes_et_al	O14521; Q02127	Q02127; Q99643	Q02127	DHODH	O14521	SDHD	Q99643	SDHC	huMAP3_03912.1; huMAP3_12069.1; huMAP3_03953.1	mutually_exclusive	0.17	11	48	42	93.36	93.31	3919.02	0.47	0.36	94.2453	89.33	0.922	KOG4097	KOG0449	no	Low tissue specificity	Low tissue specificity	0.879512				668	FALSE
O94776_Q8NHZ7	O94776_Q13330	Janes_et_al	O94776; Q8NHZ7	O94776; Q13330	O94776	MTA2	Q8NHZ7	MBD3L2	Q13330	MTA1	huMAP3_15128.1	mutually_exclusive	5.23	16	16	16	50.47	89.25	807.52	0.5	0.64	89.0869	91.844		KOG4161	KOG3554	no	Not detected	Low tissue specificity		Nucleoplasm; Nucleoli	Nucleoplasm	0.5	669	FALSE
O43447_P55769	O43447_O95400	Janes_et_al	O43447; P55769	O43447; O95400	O43447	PPIH	P55769	SNU13	O95400	CD2BP2	huMAP3_08980.1; huMAP3_06511.1	mutually_exclusive	0.11	11	64	53	88.87	56.04	2970.12	0.47	0.4	88.4004	81.8175	0.156	KOG3387	KOG2950	no	Low tissue specificity	Low tissue specificity	0.208326		Nuclear speckles		670	FALSE
P62714_Q16204	P62714_Q9Y6E0	Janes_et_al	P62714; Q16204	P62714; Q9Y6E0	P62714	PPP2CB	Q16204	CCDC6	Q9Y6E0	STK24	huMAP3_10333.1; huMAP3_13510.1; huMAP3_09709.1	mutually_exclusive	0.12	15	44	57	93.3	55.14	3142.98	0.62	0.39	93.7664	74.3683	0.028	KOG2129	KOG0201	no	Low tissue specificity	Low tissue specificity	0.580391	Cytosol	Nucleoli; Cytosol	0.5	671	FALSE
O43447_P08579	O43447_Q9NWZ8	Janes_et_al	O43447; P08579	O43447; Q9NWZ8	O43447	PPIH	P08579	SNRPB2	Q9NWZ8	GEMIN8	huMAP3_08980.1; huMAP3_04549.1; huMAP3_06511.1	mutually_exclusive	0.1	16	85	53	70.73	43.96	2329.88	0.32	0.27	75.5	88.533	0.562	KOG4206	ENOG502S7KA	no	Low tissue specificity	Low tissue specificity	-0.095176	Nuclear speckles	Nucleoplasm; Cytosol	0	672	FALSE
O75718_Q8IVL5	Q32P28_Q8IVL5	Janes_et_al	O75718; Q8IVL5	Q32P28; Q8IVL5	Q8IVL5	P3H2	O75718	CRTAP	Q32P28	P3H1	huMAP3_08398.1; huMAP3_05581.1; huMAP3_10032.1	mutually_exclusive	3	45	328	328	90.04	84.55	27732.4	0.67	0.62	88.859	87.1321	0.94	KOG4459	KOG4459	yes	Low tissue specificity	Low tissue specificity	0.357613	Intermediate filaments; Actin filaments; Cytosol	Vesicles	0	673	FALSE
O75718_Q32P28	O75718_Q8IVL5	Janes_et_al	O75718; Q32P28	O75718; Q8IVL5	O75718	CRTAP	Q32P28	P3H1	Q8IVL5	P3H2	huMAP3_08398.1; huMAP3_05581.1; huMAP3_10032.1	mutually_exclusive	0.56	49	424	444	84.64	83.96	37278.2	0.66	0.67	87.4184	88.859	0.018	KOG4459	KOG4459	yes	Low tissue specificity	Low tissue specificity	0.254669	Vesicles	Golgi apparatus	0	673	FALSE
O75718_Q32P28	Q32P28_Q8IVL5	Janes_et_al	O75718; Q32P28	Q32P28; Q8IVL5	Q32P28	P3H1	O75718	CRTAP	Q8IVL5	P3H2	huMAP3_08398.1; huMAP3_05581.1; huMAP3_10032.1	mutually_exclusive	4.73	51	360	389	88.49	80.85	31450.7	0.66	0.62	87.4184	87.1321	0.062	KOG4459	KOG4459	yes	Low tissue specificity	Low tissue specificity	0.34242	Intermediate filaments; Actin filaments; Cytosol	Golgi apparatus	0	673	FALSE
Q9Y5E6_Q9Y5G8	Q9UN67_Q9Y5E6	Janes_et_al	Q9Y5E6; Q9Y5G8	Q9UN67; Q9Y5E6	Q9Y5E6	PCDHB3	Q9Y5G8	PCDHGA5	Q9UN67	PCDHB10	huMAP3_12508.1	mutually_exclusive	1.16	25	612	611	84.26	85.99	51567.1	0.67	0.68	79.6971	80.4598		KOG3594	KOG3594	yes	Low tissue specificity	Low tissue specificity	0.711524	Vesicles; Plasma membrane			674	FALSE
P0C7X2_Q9UKN8	Q96H86_Q9UKN8	Janes_et_al	P0C7X2; Q9UKN8	Q96H86; Q9UKN8	Q9UKN8	GTF3C4	P0C7X2	ZNF688	Q96H86	ZNF764	huMAP3_10875.1; huMAP3_10249.1; huMAP3_14801.1	mutually_exclusive	1.1	11	32	37	45.08	71.83	1442.56	0.29	0.33	83.4929	78.2817		KOG1721	KOG1721	yes	Low tissue specificity	Low tissue specificity	0.287628	Nucleoplasm	Cytosol	0	675	FALSE
P82914_Q9NWT8	P82914_Q9Y3D3	Janes_et_al	P82914; Q9NWT8	P82914; Q9Y3D3	P82914	MRPS15	Q9NWT8	AURKAIP1	Q9Y3D3	MRPS16	huMAP3_05807.1; huMAP3_05954.1	structurally_consistent	1.21	0	0	0			0	0.33	0.25	94.6568	81.4244	0.348	ENOG502S2YD	KOG3419	no	Low tissue specificity	Low tissue specificity	0.705427	Nucleoplasm; Mitochondria	Mitochondria; Cytosol	0.333333	676	FALSE
O43504_Q5VZM2	Q0VGL1_Q5VZM2	Janes_et_al	O43504; Q5VZM2	Q0VGL1; Q5VZM2	Q5VZM2	RRAGB	O43504	LAMTOR5	Q0VGL1	LAMTOR4	huMAP3_05542.1; huMAP3_14108.1; huMAP3_14708.1; huMAP3_03271.1	mutually_exclusive	0.38	18	91	92	83.81	78.3	7203.6	0.28	0.35	80.0982	78.695	0.582	ENOG502S5TK	ENOG502S3B2	no	Low tissue specificity	Low tissue specificity	0.216691	Cytosol	Vesicles	0	677	FALSE
O43924_P20700	O43924_Q9NRR6	Janes_et_al	O43924; P20700	O43924; Q9NRR6	O43924	PDE6D	P20700	LMNB1	Q9NRR6	INPP5E	huMAP3_09259.1; huMAP3_10492.1; huMAP3_10433.1; huMAP3_10614.1	mutually_exclusive	0.37	13	114	152	63.87	77.84	7281.18	0.31	0.29	88.667	73.3075		KOG0977	KOG0565	no	Tissue enhanced	Low tissue specificity	-0.235089	Nuclear membrane	Golgi apparatus; Focal adhesion sites	0	678	FALSE
P68371_Q3ZCM7	O95834_Q3ZCM7	Janes_et_al	P68371; Q3ZCM7	O95834; Q3ZCM7	Q3ZCM7	TUBB8	P68371	TUBB4B	O95834	EML2	huMAP3_10475.1; huMAP3_09233.1; huMAP3_10665.1	structurally_consistent	0.5	0	0	0			0	0.64	0.54	88.3598	88.4824		KOG1375	KOG2106	no	Low tissue specificity	Low tissue specificity	0.016225	Microtubules	Vesicles	0	679	FALSE
P62140_Q96T49	P62140_Q02833	Janes_et_al	P62140; Q96T49	P62140; Q02833	P62140	PPP1CB	Q96T49	PPP1R16B	Q02833	RASSF7	huMAP3_14504.1	mutually_exclusive	0.15	16	86	93	71.04	55.65	5175.45	0.69	0.56	91.0078	89.4284		KOG0505	KOG1574	no	Tissue enhanced	Tissue enhanced	-0.0798212	Plasma membrane	Centriolar satellite	0	680	FALSE
P61289_Q06323	Q06323_Q9UL46	Janes_et_al	P61289; Q06323	Q06323; Q9UL46	Q06323	PSME1	P61289	PSME3	Q9UL46	PSME2	huMAP3_00356.1; huMAP3_09656.1; huMAP3_13725.1	mutually_exclusive	0.8	41	228	227	87.27	91.31	19897.6	0.7	0.72	91.8276	93.3819	0.126	KOG4470	KOG4470	yes	Low tissue specificity	Low tissue specificity	0.0748924	Nucleoplasm	Nucleoplasm	1	681	FALSE
P61289_Q9UL46	Q06323_Q9UL46	Janes_et_al	P61289; Q9UL46	Q06323; Q9UL46	Q9UL46	PSME2	P61289	PSME3	Q06323	PSME1	huMAP3_00356.1; huMAP3_09656.1; huMAP3_13725.1	mutually_exclusive	0.67	40	239	240	80.85	88.12	19323.2	0.68	0.72	89.3639	93.3819	0.365111	KOG4470	KOG4470	yes	Low tissue specificity	Low tissue specificity	0.267452	Nucleoplasm	Cytosol	0	681	FALSE
Q9NQY0_Q9Y5X3	Q6XZF7_Q9NQY0	Janes_et_al	Q9NQY0; Q9Y5X3	Q6XZF7; Q9NQY0	Q9NQY0	BIN3	Q9Y5X3	SNX5	Q6XZF7	DNMBP	huMAP3_13808.1	mutually_exclusive	1.16	45	262	244	87.03	85.99	20981.6	0.71	0.72	90.9221	92.3133	0.022	KOG1660	KOG3519; KOG4225	no	Low tissue specificity	Low tissue specificity	0.0452478	Vesicles; Cytosol	Nucleoli; Golgi apparatus; Cytosol	0.25	682	FALSE
Q15369_Q9Y6I7	Q15369_Q9Y576	Janes_et_al	Q15369; Q9Y6I7	Q15369; Q9Y576	Q15369	ELOC	Q9Y6I7	WSB1	Q9Y576	ASB1	huMAP3_08919.1; huMAP3_13601.1; huMAP3_09980.1	mutually_exclusive	0.16	17	308	219	90.02	82.59	18087.2	0.58	0.63	91.4198	96.8805		KOG0266	KOG0504	no	Low tissue specificity	Low tissue specificity	-0.454547	Mitochondria	Nucleoplasm	0	683	FALSE
Q13099_Q9Y366	Q13099_Q8WYA0	Janes_et_al	Q13099; Q9Y366	Q13099; Q8WYA0	Q13099	IFT88	Q9Y366	IFT52	Q8WYA0	IFT81	huMAP3_13817.1; huMAP3_05411.1	structurally_consistent	2.33	0	0	0			0	0.73	0.24	92.6288	78.9343	0.232	KOG3861	ENOG502QSBR	no	Low tissue specificity	Low tissue specificity	0.542885	Microtubules	Centrosome; Cytosol	0	684	FALSE
P82663_Q8IVS2	Q8IVS2_Q9Y2R5	Janes_et_al	P82663; Q8IVS2	Q8IVS2; Q9Y2R5	Q8IVS2	MCAT	P82663	MRPS25	Q9Y2R5	MRPS17	huMAP3_05807.1	structurally_consistent	0.1	0	0	0			0	0.47	0.37	93.3675	90.2021	0.998	KOG4079	KOG3447	no	Low tissue specificity	Low tissue specificity	0.492455	Mitochondria			685	FALSE
P31146_Q8NBT0	P31146_Q9ULV4	Janes_et_al	P31146; Q8NBT0	P31146; Q9ULV4	P31146	CORO1A	Q8NBT0	POC1A	Q9ULV4	CORO1C	huMAP3_10784.1	structurally_consistent	0.49	0	1	1	72.9	73	72.9	0.28	0.41	77.5994	87.9843	0.152	ENOG502QSVJ	KOG0303	no	Tissue enhanced	Low tissue specificity	0.100305				686	FALSE
O95405_P84022	O15198_P84022	Janes_et_al	O95405; P84022	O15198; P84022	P84022	SMAD3	O95405	ZFYVE9	O15198	SMAD9	huMAP3_14587.1; huMAP3_11389.1; huMAP3_09080.1; huMAP3_05180.1; huMAP3_13623.1	mutually_exclusive	5.24	11	182	194	81.51	84.98	14834.8	0.63	0.65	82.1824	90.0908		KOG1841	KOG3701	no	Low tissue specificity	Tissue enhanced	0.136923	Vesicles; Cytosol	Nucleoplasm	0	687	FALSE
Q7RTV0_Q96DI7	Q6IEG0_Q96DI7	Janes_et_al	Q7RTV0; Q96DI7	Q6IEG0; Q96DI7	Q96DI7	SNRNP40	Q7RTV0	PHF5A	Q6IEG0	SNRNP48	huMAP3_08980.1	structurally_consistent	0.37	0	0	0			0	0.36	0.66	81.4713	87.0725	0.176	KOG1705	ENOG502QW2V	no	Low tissue specificity	Low tissue specificity	0.492578	Nucleoplasm	Nucleoplasm	1	688	FALSE
Q13829_Q9H3F6	Q13829_Q8WZ19	Janes_et_al	Q13829; Q9H3F6	Q13829; Q8WZ19	Q13829	TNFAIP1	Q9H3F6	KCTD10	Q8WZ19	KCTD13	huMAP3_14151.1	mutually_exclusive	4.75	30	157	149	82.98	85.52	13027.9	0.71	0.7	91.8468	91.7994		KOG2716	KOG2716	yes	Low tissue specificity	Tissue enhanced	-0.0971304	Nucleoplasm	Nucleoplasm; Nuclear bodies	0.5	689	FALSE
Q13829_Q9H3F6	Q8WZ19_Q9H3F6	Janes_et_al	Q13829; Q9H3F6	Q8WZ19; Q9H3F6	Q9H3F6	KCTD10	Q13829	TNFAIP1	Q8WZ19	KCTD13	huMAP3_14151.1	mutually_exclusive	1.63	39	277	282	83.49	80.81	22788.4	0.71	0.69	91.8468	90.4652		KOG2716	KOG2716	yes	Low tissue specificity	Tissue enhanced	-0.164713	Nucleoli	Nucleoplasm; Nuclear bodies	0	689	FALSE
P61326_Q9BRL6	P61326_P62995	Janes_et_al	P61326; Q9BRL6	P61326; P62995	P61326	MAGOH	Q9BRL6	SRSF8	P62995	TRA2B	huMAP3_09943.1; huMAP3_09621.1; huMAP3_11073.1; huMAP3_10564.1	mutually_exclusive	0.14	22	70	80	65.77	71.65	4603.9	0.35	0.33	84.9575	82.6265	0.562	KOG4207	KOG0118	no	Low tissue specificity	Low tissue specificity	0.0861767	Nucleoplasm	Nucleoplasm	1	690	FALSE
O43488_Q8NHP1	O95154_Q8NHP1	Janes_et_al	O43488; Q8NHP1	O95154; Q8NHP1	Q8NHP1		O43488	AKR7A2	O95154	AKR7A3	huMAP3_03012.1; huMAP3_11961.1; huMAP3_13763.1; huMAP3_12028.1; huMAP3_13981.1; huMAP3_00747.1	mutually_exclusive	0.03	18	329	330	97.58	97.4	32142	0.69	0.69	98.4893	98.5668	0.094	ENOG502QU2T	ENOG502QU2T	yes	Low tissue specificity	Tissue enhanced	0.354827	Cytosol	Cytosol	1	691	FALSE
O43488_O95154	O95154_Q8NHP1	Janes_et_al	O43488; O95154	O95154; Q8NHP1	O95154	AKR7A3	O43488	AKR7A2	Q8NHP1		huMAP3_03012.1; huMAP3_11961.1; huMAP3_13763.1; huMAP3_12028.1; huMAP3_13981.1; huMAP3_00747.1	mutually_exclusive	0.02	18	329	329	97.62	97.26	31998.5	0.69	0.69	98.7193	98.5668		ENOG502QU2T		not_mapped	Low tissue specificity			Cytosol			691	FALSE
O43488_O95154	O43488_Q8NHP1	Janes_et_al	O43488; O95154	O43488; Q8NHP1	O43488	AKR7A2	O95154	AKR7A3	Q8NHP1		huMAP3_03012.1; huMAP3_11961.1; huMAP3_13763.1; huMAP3_12028.1; huMAP3_13981.1; huMAP3_00747.1	mutually_exclusive	0.05	18	331	331	97.21	96.79	32037.5	0.69	0.69	98.7193	98.4893		ENOG502QU2T		not_mapped	Tissue enhanced			Cytosol			691	FALSE
P61106_Q92930	P47224_Q92930	Janes_et_al	P61106; Q92930	P47224; Q92930	Q92930	RAB8B	P61106	RAB14	P47224	RABIF	huMAP3_11094.1	mutually_exclusive	0.39	11	118	110	88.69	88.41	9725.1	0.46	0.41	84.0907	86.9118	0.218	KOG0097	KOG4113	no	Low tissue specificity	Low tissue specificity	0.0818067	Vesicles			692	FALSE
O75438_P03905	O43920_P03905	Janes_et_al	O75438; P03905	O43920; P03905	P03905	MT-ND4	O75438	NDUFB1	O43920	NDUFS5	huMAP3_09982.1; huMAP3_09567.1; huMAP3_14878.1; huMAP3_06397.1; huMAP3_14018.1	structurally_consistent	0.32	0	0	0			0	0.41	0.35	92.25	90.0863	0.962	ENOG502S6X0	KOG4110	no	Low tissue specificity	Low tissue specificity	0.919456	Mitochondria			693	FALSE
O43684_Q9UM11	O43684_Q9UM13	Janes_et_al	O43684; Q9UM11	O43684; Q9UM13	O43684	BUB3	Q9UM11	FZR1	Q9UM13	ANAPC10	huMAP3_12747.1	mutually_exclusive	0.22	11	24	61	29.48	68.69	707.52	0.48	0.55	81.8187	79.5	0.16	KOG0305	KOG3437	no	Low tissue specificity	Low tissue specificity	0.110435	Nucleoplasm; Nuclear membrane	Nucleoplasm	0.5	694	FALSE
Q00526_Q14094	P49918_Q00526	Janes_et_al	Q00526; Q14094	P49918; Q00526	Q00526	CDK3	Q14094	CCNI	P49918	CDKN1C	huMAP3_14722.1; huMAP3_10449.1	mutually_exclusive	0.28	14	34	27	74.52	60.14	1623.78	0.68	0.62	89.1067	91.408		KOG0653	KOG4743	no	Low tissue specificity	Tissue enhanced	0.0793225	Golgi apparatus	Nucleoplasm; Nuclear bodies	0	695	FALSE
O15160_P30876	P30876_P36954	Janes_et_al	O15160; P30876	P30876; P36954	P30876	POLR2B	O15160	POLR1C	P36954	POLR2I	huMAP3_11092.1; huMAP3_14318.1	structurally_consistent	0.31	0	0	0			0	0.71	0.67	89.588	90.7305	0.134	KOG1521	KOG2691	no	Low tissue specificity	Low tissue specificity	0.11989	Nucleoplasm; Nucleoli fibrillar center	Nucleoplasm	0.5	696	FALSE
P30153_Q66LE6	P30153_Q86XL3	Janes_et_al	P30153; Q66LE6	P30153; Q86XL3	P30153	PPP2R1A	Q66LE6	PPP2R2D	Q86XL3	ANKLE2	huMAP3_10333.1; huMAP3_13510.1	mutually_exclusive	1.51	22	299	262	91.07	75.16	19691.9	0.68	0.47	86.8106	84.93	0.04	KOG1354	ENOG502QQ4Z	no	Tissue enhanced	Low tissue specificity	-0.116042	Cytosol	Endoplasmic reticulum; Plasma membrane	0	697	FALSE
P61326_Q9UKM9	P61326_Q13427	Janes_et_al	P61326; Q9UKM9	P61326; Q13427	P61326	MAGOH	Q9UKM9	RALY	Q13427	PPIG	huMAP3_11073.1	mutually_exclusive	0.23	30	83	51	71.59	64.53	3291.03	0.57	0.6	90.8816	92.6046	0.106	KOG0118	KOG0546	no	Low tissue specificity	Low tissue specificity	0.412849	Nucleoplasm	Nuclear speckles	0	698	FALSE
O43924_Q9BXI6	O43924_Q9NRR6	Janes_et_al	O43924; Q9BXI6	O43924; Q9NRR6	O43924	PDE6D	Q9BXI6	TBC1D10A	Q9NRR6	INPP5E	huMAP3_09259.1; huMAP3_07547.1; huMAP3_11986.1; huMAP3_10492.1; huMAP3_13233.1; huMAP3_03636.1; huMAP3_00901.1; huMAP3_10614.1; huMAP3_12633.1; huMAP3_13572.1	mutually_exclusive	0.45	11	152	156	68.33	68.89	10386.2	0.48	0.29	86.3894	73.3075		KOG2221	KOG0565	no	Low tissue specificity	Low tissue specificity	0.292996	Plasma membrane	Golgi apparatus; Focal adhesion sites	0	699	FALSE
P24278_Q8N4J0	Q15750_Q8N4J0	Janes_et_al	P24278; Q8N4J0	Q15750; Q8N4J0	Q8N4J0	CARNMT1	P24278	ZBTB25	Q15750	TAB1	huMAP3_13193.1; huMAP3_12513.1; huMAP3_11701.1	mutually_exclusive	0.15	27	228	312	63.64	80.87	14509.9	0.53	0.62	84.1964	84.996	0.05	KOG1721	KOG0698	no	Low tissue specificity	Low tissue specificity	0.0436966	Nucleoplasm	Nuclear speckles	0	700	FALSE
Q05BQ5_Q9HBJ0	O95619_Q05BQ5	Janes_et_al	Q05BQ5; Q9HBJ0	O95619; Q05BQ5	Q05BQ5	MBTD1	Q9HBJ0	PLAC1	O95619	YEATS4	huMAP3_14306.1	structurally_consistent	1.25	0	0	0			0	0.43	0.46	91.03	83.3859		ENOG502RMFF	KOG3149	no	Tissue enriched	Low tissue specificity	-0.0493151	Vesicles	Nucleoplasm	0	701	FALSE
O43447_Q8WVK2	O43447_Q15427	Janes_et_al	O43447; Q8WVK2	O43447; Q15427	O43447	PPIH	Q8WVK2	SNRNP27	Q15427	SF3B4	huMAP3_08980.1; huMAP3_04549.1; huMAP3_06511.1	mutually_exclusive	0.15	19	43	80	33.93	79.37	1458.99	0.41	0.37	92.2494	91.7868	0.42	KOG3263	KOG0131	no	Low tissue specificity	Low tissue specificity	-0.1152	Nucleoplasm	Nuclear speckles	0	702	FALSE
Q8N4J0_Q96B70	Q8N4J0_Q8N680	Janes_et_al	Q8N4J0; Q96B70	Q8N4J0; Q8N680	Q8N4J0	CARNMT1	Q96B70		Q8N680	ZBTB2	huMAP3_12513.1	mutually_exclusive	0.16	17	260	226	63.79	59.58	13465.1	0.5	0.44	79.4325	75.765	0.11	ENOG502QQIY	KOG1721	no		Low tissue specificity			Nucleoplasm; Cytosol		703	FALSE
O43172_O43447	O43447_O95777	Janes_et_al	O43172; O43447	O43447; O95777	O43447	PPIH	O43172	PRPF4	O95777	LSM8	huMAP3_08980.1; huMAP3_06511.1	structurally_consistent	0.12	0	0	0			0	0.3	0.24	91.3807	79.5375	0.102	KOG0272	KOG1784	no	Low tissue specificity	Low tissue specificity	0.260714	Nuclear speckles	Nucleoplasm; Vesicles	0	704	FALSE
P52434_P63272	P24928_P52434	Janes_et_al	P52434; P63272	P24928; P52434	P52434	POLR2H	P63272	SUPT4H1	P24928		huMAP3_11092.1; huMAP3_14318.1	mutually_exclusive	0.33	21	67	60	85.24	96.53	5711.08	0.44	0.71	88.7884	91.5725	0.298	KOG3490	KOG0260	no	Low tissue specificity			Nucleoplasm			705	FALSE
O60925_P61758	O60925_Q9H019	Janes_et_al	O60925; P61758	O60925; Q9H019	O60925	PFDN1	P61758	VBP1	Q9H019	MTFR1L	huMAP3_14584.1; huMAP3_11361.1; huMAP3_10942.1; huMAP3_14626.1	mutually_exclusive	0.47	13	77	58	92.6	35.59	2064.22	0.48	0.27	92.1655	79.8647	0.032	KOG3313	ENOG502QRAC	no	Low tissue specificity	Low tissue specificity	0.65098	Cytosol	Mitochondria	0	706	FALSE
Q5T653_Q9P015	Q8TAE8_Q9P015	Janes_et_al	Q5T653; Q9P015	Q8TAE8; Q9P015	Q9P015	MRPL15	Q5T653	MRPL2	Q8TAE8	GADD45GIP1	huMAP3_07939.1; huMAP3_06550.1; huMAP3_08458.1; huMAP3_06439.1; huMAP3_06589.1; huMAP3_09113.1; huMAP3_09483.1	structurally_consistent	1.26	0	0	0			0	0.5	0.67	93.0167	95.742	0.67	KOG0438	KOG4848	no	Low tissue specificity	Low tissue specificity	0.725114	Mitochondria	Mitochondria	1	707	FALSE
P0C0S5_Q96A08	P0C0S5_P23527	Janes_et_al	P0C0S5; Q96A08	P0C0S5; P23527	P0C0S5	H2AZ1	Q96A08	H2BC1	P23527	H2BC17	huMAP3_10862.1	mutually_exclusive	0.15	54	107	108	86.94	86.62	9354.96	0.71	0.71	96.0204	95.6984		KOG1744	KOG1744	yes	Tissue enriched	Tissue enhanced	-0.0429		Nucleoplasm		708	FALSE
P01563_P01569	P01569_P05013	Janes_et_al	P01563; P01569	P01569; P05013	P01569	IFNA5	P01563	IFNA2	P05013	IFNA6	huMAP3_11921.1; huMAP3_10459.1; huMAP3_13851.1	mutually_exclusive	0.15	17	154	156	84.55	83.93	13093.1	0.54	0.48	87.3017	84.9304		ENOG502SQAC	ENOG502SQAC	yes	Not detected	Not detected	0.949048				709	FALSE
Q56P03_Q6P2Q9	Q6P2Q9_Q9Y5U2	Janes_et_al	Q56P03; Q6P2Q9	Q6P2Q9; Q9Y5U2	Q6P2Q9	PRPF8	Q56P03	EAPP	Q9Y5U2	TSSC4	huMAP3_08501.1; huMAP3_09945.1; huMAP3_07622.1; huMAP3_08980.1; huMAP3_09504.1	structurally_consistent	0.37	0	0	0			0	0.3	0.46	78.9078	84.562	0.176	KOG3395	ENOG502S07M	no	Low tissue specificity	Low tissue specificity	0.0474118	Nucleoplasm; Nuclear speckles	Nucleoplasm	0.5	710	FALSE
P62136_Q96S65	P62136_Q8NI77	Janes_et_al	P62136; Q96S65	P62136; Q8NI77	P62136	PPP1CA	Q96S65	CSRNP1	Q8NI77	KIF18A	huMAP3_09633.1; huMAP3_09354.1; huMAP3_14504.1; huMAP3_10148.1; huMAP3_06341.1; huMAP3_08717.1; huMAP3_08482.1	mutually_exclusive	0.13	37	130	132	74.5	72.04	9509.28	0.73	0.51	96.0391	88.9769		KOG3813	KOG0242	no	Tissue enhanced	Group enriched	0.195969	Nucleoplasm	Microtubules; Cytokinetic bridge	0	711	FALSE
P54578_Q13200	P54578_P60900	Janes_et_al	P54578; Q13200	P54578; P60900	P54578	USP14	Q13200	PSMD2	P60900	PSMA6	huMAP3_13725.1	structurally_consistent	0.95	0	0	0			0	0.65	0.28	89.4354	79.1762	0.902	KOG2005	KOG0182	no	Tissue enhanced	Low tissue specificity	0.745965		Nucleoplasm		712	FALSE
O75127_Q8TCC3	Q8TCC3_Q9BQ48	Janes_et_al	O75127; Q8TCC3	Q8TCC3; Q9BQ48	Q8TCC3	MRPL30	O75127	PTCD1	Q9BQ48	MRPL34	huMAP3_09113.1; huMAP3_07939.1; huMAP3_08458.1; huMAP3_09483.1	structurally_consistent	1.39	0	0	0			0	0.33	0.35	73.1271	89.2252	0.066	KOG4197	KOG4612	no	Low tissue specificity	Low tissue specificity	0.470938	Mitochondria			713	FALSE
O43447_O75554	O43447_P83876	Janes_et_al	O43447; O75554	O43447; P83876	O43447	PPIH	O75554	WBP4	P83876	TXNL4A	huMAP3_08980.1; huMAP3_06511.1	structurally_consistent	0.1	0	16	42	29.25	85.84	468	0.42	0.3	93.9023	81.7974	0.144	KOG0150	KOG3414	no	Low tissue specificity	Low tissue specificity	0.190947	Nucleoplasm	Nucleoplasm	1	714	FALSE
P24534_P68104	P68104_Q8WVE0	Janes_et_al	P24534; P68104	P68104; Q8WVE0	P68104	EEF1A1	P24534	EEF1B2	Q8WVE0	EEF1AKMT1	huMAP3_08052.1; huMAP3_12041.1; huMAP3_00469.1	mutually_exclusive	6.89	24	78	61	87.28	70.04	4272.44	0.69	0.63	89.0778	83.2976	0.12	KOG1668	KOG3350	no	Low tissue specificity	Low tissue specificity	-0.0985712	Nucleoli fibrillar center; Cytosol	Plasma membrane; Cytosol	0.333333	715	FALSE
P27348_Q9Y4H4	P27348_Q9Y2U5	Janes_et_al	P27348; Q9Y4H4	P27348; Q9Y2U5	P27348	YWHAQ	Q9Y4H4	GPSM3	Q9Y2U5	MAP3K2	huMAP3_10808.1; huMAP3_12897.1	mutually_exclusive	0.47	28	115	130	36.57	63.66	4205.55	0.41	0.41	89.9375	84.765	0.056	ENOG502STIS	KOG0198	no	Group enriched	Low tissue specificity	0.45184		Nucleoplasm; Cytosol		716	FALSE
P52434_Q9BUI4	P52434_Q9Y5B0	Janes_et_al	P52434; Q9BUI4	P52434; Q9Y5B0	P52434	POLR2H	Q9BUI4	POLR3C	Q9Y5B0	CTDP1	huMAP3_11092.1; huMAP3_14318.1	mutually_exclusive	0.51	12	251	215	89.19	79.8	17157	0.3	0.34	78.9071	79.387	0.098	KOG2587	KOG0323	no	Low tissue specificity	Low tissue specificity	0.684316	Nucleoplasm	Nucleoplasm	1	717	FALSE
P31947_Q96GL9	P31946_P31947	Janes_et_al	P31947; Q96GL9	P31946; P31947	P31947	SFN	Q96GL9	FAM163A	P31946	YWHAB	huMAP3_12897.1	mutually_exclusive	0.61	10	4	3	29	98.25	116	0.45	0.66	94.9926	96.2607		ENOG502S10V	KOG0841	no	Tissue enhanced	Low tissue specificity	-0.248887		Cytosol		718	FALSE
A2A3K4_Q00005	Q00005_Q5T953	Janes_et_al	A2A3K4; Q00005	Q00005; Q5T953	Q00005	PPP2R2B	A2A3K4	PTPDC1	Q5T953	IER5L	huMAP3_13510.1	mutually_exclusive	0.2	28	149	109	73.55	57.16	6230.44	0.39	0.52	78.4162	90.7074		KOG1720	ENOG502QUU4	no	Low tissue specificity	Low tissue specificity	0.106972	Nucleoplasm	Nucleoplasm	1	719	FALSE
P47928_Q02363	A6NI15_Q02363	Janes_et_al	P47928; Q02363	A6NI15; Q02363	Q02363	ID2	P47928	ID4	A6NI15	MSGN1	huMAP3_11621.1	mutually_exclusive	0.96	22	63	63	84.72	83.89	5285.07	0.52	0.44	93.3541	91.9817		ENOG502S1WX	KOG4029	no	Tissue enhanced	Tissue enriched	-0.0957975	Nucleoplasm			720	FALSE
A6NI15_P47928	A6NI15_Q02363	Janes_et_al	A6NI15; P47928	A6NI15; Q02363	A6NI15	MSGN1	P47928	ID4	Q02363	ID2	huMAP3_11621.1	mutually_exclusive	6.3	18	61	61	81.96	82.36	4999.56	0.5	0.44	94.9953	91.9817		ENOG502S1WX	ENOG502RZP5	no	Tissue enhanced	Tissue enhanced	-0.0349691	Nucleoplasm	Nucleoplasm; Nuclear bodies	0.5	720	FALSE
O95298_P03891	P03891_Q9Y375	Janes_et_al	O95298; P03891	P03891; Q9Y375	P03891	MT-ND2	O95298	NDUFC2	Q9Y375	NDUFAF1	huMAP3_09982.1; huMAP3_09567.1; huMAP3_14878.1; huMAP3_06397.1; huMAP3_14018.1	structurally_consistent	0.12	0	0	0			0	0.4	0.48	87.2287	81.6474		KOG4516	KOG2435	no	Low tissue specificity	Low tissue specificity	0.74042	Mitochondria	Mitochondria; Cytosol	0.5	721	FALSE
P05549_Q92481	P05549_Q7Z6R9	Janes_et_al	P05549; Q92481	P05549; Q7Z6R9	P05549	TFAP2A	Q92481	TFAP2B	Q7Z6R9	TFAP2D	huMAP3_01365.1; huMAP3_08604.1; huMAP3_03193.1	mutually_exclusive	2.97	52	281	288	74.64	70.3	20246.4	0.71	0.71	93.0912	91.9971		KOG3811	KOG3811	yes	Tissue enhanced	Not detected	0.0721334	Nucleoplasm	Nucleoplasm	1	722	FALSE
Q96B54_Q9UI95	P83916_Q9UI95	Janes_et_al	Q96B54; Q9UI95	P83916; Q9UI95	Q9UI95	MAD2L2	Q96B54	ZNF428	P83916	CBX1	huMAP3_09963.1; huMAP3_11539.1	mutually_exclusive	0.16	31	78	77	56.34	60.65	4394.52	0.45	0.41	85.7635	76.9371	0.072	ENOG502T3CS	KOG1911	no	Low tissue specificity	Low tissue specificity	0.577963	Mitochondria	Nucleoplasm; Nuclear bodies	0	723	FALSE
P62136_Q96KQ4	P62136_Q7Z3T8	Janes_et_al	P62136; Q96KQ4	P62136; Q7Z3T8	P62136	PPP1CA	Q96KQ4	PPP1R13B	Q7Z3T8	ZFYVE16	huMAP3_06304.1; huMAP3_09633.1; huMAP3_09354.1; huMAP3_14504.1; huMAP3_10148.1; huMAP3_06341.1; huMAP3_08717.1; huMAP3_08482.1	mutually_exclusive	0.09	41	212	237	62.98	70.82	13351.8	0.68	0.37	94.3583	87.8621	0.244	KOG0515	KOG1841	no	Low tissue specificity	Low tissue specificity	0.339763	Nucleoplasm	Vesicles; Cytosol	0	724	FALSE
P04350_P25445	P04350_P07437	Janes_et_al	P04350; P25445	P04350; P07437	P04350	TUBB4A	P25445	FAS	P07437	TUBB	huMAP3_07864.1; huMAP3_10475.1; huMAP3_10665.1; huMAP3_09233.1; huMAP3_07762.1; huMAP3_09670.1; huMAP3_07544.1; huMAP3_09603.1; huMAP3_08179.1	mutually_exclusive	0.28	10	199	268	60.09	93.55	11957.9	0.38	0.63	78.9825	86.8542	0.112	ENOG502S0SV	KOG1375	no	Low tissue specificity	Low tissue specificity	0.388657	Plasma membrane	Microtubules	0	725	FALSE
O75832_P25786	O75832_Q96LY2	Janes_et_al	O75832; P25786	O75832; Q96LY2	O75832	PSMD10	P25786	PSMA1	Q96LY2	CCDC74B	huMAP3_09656.1; huMAP3_13725.1	structurally_consistent	0.47	0	49	14	93.51	29.93	419.02	0.46	0.26	80.0254	93.055		KOG0863	ENOG502S5P9	no	Low tissue specificity	Tissue enhanced	-0.369045	Nucleoplasm	Vesicles	0	726	FALSE
O95602_Q9NW08	O95602_Q3B726	Janes_et_al	O95602; Q9NW08	O95602; Q3B726	O95602	POLR1A	Q9NW08	POLR3B	Q3B726	POLR1F	huMAP3_09057.1; huMAP3_14318.1; huMAP3_08487.1; huMAP3_11092.1; huMAP3_06426.1	mutually_exclusive	0.78	10	8	10	72.25	73.4	578	0.73	0.3	89.9537	85.0416	0.092	KOG0215	KOG4134	no	Low tissue specificity	Low tissue specificity	0.35768	Nuclear speckles	Nucleoli fibrillar center	0	727	FALSE
P41002_P63208	P63208_Q5XUX1	Janes_et_al	P41002; P63208	P63208; Q5XUX1	P63208	SKP1	P41002	CCNF	Q5XUX1	FBXW9	huMAP3_00161.1; huMAP3_05528.1; huMAP3_09623.1; huMAP3_14622.1	mutually_exclusive	0.23	35	299	317	83.67	88.35	25017.3	0.67	0.65	91.0328	92.6206		KOG0654	KOG0274	no	Tissue enhanced	Low tissue specificity	-0.163318	Centrosome	Cytosol	0	728	FALSE
Q8NAA4_Q9H1Y0	Q7Z6L1_Q9H1Y0	Janes_et_al	Q8NAA4; Q9H1Y0	Q7Z6L1; Q9H1Y0	Q9H1Y0	ATG5	Q8NAA4	ATG16L2	Q7Z6L1	TECPR1	huMAP3_11658.1; huMAP3_00694.1; huMAP3_14274.1; huMAP3_09496.1; huMAP3_04382.1; huMAP3_12491.1; huMAP3_14329.1; huMAP3_10371.1; huMAP3_04208.1	mutually_exclusive	0.12	23	47	41	83.77	84.51	3937.19	0.56	0.66	90.4041	88.0221		KOG0288	KOG3669	no	Tissue enhanced	Tissue enriched	0.0131851	Nucleoplasm	Vesicles	0	729	FALSE
O15234_P38919	P38919_Q9BY77	Janes_et_al	O15234; P38919	P38919; Q9BY77	P38919	EIF4A3	O15234	CASC3	Q9BY77	POLDIP3	huMAP3_10789.1; huMAP3_09943.1	mutually_exclusive	0.12	13	30	35	43.54	35.89	1256.15	0.64	0.35	93.8774	84.5759	0.42903	KOG4264	KOG0533	no	Low tissue specificity	Low tissue specificity	0.057707	Nuclear membrane	Nuclear speckles	0	730	FALSE
O14874_O95861	O95861_Q9NRG7	Janes_et_al	O14874; O95861	O95861; Q9NRG7	O95861	BPNT1	O14874	BCKDK	Q9NRG7	SDR39U1	huMAP3_13468.1	mutually_exclusive	0.13	16	103	121	79.53	92.61	8191.59	0.28	0.46	74.72	81.4283	0.018	KOG0787	KOG3019	no	Low tissue specificity	Low tissue specificity	0.647335	Mitochondria	Nucleoplasm; Cytosol	0	731	FALSE
O95900_Q15434	O95900_Q9BYD3	Janes_et_al	O95900; Q15434	O95900; Q9BYD3	O95900	TRUB2	Q15434	RBMS2	Q9BYD3	MRPL4	huMAP3_07939.1; huMAP3_06550.1; huMAP3_08458.1; huMAP3_06589.1; huMAP3_09113.1; huMAP3_09483.1	mutually_exclusive	0.41	12	109	111	70.39	86.33	7672.51	0.31	0.25	85.8416	83.3279	0.23	KOG4733	KOG1624	no	Low tissue specificity	Low tissue specificity	-0.0040782	Nucleoli fibrillar center			732	FALSE
P27348_P54253	P27348_Q9UBS9	Janes_et_al	P27348; P54253	P27348; Q9UBS9	P27348	YWHAQ	P54253	ATXN1	Q9UBS9	SUCO	huMAP3_12897.1	mutually_exclusive	0.29	12	163	186	51.41	74.41	8379.83	0.34	0.24	83.4225	88.0333	0.11672	KOG4053	KOG1396	no	Low tissue specificity	Tissue enhanced	-0.225368	Nucleoplasm	Nucleoli fibrillar center; Cytosol	0	733	FALSE
P62306_Q6P2Q9	P62306_Q8TEQ6	Janes_et_al	P62306; Q6P2Q9	P62306; Q8TEQ6	P62306	SNRPF	Q6P2Q9	PRPF8	Q8TEQ6	GEMIN5	huMAP3_08980.1	mutually_exclusive	0.56	19	311	377	75.43	88.5	23458.7	0.3	0.6	77.58	88.6919	0.284	KOG1795	ENOG502QPYZ	no	Low tissue specificity	Low tissue specificity	0.281973	Nucleoplasm	Cytosol	0	734	FALSE
P27348_Q9UJM3	P27348_Q5SQI0	Janes_et_al	P27348; Q9UJM3	P27348; Q5SQI0	P27348	YWHAQ	Q9UJM3	ERRFI1	Q5SQI0	ATAT1	huMAP3_12897.1	mutually_exclusive	0.12	38	172	199	30.65	59.15	5271.8	0.37	0.42	87.9493	75.5815	0.1	ENOG502QPQW	KOG4601	no	Tissue enhanced	Tissue enhanced	-0.139661	Cytosol	Cytosol	1	735	FALSE
P63208_Q8TB52	P63208_Q8NEA4	Janes_et_al	P63208; Q8TB52	P63208; Q8NEA4	P63208	SKP1	Q8TB52	FBXO30	Q8NEA4	FBXO36	huMAP3_14622.1	mutually_exclusive	0.38	36	110	102	92.61	84.96	8665.92	0.7	0.67	94.0827	94.6738		ENOG502QTD9	KOG1777	no	Low tissue specificity	Low tissue specificity	-0.207003	Microtubules	Nucleoplasm; Nucleoli	0	736	FALSE
O00231_Q06323	O00231_Q9UNM6	Janes_et_al	O00231; Q06323	O00231; Q9UNM6	O00231	PSMD11	Q06323	PSME1	Q9UNM6	PSMD13	huMAP3_09656.1; huMAP3_13725.1	structurally_consistent	0.81	0	0	0			0	0.24	0.34	82.0973	92.7719	0.226	KOG4470	KOG2908	no	Low tissue specificity	Low tissue specificity	0.258657	Cytosol	Nuclear speckles	0	737	FALSE
P08949_Q96E35	Q96E35_Q96HF1	Janes_et_al	P08949; Q96E35	Q96E35; Q96HF1	Q96E35	ZMYND19	P08949	NMB	Q96HF1	SFRP2	huMAP3_12700.1	structurally_consistent	0.74	0	23	14	51.25	30.71	429.94	0.25	0.28	83.6569	88.0893		ENOG502S66V	KOG3577	no	Tissue enhanced	Tissue enhanced	0.178775	Nucleoplasm; Vesicles	Intermediate filaments	0	738	FALSE
P23527_Q16777	P23527_Q9BTM1	Janes_et_al	P23527; Q16777	P23527; Q9BTM1	P23527	H2BC17	Q16777	H2AC20	Q9BTM1	H2AJ	huMAP3_10862.1	mutually_exclusive	0.16	52	129	125	83.16	84.5	10727.6	0.72	0.72	97.6235	97.4866		KOG1756	KOG1756	yes	Tissue enriched	Tissue enhanced	0.122385	Nucleoplasm	Nucleoplasm	1	739	FALSE
O95299_Q16718	O95299_Q8N183	Janes_et_al	O95299; Q16718	O95299; Q8N183	O95299	NDUFA10	Q16718	NDUFA5	Q8N183	NDUFAF2	huMAP3_09567.1; huMAP3_14878.1	structurally_consistent	0.47	0	0	0			0	0.3	0.3	85.233	80.3767	0.292	KOG3365	ENOG502S21I	no	Tissue enhanced	Low tissue specificity	0.605511		Mitochondria		740	FALSE
Q9NRF9_Q9NRG0	Q9NRG0_Q9NRL2	Janes_et_al	Q9NRF9; Q9NRG0	Q9NRG0; Q9NRL2	Q9NRG0	CHRAC1	Q9NRF9	POLE3	Q9NRL2	BAZ1A	huMAP3_06403.1	mutually_exclusive	4.36	22	9	8	97.56	30.88	247.04	0.71	0.28	97.0727	88.9077	0.242	KOG0870	KOG1245	no	Low tissue specificity	Tissue enhanced	0.732183	Nucleoplasm			741	FALSE
P48556_Q9BRP4	P48556_Q96LY2	Janes_et_al	P48556; Q9BRP4	P48556; Q96LY2	P48556	PSMD8	Q9BRP4	PAAF1	Q96LY2	CCDC74B	huMAP3_09656.1; huMAP3_05064.1; huMAP3_13725.1	mutually_exclusive	2.22	11	58	29	81.17	39.94	1158.26	0.48	0.24	75.7733	81.8775		KOG0266	ENOG502S5P9	no	Tissue enhanced	Tissue enhanced	0.157558	Nucleoplasm	Vesicles	0	742	FALSE
P62306_P83369	P62306_Q9UDW3	Janes_et_al	P62306; P83369	P62306; Q9UDW3	P62306	SNRPF	P83369	LSM11	Q9UDW3	ZMAT5	huMAP3_08980.1; huMAP3_04549.1; huMAP3_06511.1	mutually_exclusive	0.45	19	102	56	87.56	86.86	4864.16	0.57	0.39	90.04	89.6659	0.1	ENOG502QS1B	KOG3454	no	Low tissue specificity	Low tissue specificity	-0.22669	Nucleoplasm	Nucleoplasm	1	743	FALSE
O43447_Q15428	O43447_Q9NWZ8	Janes_et_al	O43447; Q15428	O43447; Q9NWZ8	O43447	PPIH	Q15428	SF3A2	Q9NWZ8	GEMIN8	huMAP3_08980.1; huMAP3_04549.1; huMAP3_06511.1	mutually_exclusive	0.11	15	26	34	43.23	40.79	1386.86	0.54	0.27	83.1333	88.533	0.414	KOG0227	ENOG502S7KA	no	Low tissue specificity	Low tissue specificity	0.054662	Nucleoplasm	Nucleoplasm; Cytosol	0.5	744	FALSE
Q6NVH7_Q9H082	Q19AV6_Q9H082	Janes_et_al	Q6NVH7; Q9H082	Q19AV6; Q9H082	Q9H082	RAB33B	Q6NVH7	SWSAP1	Q19AV6	ZSWIM7	huMAP3_14274.1; huMAP3_12491.1	mutually_exclusive	0.55	13	159	138	86.28	90.49	13718.5	0.42	0.55	83.0424	90.6128		ENOG502S62D	ENOG502RZB5	no	Low tissue specificity	Low tissue specificity	-0.224936	Nucleoplasm	Cytosol	0	745	FALSE
Q19AV6_Q6NVH7	Q6NVH7_Q9H082	Janes_et_al	Q19AV6; Q6NVH7	Q6NVH7; Q9H082	Q6NVH7	SWSAP1	Q19AV6	ZSWIM7	Q9H082	RAB33B	huMAP3_14274.1; huMAP3_12491.1	mutually_exclusive	0.65	27	127	149	92.74	88.66	13210.3	0.63	0.42	94.0518	83.0424		ENOG502RZB5	KOG0084	no	Low tissue specificity	Low tissue specificity	-0.148024	Cytosol			745	FALSE
Q19AV6_Q6NVH7	Q19AV6_Q9H082	Janes_et_al	Q19AV6; Q6NVH7	Q19AV6; Q9H082	Q19AV6	ZSWIM7	Q6NVH7	SWSAP1	Q9H082	RAB33B	huMAP3_14274.1; huMAP3_12491.1	mutually_exclusive	0.27	21	189	171	86.07	91.44	16267.2	0.63	0.55	94.0518	90.6128		ENOG502S62D	KOG0084	no	Low tissue specificity	Low tissue specificity	0.367166	Nucleoplasm			745	FALSE
P31947_P98177	P31947_Q7Z309	Janes_et_al	P31947; P98177	P31947; Q7Z309	P31947	SFN	P98177	FOXO4	Q7Z309	PABIR2	huMAP3_09810.1	mutually_exclusive	0.15	33	86	90	26.93	29.93	2315.98	0.35	0.48	80.4583	94.3862		KOG2294	ENOG502QTCH	no	Tissue enhanced	Low tissue specificity	-0.0541302	Nuclear speckles	Nucleoplasm	0	746	FALSE
P47755_Q9BY89	P47755_Q53GL0	Janes_et_al	P47755; Q9BY89	P47755; Q53GL0	P47755	CAPZA2	Q9BY89	KIAA1671	Q53GL0	PLEKHO1	huMAP3_10870.1; huMAP3_02458.1; huMAP3_06652.1; huMAP3_08077.1; huMAP3_12900.1	mutually_exclusive	0.44	11	185	211	30.57	57.09	5655.45	0.26	0.39	81.215	81.1175	0.074	ENOG502QWAQ	ENOG502QSPU	no	Low tissue specificity	Tissue enhanced	-0.155857	Microtubules	Mitochondria	0	747	FALSE
Q86SZ2_Q8IUR0	O75865_Q86SZ2	Janes_et_al	Q86SZ2; Q8IUR0	O75865; Q86SZ2	Q86SZ2	TRAPPC6B	Q8IUR0	TRAPPC5	O75865	TRAPPC6A	huMAP3_04127.1; huMAP3_07907.1; huMAP3_12177.1	mutually_exclusive	0.34	25	158	155	85.86	88.76	13565.9	0.49	0.57	83.9781	91.6222	0.126	KOG3315	KOG3316	no	Low tissue specificity	Low tissue specificity	0.541599	Vesicles			748	FALSE
O75843_P61966	P55735_P61966	Janes_et_al	O75843; P61966	P55735; P61966	P61966	AP1S1	O75843	AP1G2	P55735	SEC13	huMAP3_12394.1	mutually_exclusive	0.36	19	87	114	88.01	83.08	9471.12	0.73	0.26	93.5751	75.5911	0.04	KOG1062	KOG1332	no	Low tissue specificity	Low tissue specificity	0.00491158		Nucleoplasm; Vesicles		749	FALSE
Q16540_Q9NP92	Q16540_Q9H9J2	Janes_et_al	Q16540; Q9NP92	Q16540; Q9H9J2	Q16540	MRPL23	Q9NP92	MRPS30	Q9H9J2	MRPL44	huMAP3_07939.1; huMAP3_06550.1; huMAP3_08458.1; huMAP3_06439.1; huMAP3_06589.1; huMAP3_09113.1; huMAP3_09483.1	structurally_consistent	0.74	0	0	0			0	0.42	0.46	91.989	87.189	0.996	KOG4461	KOG3769	no	Low tissue specificity	Low tissue specificity	0.77002		Mitochondria		750	FALSE
Q9NPD3_Q9NQT5	Q8TF46_Q9NPD3	Janes_et_al	Q9NPD3; Q9NQT5	Q8TF46; Q9NPD3	Q9NPD3	EXOSC4	Q9NQT5	EXOSC3	Q8TF46	DIS3L	huMAP3_05382.1; huMAP3_14264.1	structurally_consistent	0.28	0	0	0			0	0.65	0.49	89.4469	87.6439	0.202	KOG1004	KOG2102	no	Low tissue specificity	Low tissue specificity	-0.0646499	Nucleoplasm	Plasma membrane; Cytosol	0	751	FALSE
Q15369_Q96S21	Q15369_Q9Y575	Janes_et_al	Q15369; Q96S21	Q15369; Q9Y575	Q15369	ELOC	Q96S21	RAB40C	Q9Y575	ASB3	huMAP3_08919.1; huMAP3_05894.1; huMAP3_09980.1; huMAP3_13601.1	mutually_exclusive	0.29	19	125	148	81.79	87.14	10223.8	0.46	0.57	92.5994	92.9187		KOG0078	KOG0504	no	Low tissue specificity	Low tissue specificity	-0.025845	Vesicles			752	FALSE
Q14117_Q16555	Q14195_Q16555	Janes_et_al	Q14117; Q16555	Q14195; Q16555	Q16555	DPYSL2	Q14117	DPYS	Q14195	DPYSL3	huMAP3_00051.1; huMAP3_11626.1; huMAP3_11599.1	mutually_exclusive	0.24	43	499	499	96.21	95.68	47744.3	0.72	0.72	93.8845	93.2863		KOG2584	KOG2584	yes	Group enriched	Low tissue specificity	-0.197532		Cytosol		753	FALSE
Q14195_Q16555	Q14117_Q14195	Janes_et_al	Q14195; Q16555	Q14117; Q14195	Q14195	DPYSL3	Q16555	DPYSL2	Q14117	DPYS	huMAP3_00051.1; huMAP3_11626.1; huMAP3_11599.1	mutually_exclusive	0.22	45	504	510	94.16	94.95	47456.6	0.72	0.73	93.2863	94.0948		KOG2584	KOG2584	yes	Tissue enhanced	Group enriched	-0.109779	Cytosol			753	FALSE
Q5T7M9_Q9UKY4	Q9UKY4_Q9Y6A1	Janes_et_al	Q5T7M9; Q9UKY4	Q9UKY4; Q9Y6A1	Q9UKY4	POMT2	Q5T7M9	DIPK1A	Q9Y6A1	POMT1	huMAP3_15126.1; huMAP3_14700.1	mutually_exclusive	1.58	10	293	366	77.64	90.41	22748.5	0.42	0.66	85.3824	85.8102	0.118	ENOG502QU5P	KOG3359	no	Low tissue specificity	Low tissue specificity	0.0638626	Cytosol	Golgi apparatus	0	754	FALSE
P27348_P30305	P27348_Q6ICG6	Janes_et_al	P27348; P30305	P27348; Q6ICG6	P27348	YWHAQ	P30305	CDC25B	Q6ICG6	KIAA0930	huMAP3_12897.1; huMAP3_06971.1; huMAP3_07596.1; huMAP3_10808.1; huMAP3_09810.1; huMAP3_07838.1	mutually_exclusive	0.44	11	86	92	72.7	74.55	6252.2	0.42	0.24	82.835	74.455	0.128	KOG3772	KOG2465	no	Low tissue specificity	Tissue enhanced	-0.0253158	Vesicles	Nuclear membrane; Mitochondria	0	755	FALSE
P34059_P35475	P15289_P34059	Janes_et_al	P34059; P35475	P15289; P34059	P34059	GALNS	P35475	IDUA	P15289	ARSA	huMAP3_09327.1	mutually_exclusive	0.05	13	446	441	97	97.41	43262	0.71	0.71	93.4191	93.6818	0.146	ENOG502QRES	KOG3867	no	Low tissue specificity	Low tissue specificity	0.486684	Vesicles	Golgi apparatus	0	756	FALSE
P62306_Q6P2Q9	P62306_Q9H840	Janes_et_al	P62306; Q6P2Q9	P62306; Q9H840	P62306	SNRPF	Q6P2Q9	PRPF8	Q9H840	GEMIN7	huMAP3_08980.1	mutually_exclusive	0.69	16	32	47	49.19	68.91	1574.08	0.3	0.26	77.58	78.7603	0.342	KOG1795	ENOG502S59N	no	Low tissue specificity	Low tissue specificity	0.340976	Nucleoplasm	Nucleoplasm; Cytosol	0.5	757	FALSE
O00161_P63027	O00161_Q8N4C7	Janes_et_al	O00161; P63027	O00161; Q8N4C7	O00161	SNAP23	P63027	VAMP2	Q8N4C7	STX19	huMAP3_13160.1	mutually_exclusive	1.44	31	62	62	87.22	80.15	4969.3	0.62	0.58	88.2559	83.5917		KOG0860	KOG0810	no	Tissue enhanced	Tissue enhanced	-0.301038		Intermediate filaments		758	FALSE
O75832_P55036	O75832_P28062	Janes_et_al	O75832; P55036	O75832; P28062	O75832	PSMD10	P55036	PSMD4	P28062	PSMB8	huMAP3_09656.1	mutually_exclusive	0.17	14	189	199	88.82	72.62	14451.4	0.64	0.5	89.4766	87.9825	0.278914	KOG2884	KOG0175	no	Low tissue specificity	Low tissue specificity	-0.0788255	Nucleoplasm	Vesicles	0	759	FALSE
P26440_Q9Y2Z9	P26440_P35914	Janes_et_al	P26440; Q9Y2Z9	P26440; P35914	P26440	IVD	Q9Y2Z9	COQ6	P35914	HMGCL	huMAP3_13468.1	structurally_consistent	0.75	0	0	0			0	0.37	0.25	77.3744	92.055		KOG3855	KOG2368	no	Low tissue specificity	Tissue enhanced	0.462289				760	FALSE
P01275_Q9H871	Q9H871_Q9NWU2	Janes_et_al	P01275; Q9H871	Q9H871; Q9NWU2	Q9H871	RMND5A	P01275	GCG	Q9NWU2	GID8	huMAP3_10711.1; huMAP3_09818.1; huMAP3_12700.1	structurally_consistent	2.01	0	0	0			0	0.26	0.63	73.5	95.9206		ENOG502RYPR	KOG2659	no	Tissue enriched	Low tissue specificity	0.0622345	Endoplasmic reticulum	Nucleoplasm	0	761	FALSE
O75251_P43155	A8MXV4_P43155	Janes_et_al	O75251; P43155	A8MXV4; P43155	P43155	CRAT	O75251	NDUFS7	A8MXV4	NUDT19	huMAP3_13468.1	mutually_exclusive	0.05	12	107	82	76.41	71.03	5824.46	0.39	0.57	77.304	80.362	0.056	KOG1687	KOG3904	no	Tissue enhanced	Low tissue specificity	0.758654		Cytosol		762	FALSE
Q96ES7_Q9Y2I8	O75478_Q96ES7	Janes_et_al	Q96ES7; Q9Y2I8	O75478; Q96ES7	Q96ES7	SGF29	Q9Y2I8	WDR37	O75478		huMAP3_12550.1	mutually_exclusive	0.97	15	183	118	81.88	76.21	8992.78	0.59	0.44	78.4338	83.3875		KOG0300	KOG0457	no	Low tissue specificity			Intermediate filaments			763	FALSE
P09661_Q16637	P09661_Q9Y4Z0	Janes_et_al	P09661; Q16637	P09661; Q9Y4Z0	P09661	SNRPA1	Q16637	SMN1	Q9Y4Z0	LSM4	huMAP3_08980.1	mutually_exclusive	0.77	11	52	57	44.7	86.53	2324.4	0.32	0.58	82.4657	91.1368	0.054	KOG4327	KOG3293	no	Low tissue specificity	Low tissue specificity	0.394039	Nuclear bodies; Cytosol	Vesicles	0	764	FALSE
O95183_Q8WVM8	O95183_Q9UEU0	Janes_et_al	O95183; Q8WVM8	O95183; Q9UEU0	O95183	VAMP5	Q8WVM8	SCFD1	Q9UEU0	VTI1B	huMAP3_10587.1; huMAP3_06458.1; huMAP3_13160.1; huMAP3_08929.1	mutually_exclusive	5.11	15	61	69	58.67	84.86	3578.87	0.31	0.66	83.8209	88.1823	0.204	KOG1301	KOG1666	no	Low tissue specificity	Low tissue specificity	-0.247301		Golgi apparatus; Vesicles		765	FALSE
Q5JTZ9_Q9UI43	Q96RQ3_Q9UI43	Janes_et_al	Q5JTZ9; Q9UI43	Q96RQ3; Q9UI43	Q9UI43	MRM2	Q5JTZ9	AARS2	Q96RQ3	MCCC1	huMAP3_13468.1	mutually_exclusive	0.35	11	436	371	87.94	84.78	31453.4	0.41	0.26	84.1924	87.215	0.116	KOG0188	KOG0238	no	Low tissue specificity	Low tissue specificity	0.0135201	Mitochondria	Mitochondria	1	766	FALSE
P09661_Q9Y4Y9	P09661_Q9BWU0	Janes_et_al	P09661; Q9Y4Y9	P09661; Q9BWU0	P09661	SNRPA1	Q9Y4Y9	LSM5	Q9BWU0	SLC4A1AP	huMAP3_08980.1	mutually_exclusive	8.92	12	49	64	82.14	93.47	4024.86	0.44	0.5	84.2724	91.4073	0.08	KOG1775	KOG1881	no	Low tissue specificity	Low tissue specificity	-0.0873265		Nucleoplasm		767	FALSE
Q96EL3_Q9BYD3	O95900_Q9BYD3	Janes_et_al	Q96EL3; Q9BYD3	O95900; Q9BYD3	Q9BYD3	MRPL4	Q96EL3	MRPL53	O95900	TRUB2	huMAP3_07939.1; huMAP3_06550.1; huMAP3_08458.1; huMAP3_06439.1; huMAP3_06589.1; huMAP3_09113.1; huMAP3_09483.1	structurally_consistent	1.71	0	0	0			0	0.43	0.25	88.5169	83.3279	0.668	ENOG502S5X4	KOG2559	no	Low tissue specificity	Low tissue specificity	0.32118	Mitochondria			768	FALSE
P63167_Q86VQ1	P63167_Q96FJ2	Janes_et_al	P63167; Q86VQ1	P63167; Q96FJ2	P63167	DYNLL1	Q86VQ1	GLCCI1	Q96FJ2	DYNLL2	huMAP3_12566.1; huMAP3_09634.1	mutually_exclusive	0.21	20	23	28	50.65	93.29	1164.95	0.43	0.67	89.5787	98.1392	0.13	ENOG502QRQF	KOG3430	no	Tissue enhanced	Low tissue specificity	-0.211726	Nucleoli	Nucleoplasm; Cytosol	0	769	FALSE
Q86VQ1_Q96FJ2	P63167_Q96FJ2	Janes_et_al	Q86VQ1; Q96FJ2	P63167; Q96FJ2	Q96FJ2	DYNLL2	Q86VQ1	GLCCI1	P63167	DYNLL1	huMAP3_12566.1; huMAP3_09634.1	mutually_exclusive	0.19	18	20	27	57.4	98.74	1148	0.43	0.67	89.7262	98.1392	0.226	ENOG502QRQF	KOG3430	no	Tissue enhanced	Low tissue specificity	-0.228583	Nucleoli	Nucleoplasm; Cytosol	0	769	FALSE
P13861_P17612	P13861_Q15691	Janes_et_al	P13861; P17612	P13861; Q15691	P13861	PRKAR2A	P17612	PRKACA	Q15691	MAPRE1	huMAP3_14681.1; huMAP3_13352.1	mutually_exclusive	1.63	27	159	138	96.62	83.92	11581	0.72	0.48	92.4649	84.8824		KOG0616	KOG3000	no	Tissue enhanced	Low tissue specificity	-0.260742	Cytosol	Centriolar satellite; Cytosol	0.5	770	FALSE
P13861_P17612	P17612_Q15691	Janes_et_al	P13861; P17612	P17612; Q15691	P17612	PRKACA	P13861	PRKAR2A	Q15691	MAPRE1	huMAP3_14681.1; huMAP3_13352.1	mutually_exclusive	0.21	22	148	127	91.26	67	8509	0.72	0.27	92.4649	77.4912	0.166	KOG1113	KOG3000	no	Tissue enhanced	Low tissue specificity	-0.0807971		Centriolar satellite; Cytosol		770	FALSE
P63208_Q9H4M3	P63208_Q9Y2K7	Janes_et_al	P63208; Q9H4M3	P63208; Q9Y2K7	P63208	SKP1	Q9H4M3	FBXO44	Q9Y2K7	KDM2A	huMAP3_00161.1; huMAP3_05528.1; huMAP3_09623.1; huMAP3_14622.1	mutually_exclusive	0.55	37	203	201	92.64	83.64	16811.6	0.68	0.52	94.9882	87.8161		ENOG502RZA6	KOG1633; KOG1947	no	Tissue enhanced	Low tissue specificity	-0.299837	Nucleoplasm	Nucleoplasm	1	771	FALSE
P27348_Q9GZV5	P27348_Q86X27	Janes_et_al	P27348; Q9GZV5	P27348; Q86X27	P27348	YWHAQ	Q9GZV5	WWTR1	Q86X27	RALGPS2	huMAP3_12897.1	mutually_exclusive	0.13	10	157	228	49.47	74.29	7766.79	0.47	0.43	85.46	81.8242	0.148	KOG0940	KOG3417	no	Low tissue specificity	Tissue enhanced	-0.27703	Nucleoplasm; Nuclear bodies	Nucleoplasm; Cytosol	0.333333	772	FALSE
P78508_Q9UBF2	Q9UBF2_Q9Y678	Janes_et_al	P78508; Q9UBF2	Q9UBF2; Q9Y678	Q9UBF2	COPG2	P78508	KCNJ10	Q9Y678	COPG1	huMAP3_12869.1; huMAP3_11357.1	structurally_consistent	0.99	0	2	3	79.44	23.33	69.99	0.48	0.56	86.1645	84.1429		KOG3827	KOG1078	no	Tissue enhanced	Low tissue specificity	-0.271534		Golgi apparatus		773	FALSE
Q13405_Q9BQC6	Q8TCC3_Q9BQC6	Janes_et_al	Q13405; Q9BQC6	Q8TCC3; Q9BQC6	Q9BQC6	MRPL57	Q13405	MRPL49	Q8TCC3	MRPL30	huMAP3_07939.1; huMAP3_06550.1; huMAP3_08458.1; huMAP3_06439.1; huMAP3_06589.1; huMAP3_09113.1; huMAP3_09483.1	structurally_consistent	3.67	0	0	0			0	0.26	0.54	91.4342	92.8124	0.9552	KOG4034	KOG4799	no	Low tissue specificity	Low tissue specificity	0.156132				774	FALSE
P27449_Q8N511	P27449_Q13488	Janes_et_al	P27449; Q8N511	P27449; Q13488	P27449	ATP6V0C	Q8N511	TMEM199	Q13488	TCIRG1	huMAP3_05805.1; huMAP3_10516.1; huMAP3_08182.1; huMAP3_12042.1; huMAP3_10511.1	mutually_exclusive	0.23	10	105	165	78.84	87.73	8278.2	0.33	0.63	82.6168	86.0924	0.062	ENOG502RXKD	KOG2189	no	Low tissue specificity	Tissue enhanced	0.0929158		Mitochondria		775	FALSE
O15239_Q9P0J0	O75306_Q9P0J0	Janes_et_al	O15239; Q9P0J0	O75306; Q9P0J0	Q9P0J0	NDUFA13	O15239	NDUFA1	O75306	NDUFS2	huMAP3_09982.1; huMAP3_09567.1; huMAP3_14878.1; huMAP3_06397.1; huMAP3_14018.1	structurally_consistent	2.54	0	0	0			0	0.36	0.57	89.7218	94.2302	0.828	ENOG502S3S5	KOG2870	no	Low tissue specificity	Tissue enhanced	0.877777	Cytosol	Mitochondria	0	776	FALSE
Q9Y5E5_Q9Y5E6	Q9Y5E6_Q9Y5F0	Janes_et_al	Q9Y5E5; Q9Y5E6	Q9Y5E6; Q9Y5F0	Q9Y5E6	PCDHB3	Q9Y5E5	PCDHB4	Q9Y5F0	PCDHB13	huMAP3_10979.1; huMAP3_12057.1; huMAP3_11413.1; huMAP3_13663.1; huMAP3_12508.1; huMAP3_15258.1	mutually_exclusive	0.31	29	680	689	82.24	81.54	56181.1	0.68	0.7	81.0513	81.6045		KOG3594	KOG3594	yes	Low tissue specificity	Low tissue specificity	0.45298	Plasma membrane			777	FALSE
Q96J01_Q9NYF8	Q53F19_Q96J01	Janes_et_al	Q96J01; Q9NYF8	Q53F19; Q96J01	Q96J01	THOC3	Q9NYF8	BCLAF1	Q53F19	NCBP3	huMAP3_09943.1	mutually_exclusive	0.18	16	69	98	45.14	63.6	3114.66	0.44	0.56	90.2216	76.4789	0.374	ENOG502QZG7	ENOG502QRX4	no	Tissue enhanced	Low tissue specificity	0.42834	Nuclear speckles	Nuclear speckles	1	778	FALSE
P41002_P63208	P63208_Q9UKT5	Janes_et_al	P41002; P63208	P63208; Q9UKT5	P63208	SKP1	P41002	CCNF	Q9UKT5	FBXO4	huMAP3_00161.1; huMAP3_05528.1; huMAP3_09623.1; huMAP3_14622.1	mutually_exclusive	0.25	34	305	304	86.84	81.47	24766.9	0.67	0.55	91.0328	90.9643		KOG0654	ENOG502QUXD	no	Tissue enhanced	Low tissue specificity	0.337775	Centrosome	Nucleoplasm	0	779	FALSE
P27448_P31947	P31947_Q86X27	Janes_et_al	P27448; P31947	P31947; Q86X27	P31947	SFN	P27448	MARK3	Q86X27	RALGPS2	huMAP3_12897.1	mutually_exclusive	0.37	17	322	273	80.19	74.63	20374	0.38	0.25	77.8653	72.17	0.05	KOG0586	KOG3417	no	Low tissue specificity	Tissue enhanced	-0.21867		Nucleoplasm; Cytosol		780	FALSE
Q8TDD5_Q9GZU1	Q8IZK6_Q8TDD5	Janes_et_al	Q8TDD5; Q9GZU1	Q8IZK6; Q8TDD5	Q8TDD5	MCOLN3	Q9GZU1	MCOLN1	Q8IZK6	MCOLN2	huMAP3_10268.1; huMAP3_11767.1	mutually_exclusive	0.14	62	512	510	83.14	84.2	42567.7	0.72	0.72	89.2722	88.9779		KOG3733	KOG3733	yes	Low tissue specificity	Tissue enhanced	0.123748	Golgi apparatus; Vesicles			781	FALSE
Q8IZK6_Q9GZU1	Q8IZK6_Q8TDD5	Janes_et_al	Q8IZK6; Q9GZU1	Q8IZK6; Q8TDD5	Q8IZK6	MCOLN2	Q9GZU1	MCOLN1	Q8TDD5	MCOLN3	huMAP3_10268.1; huMAP3_11767.1	mutually_exclusive	0.16	69	518	510	82.04	83.68	42496.7	0.72	0.72	89.2004	88.9779		KOG3733	KOG3733	yes	Low tissue specificity	Group enriched	0.287502	Golgi apparatus; Vesicles	Nucleoli; Cytosol	0	781	FALSE
Q8N3R9_Q9Y2J4	Q8N3R9_Q9NUP9	Janes_et_al	Q8N3R9; Q9Y2J4	Q8N3R9; Q9NUP9	Q8N3R9	PALS1	Q9Y2J4	AMOTL2	Q9NUP9	LIN7C	huMAP3_09519.1; huMAP3_08481.1; huMAP3_14575.1	structurally_consistent	2.84	0	0	0			0	0.37	0.61	89.9119	88.6227	0.096	ENOG502QR7W	KOG3550	no	Low tissue specificity	Low tissue specificity	-0.0773394	Cell Junctions			782	FALSE
P31947_Q9UQL6	P31947_Q86X27	Janes_et_al	P31947; Q9UQL6	P31947; Q86X27	P31947	SFN	Q9UQL6	HDAC5	Q86X27	RALGPS2	huMAP3_12897.1	mutually_exclusive	0.39	52	263	199	68.95	69.42	18133.8	0.27	0.25	82.415	72.17	0.098	KOG1343	KOG3417	no	Low tissue specificity	Tissue enhanced	-0.348872	Nuclear speckles	Nucleoplasm; Cytosol	0	783	FALSE
O60330_Q9Y5G2	Q9Y5G2_Q9Y5G3	Janes_et_al	O60330; Q9Y5G2	Q9Y5G2; Q9Y5G3	Q9Y5G2	PCDHGB2	O60330	PCDHGA12	Q9Y5G3	PCDHGB1	huMAP3_11894.1	mutually_exclusive	1.56	33	620	613	81.02	81.39	50232.4	0.69	0.68	80.1904	82.6273		KOG3594	KOG3594	yes	Tissue enhanced	Tissue enriched	0.396928	Vesicles; Plasma membrane	Vesicles; Plasma membrane	1	784	FALSE
P61962_Q9Y463	P61962_Q9HAH7	Janes_et_al	P61962; Q9Y463	P61962; Q9HAH7	P61962	DCAF7	Q9Y463	DYRK1B	Q9HAH7	FBRS	huMAP3_11826.1; huMAP3_11527.1	mutually_exclusive	0.2	36	101	78	74.23	48.7	3798.6	0.63	0.6	92.9273	94.317	0.076	KOG0667	ENOG502QT69	no	Tissue enhanced	Low tissue specificity	0.460015	Nucleoplasm	Nucleoplasm	1	785	FALSE
P60673_P62736	P62736_Q562R1	Janes_et_al	P60673; P62736	P62736; Q562R1	P62736	ACTA2	P60673	PFN3	Q562R1	ACTBL2	huMAP3_14772.1	structurally_consistent	0.91	0	0	0			0	0.68	0.57	95.9875	86.0157	0.12	ENOG502S2A3	KOG0676	no	Tissue enriched	Not detected	0.119149	Vesicles; Cytosol			786	FALSE
P60673_Q562R1	P62736_Q562R1	Janes_et_al	P60673; Q562R1	P62736; Q562R1	Q562R1	ACTBL2	P60673	PFN3	P62736	ACTA2	huMAP3_14772.1	structurally_consistent	1.11	0	1	1	96.3	96.56	96.3	0.68	0.57	96.7709	86.0157		ENOG502S2A3	KOG0676	no	Tissue enriched	Tissue enhanced	-0.069346	Vesicles; Cytosol	Actin filaments	0	786	FALSE
P09661_Q9Y3B4	P09661_Q9UHI6	Janes_et_al	P09661; Q9Y3B4	P09661; Q9UHI6	P09661	SNRPA1	Q9Y3B4	SF3B6	Q9UHI6	DDX20	huMAP3_08980.1; huMAP3_06511.1	mutually_exclusive	0.46	10	100	148	74.16	87.07	7416	0.34	0.29	81.1645	76.7567	0.08	KOG0114	KOG4284	no	Low tissue specificity	Tissue enriched	-0.122524	Nucleoplasm	Nuclear bodies	0	787	FALSE
Q9BZE1_Q9H9J2	Q9BZE1_Q9NZE8	Janes_et_al	Q9BZE1; Q9H9J2	Q9BZE1; Q9NZE8	Q9BZE1	MRPL37	Q9H9J2	MRPL44	Q9NZE8	MRPL35	huMAP3_07939.1; huMAP3_06550.1; huMAP3_08458.1; huMAP3_06439.1; huMAP3_06589.1; huMAP3_09113.1; huMAP3_09483.1	structurally_consistent	0.19	0	0	0			0	0.24	0.29	75.065	83.961	0.812	KOG3769	KOG4316	no	Low tissue specificity	Low tissue specificity	0.659803	Mitochondria			788	FALSE
O14908_Q8TF64	O14908_Q8TF65	Janes_et_al	O14908; Q8TF64	O14908; Q8TF65	O14908	GIPC1	Q8TF64	GIPC3	Q8TF65	GIPC2	huMAP3_13497.1; huMAP3_13127.1	mutually_exclusive	1.3	47	279	281	85.15	85.08	23907.5	0.69	0.69	85.8876	87.1491		KOG3938	KOG3938	yes	Tissue enhanced	Tissue enhanced	0.0457506	Nucleoplasm	Nucleoplasm	1	789	FALSE
P48509_Q13683	P26006_P48509	Janes_et_al	P48509; Q13683	P26006; P48509	P48509	CD151	Q13683	ITGA7	P26006	ITGA3	huMAP3_05532.1	mutually_exclusive	0.81	12	231	221	73.58	75.79	16997	0.26	0.31	88.3093	88.9493	0.112	KOG3637	KOG3637	yes	Tissue enhanced	Low tissue specificity	-0.00691536	Plasma membrane	Plasma membrane	1	790	FALSE
Q8IUR7_Q9Y2Y8	Q8IUR7_Q96E35	Janes_et_al	Q8IUR7; Q9Y2Y8	Q8IUR7; Q96E35	Q8IUR7	ARMC8	Q9Y2Y8	PRG3	Q96E35	ZMYND19	huMAP3_10711.1; huMAP3_09818.1; huMAP3_12700.1	mutually_exclusive	0.44	12	156	170	77.03	77.32	12016.7	0.56	0.54	90.2562	87.098		KOG4297	ENOG502QUSS	no	Tissue enriched	Tissue enriched	-0.0426862		Golgi apparatus; Vesicles		791	FALSE
Q8WWY3_Q8WXD5	O94906_Q8WWY3	Janes_et_al	Q8WWY3; Q8WXD5	O94906; Q8WWY3	Q8WWY3	PRPF31	Q8WXD5	GEMIN6	O94906	PRPF6	huMAP3_08980.1; huMAP3_06511.1	structurally_consistent	9.63	0	0	0			0	0.38	0.48	83.1159	86.295	0.422	ENOG502RZTW	KOG0495	no	Low tissue specificity	Low tissue specificity	0.0528517	Nucleoplasm; Nuclear bodies	Nuclear speckles	0	792	FALSE
O14972_Q7Z3J2	O14972_Q9NX08	Janes_et_al	O14972; Q7Z3J2	O14972; Q9NX08	O14972	VPS26C	Q7Z3J2	VPS35L	Q9NX08	COMMD8	huMAP3_07032.1; huMAP3_14444.1	mutually_exclusive	0.61	14	202	135	93.93	83.81	11314.4	0.68	0.33	94.6281	85.1724	0.078	KOG3682	ENOG502S00F	no	Low tissue specificity	Low tissue specificity	0.147962	Mitochondria	Nucleoplasm; Cytosol	0	793	FALSE
P0C0S5_Q96A08	P0C0S5_Q15906	Janes_et_al	P0C0S5; Q96A08	P0C0S5; Q15906	P0C0S5	H2AZ1	Q96A08	H2BC1	Q15906	VPS72	huMAP3_14306.1; huMAP3_10481.1	mutually_exclusive	1.44	48	26	28	81.42	63.3	1772.4	0.71	0.38	96.0204	81.2748	0.328476	KOG1744	KOG2897	no	Tissue enriched	Low tissue specificity	-0.0856377		Nuclear speckles		794	FALSE
P01562_P32881	P09914_P32881	Janes_et_al	P01562; P32881	P09914; P32881	P32881	IFNA8	P01562	IFNA1	P09914	IFIT1	huMAP3_11921.1	structurally_consistent	0.39	0	0	0			0	0.35	0.47	81.9478	88.495		ENOG502SQAC	KOG1124	no	Not detected	Low tissue specificity	0.185844		Cytosol		795	FALSE
P12755_Q8IUR7	Q8IUR7_Q9HCB6	Janes_et_al	P12755; Q8IUR7	Q8IUR7; Q9HCB6	Q8IUR7	ARMC8	P12755	SKI	Q9HCB6	SPON1	huMAP3_08787.1; huMAP3_09818.1; huMAP3_05775.1; huMAP3_10711.1; huMAP3_12700.1	mutually_exclusive	0.35	14	392	453	68.83	74.8	26981.4	0.54	0.5	83.445	76.845	0.122	ENOG502QTF6	KOG3539	no	Tissue enhanced	Low tissue specificity	0.0818478	Nucleoplasm			796	FALSE
P23280_Q8N878	Q8N878_Q96DA0	Janes_et_al	P23280; Q8N878	Q8N878; Q96DA0	Q8N878	FRMD1	P23280	CA6	Q96DA0	ZG16B	huMAP3_13577.1	mutually_exclusive	2.05	13	168	137	89.55	81.77	11202.5	0.56	0.5	86.9664	82.9818		KOG0382	ENOG502SWMW	no	Tissue enriched	Tissue enriched	0.999993		Vesicles		797	FALSE
P31943_Q99873	Q99873_Q9NR22	Janes_et_al	P31943; Q99873	Q99873; Q9NR22	Q99873	PRMT1	P31943	HNRNPH1	Q9NR22	PRMT8	huMAP3_14523.1	mutually_exclusive	0.27	24	137	158	54.94	86.35	7526.78	0.38	0.7	79.9683	96.3733		KOG4211	KOG1499	no	Low tissue specificity	Tissue enriched	-0.172573	Nucleoplasm			798	FALSE
P27449_Q9HBG4	P27449_Q3ZAQ7	Janes_et_al	P27449; Q9HBG4	P27449; Q3ZAQ7	P27449	ATP6V0C	Q9HBG4	ATP6V0A4	Q3ZAQ7	VMA21	huMAP3_13872.1; huMAP3_09565.1; huMAP3_10511.1; huMAP3_10516.1; huMAP3_08182.1; huMAP3_12042.1; huMAP3_08166.1; huMAP3_09562.1; huMAP3_07510.1	mutually_exclusive	0.28	14	135	97	85.39	62.53	6065.41	0.5	0.43	80.1222	83.0029	0.056	KOG2189	KOG4783	no	Group enriched	Low tissue specificity	-0.0290366	Cytosol			799	FALSE
P62487_Q9GZS3	P05423_P62487	Janes_et_al	P62487; Q9GZS3	P05423; P62487	P62487	POLR2G	Q9GZS3	SKIC8	P05423	POLR3D	huMAP3_11092.1	mutually_exclusive	1.17	12	46	22	80.37	57.64	1268.08	0.39	0.42	77.9262	80.7386	0.06	KOG4155	KOG3122	no	Low tissue specificity	Low tissue specificity	-0.093787	Nucleoplasm; Cytosol	Nucleoplasm	0.5	800	FALSE
P61964_Q15291	P61964_Q9ULM3	Janes_et_al	P61964; Q15291	P61964; Q9ULM3	P61964	WDR5	Q15291	RBBP5	Q9ULM3	YEATS2	huMAP3_09422.1; huMAP3_08776.1; huMAP3_10027.1	mutually_exclusive	0.29	10	25	46	29.08	72.93	727	0.71	0.46	89.7147	84.3832	0.184	KOG1273	KOG3149	no	Low tissue specificity	Low tissue specificity	0.338476	Nucleoplasm; Nucleoli	Nucleoplasm	0.5	801	FALSE
Q09028_Q9UBB5	Q09028_Q8WUU5	Janes_et_al	Q09028; Q9UBB5	Q09028; Q8WUU5	Q09028	RBBP4	Q9UBB5	MBD2	Q8WUU5	GATAD1	huMAP3_15128.1	mutually_exclusive	0.15	22	89	78	58.76	57.4	4477.2	0.4	0.51	90.2103	90.0565	0.038	KOG4161	ENOG502QUY5	no	Low tissue specificity	Low tissue specificity	-0.106683	Nucleoplasm	Nucleoplasm	1	802	FALSE
P63208_Q9H469	P63208_Q9UKT5	Janes_et_al	P63208; Q9H469	P63208; Q9UKT5	P63208	SKP1	Q9H469	FBXL15	Q9UKT5	FBXO4	huMAP3_00161.1; huMAP3_05528.1; huMAP3_09623.1; huMAP3_14622.1	mutually_exclusive	0.32	36	254	281	95.73	84.28	23682.7	0.66	0.55	93.1063	90.9643	0.054	KOG1947	ENOG502QUXD	no	Low tissue specificity	Low tissue specificity	-0.486618		Nucleoplasm		803	FALSE
P61326_Q9UKM9	P61326_Q6UN15	Janes_et_al	P61326; Q9UKM9	P61326; Q6UN15	P61326	MAGOH	Q9UKM9	RALY	Q6UN15	FIP1L1	huMAP3_11073.1	mutually_exclusive	0.12	29	92	83	51.21	39.13	3247.79	0.57	0.24	90.8816	87.1691	0.098	KOG0118	KOG1049	no	Low tissue specificity	Low tissue specificity	0.5917	Nucleoplasm	Nucleoplasm	1	804	FALSE
O15160_Q9NW08	O95602_Q9NW08	Janes_et_al	O15160; Q9NW08	O95602; Q9NW08	Q9NW08	POLR3B	O15160	POLR1C	O95602	POLR1A	huMAP3_09057.1; huMAP3_14318.1; huMAP3_08487.1; huMAP3_11092.1; huMAP3_06426.1	mutually_exclusive	0.88	17	21	21	83.4	93.79	1751.4	0.72	0.73	93.4049	89.9537	0.266	KOG1521	KOG0262	no	Low tissue specificity	Low tissue specificity	0.23223	Nucleoplasm; Nucleoli fibrillar center	Nucleoli fibrillar center	0.5	805	FALSE
P61201_Q9UBW8	P61201_Q9BX70	Janes_et_al	P61201; Q9UBW8	P61201; Q9BX70	P61201	COPS2	Q9UBW8	COPS7A	Q9BX70	BTBD2	huMAP3_08550.1; huMAP3_14528.1; huMAP3_09779.1	structurally_consistent	1.17	0	0	0			0	0.44	0.34	88.9907	80.8637	0.126	KOG3250	KOG2075	no	Low tissue specificity	Tissue enhanced	0.475346	Nucleoplasm			806	FALSE
P62380_Q9HBM6	P21675_P62380	Janes_et_al	P62380; Q9HBM6	P21675; P62380	P62380	TBPL1	Q9HBM6	TAF9B	P21675	TAF1	huMAP3_14501.1	mutually_exclusive	0.73	23	52	52	78.98	53.77	2796.04	0.57	0.33	82.3414	79.93		KOG3334	KOG0008	no	Low tissue specificity	Low tissue specificity	0.282226	Nucleoplasm	Nucleoplasm	1	807	FALSE
O75832_Q99933	O75832_Q9UNM6	Janes_et_al	O75832; Q99933	O75832; Q9UNM6	O75832	PSMD10	Q99933	BAG1	Q9UNM6	PSMD13	huMAP3_09656.1; huMAP3_05064.1	mutually_exclusive	0.4	15	172	196	74.38	80.29	12793.4	0.43	0.33	77.705	76.792	0.288	ENOG502RN5W	KOG2908	no	Low tissue specificity	Low tissue specificity	0.248298	Nucleoplasm	Nuclear speckles	0	808	FALSE
Q09028_Q96JN0	O60341_Q09028	Janes_et_al	Q09028; Q96JN0	O60341; Q09028	Q09028	RBBP4	Q96JN0	LCOR	O60341	KDM1A	huMAP3_15128.1	mutually_exclusive	0.11	18	55	51	63.46	62.57	3191.07	0.63	0.58	88.1273	88.7455		KOG4565	KOG0029; KOG0685	no	Tissue enhanced	Low tissue specificity	-0.169857	Nucleoplasm	Nucleoplasm	1	809	FALSE
O00231_P25789	O00231_Q9UNM6	Janes_et_al	O00231; P25789	O00231; Q9UNM6	O00231	PSMD11	P25789	PSMA4	Q9UNM6	PSMD13	huMAP3_09656.1; huMAP3_13725.1	structurally_consistent	0.74	0	0	0			0	0.35	0.34	80.6295	92.7719	0.968	KOG0178	KOG2908	no	Low tissue specificity	Low tissue specificity	0.757478	Nucleoplasm; Cytosol	Nuclear speckles	0	810	FALSE
P14635_Q99640	P14635_Q9H211	Janes_et_al	P14635; Q99640	P14635; Q9H211	P14635	CCNB1	Q99640	PKMYT1	Q9H211	CDT1	huMAP3_06587.1; huMAP3_10449.1	mutually_exclusive	5.24	10	244	193	82.47	78.01	15055.9	0.38	0.27	91.7138	73.81	0.116	KOG0601	KOG4762	no	Tissue enhanced	Tissue enriched	0.467326	Golgi apparatus	Nucleoplasm	0	811	FALSE
O75832_P20618	O75832_Q8WV99	Janes_et_al	O75832; P20618	O75832; Q8WV99	O75832	PSMD10	P20618	PSMB1	Q8WV99	ZFAND2B	huMAP3_09656.1; huMAP3_13725.1	mutually_exclusive	0.25	21	137	103	75.81	67.02	6903.06	0.41	0.6	75.8322	85.6311	0.52085	KOG0179	KOG3183	no	Low tissue specificity	Low tissue specificity	0.0759666	Nucleoplasm	Nucleoli; Nucleoli rim	0	812	FALSE
Q14746_Q8WTW3	Q8WTW3_Q9H9E3	Janes_et_al	Q14746; Q8WTW3	Q8WTW3; Q9H9E3	Q8WTW3	COG1	Q14746	COG2	Q9H9E3		huMAP3_09176.1; huMAP3_14423.1; huMAP3_04294.1	structurally_consistent	2.58	0	5	3	81.82	60.67	182.01	0.26	0.25	79.3378	77.3612	0.884	KOG2307	KOG0412	no	Tissue enhanced			Golgi apparatus			813	FALSE
O43670_O43684	O43684_P60006	Janes_et_al	O43670; O43684	O43684; P60006	O43684	BUB3	O43670	ZNF207	P60006	ANAPC15	huMAP3_12747.1	mutually_exclusive	0.29	26	93	77	70.82	46.6	3588.2	0.64	0.57	92.3885	92.9068	0.254	KOG2893	ENOG502RZUK	no	Low tissue specificity	Low tissue specificity	0.212567	Nucleoplasm	Nucleoplasm	1	814	FALSE
P63208_Q9UKT8	P63208_Q8N5M4	Janes_et_al	P63208; Q9UKT8	P63208; Q8N5M4	P63208	SKP1	Q9UKT8	FBXW2	Q8N5M4	TTC9C	huMAP3_14622.1	mutually_exclusive	0.89	15	15	13	96.4	70.92	921.96	0.68	0.63	94.4693	90.9598	0.07	KOG0274	ENOG502RXZG	no	Low tissue specificity	Low tissue specificity	0.288451	Nucleoplasm	Nucleoplasm	1	815	FALSE
P17980_Q8N6M9	P17980_Q96AQ1	Janes_et_al	P17980; Q8N6M9	P17980; Q96AQ1	P17980	PSMC3	Q8N6M9	ZFAND2A	Q96AQ1	CCDC74A	huMAP3_13725.1	structurally_consistent	1.09	0	0	0			0	0.4	0.34	87.9044	79.3475		KOG3183	ENOG502S5P9	no	Low tissue specificity	Tissue enhanced	0.00121039		Vesicles		816	FALSE
Q6ICC9_Q9ULX9	O14867_Q9ULX9	Janes_et_al	Q6ICC9; Q9ULX9	O14867; Q9ULX9	Q9ULX9	MAFF	Q6ICC9	RTL6	O14867	BACH1	huMAP3_13906.1	mutually_exclusive	1.37	19	144	133	84.04	79.14	10525.6	0.52	0.56	91.9144	94.6232		ENOG502R33E	KOG3863	no	Low tissue specificity	Tissue enhanced	-0.47651	Nuclear speckles	Nucleoplasm	0	817	FALSE
P53611_Q8N414	P20338_P53611	Janes_et_al	P53611; Q8N414	P20338; P53611	P53611	RABGGTB	Q8N414	PGBD5	P20338	RAB4A	huMAP3_11860.1	mutually_exclusive	0.19	19	274	207	75.23	77.25	20613	0.41	0.32	82.6543	72.825		ENOG502QT9F	KOG0086	no	Tissue enhanced	Low tissue specificity	0.351653	Nucleoplasm			818	FALSE
P63208_Q8TB52	P63208_Q9UKC9	Janes_et_al	P63208; Q8TB52	P63208; Q9UKC9	P63208	SKP1	Q8TB52	FBXO30	Q9UKC9	FBXL2	huMAP3_14622.1	mutually_exclusive	0.52	38	149	141	88.9	90.04	13246.1	0.7	0.64	94.0827	91.7105		ENOG502QTD9	KOG4341	no	Low tissue specificity	Tissue enhanced	-0.402511	Microtubules	Plasma membrane	0	819	FALSE
P62136_Q9ULJ8	P62136_Q9UQ13	Janes_et_al	P62136; Q9ULJ8	P62136; Q9UQ13	P62136	PPP1CA	Q9ULJ8	PPP1R9A	Q9UQ13	SHOC2	huMAP3_14504.1	mutually_exclusive	0.15	20	142	192	67.42	88.7	9573.64	0.71	0.67	94.1191	85.2712	0.092	KOG1945	KOG0619	no	Low tissue specificity	Low tissue specificity	-0.233525	Plasma membrane	Nucleoplasm; Cytosol	0	820	FALSE
P03905_P17568	O43676_P03905	Janes_et_al	P03905; P17568	O43676; P03905	P03905	MT-ND4	P17568	NDUFB7	O43676	NDUFB3	huMAP3_09982.1; huMAP3_09567.1; huMAP3_14878.1; huMAP3_06397.1; huMAP3_14018.1	structurally_consistent	0.25	0	0	0			0	0.31	0.37	78.71	85.9333	0.986	KOG3468	KOG4631	no	Low tissue specificity	Tissue enhanced	0.600686				821	FALSE
Q13617_Q9BQ90	Q15843_Q9BQ90	Janes_et_al	Q13617; Q9BQ90	Q15843; Q9BQ90	Q9BQ90	KLHDC3	Q13617	CUL2	Q15843	NEDD8	huMAP3_08550.1; huMAP3_14528.1; huMAP3_09779.1	structurally_consistent	0.19	0	0	0			0	0.25	0.37	87.09	91.8911	0.186	KOG2284	KOG0005	no	Low tissue specificity	Low tissue specificity	0.291236	Nucleoplasm	Nucleoplasm	1	822	FALSE
P54105_Q9BQA1	P09234_Q9BQA1	Janes_et_al	P54105; Q9BQA1	P09234; Q9BQA1	Q9BQA1	WDR77	P54105	CLNS1A	P09234	SNRPC	huMAP3_08980.1; huMAP3_06511.1	structurally_consistent	0.37	0	9	6	41.2	80.95	370.8	0.55	0.51	91.3434	90.4016	0.048	KOG3238	KOG3454	no	Low tissue specificity	Low tissue specificity	0.288445	Cytosol	Nucleoplasm	0	823	FALSE
O60341_O95983	O60341_Q8IZ40	Janes_et_al	O60341; O95983	O60341; Q8IZ40	O60341	KDM1A	O95983	MBD3	Q8IZ40	RCOR2	huMAP3_15128.1	mutually_exclusive	0.47	14	53	49	58.34	62.14	3092.02	0.33	0.72	77.5257	92.6257	0.078	KOG4161	KOG1194	no	Low tissue specificity	Tissue enhanced	0.477696	Nucleoplasm	Nucleoplasm	1	824	FALSE
Q13618_Q9H0C5	O94844_Q13618	Janes_et_al	Q13618; Q9H0C5	O94844; Q13618	Q13618	CUL3	Q9H0C5	BTBD1	O94844	RHOBTB1	huMAP3_14528.1	mutually_exclusive	1.08	25	253	279	87.57	90.11	22155.2	0.66	0.58	91.1185	91.332		KOG2075	KOG0393	no	Tissue enhanced	Tissue enhanced	0.782579	Cytoplasmic bodies	Nucleoplasm	0	825	FALSE
Q96DI7_Q9Y3C6	Q96DI7_Q9Y312	Janes_et_al	Q96DI7; Q9Y3C6	Q96DI7; Q9Y312	Q96DI7	SNRNP40	Q9Y3C6	PPIL1	Q9Y312	AAR2	huMAP3_08501.1; huMAP3_09504.1; huMAP3_09945.1	structurally_consistent	0.3	0	1	1	72.32	59	59	0.24	0.48	74.346	82.7981	0.29	KOG0881	KOG3937	no	Low tissue specificity	Low tissue specificity	0.136921	Nucleoli	Cytosol	0	826	FALSE
P27348_Q92934	P27348_Q9P0L2	Janes_et_al	P27348; Q92934	P27348; Q9P0L2	P27348	YWHAQ	Q92934	BAD	Q9P0L2	MARK1	huMAP3_10808.1; huMAP3_12897.1; huMAP3_07596.1	mutually_exclusive	0.54	11	82	136	30.07	84.39	2465.74	0.4	0.57	92.4226	83.2269	0.092	ENOG502S71H	KOG0586	no	Low tissue specificity	Low tissue specificity	0.446035	Mitochondria			827	FALSE
P27448_P31947	P31947_Q9UQL6	Janes_et_al	P27448; P31947	P31947; Q9UQL6	P31947	SFN	P27448	MARK3	Q9UQL6	HDAC5	huMAP3_10808.1; huMAP3_12897.1; huMAP3_06971.1	mutually_exclusive	0.56	19	322	418	72.43	73.68	23322.5	0.38	0.27	77.8653	82.415	0.146	KOG0586	KOG1343	no	Low tissue specificity	Low tissue specificity	0.492974		Nuclear speckles		828	FALSE
Q8NAA4_Q9H1Y0	Q14088_Q9H1Y0	Janes_et_al	Q8NAA4; Q9H1Y0	Q14088; Q9H1Y0	Q9H1Y0	ATG5	Q8NAA4	ATG16L2	Q14088	RAB33A	huMAP3_14274.1; huMAP3_14329.1; huMAP3_12491.1; huMAP3_10371.1	structurally_consistent	0.55	0	0	0			0	0.56	0.45	90.4041	81.2493		KOG0288	KOG0084	no	Tissue enhanced	Tissue enhanced	-0.068426	Nucleoplasm	Vesicles	0	829	FALSE
Q05519_Q86W42	Q86W42_Q9BY77	Janes_et_al	Q05519; Q86W42	Q86W42; Q9BY77	Q86W42	THOC6	Q05519	SRSF11	Q9BY77	POLDIP3	huMAP3_09943.1	mutually_exclusive	0.25	12	111	103	78.66	67.38	6940.14	0.44	0.45	88.1293	83.2137		KOG4676	KOG0533	no	Low tissue specificity	Low tissue specificity	0.239623	Nuclear speckles	Nuclear speckles	1	830	FALSE
O00217_Q8N183	O00217_O75306	Janes_et_al	O00217; Q8N183	O00217; O75306	O00217	NDUFS8	Q8N183	NDUFAF2	O75306	NDUFS2	huMAP3_09567.1; huMAP3_14878.1	mutually_exclusive	3.4	10	2	2	78.19	96.5	156.38	0.45	0.72	89.0974	94.9943	0.162	ENOG502S21I	KOG2870	no	Low tissue specificity	Tissue enhanced	0.521274	Mitochondria	Mitochondria	1	831	FALSE
Q07020_Q9Y399	P82930_Q9Y399	Janes_et_al	Q07020; Q9Y399	P82930; Q9Y399	Q9Y399	MRPS2	Q07020	RPL18	P82930	MRPS34	huMAP3_05807.1	structurally_consistent	1.06	0	0	0			0	0.35	0.42	78.9336	92.8347	0.376	KOG1714	ENOG502QSI0	no	Low tissue specificity	Low tissue specificity	0.259174	Endoplasmic reticulum; Cytosol	Mitochondria	0	832	FALSE
P67775_Q96E09	P67775_Q00005	Janes_et_al	P67775; Q96E09	P67775; Q00005	P67775	PPP2CA	Q96E09	PABIR1	Q00005	PPP2R2B	huMAP3_10333.1; huMAP3_13510.1; huMAP3_09709.1	mutually_exclusive	0.08	16	30	36	70.94	77.08	2128.2	0.58	0.27	94.8586	72.37	0.098	ENOG502QTCH	KOG1354	no	Low tissue specificity	Tissue enhanced	-0.498075	Nucleoplasm; Nuclear bodies	Cytosol	0	833	FALSE
O00217_Q8N183	O95299_Q8N183	Janes_et_al	O00217; Q8N183	O95299; Q8N183	Q8N183	NDUFAF2	O00217	NDUFS8	O95299	NDUFA10	huMAP3_09567.1; huMAP3_14878.1	mutually_exclusive	2.3	17	105	134	86.36	85.04	11395.4	0.45	0.3	89.0974	80.3767	0.9	KOG3256	KOG3877	no	Low tissue specificity	Tissue enhanced	0.725201	Mitochondria	Mitochondria	1	834	FALSE
O75832_P43686	O75832_Q06323	Janes_et_al	O75832; P43686	O75832; Q06323	O75832	PSMD10	P43686	PSMC4	Q06323	PSME1	huMAP3_09656.1; huMAP3_13725.1	mutually_exclusive	0.24	17	131	115	80.03	84.85	10483.9	0.68	0.49	92.4774	75.1225	0.638	KOG0727	KOG4470	no	Low tissue specificity	Low tissue specificity	0.321895	Nucleoplasm; Cytosol	Cytosol	0.5	835	FALSE
P00395_P00414	P00395_P13073	Janes_et_al	P00395; P00414	P00395; P13073	P00395	MT-CO1	P00414	MT-CO3	P13073	COX4I1	huMAP3_12170.1; huMAP3_10623.1; huMAP3_12457.1	structurally_consistent	0.14	0	0	0			0	0.73	0.69	97.2329	91.8721	0.774	KOG4664	KOG4075	no	Tissue enhanced	Low tissue specificity	0.851466		Mitochondria		836	FALSE
P02763_P80188	P02763_Q8N9F7	Janes_et_al	P02763; P80188	P02763; Q8N9F7	P02763	ORM1	P80188	LCN2	Q8N9F7	GDPD1	huMAP3_10678.1	mutually_exclusive	0.24	11	149	196	89.54	91.05	13341.5	0.44	0.33	78.1207	80.7833	0.096	ENOG502T7VZ	KOG2258	no	Tissue enhanced	Tissue enhanced	-0.180978	Endoplasmic reticulum			837	FALSE
O43447_Q13123	O43447_P63162	Janes_et_al	O43447; Q13123	O43447; P63162	O43447	PPIH	Q13123	IK	P63162	SNRPN	huMAP3_08980.1; huMAP3_06511.1	mutually_exclusive	0.15	11	61	67	51.89	81.56	3165.29	0.44	0.31	82.8865	79.3188		KOG2498	KOG3168	no	Low tissue specificity	Low tissue specificity	-0.108631	Nuclear speckles	Nucleoplasm	0	838	FALSE
P37108_P82933	P82933_Q9Y399	Janes_et_al	P37108; P82933	P82933; Q9Y399	P82933	MRPS9	P37108	SRP14	Q9Y399	MRPS2	huMAP3_05807.1	structurally_consistent	0.81	0	0	0			0	0.35	0.61	82.4657	93.2002	0.09	KOG1761	KOG0832	no	Low tissue specificity	Low tissue specificity	0.394605	Nucleoli	Mitochondria	0	839	FALSE
Q9H9J2_Q9NVS2	Q7Z2W9_Q9H9J2	Janes_et_al	Q9H9J2; Q9NVS2	Q7Z2W9; Q9H9J2	Q9H9J2	MRPL44	Q9NVS2	MRPS18A	Q7Z2W9	MRPL21	huMAP3_07939.1; huMAP3_06550.1; huMAP3_08458.1; huMAP3_06439.1; huMAP3_09113.1; huMAP3_09483.1	structurally_consistent	0.46	0	0	0			0	0.53	0.41	82.9534	91.1139	0.838	KOG3162	KOG1686	no	Low tissue specificity	Low tissue specificity	0.66996		Nucleoplasm; Mitochondria		840	FALSE
Q9BZE1_Q9H2W6	Q9BYC9_Q9BZE1	Janes_et_al	Q9BZE1; Q9H2W6	Q9BYC9; Q9BZE1	Q9BZE1	MRPL37	Q9H2W6	MRPL46	Q9BYC9	MRPL20	huMAP3_06439.1; huMAP3_06589.1	structurally_consistent	0.39	0	0	0			0	0.26	0.34	72.035	90.9547	0.238	KOG4548	KOG4707	no	Low tissue specificity	Low tissue specificity	0.702968	Mitochondria	Mitochondria	1	841	FALSE
Q86UT8_Q9H6E5	P62318_Q9H6E5	Janes_et_al	Q86UT8; Q9H6E5	P62318; Q9H6E5	Q9H6E5	TUT1	Q86UT8	CENATAC	P62318	SNRPD3	huMAP3_08980.1; huMAP3_06511.1	structurally_consistent	2.7	0	5	4	28.37	35.18	141.85	0.39	0.36	90.14	85.1136	0.146	ENOG502QS8B	KOG3172	no	Low tissue specificity	Low tissue specificity	-0.188186	Nucleoplasm	Nucleoplasm	1	842	FALSE
Q5VZM2_Q9Y2Q5	Q5VZM2_Q7L523	Janes_et_al	Q5VZM2; Q9Y2Q5	Q5VZM2; Q7L523	Q5VZM2	RRAGB	Q9Y2Q5	LAMTOR2	Q7L523	RRAGA	huMAP3_05542.1; huMAP3_14108.1; huMAP3_14708.1	mutually_exclusive	0.38	23	125	152	75.34	79.28	9417.5	0.25	0.42	77.15	79.4631	0.144	KOG4107	KOG3886	no	Low tissue specificity	Low tissue specificity	0.268287	Nucleoplasm; Vesicles	Golgi apparatus; Vesicles	0.333333	843	FALSE
P27348_Q9NYF3	P27348_Q5SQI0	Janes_et_al	P27348; Q9NYF3	P27348; Q5SQI0	P27348	YWHAQ	Q9NYF3	FAM53C	Q5SQI0	ATAT1	huMAP3_12897.1	mutually_exclusive	0.24	28	79	99	34.62	45.72	2734.98	0.41	0.42	88.1586	75.5815	0.046	ENOG502RW5C	KOG4601	no	Tissue enhanced	Tissue enhanced	-0.0181717		Cytosol		844	FALSE
P55735_Q9BW27	P55735_P58004	Janes_et_al	P55735; Q9BW27	P55735; P58004	P55735	SEC13	Q9BW27	NUP85	P58004	SESN2	huMAP3_12581.1	mutually_exclusive	0.43	40	256	214	89.06	73.91	15816.7	0.69	0.47	86.6682	86.4083	0.162	KOG2271	KOG3746	no	Low tissue specificity	Low tissue specificity	0.120386	Nucleoplasm	Cytosol	0	845	FALSE
P04440_P20036	P20036_Q9Y619	Janes_et_al	P04440; P20036	P20036; Q9Y619	P20036	HLA-DPA1	P04440	HLA-DPB1	Q9Y619	SLC25A15	huMAP3_06650.1; huMAP3_00587.1	mutually_exclusive	2.49	12	87	102	93.32	88.34	9010.68	0.73	0.49	95.2659	87.7419		ENOG502RYNI	KOG0763	no	Tissue enhanced	Tissue enhanced	-0.0443222	Cell Junctions			846	FALSE
Q99081_Q9NQ33	Q96RJ6_Q99081	Janes_et_al	Q99081; Q9NQ33	Q96RJ6; Q99081	Q99081	TCF12	Q9NQ33	ASCL3	Q96RJ6	FERD3L	huMAP3_11621.1	mutually_exclusive	9.83	16	92	79	67.09	83.3	6172.28	0.44	0.6	94.0073	95.0773		KOG4029	KOG4029	yes	Tissue enriched	Not detected	-0.0611492				847	FALSE
Q96EX3_Q9NP97	O14576_Q9NP97	Janes_et_al	Q96EX3; Q9NP97	O14576; Q9NP97	Q9NP97	DYNLRB1	Q96EX3	DYNC2I2	O14576	DYNC1I1	huMAP3_12566.1; huMAP3_09593.1; huMAP3_15289.1; huMAP3_11519.1; huMAP3_09802.1; huMAP3_15007.1	mutually_exclusive	0.31	25	57	61	73.1	75.57	4166.7	0.44	0.59	87.4381	90.703	0.06	KOG1587	KOG1587	yes	Low tissue specificity	Tissue enhanced	-0.213418	Cytosol			848	FALSE
O43747_Q63HQ0	O43747_O75843	Janes_et_al	O43747; Q63HQ0	O43747; O75843	O43747	AP1G1	Q63HQ0	AP1AR	O75843	AP1G2	huMAP3_10876.1; huMAP3_12918.1; huMAP3_10762.1; huMAP3_12394.1; huMAP3_06557.1; huMAP3_05843.1; huMAP3_13055.1; huMAP3_12376.1	structurally_consistent	3.95	0	17	46	19.29	91.7	327.93	0.64	0.57	86.3447	83.4612	0.06	ENOG502QQP6	KOG1062	no	Low tissue specificity	Low tissue specificity	0.144972	Golgi apparatus			849	FALSE
P49207_P78362	P78362_P84103	Janes_et_al	P49207; P78362	P78362; P84103	P78362	SRPK2	P49207	RPL34	P84103	SRSF3	huMAP3_05807.1	mutually_exclusive	1.94	18	47	73	81.18	67.78	4947.94	0.54	0.31	85.226	75.343	0.408	KOG1790	KOG0107	no	Low tissue specificity	Low tissue specificity	0.166777	Endoplasmic reticulum; Cytosol	Nucleoplasm	0	850	FALSE
P16520_P63215	P16520_P62873	Janes_et_al	P16520; P63215	P16520; P62873	P16520	GNB3	P63215	GNG3	P62873	GNB1	huMAP3_11173.1; huMAP3_12729.1; huMAP3_13380.1; huMAP3_13105.1	structurally_consistent	0.37	0	0	0			0	0.72	0.36	97.4576	91.9554		KOG4119	KOG0286	no	Tissue enriched	Tissue enriched	0.0985654		Plasma membrane		851	FALSE
P16520_P62873	P62873_P63215	Janes_et_al	P16520; P62873	P62873; P63215	P62873	GNB1	P16520	GNB3	P63215	GNG3	huMAP3_11173.1; huMAP3_12729.1; huMAP3_13380.1; huMAP3_13105.1	structurally_consistent	0.48	0	0	0			0	0.36	0.72	91.9554	97.4094		KOG0286	KOG4119	no	Tissue enriched	Tissue enriched	-0.00848854	Plasma membrane			851	FALSE
O15212_Q9NQP4	O00628_O15212	Janes_et_al	O15212; Q9NQP4	O00628; O15212	O15212	PFDN6	Q9NQP4	PFDN4	O00628	PEX7	huMAP3_14584.1	structurally_consistent	0.57	0	1	1	93	97.88	93	0.52	0.35	92.6871	92.518		KOG1760	KOG0277	no	Low tissue specificity	Low tissue specificity	-0.027444		Nucleoplasm; Vesicles		852	FALSE
O15442_P46019	O15442_Q9HA47	Janes_et_al	O15442; P46019	O15442; Q9HA47	O15442	MPPED1	P46019	PHKA2	Q9HA47	UCK1	huMAP3_14959.1	mutually_exclusive	0.45	10	321	245	77.21	79.86	24784.4	0.49	0.52	87.857	83.6827	0.046	KOG3635	KOG4203	no	Low tissue specificity	Low tissue specificity	0.161748	Nucleoplasm	Nucleoplasm	1	853	FALSE
P12724_P13489	P03950_P13489	Janes_et_al	P12724; P13489	P03950; P13489	P13489	RNH1	P12724	RNASE3	P03950	ANG	huMAP3_13506.1; huMAP3_13360.1; huMAP3_05588.1; huMAP3_12344.1	mutually_exclusive	0.23	30	133	122	94.07	90.12	10994.6	0.72	0.71	93.7548	93.3977		ENOG502TF52	ENOG502S9Q1	no	Tissue enriched	Tissue enriched	-0.0250923		Nucleoli; Nucleoli rim; Mitotic chromosome		854	FALSE
P63096_Q9NPQ8	P16520_P63096	Janes_et_al	P63096; Q9NPQ8	P16520; P63096	P63096	GNAI1	Q9NPQ8	RIC8A	P16520	GNB3	huMAP3_11173.1; huMAP3_10824.1; huMAP3_13105.1; huMAP3_12729.1; huMAP3_09788.1	mutually_exclusive	0.35	13	22	31	59.96	94.55	1319.12	0.69	0.66	87.1973	89.4793	0.084	KOG4464	KOG0286	no	Low tissue specificity	Tissue enriched	-0.315837	Cytosol	Plasma membrane	0	855	FALSE
Q9H840_Q9Y3F4	Q8WXD5_Q9Y3F4	Janes_et_al	Q9H840; Q9Y3F4	Q8WXD5; Q9Y3F4	Q9Y3F4	STRAP	Q9H840	GEMIN7	Q8WXD5	GEMIN6	huMAP3_08980.1; huMAP3_04549.1; huMAP3_06511.1	mutually_exclusive	0.5	10	87	107	77.76	80.86	6765.12	0.58	0.29	88.0726	84.5309	0.756	ENOG502S59N	ENOG502RZTW	no	Low tissue specificity	Low tissue specificity	0.0942636	Nucleoplasm; Cytosol	Nucleoplasm; Nuclear bodies	0.333333	856	FALSE
P61964_Q9NS73	P61964_Q9ULM3	Janes_et_al	P61964; Q9NS73	P61964; Q9ULM3	P61964	WDR5	Q9NS73	MBIP	Q9ULM3	YEATS2	huMAP3_09422.1; huMAP3_08776.1; huMAP3_10027.1	mutually_exclusive	0.31	27	150	184	58.66	68.89	8799	0.66	0.46	95.0517	84.3832	0.186	ENOG502R8QG	KOG3149	no	Low tissue specificity	Low tissue specificity	0.151961	Cytosol	Nucleoplasm	0	857	FALSE
Q5T653_Q9NRX2	Q5T653_Q96EH3	Janes_et_al	Q5T653; Q9NRX2	Q5T653; Q96EH3	Q5T653	MRPL2	Q9NRX2	MRPL17	Q96EH3	MALSU1	huMAP3_07939.1; huMAP3_06550.1; huMAP3_08458.1; huMAP3_06439.1; huMAP3_06589.1; huMAP3_09113.1; huMAP3_09483.1	structurally_consistent	0.25	0	0	0			0	0.24	0.24	91.9089	86.015	0.956	KOG3280	KOG3212	no	Low tissue specificity	Low tissue specificity	0.367413		Mitochondria		858	FALSE
O60518_Q86VU5	Q86VU5_Q96QU8	Janes_et_al	O60518; Q86VU5	Q86VU5; Q96QU8	Q86VU5	COMTD1	O60518	RANBP6	Q96QU8	XPO6	huMAP3_10287.1; huMAP3_10202.1	mutually_exclusive	0.22	12	577	589	89.87	84.68	49876.5	0.69	0.64	83.2416	83.3687	0.018	KOG2171	KOG2020	no	Low tissue specificity	Low tissue specificity	0.115044	Vesicles	Nucleoplasm; Nucleoli	0	859	FALSE
Q13547_Q9P2K3	Q13547_Q96PN7	Janes_et_al	Q13547; Q9P2K3	Q13547; Q96PN7	Q13547	HDAC1	Q9P2K3	RCOR3	Q96PN7	TRERF1	huMAP3_09232.1; huMAP3_09031.1; huMAP3_15128.1; huMAP3_08800.1; huMAP3_10311.1	mutually_exclusive	5.81	63	220	200	72.76	68.63	13726	0.71	0.66	93.2196	91.4706		KOG1194	KOG4167	no	Low tissue specificity	Low tissue specificity	-0.0497766	Nucleoplasm	Nucleoplasm	1	860	FALSE
O00231_O43242	O00231_P25786	Janes_et_al	O00231; O43242	O00231; P25786	O00231	PSMD11	O43242	PSMD3	P25786	PSMA1	huMAP3_09656.1; huMAP3_13725.1	structurally_consistent	1.39	0	3	3	37	92.11	111	0.38	0.48	84.9917	78.3175	0.904	KOG2581	KOG0863	no	Tissue enhanced	Low tissue specificity	0.51333	Nucleoplasm	Nucleoplasm	1	861	FALSE
P61962_Q53LP3	P61962_Q9Y463	Janes_et_al	P61962; Q53LP3	P61962; Q9Y463	P61962	DCAF7	Q53LP3	SOWAHC	Q9Y463	DYRK1B	huMAP3_08922.1; huMAP3_11826.1; huMAP3_10225.1; huMAP3_11527.1; huMAP3_03282.1	mutually_exclusive	0.4	16	170	221	62.75	80.63	10667.5	0.58	0.63	82.0447	92.9273	0.042	ENOG502QVDE	KOG0667	no	Low tissue specificity	Tissue enhanced	-0.169754	Cytosol	Nucleoplasm	0	862	FALSE
Q9H7H0_Q9Y399	P82933_Q9Y399	Janes_et_al	Q9H7H0; Q9Y399	P82933; Q9Y399	Q9Y399	MRPS2	Q9H7H0	METTL17	P82933	MRPS9	huMAP3_05807.1	structurally_consistent	0.56	0	0	0			0	0.37	0.61	79.4548	93.2002	0.612	KOG2539	KOG1697	no	Low tissue specificity	Low tissue specificity	0.542616	Nucleoplasm	Mitochondria	0	863	FALSE
Q16531_Q9Y4B6	Q13620_Q16531	Janes_et_al	Q16531; Q9Y4B6	Q13620; Q16531	Q16531	DDB1	Q9Y4B6	DCAF1	Q13620	CUL4B	huMAP3_06808.1; huMAP3_09779.1	structurally_consistent	0.23	0	10	12	14.7	63.05	147	0.72	0.67	89.3091	87.5264	0.048	KOG1832	KOG2167	no	Tissue enhanced	Low tissue specificity	0.248987	Nucleoplasm	Nucleoplasm	1	864	FALSE
Q12905_Q1KMD3	Q12905_Q96SI9	Janes_et_al	Q12905; Q1KMD3	Q12905; Q96SI9	Q12905	ILF2	Q1KMD3	HNRNPUL2	Q96SI9	STRBP	huMAP3_10625.1	mutually_exclusive	0.61	16	64	122	40.97	87.98	2622.08	0.52	0.7	85.3629	96.5118	0.116	KOG2242	KOG3792	no	Low tissue specificity	Low tissue specificity	-0.0530495	Nucleoplasm			865	FALSE
Q5VTE6_Q99873	P98179_Q99873	Janes_et_al	Q5VTE6; Q99873	P98179; Q99873	Q99873	PRMT1	Q5VTE6	ANGEL2	P98179	RBM3	huMAP3_11026.1	mutually_exclusive	0.32	15	90	65	92.45	81.54	5300.1	0.46	0.24	84.0808	78.1825	0.08	KOG0620; KOG2338	KOG0118	no	Low tissue specificity	Low tissue specificity	-0.198129	Nucleoplasm	Nucleoplasm	1	866	FALSE
P82933_Q9Y399	Q07020_Q9Y399	Janes_et_al	P82933; Q9Y399	Q07020; Q9Y399	Q9Y399	MRPS2	P82933	MRPS9	Q07020	RPL18	huMAP3_05807.1	structurally_consistent	0.38	0	13	7	86.59	70.22	491.54	0.61	0.35	93.2002	78.9336	0.48	KOG1697	KOG1714	no	Low tissue specificity	Low tissue specificity	-0.0478476	Mitochondria	Endoplasmic reticulum; Cytosol	0	867	FALSE
O95400_P41223	P41223_Q9P013	Janes_et_al	O95400; P41223	P41223; Q9P013	P41223	BUD31	O95400	CD2BP2	Q9P013	CWC15	huMAP3_09945.1	mutually_exclusive	0.52	25	18	28	78.42	81.83	1411.56	0.67	0.55	92.452	93.4277	0.394	KOG2950	KOG3228	no	Low tissue specificity	Low tissue specificity	-0.0815779	Nuclear speckles	Nuclear speckles	1	868	FALSE
P09488_P21266	P21266_P28161	Janes_et_al	P09488; P21266	P21266; P28161	P21266	GSTM3	P09488	GSTM1	P28161	GSTM2	huMAP3_01673.1; huMAP3_14934.1	mutually_exclusive	0.05	22	218	218	98.51	98.71	21475.2	0.72	0.72	98.6047	98.8151	0.108	KOG1695	KOG1695	yes	Tissue enhanced	Low tissue specificity	0.157371	Cytosol	Cytosol	1	869	FALSE
P21266_P28161	P09488_P28161	Janes_et_al	P21266; P28161	P09488; P28161	P28161	GSTM2	P21266	GSTM3	P09488	GSTM1	huMAP3_01673.1; huMAP3_14934.1	mutually_exclusive	0.03	23	222	218	97.27	98.52	21593.9	0.72	0.72	98.8151	98.8297	0.168	KOG1695	KOG1695	yes	Tissue enhanced	Tissue enhanced	0.102651	Cytosol	Cytosol	1	869	FALSE
P41221_P56706	P09544_P56706	Janes_et_al	P41221; P56706	P09544; P56706	P56706	WNT7B	P41221	WNT5A	P09544	WNT2	huMAP3_14946.1	structurally_consistent	0.39	0	0	0			0	0.56	0.28	83.1456	80.9167		KOG3913	KOG3913	yes	Tissue enhanced	Tissue enriched	0.207419		Vesicles		870	TRUE
P09544_P41221	P09544_P56706	Janes_et_al	P09544; P41221	P09544; P56706	P09544	WNT2	P41221	WNT5A	P56706	WNT7B	huMAP3_14946.1	structurally_consistent	0.25	0	1	1	85	58	58	0.64	0.28	90.8567	80.9167		KOG3913	KOG3913	yes	Tissue enhanced	Tissue enhanced	0.129211				870	TRUE
P09544_P41221	P41221_P56706	Janes_et_al	P09544; P41221	P41221; P56706	P41221	WNT5A	P09544	WNT2	P56706	WNT7B	huMAP3_14946.1	mutually_exclusive	0.23	14	313	292	91.11	86.17	25161.6	0.64	0.56	90.8567	83.1456		KOG3913	KOG3913	yes	Tissue enriched	Tissue enhanced	-0.0632097	Vesicles			870	TRUE
Q15024_Q9Y450	Q15024_Q9Y2L1	Janes_et_al	Q15024; Q9Y450	Q15024; Q9Y2L1	Q15024	EXOSC7	Q9Y450	HBS1L	Q9Y2L1	DIS3	huMAP3_05382.1	structurally_consistent	0.57	0	1	1	35	93	35	0.33	0.41	77.7567	83.9526	0.12	KOG0458	KOG2102	no	Low tissue specificity	Low tissue specificity	0.125178	Nuclear bodies; Cytosol	Nucleoplasm	0	871	FALSE
P02763_P19652	P04217_P19652	Janes_et_al	P02763; P19652	P04217; P19652	P19652	ORM2	P02763	ORM1	P04217	A1BG	huMAP3_10678.1; huMAP3_09531.1; huMAP3_15040.1; huMAP3_10101.1; huMAP3_07265.1; huMAP3_08395.1; huMAP3_07432.1	mutually_exclusive	0.99	11	131	125	91.05	80.95	10118.8	0.46	0.32	88.3941	74.93	0.774	ENOG502S0Q2	ENOG502RYEX	no	Tissue enriched	Tissue enriched	0.999983	Vesicles			872	FALSE
Q7Z2W9_Q9Y6G3	Q9H9J2_Q9Y6G3	Janes_et_al	Q7Z2W9; Q9Y6G3	Q9H9J2; Q9Y6G3	Q9Y6G3	MRPL42	Q7Z2W9	MRPL21	Q9H9J2	MRPL44	huMAP3_07939.1; huMAP3_06550.1; huMAP3_08458.1; huMAP3_06439.1; huMAP3_09113.1; huMAP3_09483.1	structurally_consistent	1.43	0	10	7	94.39	67.89	475.23	0.49	0.36	93.3497	91.4904	1	KOG1686	KOG3769	no	Low tissue specificity	Low tissue specificity	0.528588	Nucleoplasm; Mitochondria	Mitochondria	0.5	873	FALSE
P67775_Q9UL03	P67775_Q9UHV2	Janes_et_al	P67775; Q9UL03	P67775; Q9UHV2	P67775	PPP2CA	Q9UL03	INTS6	Q9UHV2	SERTAD1	huMAP3_13510.1	mutually_exclusive	0.2	16	165	116	78.66	47.54	5514.64	0.36	0.29	76.32	88.165		KOG3768	ENOG502S52T	no	Low tissue specificity	Low tissue specificity	-0.0424495	Nucleoplasm	Golgi apparatus	0	874	FALSE
P62714_P67775	P62714_Q13136	Janes_et_al	P62714; P67775	P62714; Q13136	P62714	PPP2CB	P67775	PPP2CA	Q13136	PPFIA1	huMAP3_07998.1; huMAP3_13510.1; huMAP3_10333.1; huMAP3_09709.1; huMAP3_06695.1	mutually_exclusive	0.17	12	209	111	93.3	79.97	8876.67	0.48	0.39	81.3833	84.0477	0.138	KOG0371	KOG0249	no	Low tissue specificity	Low tissue specificity	0.286362		Cytosol		875	FALSE
Q9Y5G9_Q9Y5H3	Q9Y5G4_Q9Y5G9	Janes_et_al	Q9Y5G9; Q9Y5H3	Q9Y5G4; Q9Y5G9	Q9Y5G9	PCDHGA4	Q9Y5H3	PCDHGA10	Q9Y5G4	PCDHGA9	huMAP3_14684.1; huMAP3_15174.1; huMAP3_15074.1; huMAP3_15067.1; huMAP3_13117.1; huMAP3_14780.1; huMAP3_12589.1; huMAP3_10439.1; huMAP3_14186.1; huMAP3_14639.1; huMAP3_11217.1; huMAP3_13661.1	mutually_exclusive	1.37	27	610	621	84.95	83.87	52083.3	0.66	0.66	79.4002	80.043		KOG3594	KOG3594	yes	Tissue enriched	Low tissue specificity	0.653686	Nucleoplasm; Plasma membrane	Vesicles; Plasma membrane	0.333333	876	FALSE
P07738_Q9BXK1	P07738_Q8N0Y7	Janes_et_al	P07738; Q9BXK1	P07738; Q8N0Y7	P07738	BPGM	Q9BXK1	KLF16	Q8N0Y7	PGAM4	huMAP3_11712.1; huMAP3_11905.1	structurally_consistent	0.27	0	13	34	33.15	91.65	430.95	0.34	0.68	88.417	97.8932	0.084	KOG1721	KOG0235	no	Tissue enhanced	Not detected	0.46393	Nucleoplasm	Nucleoplasm	1	877	FALSE
P22004_Q9UNH7	Q13596_Q9UNH7	Janes_et_al	P22004; Q9UNH7	Q13596; Q9UNH7	Q9UNH7	SNX6	P22004	BMP6	Q13596	SNX1	huMAP3_12956.1; huMAP3_13548.1; huMAP3_13408.1; huMAP3_13808.1; huMAP3_14326.1	structurally_consistent	0.97	0	13	14	54.92	23.97	335.58	0.48	0.72	83.9807	95.6363		KOG3900	KOG2273	no	Tissue enhanced	Low tissue specificity	0.00937042	Mitochondria	Endosomes; Lysosomes	0	878	FALSE
O00231_Q99436	O00231_O00487	Janes_et_al	O00231; Q99436	O00231; O00487	O00231	PSMD11	Q99436	PSMB7	O00487	PSMD14	huMAP3_09656.1; huMAP3_13725.1	structurally_consistent	0.58	0	0	0			0	0.24	0.24	79.774	86.3562	0.874	KOG0173	KOG1555	no	Low tissue specificity	Low tissue specificity	0.722185	Nucleoplasm	Nucleoplasm	1	879	FALSE
Q13084_Q8IXM3	Q13084_Q9NX20	Janes_et_al	Q13084; Q8IXM3	Q13084; Q9NX20	Q13084	MRPL28	Q8IXM3	MRPL41	Q9NX20	MRPL16	huMAP3_07939.1; huMAP3_03763.1; huMAP3_06550.1; huMAP3_08458.1; huMAP3_06439.1; huMAP3_06589.1; huMAP3_09113.1; huMAP3_09483.1	structurally_consistent	0.32	0	0	0			0	0.37	0.28	94.0739	86.4267	0.93	KOG4756	KOG3422	no	Tissue enhanced	Low tissue specificity	0.527663	Mitochondria			880	FALSE
P02792_Q6ZSC3	P02792_Q12774	Janes_et_al	P02792; Q6ZSC3	P02792; Q12774	P02792	FTL	Q6ZSC3	RBM43	Q12774	ARHGEF5	huMAP3_15205.1	mutually_exclusive	0.79	17	140	166	76.67	85.72	10733.8	0.69	0.32	89.8179	81.4074		KOG4012	KOG3523	no	Low tissue specificity	Tissue enhanced	0.10974	Nucleoli	Plasma membrane; Cytosol	0	881	FALSE
Q9NVR7_Q9Y5P8	P30153_Q9Y5P8	Janes_et_al	Q9NVR7; Q9Y5P8	P30153; Q9Y5P8	Q9Y5P8	PPP2R3B	Q9NVR7	TBCCD1	P30153	PPP2R1A	huMAP3_10333.1; huMAP3_13510.1; huMAP3_09709.1	structurally_consistent	1.32	0	1	1	27.62	79.75	27.62	0.65	0.65	88.0455	84.0183		KOG4416	KOG0211	no	Low tissue specificity	Low tissue specificity	-0.464177		Cytosol		882	FALSE
P63208_Q6PIJ6	P63208_Q9UKA2	Janes_et_al	P63208; Q6PIJ6	P63208; Q9UKA2	P63208	SKP1	Q6PIJ6	FBXO38	Q9UKA2	FBXL4	huMAP3_09623.1; huMAP3_14622.1	mutually_exclusive	0.53	35	356	400	91.62	93.62	32616.7	0.66	0.7	90.518	94.9793	0.108	ENOG502QSUC	KOG1947	no	Low tissue specificity	Low tissue specificity	0.531038	Nucleoplasm; Plasma membrane	Nuclear speckles	0	883	FALSE
P35227_Q3KNV8	Q3KNV8_Q8IY57	Janes_et_al	P35227; Q3KNV8	Q3KNV8; Q8IY57	Q3KNV8	PCGF3	P35227	PCGF2	Q8IY57	YAF2	huMAP3_10162.1; huMAP3_14051.1	structurally_consistent	4.59	0	31	13	86.49	32.97	428.61	0.58	0.49	92.0583	91.2022	0.106	KOG2660	KOG4477	no	Low tissue specificity	Low tissue specificity	-0.0261202	Nucleoplasm	Nucleoplasm	1	884	FALSE
O00232_O75832	O75832_P20618	Janes_et_al	O00232; O75832	O75832; P20618	O75832	PSMD10	O00232	PSMD12	P20618	PSMB1	huMAP3_09656.1; huMAP3_13725.1	mutually_exclusive	0.24	13	20	25	77.01	66.15	1653.75	0.41	0.41	83.2976	75.8322	0.658	KOG1498	KOG0179	no	Low tissue specificity	Low tissue specificity	0.604132	Microtubules	Nucleoplasm	0	885	FALSE
P24593_P67775	P67775_P78318	Janes_et_al	P24593; P67775	P67775; P78318	P67775	PPP2CA	P24593	IGFBP5	P78318	IGBP1	huMAP3_10333.1	mutually_exclusive	0.27	14	101	57	74.68	33.94	1934.58	0.6	0.64	82.8225	89.2836	0.066	ENOG502QUPK	KOG2830	no	Tissue enhanced	Low tissue specificity	0.442529	Vesicles	Cytosol	0	886	FALSE
Q04724_Q08117	P55083_Q08117	Janes_et_al	Q04724; Q08117	P55083; Q08117	Q08117	TLE5	Q04724	TLE1	P55083	MFAP4	huMAP3_14261.1	mutually_exclusive	3.85	24	214	201	86.19	96.49	18444.7	0.58	0.29	87.3558	79.08	0.076	KOG0639	KOG2579	no	Low tissue specificity	Low tissue specificity	0.0140885	Nucleoplasm	Endoplasmic reticulum	0	887	FALSE
Q96MD7_Q9NXR7	Q15018_Q9NXR7	Janes_et_al	Q96MD7; Q9NXR7	Q15018; Q9NXR7	Q9NXR7	BABAM2	Q96MD7	C9orf85	Q15018	ABRAXAS2	huMAP3_14749.1; huMAP3_02592.1; huMAP3_10482.1; huMAP3_08508.1; huMAP3_01447.1	structurally_consistent	1.93	0	11	21	28.02	87.59	308.22	0.34	0.65	79.9638	93.8106	0.194	KOG3241	ENOG502QTRN	no	Low tissue specificity	Low tissue specificity	0.250631	Golgi apparatus	Cytosol	0	888	FALSE
P48553_Q86SZ2	Q86SZ2_Q8IUR0	Janes_et_al	P48553; Q86SZ2	Q86SZ2; Q8IUR0	Q86SZ2	TRAPPC6B	P48553	TRAPPC10	Q8IUR0	TRAPPC5	huMAP3_04127.1; huMAP3_07907.1; huMAP3_12177.1	mutually_exclusive	0.4	10	8	4	86.93	57.25	229	0.43	0.49	83.6344	83.9781	0.142	KOG1931	KOG3315	no	Low tissue specificity	Low tissue specificity	-0.367062		Vesicles		889	FALSE
O15318_Q9NW08	P19387_Q9NW08	Janes_et_al	O15318; Q9NW08	P19387; Q9NW08	Q9NW08	POLR3B	O15318	POLR3G	P19387	POLR2C	huMAP3_11092.1; huMAP3_14318.1	structurally_consistent	1.03	0	0	0			0	0.53	0.71	84.2327	92.6583	0.156	ENOG502RY1A	KOG1522	no	Low tissue specificity	Low tissue specificity	-0.194594	Nucleoplasm	Nucleoplasm	1	890	FALSE
P61601_Q86UW9	P62166_Q86UW9	Janes_et_al	P61601; Q86UW9	P62166; Q86UW9	Q86UW9	DTX2	P61601	NCALD	P62166	NCS1	huMAP3_10579.1	mutually_exclusive	0.27	29	373	383	73.59	76.24	27449.1	0.37	0.42	82.3245	83.5614	0.088	KOG0044	KOG0044	yes	Tissue enhanced	Tissue enhanced	0.5176		Plasma membrane		891	FALSE
P10606_P22695	P22695_P47985	Janes_et_al	P10606; P22695	P22695; P47985	P22695	UQCRC2	P10606	COX5B	P47985	UQCRFS1	huMAP3_12621.1; huMAP3_12457.1	mutually_exclusive	0.15	27	40	44	57.03	46.05	2026.2	0.57	0.64	91.7114	89.1335	0.686	KOG3352	KOG1671	no	Tissue enhanced	Tissue enhanced	0.76785	Mitochondria	Mitochondria	1	892	FALSE
P61964_Q15291	O15047_P61964	Janes_et_al	P61964; Q15291	O15047; P61964	P61964	WDR5	Q15291	RBBP5	O15047	SETD1A	huMAP3_09422.1; huMAP3_10027.1; huMAP3_09051.1; huMAP3_10650.1; huMAP3_11602.1; huMAP3_08776.1	mutually_exclusive	0.25	13	34	43	31.25	79.79	1062.5	0.71	0.57	89.7147	88.2842	0.208	KOG1273	KOG1080	no	Low tissue specificity	Low tissue specificity	0.276772	Nucleoplasm; Nucleoli	Nuclear speckles	0	893	FALSE
Q9BYC8_Q9H0U6	Q9BYC8_Q9NX20	Janes_et_al	Q9BYC8; Q9H0U6	Q9BYC8; Q9NX20	Q9BYC8	MRPL32	Q9H0U6	MRPL18	Q9NX20	MRPL16	huMAP3_07939.1; huMAP3_06550.1; huMAP3_08458.1; huMAP3_06439.1; huMAP3_06589.1; huMAP3_09113.1; huMAP3_09483.1	structurally_consistent	4.67	0	0	0			0	0.24	0.3	77.6267	91.2489	0.874	KOG3333	KOG3422	no	Low tissue specificity	Low tissue specificity	0.625683				894	FALSE
Q53F19_Q96J01	Q96A72_Q96J01	Janes_et_al	Q53F19; Q96J01	Q96A72; Q96J01	Q96J01	THOC3	Q53F19	NCBP3	Q96A72	MAGOHB	huMAP3_10789.1	mutually_exclusive	0.16	19	77	105	58.29	79.58	4488.33	0.56	0.48	76.4789	78.0811	0.37	ENOG502QRX4	KOG3392	no	Low tissue specificity	Low tissue specificity	-0.155639	Nuclear speckles			895	FALSE
O15400_O95183	O15400_P53801	Janes_et_al	O15400; O95183	O15400; P53801	O15400	STX7	O95183	VAMP5	P53801	PTTG1IP	huMAP3_10587.1; huMAP3_06458.1; huMAP3_13160.1; huMAP3_08929.1	mutually_exclusive	2.64	27	23	44	71.19	77.98	1637.37	0.57	0.3	82.0135	78.8482	0.052	KOG0860	ENOG502RYM1	no	Low tissue specificity	Low tissue specificity	0.209305	Nucleoplasm; Plasma membrane	Nucleoplasm	0.5	896	FALSE
O14949_P47985	P22695_P47985	Janes_et_al	O14949; P47985	P22695; P47985	P47985	UQCRFS1	O14949	UQCRQ	P22695	UQCRC2	huMAP3_12621.1; huMAP3_10623.1; huMAP3_12457.1	structurally_consistent	3.36	0	0	0			0	0.25	0.64	88.6683	89.1335	0.96	KOG4116	KOG2583	no	Tissue enhanced	Tissue enhanced	0.727683	Mitochondria	Mitochondria	1	897	FALSE
P23786_P43155	P43155_Q8IXQ9	Janes_et_al	P23786; P43155	P43155; Q8IXQ9	P43155	CRAT	P23786	CPT2	Q8IXQ9	ETFBKMT	huMAP3_13468.1	structurally_consistent	0.16	0	0	0			0	0.59	0.46	78.4	75.6962		KOG3719	ENOG502QUSY	no	Tissue enhanced	Low tissue specificity	0.62689	Nucleoplasm; Mitochondria			898	FALSE
P62136_Q9ULJ8	P62136_Q9H788	Janes_et_al	P62136; Q9ULJ8	P62136; Q9H788	P62136	PPP1CA	Q9ULJ8	PPP1R9A	Q9H788	SH2D4A	huMAP3_14504.1	mutually_exclusive	0.13	29	47	63	71.96	77.07	3382.12	0.71	0.66	94.1191	87.8467	0.058	KOG1945	ENOG502QVV5	no	Low tissue specificity	Low tissue specificity	-0.104832	Plasma membrane	Cytosol	0	899	FALSE
Q96E40_Q9BVA1	Q9BTW9_Q9BVA1	Janes_et_al	Q96E40; Q9BVA1	Q9BTW9; Q9BVA1	Q9BVA1	TUBB2B	Q96E40	SPACA9	Q9BTW9	TBCD	huMAP3_14311.1	structurally_consistent	0.81	0	0	0			0	0.44	0.33	84.765	74.5308		ENOG502QQV9	KOG1943	no	Group enriched	Low tissue specificity	-0.0221384	Mitochondria			900	FALSE
Q9BYC8_Q9NP92	Q9NP92_Q9NRX2	Janes_et_al	Q9BYC8; Q9NP92	Q9NP92; Q9NRX2	Q9NP92	MRPS30	Q9BYC8	MRPL32	Q9NRX2	MRPL17	huMAP3_07939.1; huMAP3_06550.1; huMAP3_08458.1; huMAP3_06439.1; huMAP3_06589.1; huMAP3_09113.1; huMAP3_09483.1	structurally_consistent	0.66	0	0	0			0	0.4	0.24	91.2567	87.9322	0.944	KOG4080	KOG3280	no	Low tissue specificity	Low tissue specificity	0.300813				901	FALSE
O94906_Q96DI7	O43290_O94906	Janes_et_al	O94906; Q96DI7	O43290; O94906	O94906	PRPF6	Q96DI7	SNRNP40	O43290	SART1	huMAP3_08980.1	structurally_consistent	1.75	0	0	0			0	0.47	0.56	82.6943	85.3927	0.852	KOG0265	KOG2217	no	Low tissue specificity	Low tissue specificity	0.0497413	Nuclear speckles	Nuclear speckles	1	902	FALSE
Q8WW35_Q96FJ2	P51808_Q8WW35	Janes_et_al	Q8WW35; Q96FJ2	P51808; Q8WW35	Q8WW35	DYNLT2B	Q96FJ2	DYNLL2	P51808	DYNLT3	huMAP3_15289.1; huMAP3_12566.1	mutually_exclusive	1.61	15	61	77	88.19	95.13	5379.59	0.42	0.69	89.1835	94.3036	0.108	KOG3430	KOG4081	no	Low tissue specificity	Low tissue specificity	0.305841	Nucleoplasm; Cytosol			903	FALSE
Q6P1J9_Q6PD62	O00295_Q6PD62	Janes_et_al	Q6P1J9; Q6PD62	O00295; Q6PD62	Q6PD62	CTR9	Q6P1J9	CDC73	O00295	TULP2	huMAP3_12111.1	mutually_exclusive	4.07	28	102	78	69.9	31.37	2446.86	0.72	0.57	87.8023	81.6575		KOG3786	KOG2502	no	Low tissue specificity	Tissue enriched	-0.150375	Nucleoplasm	Cytosol	0	904	FALSE
O14508_Q15369	Q12829_Q15369	Janes_et_al	O14508; Q15369	Q12829; Q15369	Q15369	ELOC	O14508	SOCS2	Q12829	RAB40B	huMAP3_08919.1; huMAP3_13601.1; huMAP3_09980.1	mutually_exclusive	0.3	16	144	151	89.93	82.8	12502.8	0.65	0.44	96.7113	92.0681		KOG4566	KOG0078	no	Low tissue specificity	Tissue enhanced	-0.35083	Endoplasmic reticulum	Vesicles	0	905	FALSE
O43924_Q03252	O43924_O95164	Janes_et_al	O43924; Q03252	O43924; O95164	O43924	PDE6D	Q03252	LMNB2	O95164	UBL3	huMAP3_09259.1; huMAP3_10492.1; huMAP3_10614.1	mutually_exclusive	0.29	27	80	96	56.2	74.41	4496	0.4	0.54	84.195	86.7986	0.14	KOG0977	ENOG502RYGN	no	Low tissue specificity	Low tissue specificity	-0.129913	Nuclear membrane	Centrosome	0	906	FALSE
Q9H1D9_Q9NW08	P53803_Q9NW08	Janes_et_al	Q9H1D9; Q9NW08	P53803; Q9NW08	Q9NW08	POLR3B	Q9H1D9	POLR3F	P53803	POLR2K	huMAP3_09057.1; huMAP3_14318.1; huMAP3_08487.1; huMAP3_11092.1; huMAP3_06426.1	structurally_consistent	0.91	0	0	0			0	0.4	0.66	85.7017	89.3329	0.326	KOG3233	KOG3507	no	Low tissue specificity	Low tissue specificity	0.0663202	Nucleoplasm	Nucleoli fibrillar center	0	907	FALSE
P01568_P05014	P01562_P05014	Janes_et_al	P01568; P05014	P01562; P05014	P05014	IFNA4	P01568	IFNA21	P01562	IFNA1	huMAP3_11921.1; huMAP3_10459.1	mutually_exclusive	0.43	13	112	106	84.65	84.68	9480.8	0.34	0.31	81.2341	84.8823		ENOG502SQAC	ENOG502SQAC	yes	Not detected	Not detected	0.655332				908	TRUE
P01562_P01568	P01562_P05014	Janes_et_al	P01562; P01568	P01562; P05014	P01562	IFNA1	P01568	IFNA21	P05014	IFNA4	huMAP3_11921.1; huMAP3_10459.1	structurally_consistent	0.21	0	0	0			0	0.32	0.31	84.031	84.8823		ENOG502SQAC	ENOG502SQAC	yes	Not detected	Not detected					908	TRUE
O95707_P78346	O95059_P78346	Janes_et_al	O95707; P78346	O95059; P78346	P78346	RPP30	O95707	POP4	O95059	RPP14	huMAP3_08469.1; huMAP3_06709.1; huMAP3_08418.1; huMAP3_12090.1	structurally_consistent	0.53	0	0	0			0	0.59	0.6	91.2391	97.1905	0.31	KOG4046	ENOG502S10S	no	Low tissue specificity	Tissue enhanced	0.179343	Nucleoplasm; Nucleoli	Nucleoplasm; Cytosol	0.333333	909	FALSE
P0CB38_Q92615	P0CB38_Q9H074	Janes_et_al	P0CB38; Q92615	P0CB38; Q9H074	P0CB38	PABPC4L	Q92615	LARP4B	Q9H074	PAIP1	huMAP3_10114.1; huMAP3_10625.1	mutually_exclusive	2.43	15	38	54	41.71	58.37	1584.98	0.51	0.3	89.9135	80.575	0.086	KOG2591	KOG0401	no	Low tissue specificity	Low tissue specificity	0.479911	Cytosol	Plasma membrane; Cytosol	0.5	910	FALSE
P61326_Q86U42	P61326_P82979	Janes_et_al	P61326; Q86U42	P61326; P82979	P61326	MAGOH	Q86U42	PABPN1	P82979	SARNP	huMAP3_10789.1; huMAP3_09943.1	mutually_exclusive	0.28	11	31	28	72.42	52.18	1461.04	0.6	0.4	90.808	89.0387	0.5	KOG4209	KOG0720; KOG4259	no	Low tissue specificity	Low tissue specificity	-0.00152132	Nucleoplasm	Nuclear speckles	0	911	FALSE
Q9BSJ2_Q9NRH3	Q96RT7_Q9NRH3	Janes_et_al	Q9BSJ2; Q9NRH3	Q96RT7; Q9NRH3	Q9NRH3	TUBG2	Q9BSJ2	TUBGCP2	Q96RT7	TUBGCP6	huMAP3_09443.1; huMAP3_14882.1	mutually_exclusive	0.2	46	569	560	86.95	85.07	47639.2	0.71	0.71	87.834	89.177	0.156	KOG2001	KOG2000	no	Low tissue specificity	Low tissue specificity	0.0482238	Nucleoplasm; Centrosome			912	FALSE
P61218_Q9GZS3	Q8N7H5_Q9GZS3	Janes_et_al	P61218; Q9GZS3	Q8N7H5; Q9GZS3	Q9GZS3	SKIC8	P61218	POLR2F	Q8N7H5	PAF1	huMAP3_11092.1	mutually_exclusive	0.15	12	104	110	61.63	77.5	6409.52	0.34	0.46	78.735	75.6031	0.858	KOG3405	KOG2478	no	Low tissue specificity	Low tissue specificity	0.692705	Nucleoplasm; Nucleoli fibrillar center	Nucleoplasm	0.5	913	FALSE
P61326_Q8WXF0	P61326_Q13247	Janes_et_al	P61326; Q8WXF0	P61326; Q13247	P61326	MAGOH	Q8WXF0	SRSF12	Q13247	SRSF6	huMAP3_09621.1	mutually_exclusive	0.13	14	100	92	69.73	73.86	6973	0.45	0.62	90.4303	85.2569	0.538	KOG0118	KOG0106	no	Tissue enhanced	Low tissue specificity	-0.268435		Nuclear speckles		914	FALSE
P61764_P63027	P63027_Q12981	Janes_et_al	P61764; P63027	P63027; Q12981	P63027	VAMP2	P61764	STXBP1	Q12981	BNIP1	huMAP3_13160.1	mutually_exclusive	8.71	10	100	85	84.4	71.96	6116.6	0.43	0.3	81.6371	75.4762	0.058	KOG1300	ENOG502QUTT	no	Tissue enhanced	Low tissue specificity	-0.0746379	Nucleoplasm; Cytosol	Endoplasmic reticulum	0	915	FALSE
P15173_P15884	P15884_Q7RTU0	Janes_et_al	P15173; P15884	P15884; Q7RTU0	P15884	TCF4	P15173	MYOG	Q7RTU0	TCF24	huMAP3_11621.1	mutually_exclusive	0.78	21	99	107	76.59	79.33	7582.41	0.51	0.48	95.2773	94.72		KOG3960	KOG4029	no	Group enriched	Tissue enhanced	0.0716855	Nucleoplasm			916	FALSE
P53611_Q8N414	P53611_P61026	Janes_et_al	P53611; Q8N414	P53611; P61026	P53611	RABGGTB	Q8N414	PGBD5	P61026	RAB10	huMAP3_11860.1	mutually_exclusive	0.19	19	215	170	73.73	79.65	15852	0.41	0.39	82.6543	74.85		ENOG502QT9F	KOG0078	no	Tissue enhanced	Low tissue specificity	-0.112966	Nucleoplasm			917	FALSE
Q8IXQ9_Q9NVH6	Q9BYZ2_Q9NVH6	Janes_et_al	Q8IXQ9; Q9NVH6	Q9BYZ2; Q9NVH6	Q9NVH6	TMLHE	Q8IXQ9	ETFBKMT	Q9BYZ2	LDHAL6B	huMAP3_13468.1	structurally_consistent	0.47	0	0	0			0	0.29	0.25	91.455	84.5453		ENOG502QUSY	KOG1495	no	Low tissue specificity	Tissue enriched	0.0487614		Cytosol		918	FALSE
P11802_Q13309	P11802_P46527	Janes_et_al	P11802; Q13309	P11802; P46527	P11802	CDK4	Q13309	SKP2	P46527	CDKN1B	huMAP3_14722.1; huMAP3_10449.1	mutually_exclusive	0.71	20	76	52	68.03	63.15	3283.8	0.33	0.47	74.63	85.2719	0.174	KOG2120	KOG4743	no	Tissue enhanced	Low tissue specificity	0.101086	Nucleoplasm; Cytosol	Nucleoplasm	0.5	919	FALSE
Q12834_Q9UM13	Q9H1A4_Q9UM13	Janes_et_al	Q12834; Q9UM13	Q9H1A4; Q9UM13	Q9UM13	ANAPC10	Q12834	CDC20	Q9H1A4	ANAPC1	huMAP3_12747.1; huMAP3_03388.1	structurally_consistent	0.41	0	4	4	15.99	38.16	63.96	0.45	0.39	84.3918	78.9168	0.20634	KOG0305	KOG1858	no	Tissue enhanced	Low tissue specificity	0.610359	Nucleoplasm; Cytosol	Vesicles	0	920	FALSE
P61201_Q13618	Q13618_Q7Z5Y7	Janes_et_al	P61201; Q13618	Q13618; Q7Z5Y7	Q13618	CUL3	P61201	COPS2	Q7Z5Y7	KCTD20	huMAP3_08550.1; huMAP3_14528.1; huMAP3_09779.1	structurally_consistent	1.22	0	0	0			0	0.68	0.66	84.0457	88.8474	0.132	KOG1464	KOG3840	no	Low tissue specificity	Low tissue specificity	0.318188	Vesicles	Endoplasmic reticulum	0	921	FALSE
Q9BRS8_Q9Y3F4	Q9H840_Q9Y3F4	Janes_et_al	Q9BRS8; Q9Y3F4	Q9H840; Q9Y3F4	Q9Y3F4	STRAP	Q9BRS8	LARP6	Q9H840	GEMIN7	huMAP3_15264.1	mutually_exclusive	0.26	29	80	74	74.78	80.72	5982.4	0.41	0.58	90.1145	88.0726	0.06	KOG1855	ENOG502S59N	no	Tissue enhanced	Low tissue specificity	-0.301273	Microtubules	Nucleoplasm; Cytosol	0	922	FALSE
O00231_P20618	O00231_Q15008	Janes_et_al	O00231; P20618	O00231; Q15008	O00231	PSMD11	P20618	PSMB1	Q15008	PSMD6	huMAP3_09656.1; huMAP3_13725.1	structurally_consistent	1.14	0	0	0			0	0.33	0.66	76.8225	88.3096	0.902	KOG0179	KOG0687	no	Low tissue specificity	Tissue enhanced	0.334886	Nucleoplasm			923	FALSE
P68371_Q13509	Q13509_Q9HC35	Janes_et_al	P68371; Q13509	Q13509; Q9HC35	Q13509	TUBB3	P68371	TUBB4B	Q9HC35	EML4	huMAP3_10475.1; huMAP3_09233.1	mutually_exclusive	0.11	12	302	364	92.78	94.74	28019.6	0.64	0.6	87.774	85.0912	0.216	KOG1375	KOG2106	no	Low tissue specificity	Low tissue specificity	-0.0997368	Microtubules	Microtubules	1	924	FALSE
P01009_P02765	O43240_P01009	Janes_et_al	P01009; P02765	O43240; P01009	P01009	SERPINA1	P02765	AHSG	O43240	KLK10	huMAP3_10678.1; huMAP3_09434.1	mutually_exclusive	0.2	16	178	182	76.27	83.16	13576.1	0.27	0.33	80.5917	83.0885		ENOG502RYRI	KOG3627	no	Tissue enriched	Tissue enhanced	-0.0415815	Golgi apparatus			925	FALSE
Q13330_Q16576	Q16576_Q8TDI0	Janes_et_al	Q13330; Q16576	Q16576; Q8TDI0	Q16576	RBBP7	Q13330	MTA1	Q8TDI0	CHD5	huMAP3_09499.1; huMAP3_15128.1; huMAP3_10472.1	mutually_exclusive	0.26	34	325	284	71.66	45.31	12868	0.64	0.25	87.4584	85.3857	0.158	KOG3554	KOG0383	no	Low tissue specificity	Group enriched	0.393472	Nucleoplasm	Nucleoplasm; Nuclear speckles	0.5	926	FALSE
O14513_Q92845	O15066_Q92845	Janes_et_al	O14513; Q92845	O15066; Q92845	Q92845	KIFAP3	O14513	NCKAP5	O15066	KIF3B	huMAP3_09585.1; huMAP3_10422.1; huMAP3_13393.1; huMAP3_02461.1; huMAP3_12337.1	mutually_exclusive	1.74	62	114	185	31.2	80.8	3556.8	0.45	0.71	82.024	87.5595		ENOG502QWN7	KOG4280	no	Tissue enhanced	Low tissue specificity	0.186424	Nucleoli	Plasma membrane; Actin filaments	0	927	FALSE
O60299_P61962	P61962_Q9NYF3	Janes_et_al	O60299; P61962	P61962; Q9NYF3	P61962	DCAF7	O60299	LZTS3	Q9NYF3	FAM53C	huMAP3_11826.1; huMAP3_11527.1	mutually_exclusive	0.16	24	67	66	40.55	47.69	2716.85	0.24	0.63	88.1705	90.8707		ENOG502QWFS	ENOG502RW5C	no	Tissue enhanced	Tissue enhanced	0.0684116	Vesicles			928	FALSE
P47755_Q8N3F8	P47755_P52907	Janes_et_al	P47755; Q8N3F8	P47755; P52907	P47755	CAPZA2	Q8N3F8	MICALL1	P52907	CAPZA1	huMAP3_12900.1	mutually_exclusive	0.37	10	88	101	79.52	84.01	6997.76	0.59	0.7	88.0985	85.8383	0.292	ENOG502QWQX	KOG0836	no	Low tissue specificity	Low tissue specificity	0.089946	Cell Junctions; Centriolar satellite; Cytosol			929	FALSE
P19387_Q9GZS3	P19387_Q9H9Y6	Janes_et_al	P19387; Q9GZS3	P19387; Q9H9Y6	P19387	POLR2C	Q9GZS3	SKIC8	Q9H9Y6	POLR1B	huMAP3_11092.1	structurally_consistent	0.4	0	0	0			0	0.34	0.71	81.6827	93.4334	0.092	KOG4155	KOG0216	no	Low tissue specificity	Low tissue specificity	0.174306	Nucleoplasm; Cytosol	Nucleoli fibrillar center	0	930	FALSE
P27348_Q12778	P27348_Q6UUV9	Janes_et_al	P27348; Q12778	P27348; Q6UUV9	P27348	YWHAQ	Q12778	FOXO1	Q6UUV9	CRTC1	huMAP3_12897.1; huMAP3_06971.1; huMAP3_10808.1; huMAP3_09810.1; huMAP3_07838.1	mutually_exclusive	0.27	36	102	90	26.67	37.69	2720.34	0.35	0.41	86.0836	83.2537	0.092	KOG2294	ENOG502QU41	no	Tissue enhanced	Tissue enhanced	-0.176942	Nucleoplasm; Cytosol	Nucleoplasm; Nuclear bodies	0.333333	931	FALSE
P42677_Q3ZCM7	P36404_Q3ZCM7	Janes_et_al	P42677; Q3ZCM7	P36404; Q3ZCM7	Q3ZCM7	TUBB8	P42677	RPS27	P36404	ARL2	huMAP3_10475.1; huMAP3_10665.1; huMAP3_09233.1; huMAP3_09603.1; huMAP3_08179.1	structurally_consistent	0.3	0	4	5	89.51	93.53	358.04	0.27	0.41	94.705	87.2726	0.144	KOG1779	KOG0073	no	Low tissue specificity	Low tissue specificity	-0.116347	Endoplasmic reticulum; Cytosol	Nucleoplasm	0	932	FALSE
Q13547_Q9UK53	Q13547_Q9HCU9	Janes_et_al	Q13547; Q9UK53	Q13547; Q9HCU9	Q13547	HDAC1	Q9UK53	ING1	Q9HCU9	BRMS1	huMAP3_15128.1; huMAP3_08800.1; huMAP3_09031.1	structurally_consistent	0.23	0	13	24	36.46	69.35	473.98	0.55	0.57	89.5696	94.3021	0.112	KOG1973	KOG4466	no	Low tissue specificity	Low tissue specificity	0.353914	Nucleoplasm	Centrosome	0	933	FALSE
P18754_P62826	A6NFY4_P62826	Janes_et_al	P18754; P62826	A6NFY4; P62826	P62826	RAN	P18754	RCC1	A6NFY4	NEMP2	huMAP3_12581.1	mutually_exclusive	0.46	11	35	25	92.71	77.84	1946	0.7	0.65	91.8789	93.1457		KOG1426	KOG3817	no	Low tissue specificity	Low tissue specificity	0.632974	Nucleoplasm	Nucleoplasm	1	934	FALSE
P62306_Q9H840	P62306_Q969L4	Janes_et_al	P62306; Q9H840	P62306; Q969L4	P62306	SNRPF	Q9H840	GEMIN7	Q969L4	LSM10	huMAP3_08980.1; huMAP3_04549.1; huMAP3_06511.1	mutually_exclusive	0.41	14	76	87	79.12	94.02	6013.12	0.26	0.6	78.7603	93.3607	0.246	ENOG502S59N	KOG3428	no	Low tissue specificity	Low tissue specificity	0.440997	Nucleoplasm; Cytosol	Nucleoplasm	0.5	935	FALSE
Q8NFH3_Q96EE3	P58004_Q96EE3	Janes_et_al	Q8NFH3; Q96EE3	P58004; Q96EE3	Q96EE3	SEH1L	Q8NFH3	NUP43	P58004	SESN2	huMAP3_12581.1	structurally_consistent	0.4	0	0	0			0	0.43	0.4	76.7823	80.8597	0.126	KOG4714	KOG3746	no	Low tissue specificity	Low tissue specificity	-0.162768	Nucleoplasm; Nuclear speckles	Cytosol	0	936	FALSE
P15289_P15848	P15848_Q13217	Janes_et_al	P15289; P15848	P15848; Q13217	P15848	ARSB	P15289	ARSA	Q13217	DNAJC3	huMAP3_09327.1	structurally_consistent	0.05	0	0	0			0	0.51	0.58	82.63	80.8573	0.158926	KOG3867	KOG0624	no	Low tissue specificity	Low tissue specificity	0.284359	Golgi apparatus	Endoplasmic reticulum	0	937	FALSE
P15848_Q13217	P15289_Q13217	Janes_et_al	P15848; Q13217	P15289; Q13217	Q13217	DNAJC3	P15848	ARSB	P15289	ARSA	huMAP3_09327.1	structurally_consistent	1.2	0	0	0			0	0.58	0.6	80.8573	89.2348	0.072	KOG3867	KOG3867	yes	Low tissue specificity	Low tissue specificity	-0.10793	Golgi apparatus	Golgi apparatus	1	937	FALSE
Q86SE9_Q8WXX7	P78364_Q86SE9	Janes_et_al	Q86SE9; Q8WXX7	P78364; Q86SE9	Q86SE9	PCGF5	Q8WXX7	AUTS2	P78364	PHC1	huMAP3_10162.1; huMAP3_14051.1	mutually_exclusive	9.95	14	85	89	30.76	38.94	2614.6	0.28	0.36	88.0927	85.6164	0.13	ENOG502QSH4	ENOG502QUTP	no	Tissue enhanced	Low tissue specificity	-0.0566312	Nucleoplasm	Nucleoplasm	1	938	FALSE
Q13330_Q16576	P85037_Q16576	Janes_et_al	Q13330; Q16576	P85037; Q16576	Q16576	RBBP7	Q13330	MTA1	P85037	FOXK1	huMAP3_15128.1	mutually_exclusive	0.35	10	168	136	69.06	31.46	4278.56	0.64	0.28	87.4584	86.4071	0.104	KOG3554	KOG2294	no	Low tissue specificity	Low tissue specificity	0.667823	Nucleoplasm	Nucleoplasm	1	939	FALSE
P27449_Q13488	P27449_Q3ZAQ7	Janes_et_al	P27449; Q13488	P27449; Q3ZAQ7	P27449	ATP6V0C	Q13488	TCIRG1	Q3ZAQ7	VMA21	huMAP3_05805.1; huMAP3_13872.1; huMAP3_10516.1; huMAP3_08182.1; huMAP3_12042.1; huMAP3_10511.1	mutually_exclusive	0.25	18	119	89	87.09	63.04	5610.56	0.63	0.43	86.0924	83.0029	0.028	KOG2189	KOG4783	no	Tissue enhanced	Low tissue specificity	-0.190759	Mitochondria			940	FALSE
Q99627_Q9BQ90	Q15843_Q9BQ90	Janes_et_al	Q99627; Q9BQ90	Q15843; Q9BQ90	Q9BQ90	KLHDC3	Q99627	COPS8	Q15843	NEDD8	huMAP3_05041.1; huMAP3_05816.1; huMAP3_14528.1; huMAP3_09779.1; huMAP3_08550.1	structurally_consistent	0.14	0	0	0			0	0.37	0.37	86.6464	91.8911	0.21	KOG4414	KOG0005	no	Low tissue specificity	Low tissue specificity	0.540372	Nucleoplasm	Nucleoplasm	1	941	FALSE
Q15369_Q8WXH5	O14543_Q15369	Janes_et_al	Q15369; Q8WXH5	O14543; Q15369	Q15369	ELOC	Q8WXH5	SOCS4	O14543	SOCS3	huMAP3_08919.1; huMAP3_05894.1; huMAP3_09980.1	mutually_exclusive	0.1	20	156	158	94.42	87.26	13787.1	0.6	0.62	96.9104	95.1844		KOG4566	KOG4566	yes	Low tissue specificity	Tissue enhanced	0.247881	Nucleoplasm; Cytosol	Cytosol	0.5	942	FALSE
P30260_Q9UM11	Q9UM11_Q9UM13	Janes_et_al	P30260; Q9UM11	Q9UM11; Q9UM13	Q9UM11	FZR1	P30260	CDC27	Q9UM13	ANAPC10	huMAP3_12747.1; huMAP3_03388.1	structurally_consistent	2.64	0	0	0			0	0.56	0.44	88.8843	82.2375	0.172	KOG1126	KOG3437	no	Low tissue specificity	Low tissue specificity	0.503787	Nucleoplasm	Nucleoplasm	1	943	FALSE
P67775_Q8N461	P67775_Q9P289	Janes_et_al	P67775; Q8N461	P67775; Q9P289	P67775	PPP2CA	Q8N461	FBXL16	Q9P289	STK26	huMAP3_10333.1; huMAP3_13510.1	mutually_exclusive	0.08	17	281	277	91.06	79.91	22135.1	0.54	0.29	80.996	80.848		KOG1947	KOG0201	no	Tissue enriched	Tissue enhanced	-0.241525		Nucleoplasm		944	FALSE
P83369_Q9H840	P57678_Q9H840	Janes_et_al	P83369; Q9H840	P57678; Q9H840	Q9H840	GEMIN7	P83369	LSM11	P57678	GEMIN4	huMAP3_08980.1; huMAP3_04549.1; huMAP3_06511.1	structurally_consistent	3.53	0	1	1	24.92	84.45	24.92	0.4	0.3	91.4088	78.2033	0.1	ENOG502QS1B	ENOG502QRX9	no	Low tissue specificity	Low tissue specificity	0.0150809	Nucleoplasm	Nuclear bodies; Cytosol	0	945	FALSE
P41221_Q9UBV4	P41221_P56706	Janes_et_al	P41221; Q9UBV4	P41221; P56706	P41221	WNT5A	Q9UBV4	WNT16	P56706	WNT7B	huMAP3_14946.1	mutually_exclusive	0.18	13	320	305	87.81	85.68	26132.4	0.67	0.56	93.8219	83.1456		KOG3913	KOG3913	yes	Group enriched	Tissue enhanced	0.600569				946	FALSE
Q16576_Q9P2Y4	Q16576_Q9H165	Janes_et_al	Q16576; Q9P2Y4	Q16576; Q9H165	Q16576	RBBP7	Q9P2Y4	ZNF219	Q9H165	BCL11A	huMAP3_15128.1	mutually_exclusive	0.22	10	168	192	45.4	32.03	6149.76	0.6	0.3	83.732	86.3351	0.144	KOG1721	KOG1721	yes	Low tissue specificity	Tissue enhanced	-0.0539742	Nucleoplasm	Nucleoplasm	1	947	FALSE
Q9BQ87_Q9BZK7	O60907_Q9BQ87	Janes_et_al	Q9BQ87; Q9BZK7	O60907; Q9BQ87	Q9BQ87	TBL1Y	Q9BZK7	TBL1XR1	O60907	TBL1X	huMAP3_07695.1; huMAP3_05713.1; huMAP3_06185.1; huMAP3_04325.1; huMAP3_13269.1; huMAP3_06120.1	mutually_exclusive	0.6	22	230	157	89.69	61.74	9693.18	0.72	0.51	91.2019	82.1542		KOG0273	KOG0273	yes	Low tissue specificity	Low tissue specificity	0.0218997	Nucleoplasm	Nucleoplasm	1	948	FALSE
O60907_Q9BZK7	O60907_Q9BQ87	Janes_et_al	O60907; Q9BZK7	O60907; Q9BQ87	O60907	TBL1X	Q9BZK7	TBL1XR1	Q9BQ87	TBL1Y	huMAP3_07695.1; huMAP3_05713.1; huMAP3_06185.1; huMAP3_04325.1; huMAP3_13269.1; huMAP3_06120.1	mutually_exclusive	6.73	29	91	90	75.6	78.8	6879.6	0.55	0.51	80.1401	82.1542		KOG0273		not_mapped	Low tissue specificity	Tissue enhanced	0.214548	Nucleoplasm	Nucleoplasm	1	948	FALSE
Q9BQ87_Q9BZK7	O60907_Q9BZK7	Janes_et_al	Q9BQ87; Q9BZK7	O60907; Q9BZK7	Q9BZK7	TBL1XR1	Q9BQ87	TBL1Y	O60907	TBL1X	huMAP3_07695.1; huMAP3_05713.1; huMAP3_06185.1; huMAP3_04325.1; huMAP3_13269.1; huMAP3_06120.1	mutually_exclusive	0.77	17	204	194	90.74	77.21	14978.7	0.72	0.55	91.2019	80.1401	0.072		KOG0273	not_mapped	Tissue enhanced	Low tissue specificity	0.166069	Nucleoplasm	Nucleoplasm	1	948	FALSE
O95147_Q6MZM0	O95147_Q8NCS4	Janes_et_al	O95147; Q6MZM0	O95147; Q8NCS4	O95147	DUSP14	Q6MZM0	HEPHL1	Q8NCS4	TMEM35B	huMAP3_12974.1	mutually_exclusive	0.31	20	214	139	92.5	90.46	12573.9	0.67	0.52	88.7606	88.9128		KOG1263	ENOG502RXPR	no	Group enriched	Low tissue specificity	-0.0640569		Nucleoplasm; Nucleoli		949	FALSE
P01563_P01569	P01569_P05161	Janes_et_al	P01563; P01569	P01569; P05161	P01569	IFNA5	P01563	IFNA2	P05161	ISG15	huMAP3_11921.1; huMAP3_10459.1; huMAP3_13851.1	mutually_exclusive	0.69	12	67	70	90.98	82.7	5789	0.54	0.39	87.3017	83.1666		ENOG502SQAC	KOG0001	no	Not detected	Tissue enhanced	0.18395				950	FALSE
P61006_Q8IY33	P61006_P62820	Janes_et_al	P61006; Q8IY33	P61006; P62820	P61006	RAB8A	Q8IY33	MICALL2	P62820	RAB1A	huMAP3_11094.1	mutually_exclusive	0.41	26	128	122	79	75.98	9269.56	0.63	0.28	82.0109	78.3467	0.317429	KOG0517	KOG0084	no	Low tissue specificity	Low tissue specificity	0.283811		Endoplasmic reticulum; Cytosol		951	FALSE
P63208_Q9UKA2	P63208_Q8N5M4	Janes_et_al	P63208; Q9UKA2	P63208; Q8N5M4	P63208	SKP1	Q9UKA2	FBXL4	Q8N5M4	TTC9C	huMAP3_00161.1; huMAP3_09623.1; huMAP3_14622.1	mutually_exclusive	0.88	14	17	12	93.58	70.08	840.96	0.7	0.63	94.9793	90.9598	0.096	KOG1947	ENOG502RXZG	no	Low tissue specificity	Low tissue specificity	0.0257356	Nuclear speckles	Nucleoplasm	0	952	FALSE
O75594_P02750	P02750_P49913	Janes_et_al	O75594; P02750	P02750; P49913	P02750	LRG1	O75594	PGLYRP1	P49913	CAMP	huMAP3_14295.1	mutually_exclusive	0.31	14	143	109	90.92	70.88	7725.92	0.66	0.52	85.0173	82.8681		ENOG502S2KY	ENOG502SAES	no	Tissue enriched	Tissue enriched	0.991415	Vesicles			953	FALSE
P55199_Q8N3E9	Q8N3E9_Q96HR8	Janes_et_al	P55199; Q8N3E9	Q8N3E9; Q96HR8	Q8N3E9	PLCD3	P55199	ELL	Q96HR8	NAF1	huMAP3_12350.1	mutually_exclusive	0.37	12	271	197	73.57	63.64	12537.1	0.63	0.46	82.1088	82.9969	0.246	KOG4796	KOG2236	no	Low tissue specificity	Low tissue specificity	0.329423	Nucleoplasm	Nucleoplasm	1	954	FALSE
P98179_Q9NR22	P09651_Q9NR22	Janes_et_al	P98179; Q9NR22	P09651; Q9NR22	Q9NR22	PRMT8	P98179	RBM3	P09651	HNRNPA1	huMAP3_14523.1	mutually_exclusive	0.25	10	72	65	73.04	74.3	5258.88	0.27	0.64	77.6037	91.6806	0.15525	KOG0118	KOG0118	yes	Low tissue specificity	Low tissue specificity	0.560838	Nucleoplasm	Nucleoplasm	1	955	FALSE
Q9Y5E6_Q9Y5F0	Q9UN66_Q9Y5E6	Janes_et_al	Q9Y5E6; Q9Y5F0	Q9UN66; Q9Y5E6	Q9Y5E6	PCDHB3	Q9Y5F0	PCDHB13	Q9UN66	PCDHB8	huMAP3_10979.1; huMAP3_12057.1; huMAP3_11413.1; huMAP3_13663.1; huMAP3_12508.1; huMAP3_15258.1	mutually_exclusive	0.36	43	674	674	83.05	83.43	55975.7	0.7	0.69	81.6045	81.2806		KOG3594	KOG3594	yes	Low tissue specificity	Low tissue specificity	0.617232				956	FALSE
P63208_Q9UKT8	O94952_P63208	Janes_et_al	P63208; Q9UKT8	O94952; P63208	P63208	SKP1	Q9UKT8	FBXW2	O94952	FBXO21	huMAP3_14622.1	mutually_exclusive	0.41	37	371	360	92.66	85.52	30787.2	0.68	0.65	94.4693	93.4121	0.074	KOG0274	ENOG502QS7Z	no	Low tissue specificity	Tissue enhanced	-0.0332299	Nucleoplasm	Mitochondria	0	957	FALSE
Q86SE9_Q8IY57	Q86SE9_Q8WXX7	Janes_et_al	Q86SE9; Q8IY57	Q86SE9; Q8WXX7	Q86SE9	PCGF5	Q8IY57	YAF2	Q8WXX7	AUTS2	huMAP3_10162.1; huMAP3_14051.1	mutually_exclusive	8.92	14	43	42	62.56	54.43	2286.06	0.44	0.28	91.0823	88.0927	0.122	KOG4477	ENOG502QSH4	no	Low tissue specificity	Tissue enhanced	-0.04656	Nucleoplasm	Nucleoplasm	1	958	FALSE
P05109_P06702	P05109_P31151	Janes_et_al	P05109; P06702	P05109; P31151	P05109	S100A8	P06702	S100A9	P31151	S100A7	huMAP3_09929.1; huMAP3_09125.1	mutually_exclusive	0.36	32	109	99	93.86	92.89	9196.11	0.66	0.64	94.945	93.4148	0.208	ENOG502SA01	ENOG502SZJ5	no	Tissue enhanced	Group enriched	0.524554	Plasma membrane; Intermediate filaments; Cytosol	Cytosol	0.333333	959	FALSE
P05109_P31151	P06702_P31151	Janes_et_al	P05109; P31151	P06702; P31151	P31151	S100A7	P05109	S100A8	P06702	S100A9	huMAP3_09929.1; huMAP3_09125.1	mutually_exclusive	0.34	27	92	105	90.81	95.43	8354.52	0.64	0.67	93.4148	94.507	0.47	ENOG502SA01	ENOG502SA01	yes	Tissue enhanced	Tissue enhanced	0.979333	Intermediate filaments	Plasma membrane; Intermediate filaments; Cytosol	0.333333	959	FALSE
P05109_P06702	P06702_P31151	Janes_et_al	P05109; P06702	P06702; P31151	P06702	S100A9	P05109	S100A8	P31151	S100A7	huMAP3_09929.1; huMAP3_09125.1	mutually_exclusive	0.35	34	91	96	91.04	95.17	8284.64	0.66	0.67	94.945	94.507	0.096	ENOG502SA01	ENOG502SZJ5	no	Tissue enhanced	Group enriched	0.502989	Intermediate filaments	Cytosol	0	959	FALSE
O75845_Q9H8X2	O75845_Q92633	Janes_et_al	O75845; Q9H8X2	O75845; Q92633	O75845	SC5D	Q9H8X2	IPPK	Q92633	LPAR1	huMAP3_12126.1	structurally_consistent	0.39	0	0	0			0	0.4	0.55	87.5981	82.6954		KOG4749	KOG3656	no	Low tissue specificity	Tissue enriched	-0.143293	Cytosol			960	FALSE
O43447_Q9BTD8	O43447_Q8WVK2	Janes_et_al	O43447; Q9BTD8	O43447; Q8WVK2	O43447	PPIH	Q9BTD8	RBM42	Q8WVK2	SNRNP27	huMAP3_08980.1; huMAP3_06511.1	mutually_exclusive	0.1	48	102	75	58.2	37.16	2787	0.4	0.41	76.1157	92.2494	0.396	KOG0226	KOG3263	no	Low tissue specificity	Low tissue specificity	0.0087676	Nucleoplasm	Nucleoplasm	1	961	FALSE
P27348_Q92934	O75044_P27348	Janes_et_al	P27348; Q92934	O75044; P27348	P27348	YWHAQ	Q92934	BAD	O75044	SRGAP2	huMAP3_10808.1; huMAP3_09810.1; huMAP3_12897.1; huMAP3_07838.1	mutually_exclusive	0.52	22	72	71	33.46	68.43	2409.12	0.4	0.25	92.4226	77.385	0.1	ENOG502S71H	KOG3565	no	Low tissue specificity	Tissue enhanced	0.0751125	Mitochondria	Cytosol	0	962	FALSE
P61201_Q9UNS2	P61201_Q13619	Janes_et_al	P61201; Q9UNS2	P61201; Q13619	P61201	COPS2	Q9UNS2	COPS3	Q13619	CUL4A	huMAP3_14528.1; huMAP3_09779.1	structurally_consistent	4.57	0	0	0			0	0.52	0.6	80.8266	83.3878	0.502	KOG2582	KOG2167	no	Low tissue specificity	Tissue enhanced	0.873094	Nucleoplasm	Nucleoplasm	1	963	FALSE
O75832_P43686	O75832_P28062	Janes_et_al	O75832; P43686	O75832; P28062	O75832	PSMD10	P43686	PSMC4	P28062	PSMB8	huMAP3_09656.1	mutually_exclusive	0.16	25	122	126	86.16	63.09	7949.34	0.68	0.5	92.4774	87.9825	0.486	KOG0727	KOG0175	no	Low tissue specificity	Low tissue specificity	0.374302	Nucleoplasm; Cytosol	Vesicles	0	964	FALSE
P05089_P80188	P01040_P05089	Janes_et_al	P05089; P80188	P01040; P05089	P05089	ARG1	P80188	LCN2	P01040	CSTA	huMAP3_09929.1; huMAP3_09125.1	structurally_consistent	0.09	0	0	0			0	0.24	0.28	83.0209	77.6833	0.244	ENOG502T7VZ	ENOG502SF2X	no	Tissue enhanced	Tissue enhanced	0.234389	Endoplasmic reticulum	Nucleoplasm; Cytosol	0	965	FALSE
P63208_Q13616	P63208_Q9Y2K7	Janes_et_al	P63208; Q13616	P63208; Q9Y2K7	P63208	SKP1	Q13616	CUL1	Q9Y2K7	KDM2A	huMAP3_00161.1; huMAP3_05528.1; huMAP3_09623.1	mutually_exclusive	0.64	15	176	160	81.67	79.62	12739.2	0.45	0.52	90.3972	87.8161	0.094	KOG2166	KOG1633; KOG1947	no	Low tissue specificity	Low tissue specificity	0.278117	Nucleoplasm	Nucleoplasm	1	966	FALSE
P67775_Q00005	P67775_P78318	Janes_et_al	P67775; Q00005	P67775; P78318	P67775	PPP2CA	Q00005	PPP2R2B	P78318	IGBP1	huMAP3_10333.1; huMAP3_13510.1; huMAP3_09709.1	mutually_exclusive	0.07	10	81	47	85.81	47.7	2241.9	0.27	0.64	72.37	89.2836	0.134	KOG1354	KOG2830	no	Tissue enhanced	Low tissue specificity	-0.360537	Cytosol	Cytosol	1	967	FALSE
O43318_Q8N4J0	P24278_Q8N4J0	Janes_et_al	O43318; Q8N4J0	P24278; Q8N4J0	Q8N4J0	CARNMT1	O43318	MAP3K7	P24278	ZBTB25	huMAP3_13193.1; huMAP3_12513.1; huMAP3_11701.1	mutually_exclusive	0.23	10	300	240	71.69	63.04	15129.6	0.28	0.53	81.5217	84.1964	0.108	KOG0192	KOG1721	no	Low tissue specificity	Low tissue specificity	0.582094	Cytosol	Nucleoplasm	0	968	FALSE
P26440_Q9Y2Z9	Q9H0R6_Q9Y2Z9	Janes_et_al	P26440; Q9Y2Z9	Q9H0R6; Q9Y2Z9	Q9Y2Z9	COQ6	P26440	IVD	Q9H0R6	QRSL1	huMAP3_13468.1	structurally_consistent	0.59	0	0	0			0	0.37	0.33	77.3744	86.691	0.01	KOG0141	KOG1211	no	Low tissue specificity	Low tissue specificity	0.135398	Mitochondria	Vesicles	0	969	FALSE
P63208_Q6PIJ6	P63208_Q8NHM5	Janes_et_al	P63208; Q6PIJ6	P63208; Q8NHM5	P63208	SKP1	Q6PIJ6	FBXO38	Q8NHM5	KDM2B	huMAP3_09623.1; huMAP3_14622.1	mutually_exclusive	0.16	32	214	221	87.91	80.37	17761.8	0.66	0.63	90.518	88.4222	0.144	ENOG502QSUC	KOG1633; KOG1947	no	Low tissue specificity	Low tissue specificity	0.253411	Nucleoplasm; Plasma membrane	Nucleoplasm	0.5	970	FALSE
O00161_Q9Y2K9	O00161_Q86Y82	Janes_et_al	O00161; Q9Y2K9	O00161; Q86Y82	O00161	SNAP23	Q9Y2K9	STXBP5L	Q86Y82	STX12	huMAP3_13160.1	mutually_exclusive	1.07	34	40	54	55.3	92.81	2212	0.26	0.7	78.0104	93.1049		KOG1983	KOG0811	no	Tissue enhanced	Low tissue specificity	0.199865		Nucleoplasm; Golgi apparatus; Vesicles		971	FALSE
O95198_Q9UH77	O95198_Q6TDP4	Janes_et_al	O95198; Q9UH77	O95198; Q6TDP4	O95198	KLHL2	Q9UH77	KLHL3	Q6TDP4	KLHL17	huMAP3_08531.1; huMAP3_10580.1	mutually_exclusive	5.99	29	389	397	91.44	90.74	36023.8	0.69	0.68	94.411	91.7229		KOG4441	KOG4441	yes	Tissue enhanced	Low tissue specificity	0.477587		Nuclear bodies		972	FALSE
O95198_Q9UH77	Q6TDP4_Q9UH77	Janes_et_al	O95198; Q9UH77	Q6TDP4; Q9UH77	Q9UH77	KLHL3	O95198	KLHL2	Q6TDP4	KLHL17	huMAP3_08531.1; huMAP3_10580.1	mutually_exclusive	4.94	25	402	390	92.18	91.26	35591.4	0.69	0.69	94.411	91.5809		KOG4441	KOG4441	yes	Tissue enhanced	Low tissue specificity	-0.00651513	Nucleoplasm	Nuclear bodies	0	972	FALSE
P49321_Q9NVP2	Q9NPG3_Q9NVP2	Janes_et_al	P49321; Q9NVP2	Q9NPG3; Q9NVP2	Q9NVP2	ASF1B	P49321	NASP	Q9NPG3	UBN1	huMAP3_08143.1; huMAP3_06020.1; huMAP3_10747.1; huMAP3_05517.1; huMAP3_09859.1; huMAP3_12711.1	mutually_exclusive	0.2	12	183	140	73.53	47.51	6651.4	0.29	0.28	88.719	84.44		KOG4563	KOG4786	no	Low tissue specificity	Low tissue specificity	0.639365	Nucleoplasm	Nucleoplasm	1	973	FALSE
P14923_Q9Y337	P14923_Q08554	Janes_et_al	P14923; Q9Y337	P14923; Q08554	P14923	JUP	Q9Y337	KLK5	Q08554	DSC1	huMAP3_09929.1	mutually_exclusive	0.46	12	37	42	22.81	45.83	843.97	0.38	0.54	83.3675	80.27		KOG3627	KOG3594	no	Tissue enriched	Tissue enriched	0.968679				974	FALSE
Q13547_Q8N344	Q13547_Q96PN7	Janes_et_al	Q13547; Q8N344	Q13547; Q96PN7	Q13547	HDAC1	Q8N344	MIER2	Q96PN7	TRERF1	huMAP3_01287.1; huMAP3_10311.1	mutually_exclusive	0.17	51	195	216	71.66	71.56	15457	0.72	0.66	94.546	91.4706		KOG4329	KOG4167	no	Low tissue specificity	Low tissue specificity	0.04799	Nucleoplasm; Cytosol	Nucleoplasm	0.5	975	FALSE
P55769_Q9Y4Z0	O14744_Q9Y4Z0	Janes_et_al	P55769; Q9Y4Z0	O14744; Q9Y4Z0	Q9Y4Z0	LSM4	P55769	SNU13	O14744	PRMT5	huMAP3_08980.1	structurally_consistent	1.1	0	2	3	89.92	95.9	179.84	0.31	0.34	82.2622	92.39	0.162	KOG3387	KOG0822	no	Low tissue specificity	Low tissue specificity	0.0928041		Nucleoplasm; Cytosol		976	FALSE
Q8TAE8_Q9H2W6	Q15434_Q9H2W6	Janes_et_al	Q8TAE8; Q9H2W6	Q15434; Q9H2W6	Q9H2W6	MRPL46	Q8TAE8	GADD45GIP1	Q15434	RBMS2	huMAP3_06589.1	structurally_consistent	0.62	0	0	0			0	0.27	0.29	88.7229	79.1875	0.122	KOG4848	KOG4733	no	Low tissue specificity	Low tissue specificity	-0.0416517	Mitochondria	Nucleoli fibrillar center	0	977	FALSE
P27348_Q6UUV9	P27348_Q6ICG6	Janes_et_al	P27348; Q6UUV9	P27348; Q6ICG6	P27348	YWHAQ	Q6UUV9	CRTC1	Q6ICG6	KIAA0930	huMAP3_12897.1; huMAP3_06971.1; huMAP3_10808.1; huMAP3_09810.1; huMAP3_07838.1	mutually_exclusive	0.11	19	90	137	36.99	73.21	3329.1	0.41	0.24	83.2537	74.455	0.066	ENOG502QU41	KOG2465	no	Tissue enhanced	Tissue enhanced	0.471046	Nucleoplasm; Nuclear bodies	Nuclear membrane; Mitochondria	0	978	FALSE
O15160_Q9NW08	O15318_Q9NW08	Janes_et_al	O15160; Q9NW08	O15318; Q9NW08	Q9NW08	POLR3B	O15160	POLR1C	O15318	POLR3G	huMAP3_09057.1; huMAP3_14318.1; huMAP3_08487.1; huMAP3_11092.1; huMAP3_06426.1	structurally_consistent	1	0	0	0			0	0.72	0.53	93.4049	84.2327	0.126	KOG1521	ENOG502RY1A	no	Low tissue specificity	Low tissue specificity	-0.213402	Nucleoplasm; Nucleoli fibrillar center	Nucleoplasm	0.5	979	FALSE
O95858_Q96MV1	O95858_Q15800	Janes_et_al	O95858; Q96MV1	O95858; Q15800	O95858	TSPAN15	Q96MV1	TLCD4	Q15800	MSMO1	huMAP3_09584.1	structurally_consistent	3.11	0	0	0			0	0.31	0.4	88.005	88.9215	0.024	KOG4561	KOG0873	no	Tissue enriched	Tissue enhanced	0.877487	Nuclear speckles	Endoplasmic reticulum	0	980	FALSE
O00628_O15212	O00628_P48643	Janes_et_al	O00628; O15212	O00628; P48643	O00628	PEX7	O15212	PFDN6	P48643	CCT5	huMAP3_14584.1	structurally_consistent	0.24	0	5	3	93.4	53	159	0.35	0.29	92.518	86.8525	0.774	KOG3478	KOG0357	no	Low tissue specificity	Low tissue specificity	-0.187369	Nucleoplasm; Golgi apparatus			981	FALSE
P06730_Q13542	A6NMX2_P06730	Janes_et_al	P06730; Q13542	A6NMX2; P06730	P06730	EIF4E	Q13542	EIF4EBP2	A6NMX2	EIF4E1B	huMAP3_10733.1; huMAP3_12383.1; huMAP3_04825.1; huMAP3_12323.1; huMAP3_01924.1; huMAP3_08691.1; huMAP3_07077.1; huMAP3_09957.1; huMAP3_13436.1; huMAP3_13122.1	mutually_exclusive	0.44	13	36	39	68.56	65.3	2546.7	0.66	0.38	93.2027	86.3396		ENOG502S44S	KOG1670	no	Low tissue specificity	Group enriched	-0.291452	Nucleoplasm; Mitochondria			982	FALSE
O14972_Q9P000	O14972_Q9UBQ0	Janes_et_al	O14972; Q9P000	O14972; Q9UBQ0	O14972	VPS26C	Q9P000	COMMD9	Q9UBQ0	VPS29	huMAP3_07032.1; huMAP3_01290.1; huMAP3_14444.1	structurally_consistent	0.65	0	0	0			0	0.33	0.32	89.7067	76.484	0.328	ENOG502RHPY	KOG3325	no	Low tissue specificity	Low tissue specificity	0.596997	Nucleoplasm	Vesicles; Cytosol	0	983	FALSE
P00414_P10606	P00414_P20674	Janes_et_al	P00414; P10606	P00414; P20674	P00414	MT-CO3	P10606	COX5B	P20674	COX5A	huMAP3_12170.1; huMAP3_12457.1	structurally_consistent	0.13	0	0	0			0	0.51	0.42	92.763	91.7083	0.704	KOG3352	KOG4077	no	Tissue enhanced	Tissue enhanced	0.857034	Mitochondria			984	FALSE
Q96CW1_Q9NVZ3	Q16626_Q96CW1	Janes_et_al	Q96CW1; Q9NVZ3	Q16626; Q96CW1	Q96CW1	AP2M1	Q9NVZ3	NECAP2	Q16626	MEA1	huMAP3_10876.1; huMAP3_12918.1; huMAP3_10762.1; huMAP3_12394.1	mutually_exclusive	0.74	14	80	75	54.41	33.48	2511	0.34	0.27	77.1725	90.5438	0.03	KOG2500	ENOG502S34Y	no	Low tissue specificity	Low tissue specificity	-0.0494449	Endoplasmic reticulum	Nucleoplasm; Cytosol	0	985	FALSE
P68400_Q8WXA9	P68400_Q6ZUT1	Janes_et_al	P68400; Q8WXA9	P68400; Q6ZUT1	P68400	CSNK2A1	Q8WXA9	SREK1	Q6ZUT1	NKAPD1	huMAP3_09943.1	mutually_exclusive	0.47	13	125	100	58.81	57.3	5730	0.45	0.3	81.0461	84.5078	0.09	KOG4676	ENOG502S0Y8	no	Low tissue specificity	Low tissue specificity	0.249526	Nucleoplasm; Nuclear speckles	Cytosol	0	986	FALSE
O15144_P61160	O15144_P61158	Janes_et_al	O15144; P61160	O15144; P61158	O15144	ARPC2	P61160	ACTR2	P61158	ACTR3	huMAP3_14624.1; huMAP3_04814.1; huMAP3_08269.1; huMAP3_13904.1; huMAP3_09309.1	structurally_consistent	0.16	0	0	0			0	0.32	0.71	82.2113	96.3488	0.938	KOG0677	KOG0678	no	Low tissue specificity	Low tissue specificity	0.923669	Cytosol			987	FALSE
P68363_Q8N4U5	O60925_P68363	Janes_et_al	P68363; Q8N4U5	O60925; P68363	P68363	TUBA1B	Q8N4U5	TCP11L2	O60925	PFDN1	huMAP3_14584.1	structurally_consistent	0.3	0	0	0			0	0.29	0.48	87.6425	76.2129		KOG1981	KOG3501	no	Low tissue specificity	Low tissue specificity	0.218789	Nuclear speckles	Plasma membrane; Cytosol	0	988	FALSE
P61244_Q14582	P61244_Q9BW11	Janes_et_al	P61244; Q14582	P61244; Q9BW11	P61244	MAX	Q14582	MXD4	Q9BW11	MXD3	huMAP3_00748.1; huMAP3_12522.1; huMAP3_14834.1	mutually_exclusive	0.77	32	108	109	84.16	85.43	9089.28	0.69	0.69	97.482	97.2384		KOG2483	KOG2483	yes	Low tissue specificity	Tissue enhanced	0.134744	Cytosol	Nucleoplasm; Nucleoli	0	989	FALSE
P67775_Q9Y570	P67775_Q06190	Janes_et_al	P67775; Q9Y570	P67775; Q06190	P67775	PPP2CA	Q9Y570	PPME1	Q06190	PPP2R3A	huMAP3_13510.1	mutually_exclusive	0.22	23	298	288	90.69	76.27	21965.8	0.71	0.51	92.3172	80.546		KOG2564	KOG2562	no	Low tissue specificity	Group enriched	0.221403	Nucleoplasm	Golgi apparatus	0	990	FALSE
O14744_Q9H840	O14744_Q9BRS2	Janes_et_al	O14744; Q9H840	O14744; Q9BRS2	O14744	PRMT5	Q9H840	GEMIN7	Q9BRS2	RIOK1	huMAP3_08980.1; huMAP3_06511.1	mutually_exclusive	0.34	10	16	18	64.12	72.39	1025.92	0.52	0.25	76.2325	83.7683	0.136	ENOG502S59N	KOG2270	no	Low tissue specificity	Low tissue specificity	0.105079	Nucleoplasm; Cytosol	Cytosol	0.5	991	FALSE
P61326_Q9Y3X0	P61326_Q05519	Janes_et_al	P61326; Q9Y3X0	P61326; Q05519	P61326	MAGOH	Q9Y3X0	CCDC9	Q05519	SRSF11	huMAP3_09943.1; huMAP3_11073.1	mutually_exclusive	0.14	18	117	125	56.95	58.89	6663.15	0.28	0.29	84.828	78.1022		ENOG502QUM9	KOG4676	no	Low tissue specificity	Low tissue specificity	0.561939	Cytosol	Nuclear speckles	0	992	FALSE
Q96A72_Q9BRP8	Q96A72_Q9Y3Y2	Janes_et_al	Q96A72; Q9BRP8	Q96A72; Q9Y3Y2	Q96A72	MAGOHB	Q9BRP8	PYM1	Q9Y3Y2	CHTOP	huMAP3_10789.1	mutually_exclusive	0.14	11	30	35	67.18	35.62	1246.7	0.42	0.3	92.409	82.1145	0.142	KOG4325	ENOG502QV0X	no	Low tissue specificity	Low tissue specificity	0.0893682	Nucleoplasm; Nucleoli; Cytosol	Nuclear speckles	0	993	FALSE
P22304_Q9NYU1	P22304_Q99538	Janes_et_al	P22304; Q9NYU1	P22304; Q99538	P22304	IDS	Q9NYU1	UGGT2	Q99538	LGMN	huMAP3_09327.1	structurally_consistent	0.29	0	0	0			0	0.52	0.43	84.4397	86.8377	0.174	KOG1879	KOG1348	no	Low tissue specificity	Low tissue specificity	0.136163		Vesicles		994	FALSE
O94885_P27348	P27348_P54253	Janes_et_al	O94885; P27348	P27348; P54253	P27348	YWHAQ	O94885	SASH1	P54253	ATXN1	huMAP3_12897.1	mutually_exclusive	0.38	15	213	199	67.18	51.11	10170.9	0.39	0.34	88.7186	83.4225	0.1	KOG4384	KOG4053	no	Low tissue specificity	Low tissue specificity	0.137597	Nucleoplasm; Cytosol	Nucleoplasm	0.5	995	FALSE
P60510_P62714	P62714_Q9Y6E0	Janes_et_al	P60510; P62714	P62714; Q9Y6E0	P62714	PPP2CB	P60510	PPP4C	Q9Y6E0	STK24	huMAP3_10333.1; huMAP3_13510.1; huMAP3_09709.1	mutually_exclusive	0.11	16	214	216	87.89	79.63	17200.1	0.59	0.39	81.8771	74.3683	0.086	KOG0372	KOG0201	no	Low tissue specificity	Low tissue specificity	0.533856	Nucleoplasm	Nucleoli; Cytosol	0	996	FALSE
P61326_Q9UKV3	P61326_P62995	Janes_et_al	P61326; Q9UKV3	P61326; P62995	P61326	MAGOH	Q9UKV3	ACIN1	P62995	TRA2B	huMAP3_09943.1; huMAP3_09621.1; huMAP3_11073.1; huMAP3_10564.1	mutually_exclusive	0.2	15	48	50	44.81	50.26	2150.88	0.37	0.33	86.6647	82.6265	0.814	KOG2416	KOG0118	no	Low tissue specificity	Low tissue specificity	0.474983	Nucleoplasm	Nucleoplasm	1	997	FALSE
P13073_P22695	P00403_P13073	Janes_et_al	P13073; P22695	P00403; P13073	P13073	COX4I1	P22695	UQCRC2	P00403	MT-CO2	huMAP3_10623.1	structurally_consistent	1.67	0	0	0			0	0.55	0.61	79.7067	93.5446	0.83	KOG2583	KOG4767	no	Tissue enhanced	Tissue enhanced	0.370448	Mitochondria			998	FALSE
P31150_Q9H0N0	P31150_P61106	Janes_et_al	P31150; Q9H0N0	P31150; P61106	P31150	GDI1	Q9H0N0	RAB6C	P61106	RAB14	huMAP3_09217.1; huMAP3_01895.1; huMAP3_11094.1	mutually_exclusive	0.62	19	188	189	69.61	81.98	13086.7	0.36	0.38	80.4958	80.9406	0.108	KOG0094	KOG0097	no	Tissue enhanced	Low tissue specificity	-0.0585333	Golgi apparatus	Vesicles	0	999	FALSE
Q7RTV0_Q8NAV1	Q7RTV0_Q9GZS3	Janes_et_al	Q7RTV0; Q8NAV1	Q7RTV0; Q9GZS3	Q7RTV0	PHF5A	Q8NAV1	PRPF38A	Q9GZS3	SKIC8	huMAP3_10359.1	structurally_consistent	0.46	0	0	0			0	0.31	0.39	86.3591	77.5714	0.16	KOG2889	KOG4155	no	Low tissue specificity	Low tissue specificity	0.0998055	Nucleoplasm	Nucleoplasm; Cytosol	0.5	1000	FALSE
P01037_P09105	P09105_P28325	Janes_et_al	P01037; P09105	P09105; P28325	P09105	HBQ1	P01037	CST1	P28325	CST5	huMAP3_12116.1; huMAP3_13577.1	structurally_consistent	0.17	0	0	0			0	0.35	0.37	87.8818	87.657		ENOG502SC50	ENOG502SC50	yes	Tissue enriched	Tissue enriched	0.999965				1001	FALSE
O75489_P38117	O43920_O75489	Janes_et_al	O75489; P38117	O43920; O75489	O75489	NDUFS3	P38117	ETFB	O43920	NDUFS5	huMAP3_14018.1; huMAP3_14878.1	structurally_consistent	0.37	0	0	0			0	0.25	0.57	83.5025	92.376	0.438	KOG3180	KOG4110	no	Tissue enhanced	Low tissue specificity	0.666173	Mitochondria			1002	FALSE
P27348_Q12778	P27348_P62258	Janes_et_al	P27348; Q12778	P27348; P62258	P27348	YWHAQ	Q12778	FOXO1	P62258	YWHAE	huMAP3_12897.1; huMAP3_06971.1; huMAP3_07596.1; huMAP3_10808.1; huMAP3_09810.1; huMAP3_07838.1	mutually_exclusive	0.23	11	41	56	23.15	89.8	949.15	0.35	0.68	86.0836	96.4291	0.476747	KOG2294	KOG0841	no	Tissue enhanced	Low tissue specificity	0.104559	Nucleoplasm; Cytosol	Cytosol	0.5	1003	FALSE
Q96CW5_Q9BSJ2	Q6P582_Q96CW5	Janes_et_al	Q96CW5; Q9BSJ2	Q6P582; Q96CW5	Q96CW5	TUBGCP3	Q9BSJ2	TUBGCP2	Q6P582	MZT2A	huMAP3_09443.1; huMAP3_14882.1	structurally_consistent	9.1	0	0	0			0	0.68	0.38	86.6467	78.928	0.072	KOG2001	ENOG502S50R	no	Low tissue specificity	Tissue enhanced	0.036919	Nucleoplasm; Centrosome	Centrosome	0.5	1004	FALSE
P09661_Q9Y3F4	P09661_P62308	Janes_et_al	P09661; Q9Y3F4	P09661; P62308	P09661	SNRPA1	Q9Y3F4	STRAP	P62308	SNRPG	huMAP3_08980.1; huMAP3_06511.1	mutually_exclusive	0.73	13	142	76	87.08	78.36	5955.36	0.37	0.3	77.2892	80.0553	0.244	KOG0278	KOG1780	no	Low tissue specificity	Low tissue specificity	0.261662	Cytosol	Nucleoplasm	0	1005	FALSE
Q8NI37_Q9NVP2	Q86UE8_Q9NVP2	Janes_et_al	Q8NI37; Q9NVP2	Q86UE8; Q9NVP2	Q9NVP2	ASF1B	Q8NI37	PPTC7	Q86UE8	TLK2	huMAP3_12711.1	mutually_exclusive	1.27	10	119	99	85.08	85.83	10124.5	0.54	0.41	90.6662	87.9003	0.086	KOG1379	KOG1151	no	Tissue enhanced	Low tissue specificity	0.265412	Plasma membrane; Cytosol			1006	FALSE
Q9BQ65_Q9HCS7	Q9BZJ0_Q9HCS7	Janes_et_al	Q9BQ65; Q9HCS7	Q9BZJ0; Q9HCS7	Q9HCS7	XAB2	Q9BQ65	USB1	Q9BZJ0	CRNKL1	huMAP3_08501.1; huMAP3_09945.1; huMAP3_06726.1; huMAP3_09504.1; huMAP3_08703.1	structurally_consistent	2.33	0	0	0			0	0.3	0.58	89.0186	87.2206		KOG3102	KOG1915	no	Low tissue specificity	Low tissue specificity	0.170249	Nucleoplasm			1007	FALSE
O15234_P38919	P38919_Q9Y3X0	Janes_et_al	O15234; P38919	P38919; Q9Y3X0	P38919	EIF4A3	O15234	CASC3	Q9Y3X0	CCDC9	huMAP3_10789.1; huMAP3_09943.1; huMAP3_05846.1; huMAP3_10564.1	mutually_exclusive	0.12	11	51	53	31.61	32.91	1612.11	0.64	0.4	93.8774	87.2412	0.15	KOG4264	ENOG502QUM9	no	Low tissue specificity	Low tissue specificity	-0.112719	Nuclear membrane	Cytosol	0	1008	FALSE
P67775_Q16204	P67775_Q00005	Janes_et_al	P67775; Q16204	P67775; Q00005	P67775	PPP2CA	Q16204	CCDC6	Q00005	PPP2R2B	huMAP3_10333.1; huMAP3_13510.1; huMAP3_09709.1	mutually_exclusive	0.08	14	21	17	95.55	67.29	1143.93	0.64	0.27	95.763	72.37	0.06	KOG2129	KOG1354	no	Low tissue specificity	Tissue enhanced	-0.118031	Cytosol	Cytosol	1	1009	FALSE
Q969G3_Q96GM5	Q92922_Q96GM5	Janes_et_al	Q969G3; Q96GM5	Q92922; Q96GM5	Q96GM5	SMARCD1	Q969G3	SMARCE1	Q92922	SMARCC1	huMAP3_03221.1; huMAP3_11470.1	mutually_exclusive	4.32	40	57	57	57.25	88.79	3263.25	0.26	0.64	74.0181	89.4242	0.458	KOG4715	KOG1279	no	Low tissue specificity	Low tissue specificity	0.633001	Nucleoplasm	Nucleoplasm	1	1010	FALSE
O60825_P27348	P27348_P61981	Janes_et_al	O60825; P27348	P27348; P61981	P27348	YWHAQ	O60825	PFKFB2	P61981	YWHAG	huMAP3_12897.1; huMAP3_06971.1; huMAP3_07596.1; huMAP3_10808.1; huMAP3_09810.1; huMAP3_07838.1	mutually_exclusive	0.17	10	50	61	71.37	96.95	3568.5	0.48	0.68	80.0256	97.0293	0.31	KOG0234	KOG0841	no	Tissue enhanced	Tissue enhanced	0.177381	Nucleoplasm	Cytosol	0	1011	FALSE
Q9Y5G9_Q9Y5H0	Q9Y5F8_Q9Y5G9	Janes_et_al	Q9Y5G9; Q9Y5H0	Q9Y5F8; Q9Y5G9	Q9Y5G9	PCDHGA4	Q9Y5H0	PCDHGA3	Q9Y5F8	PCDHGB7	huMAP3_15174.1; huMAP3_15067.1; huMAP3_14780.1; huMAP3_12589.1; huMAP3_10439.1; huMAP3_14639.1	mutually_exclusive	2.18	28	602	599	83.87	84.95	50489.7	0.65	0.65	79.3651	79.2182		KOG3594	KOG3594	yes	Tissue enhanced	Low tissue specificity	0.596943	Vesicles; Plasma membrane	Vesicles; Plasma membrane	1	1012	FALSE
P09661_P14678	P09661_Q9UHI6	Janes_et_al	P09661; P14678	P09661; Q9UHI6	P09661	SNRPA1	P14678	SNRPB	Q9UHI6	DDX20	huMAP3_08980.1; huMAP3_06511.1	mutually_exclusive	1.06	10	107	176	60.53	85.43	6476.71	0.37	0.29	82.344	76.7567	0.22	KOG3168	KOG4284	no	Low tissue specificity	Tissue enriched	0.0249814	Nucleoplasm	Nuclear bodies	0	1013	FALSE
P05089_P30838	P05089_P17900	Janes_et_al	P05089; P30838	P05089; P17900	P05089	ARG1	P30838	ALDH3A1	P17900	GM2A	huMAP3_09929.1	structurally_consistent	0.12	0	0	0			0	0.32	0.54	90.625	84.1614	0.022	KOG2456	ENOG502S05S	no	Tissue enhanced	Low tissue specificity	0.229122	Plasma membrane; Cytosol	Vesicles; Cytosol	0.333333	1014	FALSE
P18754_P62826	O14715_P62826	Janes_et_al	P18754; P62826	O14715; P62826	P62826	RAN	P18754	RCC1	O14715	RGPD8	huMAP3_08641.1; huMAP3_10000.1; huMAP3_12581.1	mutually_exclusive	0.94	10	307	217	96.3	72.99	15838.8	0.7	0.51	91.8789	84.6438		KOG1426	KOG0864	no	Low tissue specificity	Tissue enhanced	0.576805	Nucleoplasm	Nuclear membrane; Vesicles	0	1015	FALSE
P61326_Q8WXF0	P61326_Q13242	Janes_et_al	P61326; Q8WXF0	P61326; Q13242	P61326	MAGOH	Q8WXF0	SRSF12	Q13242	SRSF9	huMAP3_09621.1; huMAP3_11073.1; huMAP3_10564.1	structurally_consistent	0.17	0	9	17	16.78	89.34	151.02	0.45	0.43	90.4303	83.7107	0.768	KOG0118	KOG0105	no	Tissue enhanced	Low tissue specificity	0.0876152		Nucleoplasm		1016	FALSE
Q9BZE1_Q9NRX2	Q9BYC8_Q9NRX2	Janes_et_al	Q9BZE1; Q9NRX2	Q9BYC8; Q9NRX2	Q9NRX2	MRPL17	Q9BZE1	MRPL37	Q9BYC8	MRPL32	huMAP3_07939.1; huMAP3_06550.1; huMAP3_08458.1; huMAP3_06439.1; huMAP3_06589.1; huMAP3_09113.1; huMAP3_09483.1	structurally_consistent	1.25	0	0	0			0	0.28	0.63	87.2756	94.0624	0.99	ENOG502QQAQ	KOG4080	no	Low tissue specificity	Low tissue specificity	0.592687	Mitochondria			1017	FALSE
Q4U2R6_Q9BYD3	Q9BYD3_Q9NYY8	Janes_et_al	Q4U2R6; Q9BYD3	Q9BYD3; Q9NYY8	Q9BYD3	MRPL4	Q4U2R6	MRPL51	Q9NYY8	FASTKD2	huMAP3_07939.1; huMAP3_08458.1; huMAP3_06439.1; huMAP3_06589.1; huMAP3_09113.1; huMAP3_09483.1	structurally_consistent	0.91	0	1	1	35.43	18	18	0.71	0.64	96.2654	85.4054	0.26	KOG4045	ENOG502QVSD	no	Low tissue specificity	Low tissue specificity	0.422641	Mitochondria	Mitochondria	1	1018	FALSE
O43747_Q9BXS5	O43747_Q96PC3	Janes_et_al	O43747; Q9BXS5	O43747; Q96PC3	O43747	AP1G1	Q9BXS5	AP1M1	Q96PC3	AP1S3	huMAP3_12918.1; huMAP3_10762.1; huMAP3_10876.1; huMAP3_08695.1; huMAP3_04311.1; huMAP3_06769.1; huMAP3_12394.1; huMAP3_06557.1; huMAP3_05843.1; huMAP3_13055.1; huMAP3_12376.1	mutually_exclusive	2.76	14	59	50	69.86	93.29	4121.74	0.34	0.73	83.3275	93.8005	0.082	KOG0937	KOG0934	no	Low tissue specificity	Tissue enhanced	-0.378297	Vesicles; Cytosol	Vesicles	0.5	1019	FALSE
P61956_Q9UBT2	P61956_Q9UBE0	Janes_et_al	P61956; Q9UBT2	P61956; Q9UBE0	P61956	SUMO2	Q9UBT2	UBA2	Q9UBE0	SAE1	huMAP3_00864.1; huMAP3_07649.1; huMAP3_07958.1; huMAP3_05860.1	mutually_exclusive	0.33	22	77	60	90.16	65.32	3919.2	0.68	0.25	92.4875	77.7905	0.936	KOG2013	KOG2014	no	Low tissue specificity	Low tissue specificity	0.261032	Nucleoplasm	Nucleoplasm; Cytosol	0.5	1020	FALSE
Q9UBE0_Q9UBT2	P61956_Q9UBE0	Janes_et_al	Q9UBE0; Q9UBT2	P61956; Q9UBE0	Q9UBE0	SAE1	Q9UBT2	UBA2	P61956	SUMO2	huMAP3_00864.1; huMAP3_07649.1; huMAP3_07958.1; huMAP3_05860.1	mutually_exclusive	0.32	10	88	73	89.9	73.97	5399.81	0.72	0.25	95.1949	77.7905	0.486	KOG2013	KOG1769	no	Low tissue specificity	Low tissue specificity	0.404604	Nucleoplasm	Nucleoplasm; Nuclear bodies	0.5	1020	FALSE
P61956_Q9UBT2	P63279_Q9UBT2	Janes_et_al	P61956; Q9UBT2	P63279; Q9UBT2	Q9UBT2	UBA2	P61956	SUMO2	P63279	UBE2I	huMAP3_07649.1	structurally_consistent	0.25	0	0	0			0	0.68	0.51	92.4875	88.5003	0.436	KOG1769	KOG0424	no	Low tissue specificity	Low tissue specificity	0.557381	Nucleoplasm; Nuclear bodies	Nucleoplasm	0.5	1021	FALSE
P43487_P62826	P43487_P55854	Janes_et_al	P43487; P62826	P43487; P55854	P43487	RANBP1	P62826	RAN	P55854	SUMO3	huMAP3_10000.1	mutually_exclusive	1.68	13	97	71	94.35	84.07	5968.97	0.72	0.25	94.2802	80.5375		KOG0096	KOG1769	no	Low tissue specificity	Low tissue specificity	0.266816	Nucleoplasm	Nucleoplasm; Nuclear bodies	0.5	1022	FALSE
O15169_P35222	P12830_P35222	Janes_et_al	O15169; P35222	P12830; P35222	P35222	CTNNB1	O15169	AXIN1	P12830	CDH1	huMAP3_13361.1; huMAP3_12107.1	mutually_exclusive	0.93	18	26	26	57.62	54.88	1426.88	0.5	0.59	92.6912	83.7308	0.256	KOG3589	KOG3594	no	Low tissue specificity	Tissue enhanced	0.0637511	Nucleoli; Vesicles	Plasma membrane; Cell Junctions	0	1023	FALSE
Q19AV6_Q9H082	P20339_Q9H082	Janes_et_al	Q19AV6; Q9H082	P20339; Q9H082	Q9H082	RAB33B	Q19AV6	ZSWIM7	P20339	RAB5A	huMAP3_11860.1	structurally_consistent	0.43	0	0	0			0	0.55	0.5	90.6128	81.6104		ENOG502RZB5	KOG0092	no	Low tissue specificity	Low tissue specificity	0.115929	Cytosol	Nucleoplasm; Vesicles	0	1024	FALSE
P01903_P04440	P01903_Q7L1S5	Janes_et_al	P01903; P04440	P01903; Q7L1S5	P01903	HLA-DRA	P04440	HLA-DPB1	Q7L1S5	CHST9	huMAP3_09938.1	mutually_exclusive	1.38	19	116	119	87.82	79.52	9462.88	0.72	0.27	94.0113	83.7641		ENOG502RYNI	KOG4651	no	Tissue enhanced	Tissue enhanced	0.153195	Cell Junctions			1025	FALSE
P24385_Q08999	P24385_P24941	Janes_et_al	P24385; Q08999	P24385; P24941	P24385	CCND1	Q08999	RBL2	P24941	CDK2	huMAP3_14722.1; huMAP3_10449.1	mutually_exclusive	0.29	10	33	47	49.15	88.24	1621.95	0.39	0.68	85.7738	90.7715	0.126	KOG1010	KOG0594	no	Low tissue specificity	Low tissue specificity	0.348376	Nucleoplasm; Nucleoli rim; Mitotic chromosome	Nucleoplasm	0.333333	1026	FALSE
P24385_P24941	P24941_Q08999	Janes_et_al	P24385; P24941	P24941; Q08999	P24941	CDK2	P24385	CCND1	Q08999	RBL2	huMAP3_14722.1; huMAP3_10449.1	mutually_exclusive	0.18	14	57	21	90.45	38.71	812.91	0.68	0.42	90.7715	83.8987	0.2	KOG0656	KOG1010	no	Low tissue specificity	Low tissue specificity	0.258548	Nucleoplasm	Nucleoplasm; Nucleoli rim; Mitotic chromosome	0.333333	1026	FALSE
P62136_Q7Z3T8	O75864_P62136	Janes_et_al	P62136; Q7Z3T8	O75864; P62136	P62136	PPP1CA	Q7Z3T8	ZFYVE16	O75864	PPP1R37	huMAP3_09633.1; huMAP3_09354.1; huMAP3_14504.1; huMAP3_10148.1; huMAP3_08717.1; huMAP3_08482.1	mutually_exclusive	0.1	28	252	254	77.58	82.03	19550.2	0.37	0.71	87.8621	93.4163	0.202	KOG1841	KOG1908	no	Low tissue specificity	Low tissue specificity	-0.0351053	Vesicles; Cytosol	Cytosol	0.5	1027	FALSE
P21281_P36543	A0PJX2_P36543	Janes_et_al	P21281; P36543	A0PJX2; P36543	P36543	ATP6V1E1	P21281	ATP6V1B2	A0PJX2	TLDC2	huMAP3_07329.1; huMAP3_08381.1; huMAP3_07099.1; huMAP3_09873.1; huMAP3_08678.1; huMAP3_13872.1; huMAP3_09242.1; huMAP3_12042.1; huMAP3_09477.1; huMAP3_10511.1	structurally_consistent	1.15	0	8	20	57.52	96.61	460.16	0.71	0.5	92.2021	90.5983		KOG1351	KOG2372	no	Low tissue specificity	Tissue enhanced	-0.252893	Vesicles			1028	FALSE
[truncated: 7,809 more rows]
