# Supplementary material for: hu.MAP3.0: atlas of human protein complexes by integration of >25,000 proteomic experiments
Source: Mol Syst Biol. 2025 May 27;21(7):911–43. doi: 10.1038/s44320-025-00121-5 (PMC12222714; doi:10.1038/s44320-025-00121-5)
Supplement: Supplementary file 9 — Dataset EV7 [file 44320_2025_121_MOESM9_ESM.xlsx]

## Sheet: column_descriptions
Dataset EV7: Predicted pairwise probability with associated hu.MAP3.0 complexes
protein1	UniProt accession for protein1 of the protein pair.
protein2	UniProt accession for protein2 of the protein pair.
probability	hu.MAP3.0 confidence score for the interaction of protein1 and protein2.
associated_huMAP3_complexes	hu.MAP3.0 complexes in which the protein pair is found in.

## Sheet: humap3_pairs_w_probability_matc
protein1	protein2	probability	associated_huMAP3_complexes
Q9Y2D4	Q8IYI6	0.999988	huMAP3_04054.1,huMAP3_07009.1,huMAP3_09839.1,huMAP3_12587.1
Q9BTE1	Q9UJW0	0.999986	huMAP3_04946.1,huMAP3_09952.1,huMAP3_12900.1
Q15910	O75530	0.999984	huMAP3_04977.1,huMAP3_06942.1,huMAP3_13482.1,huMAP3_15095.1,huMAP3_15128.1
Q9UPT5	Q8IYI6	0.999983	huMAP3_04054.1,huMAP3_07009.1,huMAP3_09839.1,huMAP3_12587.1
Q96FV9	Q86W42	0.999982	huMAP3_04932.1,huMAP3_09101.1,huMAP3_09184.1,huMAP3_09943.1,huMAP3_10299.1,huMAP3_10789.1,huMAP3_12548.1
Q15910	Q15022	0.999982	huMAP3_04977.1,huMAP3_06942.1,huMAP3_13482.1,huMAP3_15095.1,huMAP3_15128.1
Q9Y535	Q9BUI4	0.999978	huMAP3_00807.1,huMAP3_06426.1,huMAP3_08487.1,huMAP3_09057.1,huMAP3_11092.1,huMAP3_14318.1
O75934	Q9UMS4	0.999977	huMAP3_08382.1,huMAP3_09945.1
Q8TAA3	P20618	0.999976	huMAP3_00356.1,huMAP3_09656.1,huMAP3_13725.1
Q9UJX4	Q9UJX5	0.999975	huMAP3_03388.1,huMAP3_12747.1
Q5RKV6	Q13868	0.999975	huMAP3_05382.1,huMAP3_14264.1
P08579	P09661	0.999975	huMAP3_06511.1,huMAP3_08980.1
Q96FV9	Q6I9Y2	0.999974	huMAP3_02553.1,huMAP3_04932.1,huMAP3_07273.1,huMAP3_08111.1,huMAP3_08233.1,huMAP3_09101.1,huMAP3_09184.1,huMAP3_09943.1,huMAP3_10299.1,huMAP3_10789.1,huMAP3_12548.1
Q9UJX4	Q9H1A4	0.999974	huMAP3_03388.1,huMAP3_12747.1
Q13868	Q9NQT4	0.999974	huMAP3_05382.1,huMAP3_14264.1
Q9UJA5	Q96FX7	0.999974	huMAP3_14415.1
Q13042	Q9H1A4	0.999974	huMAP3_03388.1,huMAP3_12747.1
Q13868	Q9Y3B2	0.999973	huMAP3_05382.1,huMAP3_14264.1
Q96MG7	Q96SB8	0.999973	huMAP3_04711.1,huMAP3_12611.1,huMAP3_12650.1,huMAP3_13158.1,huMAP3_13635.1,huMAP3_13746.1,huMAP3_14734.1
Q99459	O43660	0.999971	huMAP3_08382.1,huMAP3_09504.1,huMAP3_09945.1
Q9UI08	Q8N8S7	0.999971	huMAP3_01216.1,huMAP3_06340.1,huMAP3_07276.1,huMAP3_08368.1,huMAP3_10838.1,huMAP3_10893.1
P56282	Q07864	0.999971	huMAP3_04178.1,huMAP3_06746.1,huMAP3_14197.1
P42025	Q9BTE1	0.999971	huMAP3_04946.1,huMAP3_09952.1,huMAP3_12900.1
Q8TAG9	Q8IYI6	0.99997	huMAP3_04054.1,huMAP3_07009.1,huMAP3_09839.1,huMAP3_12587.1
P50552	Q8N8S7	0.99997	huMAP3_00207.1,huMAP3_01216.1,huMAP3_06340.1,huMAP3_07276.1,huMAP3_08368.1,huMAP3_08692.1,huMAP3_09020.1,huMAP3_10838.1,huMAP3_10893.1
Q92759	P19447	0.99997	huMAP3_05174.1,huMAP3_09908.1,huMAP3_12429.1
P42025	Q9UJW0	0.99997	huMAP3_04946.1,huMAP3_09952.1,huMAP3_12900.1
Q9UPT5	Q8TAG9	0.999969	huMAP3_04054.1,huMAP3_07009.1,huMAP3_09839.1,huMAP3_12587.1
O43741	Q13131	0.999969	huMAP3_01652.1,huMAP3_12203.1
Q9NW08	Q9Y535	0.999969	huMAP3_06426.1,huMAP3_08487.1,huMAP3_09057.1,huMAP3_11092.1,huMAP3_14318.1
P29692	P24534	0.999968	huMAP3_00469.1,huMAP3_04189.1,huMAP3_06945.1,huMAP3_12041.1
O60645	Q9NV70	0.999968	huMAP3_04054.1,huMAP3_07009.1,huMAP3_09839.1,huMAP3_12587.1
Q15024	Q01780	0.999967	huMAP3_05382.1
Q9Y333	P62312	0.999967	huMAP3_02465.1,huMAP3_08980.1
Q9UJX5	Q13042	0.999966	huMAP3_03388.1,huMAP3_12747.1
Q9C0J8	Q10570	0.999965	huMAP3_00102.1,huMAP3_09096.1,huMAP3_11757.1
Q9UJX5	Q96DE5	0.999965	huMAP3_03388.1,huMAP3_12747.1
Q9NPD3	Q9Y3B2	0.999965	huMAP3_05382.1,huMAP3_14264.1
P24534	P26641	0.999964	huMAP3_00469.1,huMAP3_04189.1,huMAP3_08052.1,huMAP3_12041.1
Q96GM5	P51531	0.999964	huMAP3_03221.1,huMAP3_11470.1
Q8IY18	Q8WV22	0.999964	huMAP3_04711.1,huMAP3_12611.1,huMAP3_12650.1,huMAP3_13158.1,huMAP3_13635.1,huMAP3_13746.1,huMAP3_14734.1
O00506	Q9BUL8	0.999964	huMAP3_01936.1,huMAP3_02705.1,huMAP3_10138.1,huMAP3_11938.1,huMAP3_13510.1
Q13042	Q9UJX2	0.999964	huMAP3_03388.1,huMAP3_12747.1
Q9HBM1	Q9BZD4	0.999964	huMAP3_01824.1,huMAP3_11940.1
Q8TAA3	P25787	0.999963	huMAP3_00356.1,huMAP3_09656.1,huMAP3_13725.1
Q9UJX4	Q9UJX6	0.999963	huMAP3_03388.1,huMAP3_12747.1
B5ME19	P60228	0.999963	huMAP3_01276.1,huMAP3_11246.1,huMAP3_13175.1
Q96DE5	Q9H1A4	0.999963	huMAP3_03388.1,huMAP3_12747.1
Q15024	Q99547	0.999962	huMAP3_05382.1,huMAP3_14264.1
Q9Y535	Q9H1D9	0.999962	huMAP3_00807.1,huMAP3_06426.1,huMAP3_08487.1,huMAP3_09057.1,huMAP3_11092.1,huMAP3_14318.1
Q9UJX4	Q13042	0.999962	huMAP3_03388.1,huMAP3_12747.1
P68400	P67870	0.999962	huMAP3_01759.1,huMAP3_06386.1,huMAP3_10162.1,huMAP3_11199.1,huMAP3_14051.1
Q9NPD3	Q5RKV6	0.999961	huMAP3_05382.1,huMAP3_14264.1
O15116	P62312	0.999961	huMAP3_02465.1,huMAP3_05636.1,huMAP3_08980.1
P55884	Q9Y262	0.999961	huMAP3_01276.1,huMAP3_11246.1,huMAP3_13175.1
O00471	Q8TAG9	0.999961	huMAP3_04054.1,huMAP3_07009.1,huMAP3_09839.1,huMAP3_12587.1
Q13888	P32780	0.999961	huMAP3_05174.1,huMAP3_09908.1,huMAP3_12429.1
Q99547	Q9Y3B2	0.999961	huMAP3_05382.1,huMAP3_14264.1
Q13868	Q01780	0.999961	huMAP3_05382.1
Q9UJX5	Q9UJX6	0.999961	huMAP3_03388.1,huMAP3_12747.1
P46527	P20248	0.999961	huMAP3_06587.1,huMAP3_10449.1,huMAP3_14722.1
Q13769	Q96J01	0.999961	huMAP3_04932.1,huMAP3_09101.1,huMAP3_09943.1,huMAP3_10299.1,huMAP3_10789.1,huMAP3_12548.1
P51946	P50613	0.99996	huMAP3_05174.1,huMAP3_09908.1,huMAP3_12429.1
Q9NPD3	Q13868	0.99996	huMAP3_05382.1,huMAP3_14264.1
Q9HBI1	Q13418	0.99996	huMAP3_04827.1,huMAP3_06647.1,huMAP3_09385.1,huMAP3_11194.1
Q9H9F9	Q6PI98	0.99996	huMAP3_01995.1,huMAP3_14133.1
P28072	O14818	0.999959	huMAP3_00356.1,huMAP3_09656.1,huMAP3_13725.1
Q96DE5	Q9UJX2	0.999959	huMAP3_03388.1,huMAP3_12747.1
Q96DE5	Q9UJX3	0.999958	huMAP3_03388.1,huMAP3_12747.1
Q99547	Q9NQT4	0.999958	huMAP3_05382.1,huMAP3_14264.1
Q9UHB7	Q03111	0.999958	huMAP3_01901.1,huMAP3_06690.1,huMAP3_12350.1,huMAP3_13608.1,huMAP3_13960.1,huMAP3_14693.1
Q96GM5	Q12824	0.999958	huMAP3_03221.1,huMAP3_11470.1
Q96FV9	Q96J01	0.999957	huMAP3_04932.1,huMAP3_09101.1,huMAP3_09184.1,huMAP3_09943.1,huMAP3_10299.1,huMAP3_10789.1,huMAP3_12548.1
Q7Z392	Q8IUR0	0.999957	huMAP3_04127.1,huMAP3_07907.1,huMAP3_12177.1
Q13868	Q99547	0.999957	huMAP3_05382.1,huMAP3_14264.1
Q13042	Q9UJX6	0.999957	huMAP3_03388.1,huMAP3_12747.1
Q9NPD3	Q9NQT4	0.999957	huMAP3_05382.1,huMAP3_14264.1
P33240	Q92797	0.999957	huMAP3_09096.1,huMAP3_11757.1
Q8TAA3	P28070	0.999956	huMAP3_00356.1,huMAP3_09656.1,huMAP3_13725.1
Q8NBZ0	Q9H9F9	0.999956	huMAP3_01995.1,huMAP3_14133.1
Q92599	Q9NVA2	0.999956	huMAP3_02362.1
P28066	P28072	0.999955	huMAP3_00356.1,huMAP3_09656.1,huMAP3_13725.1
Q8WV22	Q96SB8	0.999955	huMAP3_04711.1,huMAP3_12611.1,huMAP3_12650.1,huMAP3_13158.1,huMAP3_13635.1,huMAP3_13746.1,huMAP3_14734.1
Q4LE39	O75446	0.999954	huMAP3_00957.1,huMAP3_08800.1,huMAP3_09031.1,huMAP3_09311.1,huMAP3_13482.1,huMAP3_15128.1
Q9UNM6	P48556	0.999954	huMAP3_05064.1,huMAP3_09656.1,huMAP3_13725.1
P28066	P49721	0.999954	huMAP3_00356.1,huMAP3_09656.1,huMAP3_13725.1
Q92785	Q92925	0.999954	huMAP3_03221.1,huMAP3_11470.1
Q9UJW0	O00399	0.999954	huMAP3_04946.1,huMAP3_09952.1,huMAP3_12900.1
Q96J01	Q6I9Y2	0.999953	huMAP3_02019.1,huMAP3_04872.1,huMAP3_04932.1,huMAP3_06628.1,huMAP3_08159.1,huMAP3_09101.1,huMAP3_09184.1,huMAP3_09225.1,huMAP3_09943.1,huMAP3_10299.1,huMAP3_10789.1,huMAP3_12548.1
P32322	Q96C36	0.999953	huMAP3_02071.1,huMAP3_05612.1,huMAP3_05634.1,huMAP3_10767.1
Q9H1A4	Q8NHZ8	0.999953	huMAP3_03388.1,huMAP3_12747.1
P38936	P20248	0.999953	huMAP3_10449.1,huMAP3_14722.1
P28072	P25787	0.999953	huMAP3_00356.1,huMAP3_09656.1,huMAP3_13725.1
P24539	P30049	0.999952	huMAP3_00060.1,huMAP3_07476.1,huMAP3_08716.1,huMAP3_09307.1,huMAP3_09775.1,huMAP3_11095.1
B5ME19	O15371	0.999952	huMAP3_01276.1,huMAP3_11246.1,huMAP3_13175.1
Q13952	P25208	0.999952	huMAP3_04171.1,huMAP3_04514.1,huMAP3_11827.1
Q9BUL8	Q9P289	0.999951	huMAP3_01936.1,huMAP3_02705.1,huMAP3_02766.1,huMAP3_07620.1,huMAP3_07644.1,huMAP3_09709.1,huMAP3_10138.1,huMAP3_10333.1,huMAP3_11938.1,huMAP3_13510.1
P55884	O15371	0.999951	huMAP3_01276.1,huMAP3_11246.1,huMAP3_13175.1
Q92925	Q8TAQ2	0.999951	huMAP3_03221.1,huMAP3_11470.1
Q9BYG5	P41743	0.999951	huMAP3_05806.1,huMAP3_07433.1,huMAP3_09726.1,huMAP3_10212.1,huMAP3_12987.1
Q6STE5	Q8TAQ2	0.999951	huMAP3_03221.1,huMAP3_11470.1
Q13889	Q13888	0.999951	huMAP3_05174.1,huMAP3_09908.1,huMAP3_12429.1
Q9GZQ3	Q567U6	0.999951	huMAP3_07032.1,huMAP3_14444.1
O00471	Q8IYI6	0.99995	huMAP3_04054.1,huMAP3_07009.1,huMAP3_09839.1,huMAP3_12587.1
Q9P2B4	O43815	0.99995	huMAP3_07620.1,huMAP3_07644.1,huMAP3_09709.1,huMAP3_10333.1,huMAP3_13510.1
Q9ULG1	Q9H9F9	0.99995	huMAP3_01995.1,huMAP3_14133.1
Q96KP1	O60645	0.99995	huMAP3_04054.1,huMAP3_07009.1,huMAP3_09839.1,huMAP3_12587.1
Q9NVD7	Q15404	0.99995	huMAP3_09385.1,huMAP3_11194.1
Q9BTE1	O75935	0.99995	huMAP3_04946.1,huMAP3_09952.1,huMAP3_12900.1
P48047	P56385	0.999949	huMAP3_07476.1,huMAP3_09775.1,huMAP3_11095.1
P28066	P25787	0.999949	huMAP3_00356.1,huMAP3_09656.1,huMAP3_13725.1
Q8TAA3	P28066	0.999949	huMAP3_00356.1,huMAP3_09656.1,huMAP3_13725.1
P62195	P35998	0.999949	huMAP3_05064.1,huMAP3_09656.1,huMAP3_13725.1
O60826	O14972	0.999949	huMAP3_01290.1,huMAP3_07032.1,huMAP3_14444.1
Q9Y478	Q13131	0.999949	huMAP3_01652.1,huMAP3_12203.1
Q9Y4Z0	P62312	0.999949	huMAP3_02465.1,huMAP3_05636.1,huMAP3_08980.1
Q9ULR0	Q9HCS7	0.999949	huMAP3_06726.1,huMAP3_08501.1,huMAP3_09504.1,huMAP3_09945.1
P60900	Q99436	0.999948	huMAP3_00356.1,huMAP3_09656.1,huMAP3_13725.1
Q15906	Q9NPF5	0.999948	huMAP3_04650.1,huMAP3_06087.1,huMAP3_07843.1,huMAP3_09291.1,huMAP3_10481.1,huMAP3_14306.1
P20618	P28072	0.999948	huMAP3_00356.1,huMAP3_09656.1,huMAP3_13725.1
Q96B26	Q99547	0.999948	huMAP3_05382.1,huMAP3_14264.1
Q8TAQ2	Q8WUZ0	0.999947	huMAP3_03221.1,huMAP3_11470.1
Q9UI08	P50552	0.999947	huMAP3_01216.1,huMAP3_06340.1,huMAP3_07276.1,huMAP3_08368.1,huMAP3_10838.1,huMAP3_10893.1
Q13868	Q06265	0.999947	huMAP3_05382.1,huMAP3_14264.1
O00469	Q02809	0.999947	huMAP3_10699.1,huMAP3_13038.1
Q96A65	O60645	0.999947	huMAP3_04054.1,huMAP3_09839.1,huMAP3_12587.1
Q9NQT5	Q99547	0.999946	huMAP3_05382.1,huMAP3_14264.1
P24539	P56385	0.999946	huMAP3_07476.1,huMAP3_08716.1,huMAP3_09775.1,huMAP3_11095.1
Q9NPD3	Q01780	0.999946	huMAP3_05382.1
Q9P0V9	Q92599	0.999946	huMAP3_02362.1
O75175	Q92600	0.999946	huMAP3_00551.1,huMAP3_11224.1
Q96DE5	P30260	0.999946	huMAP3_03388.1,huMAP3_12747.1
P25788	O14818	0.999945	huMAP3_00356.1,huMAP3_09656.1,huMAP3_13725.1
O75175	Q9NZN8	0.999945	huMAP3_00551.1,huMAP3_11224.1
P18859	P48047	0.999945	huMAP3_07476.1,huMAP3_09307.1,huMAP3_09775.1,huMAP3_11095.1
Q9Y478	P54646	0.999945	huMAP3_01652.1,huMAP3_12203.1
Q9BTE1	O00399	0.999945	huMAP3_04946.1,huMAP3_09952.1,huMAP3_12900.1
Q9Y4Z0	P62310	0.999945	huMAP3_08980.1
P28070	P28074	0.999944	huMAP3_00356.1,huMAP3_09656.1,huMAP3_13725.1
P52907	P47756	0.999944	huMAP3_02458.1,huMAP3_06652.1,huMAP3_08077.1,huMAP3_10870.1,huMAP3_12900.1
Q92499	Q9Y3I0	0.999944	huMAP3_06888.1,huMAP3_07391.1,huMAP3_07781.1,huMAP3_09836.1,huMAP3_10307.1,huMAP3_10631.1,huMAP3_11111.1,huMAP3_14270.1,huMAP3_14559.1
Q96DE5	Q9UJX6	0.999944	huMAP3_03388.1,huMAP3_12747.1
Q15019	Q9UHD8	0.999944	huMAP3_02362.1
O95777	P62312	0.999943	huMAP3_08980.1
P25788	P25787	0.999943	huMAP3_00356.1,huMAP3_09656.1,huMAP3_13725.1
Q4G0F5	O75436	0.999943	huMAP3_01277.1,huMAP3_13244.1
Q96MG7	Q8WV22	0.999943	huMAP3_04711.1,huMAP3_12611.1,huMAP3_12650.1,huMAP3_13158.1,huMAP3_13635.1,huMAP3_13746.1,huMAP3_14734.1
Q13888	P19447	0.999942	huMAP3_05174.1,huMAP3_09908.1,huMAP3_12429.1
O75934	O43660	0.999942	huMAP3_04253.1,huMAP3_06726.1,huMAP3_08382.1,huMAP3_08501.1,huMAP3_09504.1,huMAP3_09945.1
Q9Y5Q8	Q9Y5Q9	0.999942	huMAP3_00436.1,huMAP3_01637.1,huMAP3_08803.1,huMAP3_09865.1,huMAP3_10249.1,huMAP3_10875.1,huMAP3_14801.1
Q7Z392	Q9UL33	0.999942	huMAP3_04127.1,huMAP3_07907.1,huMAP3_12177.1
Q9Y4Z0	O95777	0.999942	huMAP3_08980.1
Q5RKV6	Q99547	0.999942	huMAP3_05382.1,huMAP3_14264.1
P62195	Q13200	0.999941	huMAP3_05064.1,huMAP3_09656.1,huMAP3_13725.1
P20618	P49721	0.999941	huMAP3_00356.1,huMAP3_09656.1,huMAP3_13725.1
P20618	P25789	0.999941	huMAP3_00356.1,huMAP3_09656.1,huMAP3_13725.1
Q9UJX5	Q8NHZ8	0.999941	huMAP3_03388.1,huMAP3_12747.1
Q06265	Q99547	0.999941	huMAP3_05382.1,huMAP3_14264.1
Q13111	Q13112	0.999941	huMAP3_01346.1,huMAP3_05517.1,huMAP3_08513.1,huMAP3_10512.1,huMAP3_10747.1,huMAP3_11491.1,huMAP3_11539.1,huMAP3_12711.1
Q13769	Q86W42	0.999941	huMAP3_04932.1,huMAP3_09101.1,huMAP3_09943.1,huMAP3_10299.1,huMAP3_10789.1,huMAP3_12548.1
Q92759	P32780	0.999941	huMAP3_05174.1,huMAP3_09908.1,huMAP3_12429.1
O94906	O95400	0.999941	huMAP3_06511.1,huMAP3_08980.1,huMAP3_09504.1,huMAP3_09945.1
Q9H1Y0	Q676U5	0.999941	huMAP3_09496.1,huMAP3_10371.1,huMAP3_11658.1,huMAP3_12491.1,huMAP3_14274.1,huMAP3_14329.1
Q9BUI4	Q9Y2Y1	0.99994	huMAP3_00807.1,huMAP3_06426.1,huMAP3_08487.1,huMAP3_09057.1,huMAP3_11092.1,huMAP3_14318.1
Q92925	Q8WUZ0	0.99994	huMAP3_03221.1,huMAP3_11470.1
P28072	P49721	0.99994	huMAP3_00356.1,huMAP3_09656.1,huMAP3_13725.1
P25788	P28066	0.99994	huMAP3_00356.1,huMAP3_09656.1,huMAP3_13725.1
Q9Y5R8	Q7Z392	0.999939	huMAP3_04127.1,huMAP3_07907.1,huMAP3_12177.1
P62310	P62312	0.999939	huMAP3_08980.1
Q9NQT5	Q01780	0.999939	huMAP3_05382.1
O43237	Q13409	0.999939	huMAP3_02226.1,huMAP3_07382.1,huMAP3_08818.1,huMAP3_09560.1,huMAP3_09593.1,huMAP3_09802.1,huMAP3_11519.1,huMAP3_12566.1,huMAP3_15007.1,huMAP3_15289.1
Q13033	Q9P2B4	0.999939	huMAP3_07644.1,huMAP3_09709.1,huMAP3_10333.1,huMAP3_13510.1
P62304	P62318	0.999938	huMAP3_04549.1,huMAP3_06511.1,huMAP3_08980.1
O43264	Q8WU76	0.999938	huMAP3_03203.1,huMAP3_06458.1,huMAP3_08929.1,huMAP3_10587.1
Q8IY67	Q96LI5	0.999938	huMAP3_00551.1,huMAP3_11224.1
Q9H9Q2	Q7L5N1	0.999938	huMAP3_05041.1,huMAP3_05816.1,huMAP3_08550.1,huMAP3_09779.1,huMAP3_14528.1
P61158	P59998	0.999938	huMAP3_04814.1,huMAP3_08269.1,huMAP3_09309.1,huMAP3_13904.1,huMAP3_14624.1
Q8TAQ2	Q12824	0.999938	huMAP3_03221.1,huMAP3_11470.1
O75436	Q9UBQ0	0.999938	huMAP3_01277.1,huMAP3_13244.1
Q9NV88	Q5TA45	0.999937	huMAP3_09230.1,huMAP3_10641.1,huMAP3_12564.1,huMAP3_15286.1
O14579	P35606	0.999937	huMAP3_04405.1,huMAP3_09332.1,huMAP3_11357.1,huMAP3_12869.1
Q06265	Q9Y3B2	0.999937	huMAP3_05382.1,huMAP3_14264.1
Q9GZQ3	O60826	0.999937	huMAP3_07032.1,huMAP3_14444.1
Q96J01	Q86W42	0.999937	huMAP3_00936.1,huMAP3_04872.1,huMAP3_04932.1,huMAP3_06572.1,huMAP3_06628.1,huMAP3_08159.1,huMAP3_08904.1,huMAP3_09101.1,huMAP3_09184.1,huMAP3_09225.1,huMAP3_09943.1,huMAP3_10299.1,huMAP3_10789.1,huMAP3_12548.1
Q6I9Y2	Q86W42	0.999937	huMAP3_04872.1,huMAP3_04932.1,huMAP3_06628.1,huMAP3_08159.1,huMAP3_09101.1,huMAP3_09184.1,huMAP3_09225.1,huMAP3_09943.1,huMAP3_10299.1,huMAP3_10789.1,huMAP3_12548.1
Q9BXC9	Q8N3I7	0.999936	huMAP3_01439.1,huMAP3_14150.1
Q96GM5	Q92785	0.999936	huMAP3_03221.1,huMAP3_11470.1
P42025	Q9NZ32	0.999936	huMAP3_04946.1,huMAP3_09952.1,huMAP3_12900.1
P28070	P60900	0.999936	huMAP3_00356.1,huMAP3_09656.1,huMAP3_13725.1
O14972	Q567U6	0.999936	huMAP3_01290.1,huMAP3_07032.1,huMAP3_14444.1
P51531	Q8WUZ0	0.999936	huMAP3_03221.1,huMAP3_11470.1
Q06546	Q06547	0.999936	huMAP3_00253.1,huMAP3_10107.1,huMAP3_11749.1,huMAP3_11787.1,huMAP3_13076.1,huMAP3_13542.1,huMAP3_13554.1,huMAP3_14204.1,huMAP3_14896.1
Q13200	P43686	0.999935	huMAP3_05064.1,huMAP3_09656.1,huMAP3_13725.1
O95400	Q96DI7	0.999935	huMAP3_08980.1,huMAP3_09504.1,huMAP3_09945.1
P83436	Q9Y2V7	0.999935	huMAP3_04294.1,huMAP3_09176.1,huMAP3_14423.1
Q86X83	Q567U6	0.999935	huMAP3_01290.1,huMAP3_07032.1,huMAP3_14444.1
Q9UHD8	Q9NVA2	0.999935	huMAP3_02362.1
Q5VSL9	O43815	0.999935	huMAP3_00935.1,huMAP3_07620.1,huMAP3_07644.1,huMAP3_09709.1,huMAP3_10333.1,huMAP3_13510.1
P43686	Q99460	0.999935	huMAP3_05064.1,huMAP3_09656.1,huMAP3_13725.1
Q9NR28	P98170	0.999935	huMAP3_05765.1
P15927	P35244	0.999934	huMAP3_07481.1,huMAP3_08325.1,huMAP3_08422.1,huMAP3_09432.1,huMAP3_10578.1,huMAP3_13854.1,huMAP3_14846.1
P60900	P25787	0.999934	huMAP3_00356.1,huMAP3_09656.1,huMAP3_13725.1
Q96B26	Q01780	0.999934	huMAP3_05382.1
Q9NZN8	Q96LI5	0.999934	huMAP3_00551.1,huMAP3_11224.1
Q9H840	Q9NWZ8	0.999934	huMAP3_04549.1,huMAP3_06511.1,huMAP3_08980.1
Q96CW1	O94973	0.999933	huMAP3_05849.1,huMAP3_06283.1,huMAP3_08320.1,huMAP3_08540.1,huMAP3_09107.1,huMAP3_09403.1,huMAP3_10762.1,huMAP3_10876.1,huMAP3_12394.1,huMAP3_12918.1
P51946	P51948	0.999933	huMAP3_05174.1,huMAP3_09908.1,huMAP3_12429.1
Q96MX6	Q9H6T3	0.999933	huMAP3_00807.1,huMAP3_06426.1,huMAP3_08487.1,huMAP3_09057.1,huMAP3_11092.1,huMAP3_14318.1
Q15024	Q9NQT5	0.999933	huMAP3_05382.1,huMAP3_14264.1
Q9Y3A3	O43815	0.999932	huMAP3_00935.1,huMAP3_07620.1,huMAP3_07644.1,huMAP3_09709.1,huMAP3_10333.1,huMAP3_13510.1
Q99436	P25787	0.999932	huMAP3_00356.1,huMAP3_09656.1,huMAP3_13725.1
P25786	P28070	0.999932	huMAP3_00356.1,huMAP3_09656.1,huMAP3_13725.1
Q6P1J9	Q8N7H5	0.999932	huMAP3_07454.1,huMAP3_07749.1,huMAP3_09843.1,huMAP3_11018.1,huMAP3_11092.1,huMAP3_12111.1
O00487	Q13200	0.999931	huMAP3_05064.1,huMAP3_09656.1,huMAP3_13725.1
Q9UJX6	Q8NHZ8	0.999931	huMAP3_03388.1,huMAP3_12747.1
Q9ULR0	O60306	0.999931	huMAP3_06726.1,huMAP3_08501.1,huMAP3_09504.1,huMAP3_09945.1
Q8NBJ5	O60568	0.999931	huMAP3_02991.1,huMAP3_03159.1,huMAP3_05718.1,huMAP3_06555.1,huMAP3_07149.1,huMAP3_07512.1,huMAP3_08295.1,huMAP3_09435.1,huMAP3_10699.1,huMAP3_10984.1,huMAP3_13038.1
P20618	P25787	0.999931	huMAP3_00356.1,huMAP3_09656.1,huMAP3_13725.1
Q96RT8	Q9BSJ2	0.999931	huMAP3_09443.1,huMAP3_14882.1
Q9UMS4	O43660	0.999931	huMAP3_08382.1,huMAP3_09945.1
Q8IY18	Q96SB8	0.999931	huMAP3_04711.1,huMAP3_12611.1,huMAP3_12650.1,huMAP3_13158.1,huMAP3_13635.1,huMAP3_13746.1,huMAP3_14734.1
P83436	Q9UP83	0.999931	huMAP3_04294.1,huMAP3_09176.1,huMAP3_14423.1
Q01780	Q9NQT4	0.99993	huMAP3_05382.1
P30049	P48047	0.99993	huMAP3_07476.1,huMAP3_08750.1,huMAP3_09307.1,huMAP3_09775.1,huMAP3_11095.1
Q13033	Q5VSL9	0.99993	huMAP3_07644.1,huMAP3_09709.1,huMAP3_10333.1,huMAP3_13510.1
Q9H0E3	O75446	0.99993	huMAP3_00957.1,huMAP3_08800.1,huMAP3_09031.1,huMAP3_09311.1,huMAP3_13482.1,huMAP3_15128.1
P62195	Q99460	0.99993	huMAP3_05064.1,huMAP3_09656.1,huMAP3_13725.1
P28074	P28072	0.99993	huMAP3_00356.1,huMAP3_09656.1,huMAP3_13725.1
Q6IBW4	P42695	0.99993	huMAP3_09855.1,huMAP3_14385.1,huMAP3_14663.1
P28070	P28072	0.999929	huMAP3_00356.1,huMAP3_09656.1,huMAP3_13725.1
P25788	P28070	0.999929	huMAP3_00356.1,huMAP3_09656.1,huMAP3_13725.1
Q9NVD7	Q13418	0.999929	huMAP3_09385.1,huMAP3_11194.1
P28070	P49721	0.999929	huMAP3_00356.1,huMAP3_09656.1,huMAP3_13725.1
Q13868	Q13901	0.999929	huMAP3_05382.1,huMAP3_14264.1
A0JLT2	Q9NVC6	0.999929	huMAP3_02730.1
P60510	Q9NY27	0.999929	huMAP3_11192.1,huMAP3_13486.1
Q9NPD3	Q99547	0.999929	huMAP3_05382.1,huMAP3_14264.1
P62140	P36873	0.999929	huMAP3_06341.1,huMAP3_08482.1,huMAP3_08717.1,huMAP3_09354.1,huMAP3_09633.1,huMAP3_10148.1,huMAP3_14504.1
Q92785	P51532	0.999929	huMAP3_03221.1,huMAP3_11470.1
Q13889	P32780	0.999928	huMAP3_05174.1,huMAP3_09908.1,huMAP3_12429.1
Q5RKV6	Q9NQT4	0.999928	huMAP3_05382.1,huMAP3_14264.1
Q99567	P37198	0.999928	huMAP3_05948.1,huMAP3_06369.1,huMAP3_08442.1,huMAP3_09220.1,huMAP3_10000.1,huMAP3_12581.1
Q92925	Q12824	0.999927	huMAP3_03221.1,huMAP3_11470.1
P25787	P49721	0.999927	huMAP3_00356.1,huMAP3_09656.1,huMAP3_13725.1
Q9UK45	P62312	0.999927	huMAP3_02465.1,huMAP3_05636.1,huMAP3_08980.1
P25786	P28072	0.999926	huMAP3_00356.1,huMAP3_09656.1,huMAP3_13725.1
Q92785	Q6STE5	0.999926	huMAP3_03221.1,huMAP3_11470.1
Q9UKZ1	Q9NZN8	0.999926	huMAP3_00551.1,huMAP3_11224.1
P52907	Q14203	0.999926	huMAP3_12900.1
Q3SYG4	Q8N3I7	0.999926	huMAP3_01439.1,huMAP3_14150.1
Q96RT8	P23258	0.999926	huMAP3_09443.1,huMAP3_14882.1
Q99436	P49721	0.999925	huMAP3_00356.1,huMAP3_09656.1,huMAP3_13725.1
O60826	Q567U6	0.999925	huMAP3_01290.1,huMAP3_07032.1,huMAP3_14444.1
Q969G3	P51532	0.999925	huMAP3_03221.1,huMAP3_11470.1
P46019	P15735	0.999924	huMAP3_00123.1,huMAP3_11264.1,huMAP3_14959.1,huMAP3_15036.1
Q9HBM1	Q9H410	0.999924	huMAP3_01824.1,huMAP3_11940.1
Q8NFD5	Q92785	0.999924	huMAP3_03221.1,huMAP3_11470.1
Q969G3	Q8TAQ2	0.999924	huMAP3_03221.1,huMAP3_11470.1
Q15435	P36873	0.999924	huMAP3_06341.1,huMAP3_09354.1,huMAP3_09633.1,huMAP3_10148.1,huMAP3_14504.1
O75934	Q99459	0.999924	huMAP3_08382.1,huMAP3_09504.1,huMAP3_09945.1
O60216	Q8WVM7	0.999924	huMAP3_00229.1,huMAP3_14972.1
Q8WTW3	Q9UP83	0.999924	huMAP3_04294.1,huMAP3_09176.1,huMAP3_14423.1
P51948	P50613	0.999924	huMAP3_05174.1,huMAP3_09908.1,huMAP3_12429.1
Q6MZP7	Q96GY3	0.999923	huMAP3_00487.1,huMAP3_03164.1,huMAP3_07470.1,huMAP3_08170.1,huMAP3_10910.1,huMAP3_11168.1
Q9H4L4	Q9BV38	0.999923	huMAP3_03787.1,huMAP3_05508.1,huMAP3_07162.1,huMAP3_07191.1,huMAP3_11063.1
P61163	Q9NZ32	0.999923	huMAP3_04946.1,huMAP3_09952.1,huMAP3_12900.1
P20618	P28066	0.999923	huMAP3_00356.1,huMAP3_09656.1,huMAP3_13725.1
Q9NWS0	Q9H6T3	0.999923	huMAP3_00807.1,huMAP3_06426.1,huMAP3_08487.1,huMAP3_09057.1,huMAP3_11092.1,huMAP3_14318.1
Q9Y333	O15116	0.999923	huMAP3_02465.1,huMAP3_08980.1
Q92785	P51531	0.999923	huMAP3_03221.1,huMAP3_11470.1
Q9BRG1	Q86VN1	0.999922	huMAP3_03029.1,huMAP3_12909.1
Q8IZL8	Q5SY16	0.999922	huMAP3_07162.1
P35232	Q99623	0.999922	huMAP3_01706.1,huMAP3_09671.1,huMAP3_10725.1,huMAP3_11743.1
Q15019	Q9P0V9	0.999922	huMAP3_02362.1
P51531	Q8TAQ2	0.999922	huMAP3_03221.1,huMAP3_11470.1
Q9BRV8	O43815	0.999922	huMAP3_00935.1,huMAP3_07620.1,huMAP3_07644.1,huMAP3_09709.1,huMAP3_10333.1,huMAP3_13510.1
Q96EV8	O95295	0.999922	huMAP3_06144.1,huMAP3_09421.1,huMAP3_10940.1,huMAP3_11659.1
P62333	Q13200	0.999922	huMAP3_05064.1,huMAP3_09656.1,huMAP3_13725.1
Q9H410	Q96IY1	0.999921	huMAP3_01824.1,huMAP3_11940.1
P55199	Q96JC9	0.999921	huMAP3_04571.1,huMAP3_06690.1,huMAP3_12350.1,huMAP3_13608.1,huMAP3_13960.1,huMAP3_14693.1
P08579	P63162	0.999921	huMAP3_04549.1,huMAP3_06511.1,huMAP3_08980.1
Q9Y2D4	O00471	0.999921	huMAP3_04054.1,huMAP3_07009.1,huMAP3_09839.1,huMAP3_12587.1
Q15650	Q9H1I8	0.999921	huMAP3_00443.1,huMAP3_13900.1
Q9UHD8	Q16181	0.99992	huMAP3_02362.1
Q9NPA0	Q9P0I2	0.99992	huMAP3_03281.1,huMAP3_12199.1,huMAP3_14641.1
Q9P0V9	Q16181	0.99992	huMAP3_02362.1
P0DPB6	O15160	0.99992	huMAP3_06426.1,huMAP3_08487.1,huMAP3_09057.1,huMAP3_11092.1,huMAP3_14318.1
Q15013	Q13257	0.99992	huMAP3_07733.1
Q9UHV9	P61758	0.99992	huMAP3_06819.1,huMAP3_09036.1,huMAP3_10942.1,huMAP3_11361.1,huMAP3_14584.1,huMAP3_14626.1
P55884	P60228	0.99992	huMAP3_01276.1,huMAP3_11246.1,huMAP3_13175.1
P61163	P52907	0.99992	huMAP3_12900.1
Q4G0F5	Q9UBQ0	0.999919	huMAP3_01277.1,huMAP3_13244.1
Q9UJX4	Q96DE5	0.999919	huMAP3_03388.1,huMAP3_12747.1
P60228	O15371	0.999919	huMAP3_01276.1,huMAP3_11246.1,huMAP3_13175.1
Q9NQT5	Q5RKV6	0.999919	huMAP3_05382.1,huMAP3_14264.1
Q96D71	Q15311	0.999919	huMAP3_05849.1,huMAP3_08320.1,huMAP3_09107.1,huMAP3_09403.1,huMAP3_10762.1,huMAP3_10876.1,huMAP3_12376.1,huMAP3_12394.1,huMAP3_12918.1
P17980	P43686	0.999919	huMAP3_05064.1,huMAP3_09656.1,huMAP3_13725.1
P19404	P28331	0.999918	huMAP3_02819.1,huMAP3_06397.1,huMAP3_09567.1,huMAP3_09982.1,huMAP3_14018.1,huMAP3_14878.1
Q969G3	Q92785	0.999918	huMAP3_03221.1,huMAP3_11470.1
P25786	P49721	0.999918	huMAP3_00356.1,huMAP3_09656.1,huMAP3_13725.1
P25786	Q8TAA3	0.999917	huMAP3_00356.1,huMAP3_09656.1,huMAP3_13725.1
Q7Z3J2	Q9GZQ3	0.999917	huMAP3_03516.1,huMAP3_07032.1,huMAP3_14444.1
Q96FV9	Q8NI27	0.999917	huMAP3_04932.1,huMAP3_09101.1,huMAP3_09943.1,huMAP3_10299.1,huMAP3_10789.1,huMAP3_12548.1
Q14BN4	O43815	0.999917	huMAP3_00935.1,huMAP3_07620.1,huMAP3_07644.1,huMAP3_09709.1,huMAP3_10333.1,huMAP3_13510.1
Q96B26	Q13868	0.999917	huMAP3_05382.1,huMAP3_14264.1
Q9HBM1	O14777	0.999917	huMAP3_01824.1,huMAP3_11940.1
P25786	P25788	0.999917	huMAP3_00356.1,huMAP3_09656.1,huMAP3_13725.1
Q9P0W2	Q14687	0.999917	huMAP3_01287.1,huMAP3_08800.1,huMAP3_09031.1,huMAP3_09232.1,huMAP3_10258.1,huMAP3_10311.1,huMAP3_15128.1
Q9UK41	Q96EY5	0.999917	huMAP3_06010.1,huMAP3_07951.1,huMAP3_09572.1,huMAP3_12917.1,huMAP3_13805.1
P14868	P54136	0.999916	huMAP3_02637.1,huMAP3_13688.1
P60900	P28074	0.999916	huMAP3_00356.1,huMAP3_09656.1,huMAP3_13725.1
P06576	P30049	0.999916	huMAP3_05738.1,huMAP3_07476.1,huMAP3_08716.1,huMAP3_08750.1,huMAP3_09307.1,huMAP3_09775.1,huMAP3_11095.1
Q96GY3	Q5TKA1	0.999916	huMAP3_00487.1,huMAP3_03164.1,huMAP3_07470.1,huMAP3_08170.1,huMAP3_10910.1,huMAP3_11168.1
Q92785	Q8TAQ2	0.999916	huMAP3_03221.1,huMAP3_11470.1
P42285	Q13901	0.999915	huMAP3_05382.1,huMAP3_14264.1
P25788	P49721	0.999915	huMAP3_00356.1,huMAP3_09656.1,huMAP3_13725.1
P13861	P22694	0.999915	huMAP3_07046.1,huMAP3_11135.1,huMAP3_13352.1,huMAP3_14681.1
P28066	P28074	0.999915	huMAP3_00356.1,huMAP3_09656.1,huMAP3_13725.1
O75530	Q15022	0.999915	huMAP3_04977.1,huMAP3_06942.1,huMAP3_13482.1,huMAP3_15095.1,huMAP3_15128.1
Q9NPD3	Q13901	0.999915	huMAP3_05382.1,huMAP3_14264.1
Q9UL33	Q8IUR0	0.999915	huMAP3_04127.1,huMAP3_07907.1,huMAP3_12177.1
P35249	P40937	0.999914	huMAP3_00703.1,huMAP3_02396.1,huMAP3_02854.1,huMAP3_03241.1,huMAP3_07127.1,huMAP3_07313.1,huMAP3_08497.1,huMAP3_08854.1,huMAP3_08879.1,huMAP3_09476.1,huMAP3_10568.1,huMAP3_12727.1,huMAP3_12839.1,huMAP3_14232.1
P25786	P28074	0.999914	huMAP3_00356.1,huMAP3_09656.1,huMAP3_13725.1
Q13769	Q96FV9	0.999914	huMAP3_02553.1,huMAP3_02771.1,huMAP3_04932.1,huMAP3_07273.1,huMAP3_08111.1,huMAP3_08233.1,huMAP3_08963.1,huMAP3_09101.1,huMAP3_09583.1,huMAP3_09943.1,huMAP3_10299.1,huMAP3_10789.1,huMAP3_12548.1
Q8TBX8	P78356	0.999914	huMAP3_04301.1,huMAP3_07416.1,huMAP3_07859.1,huMAP3_08199.1,huMAP3_08289.1,huMAP3_08432.1,huMAP3_08874.1,huMAP3_08914.1,huMAP3_09163.1,huMAP3_09657.1,huMAP3_09823.1,huMAP3_10366.1,huMAP3_10611.1,huMAP3_10753.1,huMAP3_10883.1,huMAP3_10957.1,huMAP3_11931.1,huMAP3_12214.1,huMAP3_12350.1,huMAP3_13786.1,huMAP3_13857.1
Q4VC05	P51531	0.999914	huMAP3_03221.1,huMAP3_11470.1
P25788	P28074	0.999914	huMAP3_00356.1,huMAP3_09656.1,huMAP3_13725.1
P60900	P49721	0.999914	huMAP3_00356.1,huMAP3_09656.1,huMAP3_13725.1
Q8WVC0	Q9GZS3	0.999914	huMAP3_01529.1,huMAP3_02343.1,huMAP3_07454.1,huMAP3_07749.1,huMAP3_09843.1,huMAP3_11018.1,huMAP3_11092.1,huMAP3_12111.1
Q96RT8	Q96CW5	0.999913	huMAP3_09443.1,huMAP3_14882.1
O00231	Q13200	0.999913	huMAP3_05064.1,huMAP3_09656.1,huMAP3_13725.1
Q9NRL3	O43815	0.999913	huMAP3_00935.1,huMAP3_07620.1,huMAP3_07644.1,huMAP3_09709.1,huMAP3_10333.1,huMAP3_13510.1
Q96RT8	Q96RT7	0.999913	huMAP3_01758.1,huMAP3_09443.1,huMAP3_14882.1
Q9Y5R8	Q9Y2L5	0.999913	huMAP3_04127.1,huMAP3_07907.1,huMAP3_12177.1
Q9Y3B2	Q13901	0.999913	huMAP3_05382.1,huMAP3_14264.1
Q13042	P30260	0.999913	huMAP3_03388.1,huMAP3_12747.1
Q96QC0	O94842	0.999913	huMAP3_03974.1,huMAP3_13134.1,huMAP3_14504.1
Q92600	Q96LI5	0.999912	huMAP3_00551.1,huMAP3_11224.1
Q9ULG1	Q8NBZ0	0.999912	huMAP3_01995.1,huMAP3_14133.1
Q9Y248	Q9BRT9	0.999912	huMAP3_06136.1,huMAP3_06417.1,huMAP3_08399.1,huMAP3_08554.1,huMAP3_09238.1,huMAP3_11119.1,huMAP3_11832.1,huMAP3_12180.1,huMAP3_14758.1
P25787	O14818	0.999912	huMAP3_00356.1,huMAP3_09656.1,huMAP3_13725.1
Q92759	Q13889	0.999912	huMAP3_05174.1,huMAP3_09908.1,huMAP3_12429.1
O76003	Q6FI81	0.999912	huMAP3_04338.1,huMAP3_10842.1,huMAP3_11177.1,huMAP3_12931.1,huMAP3_14558.1
P48556	Q13200	0.999912	huMAP3_05064.1,huMAP3_09656.1,huMAP3_13725.1
P20618	Q99436	0.999912	huMAP3_00356.1,huMAP3_09656.1,huMAP3_13725.1
P25788	Q99436	0.999911	huMAP3_00356.1,huMAP3_09656.1,huMAP3_13725.1
Q96JB5	O94874	0.999911	huMAP3_03937.1,huMAP3_12534.1,huMAP3_14075.1
Q99496	P35227	0.999911	huMAP3_10162.1,huMAP3_14051.1
Q5MIZ7	P60510	0.999911	huMAP3_11192.1,huMAP3_13486.1
Q9P2L0	Q96FT9	0.99991	huMAP3_03435.1,huMAP3_12868.1
Q8TAF3	Q8TBZ3	0.99991	huMAP3_01746.1,huMAP3_08735.1,huMAP3_09502.1,huMAP3_09689.1,huMAP3_10588.1,huMAP3_10857.1,huMAP3_12501.1,huMAP3_14529.1
P28066	Q99436	0.99991	huMAP3_00356.1,huMAP3_09656.1,huMAP3_13725.1
Q6P4R8	Q9H9F9	0.99991	huMAP3_01995.1,huMAP3_14133.1
P62195	P43686	0.99991	huMAP3_05064.1,huMAP3_09656.1,huMAP3_13725.1
Q9Y3Q8	Q9UHY1	0.99991	huMAP3_09517.1,huMAP3_10310.1,huMAP3_14129.1
Q9BTE1	Q9NZ32	0.999909	huMAP3_04946.1,huMAP3_09952.1,huMAP3_12900.1
Q5UCC4	Q8N766	0.999909	huMAP3_03281.1
P67775	P30153	0.999909	huMAP3_06695.1,huMAP3_07998.1,huMAP3_09709.1,huMAP3_10333.1,huMAP3_13510.1
Q92782	Q969G3	0.999909	huMAP3_03221.1,huMAP3_11470.1
Q9NUP9	Q8N3R9	0.999909	huMAP3_08481.1,huMAP3_09519.1,huMAP3_11195.1,huMAP3_14575.1
Q9NQT5	Q06265	0.999908	huMAP3_05382.1,huMAP3_14264.1
Q96GM5	Q92922	0.999908	huMAP3_03221.1,huMAP3_11470.1
Q15428	Q15459	0.999908	huMAP3_04549.1,huMAP3_06511.1,huMAP3_08980.1
P17980	P62195	0.999907	huMAP3_05064.1,huMAP3_09656.1,huMAP3_13725.1
P28066	P25789	0.999907	huMAP3_00356.1,huMAP3_09656.1,huMAP3_13725.1
Q8TAA3	P49721	0.999907	huMAP3_00356.1,huMAP3_09656.1,huMAP3_13725.1
O75436	Q96QK1	0.999907	huMAP3_01277.1,huMAP3_13244.1
P20618	P28074	0.999907	huMAP3_00356.1,huMAP3_09656.1,huMAP3_13725.1
Q8TAA3	Q99436	0.999907	huMAP3_00356.1,huMAP3_09656.1,huMAP3_13725.1
Q8N7H5	Q6PD62	0.999907	huMAP3_07454.1,huMAP3_07749.1,huMAP3_09843.1,huMAP3_11018.1,huMAP3_11092.1,huMAP3_12111.1
Q8WX92	P18615	0.999906	huMAP3_01088.1,huMAP3_05354.1,huMAP3_09446.1
Q9Y4Y9	Q9Y4Z0	0.999906	huMAP3_02465.1,huMAP3_05636.1,huMAP3_08980.1
Q13033	Q9Y3A3	0.999906	huMAP3_07644.1,huMAP3_09709.1,huMAP3_10333.1,huMAP3_13510.1
Q9NP50	O75446	0.999906	huMAP3_00957.1,huMAP3_08800.1,huMAP3_09031.1,huMAP3_09311.1,huMAP3_13482.1,huMAP3_15128.1
P61024	Q13309	0.999906	huMAP3_06587.1,huMAP3_08026.1,huMAP3_10449.1,huMAP3_14722.1
Q9C0J8	O95639	0.999906	huMAP3_00102.1,huMAP3_09096.1,huMAP3_11757.1,huMAP3_15022.1
Q15363	Q9BVK6	0.999906	huMAP3_04392.1,huMAP3_07118.1,huMAP3_08461.1,huMAP3_09886.1,huMAP3_10362.1,huMAP3_11421.1
O95777	P62310	0.999906	huMAP3_06511.1,huMAP3_08980.1
P53680	O95782	0.999905	huMAP3_05120.1,huMAP3_05849.1,huMAP3_06283.1,huMAP3_08320.1,huMAP3_08540.1,huMAP3_09107.1,huMAP3_09403.1,huMAP3_10762.1,huMAP3_10876.1,huMAP3_12394.1,huMAP3_12918.1
O00232	P43686	0.999905	huMAP3_05064.1,huMAP3_09656.1,huMAP3_13725.1
Q9Y2L5	Q9UL33	0.999905	huMAP3_04127.1,huMAP3_07907.1,huMAP3_12177.1
Q15631	Q99598	0.999905	huMAP3_00989.1
Q9Y2W2	O60828	0.999905	huMAP3_09882.1,huMAP3_10063.1,huMAP3_12555.1,huMAP3_13674.1
Q9UM13	Q13042	0.999905	huMAP3_03388.1,huMAP3_12747.1
P14635	P61024	0.999905	huMAP3_06587.1,huMAP3_10449.1,huMAP3_14722.1
Q99547	Q01780	0.999905	huMAP3_05382.1
O15446	P61218	0.999904	huMAP3_00807.1,huMAP3_06426.1,huMAP3_08487.1,huMAP3_09057.1,huMAP3_11092.1,huMAP3_14318.1
P17980	Q99460	0.999904	huMAP3_05064.1,huMAP3_09656.1,huMAP3_13725.1
Q9UGJ1	Q96RT8	0.999904	huMAP3_09443.1,huMAP3_14882.1
P19447	P32780	0.999904	huMAP3_05174.1,huMAP3_09908.1,huMAP3_12429.1
Q96GM5	Q969G3	0.999903	huMAP3_03221.1,huMAP3_11470.1
Q9NXR7	Q9NWV8	0.999903	huMAP3_01447.1,huMAP3_02592.1,huMAP3_08508.1,huMAP3_10482.1,huMAP3_14749.1
P62333	O00232	0.999903	huMAP3_05064.1,huMAP3_09656.1,huMAP3_13725.1
P30049	P56385	0.999903	huMAP3_07476.1,huMAP3_08716.1,huMAP3_09775.1,huMAP3_11095.1
O75175	Q96LI5	0.999903	huMAP3_00551.1,huMAP3_11224.1
Q6STE5	Q8WUZ0	0.999903	huMAP3_03221.1,huMAP3_11470.1
Q9NQT5	Q13868	0.999903	huMAP3_05382.1,huMAP3_14264.1
Q99436	P28072	0.999902	huMAP3_00356.1,huMAP3_09656.1,huMAP3_13725.1
Q8IY18	Q96MG7	0.999902	huMAP3_04711.1,huMAP3_12611.1,huMAP3_12650.1,huMAP3_13158.1,huMAP3_13635.1,huMAP3_13746.1,huMAP3_14734.1
Q9Y3B2	Q01780	0.999902	huMAP3_05382.1
P25788	P20618	0.999902	huMAP3_00356.1,huMAP3_09656.1,huMAP3_13725.1
Q13561	P61163	0.999901	huMAP3_04946.1,huMAP3_09952.1,huMAP3_12900.1
Q9UJX5	Q9UJX2	0.999901	huMAP3_03388.1,huMAP3_12747.1
Q9UJX5	Q9UM13	0.999901	huMAP3_03388.1,huMAP3_12747.1
Q9HBM1	Q8NG31	0.999901	huMAP3_01824.1,huMAP3_11940.1
Q86WT1	Q96LB3	0.999901	huMAP3_05411.1,huMAP3_13817.1
Q13033	Q9BRV8	0.999901	huMAP3_07644.1,huMAP3_09709.1,huMAP3_10333.1,huMAP3_13510.1
O43172	O43395	0.999901	huMAP3_06511.1,huMAP3_08980.1
Q9UJW0	Q9NZ32	0.999901	huMAP3_04946.1,huMAP3_09952.1,huMAP3_12900.1
P49368	Q92526	0.999901	huMAP3_06559.1,huMAP3_07938.1,huMAP3_09191.1,huMAP3_10656.1,huMAP3_14584.1
Q92530	Q9Y3I1	0.9999	huMAP3_00356.1,huMAP3_09656.1,huMAP3_13725.1
Q8IUR0	O43617	0.9999	huMAP3_04127.1,huMAP3_07907.1,huMAP3_12177.1
O15371	O00303	0.9999	huMAP3_01276.1,huMAP3_11246.1,huMAP3_13175.1
Q9H6T3	O94763	0.9999	huMAP3_00807.1,huMAP3_06426.1,huMAP3_08487.1,huMAP3_09057.1,huMAP3_11092.1,huMAP3_14318.1
Q08AG7	Q96CW5	0.9999	huMAP3_00522.1,huMAP3_09443.1,huMAP3_14882.1
Q9UP83	Q9Y2V7	0.9999	huMAP3_04294.1,huMAP3_09176.1,huMAP3_14423.1
O60826	Q7Z4G1	0.999899	huMAP3_07032.1,huMAP3_14444.1
Q969G3	Q8WUZ0	0.999899	huMAP3_03221.1,huMAP3_11470.1
P62308	P62316	0.999899	huMAP3_06511.1,huMAP3_08980.1
Q9UBQ5	Q99613	0.999899	huMAP3_01276.1,huMAP3_11246.1,huMAP3_13175.1
Q9NQT5	Q9NQT4	0.999899	huMAP3_05382.1,huMAP3_14264.1
P61163	P47756	0.999899	huMAP3_12900.1
P19838	Q01201	0.999899	huMAP3_05441.1,huMAP3_14474.1
Q13409	Q9Y6G9	0.999899	huMAP3_02226.1,huMAP3_07382.1,huMAP3_08809.1,huMAP3_08818.1,huMAP3_09560.1,huMAP3_09593.1,huMAP3_09802.1,huMAP3_11519.1,huMAP3_12566.1,huMAP3_15007.1,huMAP3_15289.1
Q96G25	Q9NPJ6	0.999899	huMAP3_02730.1
Q15437	O95486	0.999898	huMAP3_06453.1,huMAP3_09282.1,huMAP3_11128.1,huMAP3_11237.1,huMAP3_12394.1,huMAP3_13535.1
P30876	O15514	0.999898	huMAP3_07454.1,huMAP3_07749.1,huMAP3_09843.1,huMAP3_11092.1,huMAP3_14318.1
Q9H0L4	Q12996	0.999898	huMAP3_09096.1,huMAP3_11757.1
Q9HBM1	Q8NBT2	0.999898	huMAP3_01824.1,huMAP3_11940.1
Q92785	Q12824	0.999898	huMAP3_03221.1,huMAP3_11470.1
P22694	P31323	0.999898	huMAP3_07046.1,huMAP3_11135.1,huMAP3_13352.1,huMAP3_14681.1
Q9UBQ5	Q9Y262	0.999898	huMAP3_01276.1,huMAP3_11246.1,huMAP3_13175.1
P54619	Q9Y478	0.999898	huMAP3_01652.1,huMAP3_12203.1
Q9H7D0	Q96JJ3	0.999898	huMAP3_10769.1,huMAP3_13135.1
P0DPB6	Q9H9Y6	0.999898	huMAP3_00807.1,huMAP3_06426.1,huMAP3_08487.1,huMAP3_09057.1,huMAP3_11092.1,huMAP3_14318.1
P21281	Q16864	0.999898	huMAP3_01501.1,huMAP3_05805.1,huMAP3_07099.1,huMAP3_07329.1,huMAP3_08381.1,huMAP3_08678.1,huMAP3_09242.1,huMAP3_09477.1,huMAP3_09873.1,huMAP3_10511.1,huMAP3_10516.1,huMAP3_12042.1,huMAP3_13872.1
Q5RKV6	Q13901	0.999898	huMAP3_05382.1,huMAP3_14264.1
P33992	Q9BTE3	0.999898	huMAP3_05529.1,huMAP3_08554.1,huMAP3_11119.1,huMAP3_11832.1,huMAP3_12180.1,huMAP3_14758.1
P17980	P62333	0.999897	huMAP3_05064.1,huMAP3_09656.1,huMAP3_13725.1
P61421	Q8N511	0.999897	huMAP3_05805.1,huMAP3_10511.1,huMAP3_10516.1,huMAP3_12042.1
Q8NEZ2	Q99816	0.999897	huMAP3_09572.1,huMAP3_12917.1,huMAP3_13805.1
P63010	O95782	0.999896	huMAP3_05120.1,huMAP3_05849.1,huMAP3_06283.1,huMAP3_08320.1,huMAP3_08540.1,huMAP3_09107.1,huMAP3_09403.1,huMAP3_10762.1,huMAP3_10876.1,huMAP3_12394.1,huMAP3_12918.1
P14635	P46527	0.999896	huMAP3_00736.1,huMAP3_06587.1,huMAP3_08377.1,huMAP3_09319.1,huMAP3_10449.1,huMAP3_14722.1
Q86WT1	Q9BW83	0.999896	huMAP3_05411.1,huMAP3_13817.1
P61163	Q9BTE1	0.999896	huMAP3_04946.1,huMAP3_09952.1,huMAP3_12900.1
P25786	P25787	0.999896	huMAP3_00356.1,huMAP3_09656.1,huMAP3_13725.1
Q99613	O15371	0.999896	huMAP3_01276.1,huMAP3_11246.1,huMAP3_13175.1
Q14BN4	Q5VSL9	0.999895	huMAP3_00935.1,huMAP3_07620.1,huMAP3_07644.1,huMAP3_09709.1,huMAP3_10333.1,huMAP3_13510.1
Q9Y3B2	Q9NQT4	0.999895	huMAP3_05382.1,huMAP3_14264.1
Q8NFJ9	Q3SYG4	0.999895	huMAP3_01439.1,huMAP3_14150.1
P62487	P19387	0.999895	huMAP3_04499.1,huMAP3_07454.1,huMAP3_07749.1,huMAP3_09843.1,huMAP3_11092.1,huMAP3_14318.1
Q15428	Q12874	0.999895	huMAP3_04549.1,huMAP3_06511.1,huMAP3_08980.1
P41252	P14868	0.999895	huMAP3_02637.1,huMAP3_13688.1
Q5J8M3	Q9P0I2	0.999895	huMAP3_03281.1,huMAP3_12199.1,huMAP3_14641.1
O15371	Q9Y262	0.999895	huMAP3_01276.1,huMAP3_11246.1,huMAP3_13175.1
Q99816	Q96EY5	0.999895	huMAP3_01514.1,huMAP3_06010.1,huMAP3_07951.1,huMAP3_09572.1,huMAP3_12917.1,huMAP3_13805.1
Q96F07	Q9UPY6	0.999895	huMAP3_02474.1,huMAP3_09598.1,huMAP3_13345.1
P43686	P35998	0.999895	huMAP3_05064.1,huMAP3_09656.1,huMAP3_13725.1
P24539	O75947	0.999894	huMAP3_00060.1,huMAP3_01732.1,huMAP3_05994.1,huMAP3_06247.1,huMAP3_07476.1,huMAP3_08393.1,huMAP3_08716.1,huMAP3_09307.1,huMAP3_09775.1,huMAP3_11095.1
Q15019	Q14141	0.999894	huMAP3_02362.1
Q9Y3F4	Q9NWZ8	0.999894	huMAP3_04549.1,huMAP3_06511.1,huMAP3_08980.1
O75832	Q9BRP4	0.999894	huMAP3_05064.1,huMAP3_09656.1,huMAP3_13725.1
O60925	P61758	0.999894	huMAP3_10942.1,huMAP3_11361.1,huMAP3_14584.1,huMAP3_14626.1
Q9BUA3	Q9Y657	0.999894	huMAP3_00305.1,huMAP3_03119.1,huMAP3_03136.1,huMAP3_03851.1,huMAP3_06943.1,huMAP3_07230.1,huMAP3_07260.1,huMAP3_08714.1,huMAP3_08760.1,huMAP3_09393.1,huMAP3_09544.1,huMAP3_09765.1,huMAP3_10869.1,huMAP3_11058.1,huMAP3_13086.1,huMAP3_14120.1,huMAP3_14242.1
Q92922	Q969G3	0.999894	huMAP3_03221.1,huMAP3_11470.1
P30049	P36542	0.999894	huMAP3_07476.1,huMAP3_08716.1,huMAP3_09307.1,huMAP3_09775.1,huMAP3_11095.1
O43264	Q12981	0.999894	huMAP3_03203.1,huMAP3_06458.1,huMAP3_08929.1,huMAP3_10587.1
O43242	P62195	0.999894	huMAP3_05064.1,huMAP3_09656.1,huMAP3_13725.1
Q9UJ41	Q9H5N1	0.999893	huMAP3_10850.1,huMAP3_11869.1,huMAP3_11891.1,huMAP3_14052.1
Q9UBK9	O94763	0.999893	huMAP3_00807.1,huMAP3_06426.1,huMAP3_08487.1,huMAP3_09057.1,huMAP3_11092.1,huMAP3_14318.1
Q96GM5	Q8NFD5	0.999893	huMAP3_03221.1,huMAP3_11470.1
Q9Y2X0	Q9NVC6	0.999892	huMAP3_02730.1
Q9BTT4	Q9P086	0.999892	huMAP3_02730.1
Q13769	Q8NI27	0.999892	huMAP3_04932.1,huMAP3_09101.1,huMAP3_09226.1,huMAP3_09943.1,huMAP3_10299.1,huMAP3_10789.1,huMAP3_12548.1
P62333	P62195	0.999892	huMAP3_05064.1,huMAP3_09656.1,huMAP3_13725.1
Q9UBB5	Q9BTC8	0.999892	huMAP3_09499.1,huMAP3_10472.1,huMAP3_15128.1
Q9H840	P57678	0.999891	huMAP3_04549.1,huMAP3_06511.1,huMAP3_08980.1
Q8N344	Q13547	0.999891	huMAP3_01287.1,huMAP3_10311.1
Q9Y2L5	Q8IUR0	0.999891	huMAP3_04127.1,huMAP3_07907.1,huMAP3_12177.1
Q6IN85	P60510	0.999891	huMAP3_11192.1,huMAP3_13486.1
Q9NWB7	Q9UG01	0.99989	huMAP3_05411.1,huMAP3_13817.1
Q9Y2W1	Q9NYF8	0.99989	huMAP3_06007.1,huMAP3_06097.1,huMAP3_06391.1,huMAP3_07267.1,huMAP3_07848.1,huMAP3_08628.1,huMAP3_09532.1,huMAP3_09801.1,huMAP3_09943.1,huMAP3_10564.1,huMAP3_11073.1
Q8NBZ0	Q6P4R8	0.99989	huMAP3_01995.1,huMAP3_14133.1
Q04727	Q08117	0.99989	huMAP3_00022.1,huMAP3_11616.1,huMAP3_14261.1
P28074	P25787	0.99989	huMAP3_00356.1,huMAP3_09656.1,huMAP3_13725.1
O15446	P0DPB6	0.99989	huMAP3_00807.1,huMAP3_06426.1,huMAP3_08487.1,huMAP3_09057.1,huMAP3_11092.1,huMAP3_14318.1
Q9BSU1	Q9H6U6	0.99989	huMAP3_00035.1,huMAP3_03990.1,huMAP3_06649.1,huMAP3_13337.1,huMAP3_13832.1,huMAP3_14117.1,huMAP3_14321.1,huMAP3_14768.1,huMAP3_14963.1,huMAP3_15320.1
P48556	O00232	0.99989	huMAP3_05064.1,huMAP3_09656.1,huMAP3_13725.1
P82673	Q92665	0.99989	huMAP3_05807.1,huMAP3_05954.1
Q9UBQ5	P60228	0.999889	huMAP3_01276.1,huMAP3_11246.1,huMAP3_13175.1
P19838	Q15653	0.999889	huMAP3_05441.1,huMAP3_14474.1
P25786	P60900	0.999889	huMAP3_00356.1,huMAP3_09656.1,huMAP3_13725.1
Q9Y2Y1	Q9H1D9	0.999889	huMAP3_00807.1,huMAP3_06426.1,huMAP3_08487.1,huMAP3_09057.1,huMAP3_11092.1,huMAP3_14318.1
Q96GM5	Q8TAQ2	0.999889	huMAP3_03221.1,huMAP3_11470.1
Q9Y333	P62310	0.999889	huMAP3_06511.1,huMAP3_08980.1
P57081	Q9UBP6	0.999889	huMAP3_03213.1,huMAP3_11584.1
P60900	P28066	0.999888	huMAP3_00356.1,huMAP3_09656.1,huMAP3_13725.1
O43741	P54646	0.999888	huMAP3_01652.1,huMAP3_12203.1
Q4G0F5	Q96QK1	0.999888	huMAP3_01277.1,huMAP3_13244.1
Q92922	Q8TAQ2	0.999888	huMAP3_03221.1,huMAP3_11470.1
Q9Y3C0	Q2M389	0.999888	huMAP3_10870.1,huMAP3_12900.1
Q4VC05	P51532	0.999888	huMAP3_03221.1,huMAP3_11470.1
Q06587	P35227	0.999888	huMAP3_10162.1,huMAP3_14051.1
Q9BZD4	Q8NBT2	0.999887	huMAP3_01824.1,huMAP3_11940.1
Q8IY57	Q99496	0.999887	huMAP3_06040.1,huMAP3_08622.1,huMAP3_09756.1,huMAP3_10162.1,huMAP3_14051.1
P55884	O75821	0.999887	huMAP3_01276.1,huMAP3_11246.1,huMAP3_13175.1
Q9H0A8	O60826	0.999887	huMAP3_01290.1,huMAP3_07032.1,huMAP3_14444.1
O00231	P55036	0.999887	huMAP3_05064.1,huMAP3_09656.1,huMAP3_13725.1
Q6P1J9	Q6PD62	0.999887	huMAP3_06234.1,huMAP3_07454.1,huMAP3_07749.1,huMAP3_07948.1,huMAP3_09843.1,huMAP3_11018.1,huMAP3_11092.1,huMAP3_12111.1
O75964	P24539	0.999887	huMAP3_06247.1,huMAP3_07476.1,huMAP3_08716.1,huMAP3_09307.1,huMAP3_09775.1,huMAP3_11095.1
O14519	Q92769	0.999887	huMAP3_08738.1,huMAP3_09499.1,huMAP3_10472.1,huMAP3_15128.1
P28074	P49721	0.999887	huMAP3_00356.1,huMAP3_09656.1,huMAP3_13725.1
Q9HCS7	O60306	0.999887	huMAP3_06429.1,huMAP3_06726.1,huMAP3_08501.1,huMAP3_08703.1,huMAP3_09504.1,huMAP3_09945.1
Q9BQQ3	Q08379	0.999886	huMAP3_01721.1,huMAP3_10786.1,huMAP3_14760.1
O15084	O00743	0.999886	huMAP3_01958.1,huMAP3_12079.1,huMAP3_14031.1
O14579	P53621	0.999886	huMAP3_04405.1,huMAP3_09332.1,huMAP3_11357.1,huMAP3_12869.1
Q86VS8	Q9H8T0	0.999886	huMAP3_03865.1,huMAP3_11220.1
Q8TAQ2	P51532	0.999886	huMAP3_03221.1,huMAP3_11470.1
P30260	Q9UJX2	0.999886	huMAP3_03388.1,huMAP3_12747.1
P61158	P61160	0.999886	huMAP3_04814.1,huMAP3_08269.1,huMAP3_09309.1,huMAP3_13904.1,huMAP3_14624.1
B5ME19	O00303	0.999886	huMAP3_01276.1,huMAP3_11246.1,huMAP3_13175.1
Q9Y3C0	Q12768	0.999885	huMAP3_10870.1,huMAP3_12900.1
Q9BUL8	Q9Y6E0	0.999885	huMAP3_01936.1,huMAP3_02705.1,huMAP3_02766.1,huMAP3_07620.1,huMAP3_07644.1,huMAP3_09709.1,huMAP3_10138.1,huMAP3_10333.1,huMAP3_11938.1,huMAP3_13510.1
Q9UNM6	O00487	0.999885	huMAP3_05064.1,huMAP3_09656.1,huMAP3_13725.1
P60228	O00303	0.999885	huMAP3_01276.1,huMAP3_11246.1,huMAP3_13175.1
Q4VC05	Q8TAQ2	0.999885	huMAP3_03221.1,huMAP3_11470.1
Q9Y6W5	Q9Y2A7	0.999885	huMAP3_02474.1,huMAP3_09598.1,huMAP3_13345.1
Q5UCC4	Q9P0I2	0.999885	huMAP3_03281.1,huMAP3_12199.1,huMAP3_14641.1
Q14691	Q9BRX5	0.999885	huMAP3_05447.1,huMAP3_06136.1,huMAP3_06278.1,huMAP3_08399.1,huMAP3_08554.1,huMAP3_09238.1,huMAP3_11119.1,huMAP3_11832.1,huMAP3_12180.1,huMAP3_14758.1
O94776	O14519	0.999885	huMAP3_08738.1,huMAP3_09499.1,huMAP3_10472.1,huMAP3_15128.1
Q5MIZ7	Q9NY27	0.999885	huMAP3_02666.1,huMAP3_11192.1,huMAP3_13486.1,huMAP3_13653.1
P42566	Q96CW1	0.999885	huMAP3_05849.1,huMAP3_06283.1,huMAP3_08320.1,huMAP3_08540.1,huMAP3_09107.1,huMAP3_09403.1,huMAP3_10762.1,huMAP3_10876.1,huMAP3_12394.1,huMAP3_12918.1
Q96GM5	P51532	0.999884	huMAP3_03221.1,huMAP3_11470.1
Q86WT1	A0AVF1	0.999884	huMAP3_05411.1,huMAP3_13817.1
O95983	Q13547	0.999884	huMAP3_15128.1
P28066	O14818	0.999884	huMAP3_00356.1,huMAP3_09656.1,huMAP3_13725.1
Q13309	P20248	0.999884	huMAP3_01026.1,huMAP3_06587.1,huMAP3_08026.1,huMAP3_10449.1,huMAP3_14722.1
Q9UNM6	Q13200	0.999884	huMAP3_05064.1,huMAP3_09656.1,huMAP3_13725.1
Q9Y3C0	Q641Q2	0.999884	huMAP3_02799.1,huMAP3_10870.1,huMAP3_12900.1
Q8TF05	Q16204	0.999884	huMAP3_05182.1,huMAP3_06695.1,huMAP3_07998.1,huMAP3_09709.1,huMAP3_10333.1,huMAP3_13510.1
O15318	Q9H1D9	0.999884	huMAP3_00807.1,huMAP3_06426.1,huMAP3_08487.1,huMAP3_09057.1,huMAP3_11092.1,huMAP3_14318.1
P62195	O00232	0.999884	huMAP3_05064.1,huMAP3_09656.1,huMAP3_13725.1
P61158	O15143	0.999883	huMAP3_04814.1,huMAP3_09309.1,huMAP3_13904.1,huMAP3_14624.1
Q8NHZ8	Q9UJX3	0.999883	huMAP3_03388.1,huMAP3_12747.1
Q9UNS1	Q9BVW5	0.999883	huMAP3_06136.1,huMAP3_06417.1,huMAP3_08399.1,huMAP3_08554.1,huMAP3_09238.1,huMAP3_11119.1,huMAP3_11832.1,huMAP3_12180.1,huMAP3_14758.1
P51531	Q92784	0.999883	huMAP3_03221.1,huMAP3_11470.1
Q9UJX6	Q9BS18	0.999883	huMAP3_03388.1,huMAP3_12747.1
Q9UJX4	Q9UJX2	0.999883	huMAP3_03388.1,huMAP3_12747.1
Q9BV38	Q5SY16	0.999883	huMAP3_03787.1,huMAP3_05508.1,huMAP3_07162.1,huMAP3_07191.1,huMAP3_11063.1
Q8WYA0	Q86WT1	0.999883	huMAP3_05411.1,huMAP3_13817.1
Q01518	P40123	0.999883	huMAP3_01668.1,huMAP3_06890.1,huMAP3_10100.1,huMAP3_11048.1,huMAP3_13929.1,huMAP3_15248.1
Q9UJX4	Q8NHZ8	0.999882	huMAP3_03388.1,huMAP3_12747.1
Q9NSC5	Q86YM7	0.999882	huMAP3_08640.1,huMAP3_10687.1,huMAP3_11771.1,huMAP3_12088.1
Q15029	Q6P2Q9	0.999882	huMAP3_00960.1,huMAP3_07622.1,huMAP3_08501.1,huMAP3_08980.1,huMAP3_09504.1,huMAP3_09945.1
Q8WVC0	Q8N7H5	0.999882	huMAP3_01529.1,huMAP3_02343.1,huMAP3_07454.1,huMAP3_07749.1,huMAP3_09843.1,huMAP3_11018.1,huMAP3_11092.1,huMAP3_12111.1
O00231	P62195	0.999882	huMAP3_05064.1,huMAP3_09656.1,huMAP3_13725.1
Q8NFJ9	Q8N3I7	0.999882	huMAP3_01439.1,huMAP3_14150.1
Q16401	Q9BRP4	0.999882	huMAP3_05064.1,huMAP3_09656.1,huMAP3_13725.1
Q13445	Q15363	0.999882	huMAP3_07118.1,huMAP3_08461.1,huMAP3_09886.1,huMAP3_10362.1,huMAP3_11421.1
Q04206	Q15653	0.999882	huMAP3_05441.1,huMAP3_14474.1
Q8TD55	P52907	0.999882	huMAP3_06652.1,huMAP3_08077.1,huMAP3_10870.1,huMAP3_12900.1
Q96FT9	Q8NEZ3	0.999882	huMAP3_03435.1,huMAP3_12868.1
Q96KP1	Q9NV70	0.999882	huMAP3_04054.1,huMAP3_07009.1,huMAP3_09839.1,huMAP3_12587.1
Q12789	Q9Y5Q9	0.999882	huMAP3_00436.1,huMAP3_01637.1,huMAP3_08803.1,huMAP3_09865.1,huMAP3_10249.1,huMAP3_10875.1,huMAP3_14801.1
Q96BW1	Q9NWZ5	0.999881	huMAP3_00911.1,huMAP3_11592.1,huMAP3_14114.1,huMAP3_14959.1
Q6P597	Q9NSK0	0.999881	huMAP3_04401.1,huMAP3_09851.1,huMAP3_10340.1,huMAP3_11266.1,huMAP3_12367.1,huMAP3_14054.1,huMAP3_14331.1
P25786	Q99436	0.999881	huMAP3_00356.1,huMAP3_09656.1,huMAP3_13725.1
Q15363	Q7Z7H5	0.999881	huMAP3_04392.1,huMAP3_07118.1,huMAP3_08461.1,huMAP3_09886.1,huMAP3_10362.1,huMAP3_11421.1
Q7Z6J8	Q9NVR5	0.999881	huMAP3_03114.1,huMAP3_14094.1
Q86WT1	Q9Y366	0.999881	huMAP3_05411.1,huMAP3_13817.1
Q9UKF6	Q9P2I0	0.999881	huMAP3_00102.1,huMAP3_09096.1,huMAP3_11757.1
Q9NPD3	Q06265	0.999881	huMAP3_05382.1,huMAP3_14264.1
Q9Y248	Q14691	0.99988	huMAP3_05447.1,huMAP3_06136.1,huMAP3_06278.1,huMAP3_08399.1,huMAP3_08554.1,huMAP3_09238.1,huMAP3_11119.1,huMAP3_11832.1,huMAP3_12180.1,huMAP3_14758.1
Q9Y3C0	Q9Y4E1	0.99988	huMAP3_10870.1,huMAP3_12900.1
Q8N766	Q15006	0.99988	huMAP3_03281.1
P62487	O15514	0.99988	huMAP3_04499.1,huMAP3_07454.1,huMAP3_07749.1,huMAP3_09843.1,huMAP3_11092.1,huMAP3_14318.1
Q9UK45	Q9Y333	0.99988	huMAP3_02465.1,huMAP3_08980.1
Q8TAQ2	Q68CP9	0.99988	huMAP3_03221.1,huMAP3_11470.1
Q9NP50	Q9H7L9	0.99988	huMAP3_08800.1,huMAP3_09031.1,huMAP3_09311.1,huMAP3_13482.1,huMAP3_15128.1
P25786	O14818	0.99988	huMAP3_00356.1,huMAP3_09656.1,huMAP3_13725.1
Q9Y496	Q92845	0.99988	huMAP3_07978.1,huMAP3_09585.1,huMAP3_10422.1,huMAP3_12337.1,huMAP3_13393.1
Q9NW08	O75575	0.999879	huMAP3_06426.1,huMAP3_08487.1,huMAP3_09057.1,huMAP3_11092.1,huMAP3_14318.1
P61024	P20248	0.999879	huMAP3_06587.1,huMAP3_08026.1,huMAP3_09145.1,huMAP3_10449.1,huMAP3_14722.1
Q9P2H3	Q9BW83	0.999879	huMAP3_05411.1,huMAP3_13817.1
Q92925	P51531	0.999879	huMAP3_03221.1,huMAP3_11470.1
Q6PD62	Q9GZS3	0.999879	huMAP3_07454.1,huMAP3_07749.1,huMAP3_09843.1,huMAP3_11018.1,huMAP3_11092.1,huMAP3_12111.1
O14579	P53618	0.999878	huMAP3_04405.1,huMAP3_09332.1,huMAP3_11357.1,huMAP3_12869.1
Q92558	Q9NYB9	0.999878	huMAP3_02474.1,huMAP3_09598.1,huMAP3_13345.1
P29692	P26641	0.999878	huMAP3_00469.1,huMAP3_04189.1,huMAP3_12041.1
Q9NVK5	O43815	0.999878	huMAP3_00935.1,huMAP3_07620.1,huMAP3_07644.1,huMAP3_09709.1,huMAP3_10333.1,huMAP3_13510.1
Q9P2J5	P56192	0.999878	huMAP3_02637.1,huMAP3_13688.1
Q13033	Q14BN4	0.999878	huMAP3_07644.1,huMAP3_09709.1,huMAP3_10333.1,huMAP3_13510.1
Q15437	P53992	0.999878	huMAP3_00707.1,huMAP3_06453.1,huMAP3_07775.1,huMAP3_09282.1,huMAP3_11128.1,huMAP3_11237.1,huMAP3_12394.1,huMAP3_13535.1
Q9Y496	O15066	0.999878	huMAP3_07978.1,huMAP3_09585.1,huMAP3_10422.1,huMAP3_12337.1,huMAP3_13393.1
P24928	O15514	0.999877	huMAP3_09843.1,huMAP3_11092.1,huMAP3_14318.1
Q99459	Q9UMS4	0.999877	huMAP3_06355.1,huMAP3_06576.1,huMAP3_08382.1,huMAP3_08539.1,huMAP3_09945.1
Q9ULR0	Q9BZJ0	0.999877	huMAP3_06726.1,huMAP3_08501.1,huMAP3_09504.1,huMAP3_09945.1
Q13625	Q8NHQ8	0.999877	huMAP3_01036.1,huMAP3_09354.1,huMAP3_09633.1,huMAP3_10148.1,huMAP3_14118.1
O75448	Q9NVC6	0.999877	huMAP3_02730.1
Q9GZS1	P61218	0.999877	huMAP3_00807.1,huMAP3_06426.1,huMAP3_08487.1,huMAP3_09057.1,huMAP3_11092.1,huMAP3_14318.1
Q92759	Q6P1K8	0.999877	huMAP3_05174.1,huMAP3_09908.1,huMAP3_12429.1
O75489	O75306	0.999876	huMAP3_04643.1,huMAP3_06397.1,huMAP3_08132.1,huMAP3_09567.1,huMAP3_09982.1,huMAP3_14018.1,huMAP3_14878.1
P51532	Q8WUZ0	0.999876	huMAP3_03221.1,huMAP3_11470.1
Q92572	Q9Y2T2	0.999876	huMAP3_03149.1,huMAP3_04238.1,huMAP3_12157.1,huMAP3_12325.1,huMAP3_12813.1,huMAP3_15082.1
P54619	Q13131	0.999876	huMAP3_01652.1,huMAP3_12203.1
Q92784	Q8TAQ2	0.999876	huMAP3_03221.1,huMAP3_11470.1
P20618	P60900	0.999876	huMAP3_00356.1,huMAP3_09656.1,huMAP3_13725.1
Q15052	Q9Y2X7	0.999876	huMAP3_05415.1,huMAP3_13927.1,huMAP3_14886.1
Q96GM5	Q92925	0.999876	huMAP3_03221.1,huMAP3_11470.1
Q9NX38	Q3MIT2	0.999876	huMAP3_02257.1,huMAP3_12969.1
Q9UJX4	Q9UJX3	0.999876	huMAP3_03388.1,huMAP3_12747.1
Q8N766	Q5J8M3	0.999876	huMAP3_03281.1
P06576	P36542	0.999875	huMAP3_07476.1,huMAP3_08716.1,huMAP3_09307.1,huMAP3_09775.1,huMAP3_11095.1
P60900	O14818	0.999875	huMAP3_00356.1,huMAP3_09656.1,huMAP3_13725.1
Q9Y478	Q9UGJ0	0.999875	huMAP3_01652.1,huMAP3_12203.1
Q15102	P68402	0.999875	huMAP3_01909.1,huMAP3_10973.1,huMAP3_11571.1,huMAP3_12060.1,huMAP3_13860.1,huMAP3_14428.1,huMAP3_14453.1,huMAP3_15025.1
O14777	Q8NBT2	0.999875	huMAP3_01824.1,huMAP3_11940.1
Q96H20	Q86VN1	0.999875	huMAP3_03029.1,huMAP3_12909.1
Q13042	Q96DE5	0.999875	huMAP3_03388.1,huMAP3_12747.1
Q14BN4	Q9NVK5	0.999875	huMAP3_00935.1,huMAP3_07620.1,huMAP3_07644.1,huMAP3_09709.1,huMAP3_10333.1,huMAP3_13510.1
Q9UKZ1	Q92600	0.999875	huMAP3_00551.1,huMAP3_11224.1
Q96QK1	Q9UBQ0	0.999875	huMAP3_01277.1,huMAP3_13244.1
P63162	P62314	0.999875	huMAP3_04549.1,huMAP3_06511.1,huMAP3_08980.1
O15116	P62310	0.999875	huMAP3_08980.1
O60244	A0JLT2	0.999874	huMAP3_02730.1
P35250	P40937	0.999874	huMAP3_00703.1,huMAP3_02854.1,huMAP3_03241.1,huMAP3_07313.1,huMAP3_08854.1,huMAP3_08879.1,huMAP3_09476.1,huMAP3_10568.1,huMAP3_12727.1,huMAP3_12839.1,huMAP3_14232.1
P28070	Q99436	0.999874	huMAP3_00356.1,huMAP3_09656.1,huMAP3_13725.1
Q5VSL9	Q9NRL3	0.999874	huMAP3_00935.1,huMAP3_07620.1,huMAP3_07644.1,huMAP3_09709.1,huMAP3_10333.1,huMAP3_13510.1
Q9H840	Q8WXD5	0.999874	huMAP3_04549.1,huMAP3_06511.1,huMAP3_08980.1
P17980	Q13200	0.999874	huMAP3_05064.1,huMAP3_09656.1,huMAP3_13725.1
P30049	O75947	0.999874	huMAP3_00060.1,huMAP3_07476.1,huMAP3_08716.1,huMAP3_09307.1,huMAP3_09775.1,huMAP3_11095.1
P25786	P28066	0.999874	huMAP3_00356.1,huMAP3_09656.1,huMAP3_13725.1
Q9UNM6	P55036	0.999874	huMAP3_05064.1,huMAP3_09656.1,huMAP3_13725.1
P13807	O95210	0.999874	huMAP3_09760.1,huMAP3_10227.1,huMAP3_11993.1,huMAP3_12186.1,huMAP3_13075.1
Q6NYC1	O95232	0.999874	huMAP3_11073.1
Q5PSV4	Q9NP50	0.999874	huMAP3_00957.1,huMAP3_08800.1,huMAP3_09031.1,huMAP3_09311.1,huMAP3_13482.1,huMAP3_15128.1
Q9Y2X0	Q9BUE0	0.999873	huMAP3_02730.1
Q9Y535	O14802	0.999873	huMAP3_00807.1,huMAP3_06426.1,huMAP3_08487.1,huMAP3_09057.1,huMAP3_11092.1,huMAP3_14318.1
O00303	Q9Y262	0.999873	huMAP3_01276.1,huMAP3_11246.1,huMAP3_13175.1
Q13200	P35998	0.999873	huMAP3_05064.1,huMAP3_09656.1,huMAP3_13725.1
Q99436	O14818	0.999872	huMAP3_00356.1,huMAP3_09656.1,huMAP3_13725.1
Q9BYD3	Q9P015	0.999872	huMAP3_04652.1,huMAP3_06439.1,huMAP3_06550.1,huMAP3_06589.1,huMAP3_07939.1,huMAP3_08458.1,huMAP3_09113.1,huMAP3_09483.1
Q9H9E3	Q9UP83	0.999872	huMAP3_04294.1,huMAP3_09176.1,huMAP3_14423.1
Q08945	Q9Y5B9	0.999872	huMAP3_10862.1
P36873	P62136	0.999872	huMAP3_06304.1,huMAP3_06341.1,huMAP3_08482.1,huMAP3_08717.1,huMAP3_09354.1,huMAP3_09633.1,huMAP3_10148.1,huMAP3_14504.1
Q8WXI9	O95983	0.999872	huMAP3_09499.1,huMAP3_10472.1,huMAP3_15128.1
Q8N4P2	Q96LB3	0.999872	huMAP3_05411.1,huMAP3_13817.1
Q96F63	Q9Y3B4	0.999872	huMAP3_04549.1,huMAP3_06511.1,huMAP3_08980.1
O75351	Q9UN37	0.999872	huMAP3_10811.1
Q9Y3X0	P38919	0.999871	huMAP3_01312.1,huMAP3_02633.1,huMAP3_04872.1,huMAP3_05069.1,huMAP3_05740.1,huMAP3_05846.1,huMAP3_06799.1,huMAP3_07561.1,huMAP3_07674.1,huMAP3_08186.1,huMAP3_08302.1,huMAP3_09101.1,huMAP3_09226.1,huMAP3_09552.1,huMAP3_09905.1,huMAP3_09943.1,huMAP3_10564.1,huMAP3_10789.1
P0DPB6	Q9GZS1	0.999871	huMAP3_00807.1,huMAP3_06426.1,huMAP3_08487.1,huMAP3_09057.1,huMAP3_11092.1,huMAP3_14318.1
Q8IZ83	Q9Y315	0.999871	huMAP3_01605.1,huMAP3_02990.1,huMAP3_06448.1,huMAP3_06518.1,huMAP3_06878.1,huMAP3_10125.1,huMAP3_10535.1,huMAP3_13387.1,huMAP3_13721.1,huMAP3_13848.1
Q8WUZ0	Q12824	0.999871	huMAP3_03221.1,huMAP3_11470.1
P19838	Q04864	0.999871	huMAP3_05441.1,huMAP3_14474.1
O43809	Q16630	0.999871	huMAP3_00966.1,huMAP3_01577.1,huMAP3_06477.1,huMAP3_07604.1,huMAP3_09881.1,huMAP3_10032.1,huMAP3_10959.1,huMAP3_11011.1,huMAP3_11453.1
O43264	Q6NUQ1	0.999871	huMAP3_03203.1,huMAP3_06458.1,huMAP3_08929.1,huMAP3_10587.1
Q9H840	O14893	0.999871	huMAP3_04549.1,huMAP3_06511.1,huMAP3_08980.1
Q96GM5	Q8WUZ0	0.999871	huMAP3_03221.1,huMAP3_11470.1
O95983	O14519	0.99987	huMAP3_07459.1,huMAP3_08738.1,huMAP3_09499.1,huMAP3_10472.1,huMAP3_15128.1
P49770	Q13144	0.99987	huMAP3_08184.1,huMAP3_08680.1,huMAP3_09088.1,huMAP3_09338.1,huMAP3_10202.1,huMAP3_10287.1,huMAP3_10530.1,huMAP3_11232.1,huMAP3_11700.1
Q9Y692	Q9UKD1	0.99987	huMAP3_04564.1,huMAP3_08736.1,huMAP3_11136.1,huMAP3_12824.1,huMAP3_13917.1,huMAP3_14447.1
P28070	P28066	0.99987	huMAP3_00356.1,huMAP3_09656.1,huMAP3_13725.1
Q16181	Q92599	0.99987	huMAP3_02362.1
O14519	Q9BTC8	0.99987	huMAP3_08738.1,huMAP3_09499.1,huMAP3_10472.1,huMAP3_15128.1
Q96RY7	Q96FT9	0.99987	huMAP3_03435.1,huMAP3_12868.1
Q13099	Q8N4P2	0.99987	huMAP3_05411.1,huMAP3_13817.1
Q04864	Q04206	0.999869	huMAP3_05441.1,huMAP3_14474.1
Q99460	P51665	0.999869	huMAP3_05064.1,huMAP3_09656.1,huMAP3_13725.1
P27694	P15927	0.999869	huMAP3_07481.1,huMAP3_08325.1,huMAP3_08422.1,huMAP3_09432.1,huMAP3_10578.1,huMAP3_13854.1,huMAP3_14846.1
Q9UJX5	P30260	0.999869	huMAP3_03388.1,huMAP3_12747.1
P51531	Q12824	0.999869	huMAP3_03221.1,huMAP3_11470.1
Q06265	Q9NQT4	0.999869	huMAP3_05382.1,huMAP3_14264.1
Q9NWS0	Q96MX6	0.999869	huMAP3_00807.1,huMAP3_06426.1,huMAP3_08487.1,huMAP3_09057.1,huMAP3_11092.1,huMAP3_14318.1
P56377	Q10567	0.999868	huMAP3_06557.1,huMAP3_06769.1,huMAP3_08695.1,huMAP3_10762.1,huMAP3_10876.1,huMAP3_12376.1,huMAP3_12394.1,huMAP3_12918.1,huMAP3_13055.1
Q15691	Q9UPY8	0.999868	huMAP3_05203.1,huMAP3_10382.1,huMAP3_12964.1,huMAP3_13165.1,huMAP3_13794.1
Q13042	Q9UM11	0.999868	huMAP3_03388.1,huMAP3_12747.1
Q92922	Q92925	0.999868	huMAP3_03221.1,huMAP3_11470.1
P25787	P25789	0.999867	huMAP3_00356.1,huMAP3_09656.1,huMAP3_13725.1
O43427	Q86YS7	0.999867	huMAP3_00019.1,huMAP3_07529.1,huMAP3_09475.1,huMAP3_10253.1,huMAP3_11987.1
Q8WXI9	Q86YP4	0.999867	huMAP3_09499.1,huMAP3_10472.1,huMAP3_15128.1
Q13330	O14519	0.999867	huMAP3_08738.1,huMAP3_09499.1,huMAP3_10472.1,huMAP3_15128.1
Q13561	Q9UJW0	0.999867	huMAP3_04946.1,huMAP3_09952.1,huMAP3_12900.1
Q15024	Q9Y3B2	0.999867	huMAP3_05382.1,huMAP3_14264.1
P68400	P19784	0.999867	huMAP3_01759.1,huMAP3_06386.1,huMAP3_10162.1,huMAP3_11199.1,huMAP3_14051.1
Q9BPU6	O14531	0.999867	huMAP3_00051.1,huMAP3_11599.1,huMAP3_11626.1
Q9H9A5	Q96LI5	0.999867	huMAP3_00551.1,huMAP3_11224.1
Q8TBC3	Q9Y597	0.999867	huMAP3_04800.1,huMAP3_13524.1,huMAP3_13875.1
O75575	O14802	0.999867	huMAP3_00807.1,huMAP3_06426.1,huMAP3_08487.1,huMAP3_09057.1,huMAP3_11092.1,huMAP3_14318.1
P61163	Q14203	0.999866	huMAP3_04946.1,huMAP3_09952.1,huMAP3_12900.1
Q9Y5J9	Q9Y5L4	0.999866	huMAP3_01289.1,huMAP3_11333.1,huMAP3_15060.1
O43257	Q9NPF5	0.999866	huMAP3_09291.1,huMAP3_10481.1,huMAP3_14306.1
P40425	O14770	0.999866	huMAP3_10672.1,huMAP3_11161.1
Q15029	O75643	0.999866	huMAP3_00960.1,huMAP3_07622.1,huMAP3_08501.1,huMAP3_08980.1,huMAP3_09504.1,huMAP3_09945.1
Q8N680	Q9UID6	0.999865	huMAP3_00766.1,huMAP3_04896.1,huMAP3_09499.1,huMAP3_10472.1,huMAP3_11045.1,huMAP3_15128.1
P35998	P62191	0.999865	huMAP3_05064.1,huMAP3_09656.1,huMAP3_13725.1
Q6IN85	Q9NY27	0.999865	huMAP3_02666.1,huMAP3_11192.1,huMAP3_13486.1,huMAP3_13653.1
O14497	Q8TAQ2	0.999865	huMAP3_03221.1,huMAP3_11470.1
Q9BTC8	Q86YP4	0.999865	huMAP3_03905.1,huMAP3_08738.1,huMAP3_09499.1,huMAP3_10472.1,huMAP3_15128.1
P11908	O60256	0.999865	huMAP3_10201.1,huMAP3_10941.1,huMAP3_11883.1,huMAP3_12561.1,huMAP3_13128.1,huMAP3_14146.1
Q14694	Q13283	0.999865	huMAP3_09891.1,huMAP3_10364.1,huMAP3_10631.1,huMAP3_10976.1,huMAP3_11111.1,huMAP3_14270.1,huMAP3_14559.1
Q8TAM2	Q8NFJ9	0.999865	huMAP3_01439.1,huMAP3_14150.1
Q8NFJ9	Q96RK4	0.999864	huMAP3_01439.1,huMAP3_14150.1
O75380	O95182	0.999864	huMAP3_02819.1,huMAP3_06397.1,huMAP3_09567.1,huMAP3_09982.1,huMAP3_14018.1,huMAP3_14878.1
Q9H3P2	Q8WX92	0.999864	huMAP3_01088.1,huMAP3_09446.1
Q13901	Q01780	0.999864	huMAP3_05382.1
P62308	P63162	0.999864	huMAP3_06511.1,huMAP3_08980.1
P60900	P28072	0.999863	huMAP3_00356.1,huMAP3_09656.1,huMAP3_13725.1
Q92922	Q8WUZ0	0.999863	huMAP3_03221.1,huMAP3_11470.1
P24539	P48047	0.999863	huMAP3_07476.1,huMAP3_09307.1,huMAP3_09775.1,huMAP3_11095.1
Q96HW7	Q9NV88	0.999863	huMAP3_08985.1,huMAP3_09230.1,huMAP3_09363.1,huMAP3_10641.1,huMAP3_12564.1,huMAP3_13510.1,huMAP3_15286.1
Q9UL33	P0DI82	0.999863	huMAP3_07907.1,huMAP3_12177.1
P54619	O43741	0.999863	huMAP3_01652.1,huMAP3_12203.1
P21281	P38606	0.999863	huMAP3_05805.1,huMAP3_07099.1,huMAP3_07329.1,huMAP3_08381.1,huMAP3_08678.1,huMAP3_09242.1,huMAP3_09477.1,huMAP3_09873.1,huMAP3_10511.1,huMAP3_10516.1,huMAP3_12042.1,huMAP3_13872.1
Q14566	P33991	0.999862	huMAP3_00154.1,huMAP3_02602.1,huMAP3_05529.1,huMAP3_06061.1,huMAP3_07113.1,huMAP3_08554.1,huMAP3_08848.1,huMAP3_09466.1,huMAP3_09860.1,huMAP3_10862.1,huMAP3_11119.1,huMAP3_11832.1,huMAP3_12180.1,huMAP3_14306.1,huMAP3_14758.1
Q8NI27	Q86W42	0.999862	huMAP3_04872.1,huMAP3_04932.1,huMAP3_08159.1,huMAP3_08904.1,huMAP3_09101.1,huMAP3_09225.1,huMAP3_09943.1,huMAP3_10299.1,huMAP3_10789.1,huMAP3_12548.1
Q0PNE2	Q8TE02	0.999862	huMAP3_04104.1,huMAP3_04830.1,huMAP3_11045.1
Q9NPJ6	O75448	0.999862	huMAP3_02730.1
P42025	O00399	0.999862	huMAP3_04946.1,huMAP3_09952.1,huMAP3_12900.1
P25788	P28072	0.999862	huMAP3_00356.1,huMAP3_09656.1,huMAP3_13725.1
P12268	P20839	0.999862	huMAP3_07594.1,huMAP3_12629.1,huMAP3_15342.1
P46976	O95210	0.999862	huMAP3_09760.1,huMAP3_10227.1,huMAP3_11993.1,huMAP3_12186.1,huMAP3_13075.1
P25786	P20618	0.999861	huMAP3_00356.1,huMAP3_09656.1,huMAP3_13725.1
P11177	P08559	0.999861	huMAP3_04704.1,huMAP3_04919.1,huMAP3_07514.1,huMAP3_08216.1,huMAP3_09761.1,huMAP3_10412.1,huMAP3_10899.1,huMAP3_11877.1,huMAP3_12248.1,huMAP3_14339.1,huMAP3_14864.1
P56385	O75947	0.999861	huMAP3_07476.1,huMAP3_08716.1,huMAP3_09775.1,huMAP3_11095.1
Q8N766	Q9P0I2	0.999861	huMAP3_03281.1
Q9BXP5	P52298	0.999861	huMAP3_08044.1,huMAP3_08566.1,huMAP3_09621.1,huMAP3_11073.1
Q13200	Q15008	0.999861	huMAP3_05064.1,huMAP3_09656.1,huMAP3_13725.1
Q9UNS2	Q92466	0.99986	huMAP3_08550.1,huMAP3_09779.1,huMAP3_14528.1
Q8TDI0	Q8WXI9	0.99986	huMAP3_06728.1,huMAP3_08906.1,huMAP3_09499.1,huMAP3_10472.1,huMAP3_15128.1
Q9H0L4	Q05048	0.99986	huMAP3_09096.1,huMAP3_11757.1
Q9BUI4	P05423	0.99986	huMAP3_00807.1,huMAP3_06426.1,huMAP3_08487.1,huMAP3_09057.1,huMAP3_11092.1,huMAP3_14318.1
O00231	O43242	0.99986	huMAP3_05064.1,huMAP3_09656.1,huMAP3_13725.1
Q9H6T3	Q9UBK9	0.999859	huMAP3_00807.1,huMAP3_06426.1,huMAP3_08487.1,huMAP3_09057.1,huMAP3_11092.1,huMAP3_14318.1
P49721	O14818	0.999859	huMAP3_00356.1,huMAP3_09656.1,huMAP3_13725.1
O00232	P51665	0.999859	huMAP3_05064.1,huMAP3_09656.1,huMAP3_13725.1
Q8N668	O60826	0.999859	huMAP3_07032.1,huMAP3_14444.1
Q9NZ43	Q8WVM8	0.999859	huMAP3_06458.1,huMAP3_08929.1,huMAP3_10587.1,huMAP3_13160.1
Q8TAA3	P25789	0.999859	huMAP3_00356.1,huMAP3_09656.1,huMAP3_13725.1
Q8IXH7	P18615	0.999859	huMAP3_01088.1,huMAP3_05354.1,huMAP3_09446.1
O95639	Q10570	0.999859	huMAP3_00102.1,huMAP3_09096.1,huMAP3_11757.1
Q9Y294	P54198	0.999859	huMAP3_00115.1,huMAP3_00724.1,huMAP3_05517.1,huMAP3_08143.1,huMAP3_09289.1,huMAP3_09859.1,huMAP3_10747.1,huMAP3_11834.1,huMAP3_12711.1,huMAP3_12963.1
Q9NQP4	P61758	0.999858	huMAP3_10942.1,huMAP3_11361.1,huMAP3_14584.1,huMAP3_14626.1
Q9UPT5	O60645	0.999858	huMAP3_04054.1,huMAP3_07009.1,huMAP3_09839.1,huMAP3_12587.1
Q9NWV8	Q15018	0.999858	huMAP3_01447.1,huMAP3_02592.1,huMAP3_08508.1,huMAP3_10482.1,huMAP3_14749.1
Q9BYE7	Q8N488	0.999858	huMAP3_08622.1,huMAP3_09756.1,huMAP3_10162.1,huMAP3_14051.1
O75964	P30049	0.999858	huMAP3_07476.1,huMAP3_08716.1,huMAP3_08750.1,huMAP3_09307.1,huMAP3_09775.1,huMAP3_11095.1
Q9NW08	O14802	0.999858	huMAP3_06426.1,huMAP3_08487.1,huMAP3_09057.1,huMAP3_11092.1,huMAP3_14318.1
Q9BVK6	Q9Y3A6	0.999858	huMAP3_07118.1,huMAP3_08461.1,huMAP3_09886.1,huMAP3_10362.1,huMAP3_11421.1
Q92575	Q14139	0.999858	huMAP3_00576.1,huMAP3_01671.1,huMAP3_13806.1,huMAP3_14962.1
Q9NQG5	P36954	0.999857	huMAP3_04499.1,huMAP3_07454.1,huMAP3_07749.1,huMAP3_09843.1,huMAP3_11092.1,huMAP3_14318.1
P21281	Q9Y5K8	0.999857	huMAP3_01413.1,huMAP3_05805.1,huMAP3_07099.1,huMAP3_07329.1,huMAP3_08381.1,huMAP3_08678.1,huMAP3_09242.1,huMAP3_09477.1,huMAP3_09873.1,huMAP3_10511.1,huMAP3_10516.1,huMAP3_12042.1,huMAP3_13872.1
Q96A65	Q9NV70	0.999857	huMAP3_04054.1,huMAP3_09839.1,huMAP3_12587.1
Q9UMS4	Q9HCS7	0.999857	huMAP3_09945.1
Q92784	P51532	0.999857	huMAP3_03221.1,huMAP3_11470.1
O75175	Q9UIV1	0.999857	huMAP3_00551.1,huMAP3_11224.1
O75175	Q9UKZ1	0.999857	huMAP3_00551.1,huMAP3_11224.1
O00232	Q99460	0.999856	huMAP3_05064.1,huMAP3_09656.1,huMAP3_13725.1
P55036	Q13200	0.999856	huMAP3_05064.1,huMAP3_09656.1,huMAP3_13725.1
Q9Y657	Q9BPZ2	0.999856	huMAP3_00305.1,huMAP3_06000.1,huMAP3_06943.1,huMAP3_07230.1,huMAP3_08714.1,huMAP3_08760.1,huMAP3_09393.1,huMAP3_09544.1,huMAP3_09765.1,huMAP3_10869.1,huMAP3_11058.1,huMAP3_13086.1,huMAP3_14120.1,huMAP3_14242.1
Q9NXX6	Q96MG7	0.999856	huMAP3_04711.1,huMAP3_12611.1,huMAP3_12650.1,huMAP3_13158.1,huMAP3_13635.1,huMAP3_13746.1,huMAP3_14734.1
Q9Y5A9	Q9BYJ9	0.999856	huMAP3_00843.1,huMAP3_10590.1
O43257	O96019	0.999856	huMAP3_09291.1,huMAP3_10481.1,huMAP3_14306.1
P40938	P40937	0.999856	huMAP3_00703.1,huMAP3_02396.1,huMAP3_02854.1,huMAP3_07127.1,huMAP3_07313.1,huMAP3_08854.1,huMAP3_08879.1,huMAP3_10568.1,huMAP3_12727.1,huMAP3_12839.1,huMAP3_14232.1
O00487	P51665	0.999856	huMAP3_05064.1,huMAP3_09656.1,huMAP3_13725.1
P54136	P47897	0.999855	huMAP3_02637.1,huMAP3_13688.1
P53621	P35606	0.999855	huMAP3_04405.1,huMAP3_09332.1,huMAP3_11357.1,huMAP3_12869.1
Q06265	Q13901	0.999855	huMAP3_05382.1,huMAP3_14264.1
Q86SE9	Q06587	0.999855	huMAP3_10162.1,huMAP3_14051.1
P23246	Q15233	0.999855	huMAP3_02877.1,huMAP3_03457.1,huMAP3_09275.1,huMAP3_09312.1,huMAP3_10666.1,huMAP3_10815.1,huMAP3_10999.1,huMAP3_13443.1,huMAP3_14270.1,huMAP3_14405.1,huMAP3_14559.1
Q9NWB7	Q9P2H3	0.999855	huMAP3_05411.1,huMAP3_13817.1
Q96KQ4	Q8NHQ8	0.999855	huMAP3_09354.1,huMAP3_09633.1,huMAP3_10148.1
Q9UKL0	Q13547	0.999855	huMAP3_08605.1,huMAP3_08800.1,huMAP3_09031.1,huMAP3_09232.1,huMAP3_10311.1,huMAP3_15128.1
P49720	P28072	0.999854	huMAP3_00356.1,huMAP3_09656.1,huMAP3_13725.1
Q9BY11	Q9UNF0	0.999854	huMAP3_02960.1,huMAP3_09033.1,huMAP3_10586.1,huMAP3_13920.1
P62195	P62191	0.999854	huMAP3_05064.1,huMAP3_09656.1,huMAP3_13725.1
P28074	O14818	0.999854	huMAP3_00356.1,huMAP3_09656.1,huMAP3_13725.1
P28070	P25789	0.999854	huMAP3_00356.1,huMAP3_09656.1,huMAP3_13725.1
Q9ULG1	Q6P4R8	0.999854	huMAP3_01995.1,huMAP3_14133.1
Q9Y6W5	Q8WUW1	0.999854	huMAP3_09598.1,huMAP3_13345.1
Q15029	Q9Y5U2	0.999853	huMAP3_07618.1,huMAP3_07622.1,huMAP3_08501.1,huMAP3_08980.1,huMAP3_09504.1,huMAP3_09945.1
Q15393	Q96F63	0.999853	huMAP3_04549.1,huMAP3_06511.1,huMAP3_08980.1
Q9BYE7	Q06587	0.999853	huMAP3_08622.1,huMAP3_09756.1,huMAP3_10162.1,huMAP3_14051.1
Q7Z3J2	O14972	0.999853	huMAP3_07032.1,huMAP3_14444.1
Q13619	Q92466	0.999853	huMAP3_09779.1,huMAP3_14528.1
Q14152	P55884	0.999853	huMAP3_01276.1,huMAP3_11246.1,huMAP3_13175.1
Q9UJX5	Q9H1A4	0.999852	huMAP3_03388.1,huMAP3_12747.1
Q9Y6G5	O60826	0.999852	huMAP3_01290.1,huMAP3_07032.1,huMAP3_14444.1
Q96RK4	Q8N3I7	0.999852	huMAP3_01439.1,huMAP3_14150.1
O15143	P61160	0.999852	huMAP3_04814.1,huMAP3_09309.1,huMAP3_13904.1,huMAP3_14624.1
O43310	A9UHW6	0.999852	huMAP3_01753.1,huMAP3_14521.1
Q9H1A4	P30260	0.999852	huMAP3_03388.1,huMAP3_12747.1
Q86WT1	Q9UG01	0.999851	huMAP3_05411.1,huMAP3_13817.1
Q96F63	Q9BWJ5	0.999851	huMAP3_04549.1,huMAP3_06511.1,huMAP3_08980.1
Q8NB46	O00743	0.999851	huMAP3_01958.1,huMAP3_12079.1,huMAP3_14031.1
Q9UBL3	Q15291	0.999851	huMAP3_05226.1,huMAP3_07065.1,huMAP3_08776.1,huMAP3_08895.1,huMAP3_09051.1,huMAP3_09422.1,huMAP3_10027.1,huMAP3_10650.1,huMAP3_11602.1
P36954	O15514	0.999851	huMAP3_04499.1,huMAP3_07454.1,huMAP3_07749.1,huMAP3_09843.1,huMAP3_11092.1,huMAP3_14318.1
Q9UHD8	Q9P0V9	0.999851	huMAP3_02362.1
Q13033	Q9ULQ0	0.999851	huMAP3_07644.1,huMAP3_09709.1,huMAP3_10333.1,huMAP3_13510.1
Q9Y697	Q9HD34	0.99985	huMAP3_00863.1,huMAP3_00888.1,huMAP3_07085.1
Q8NG31	Q96IY1	0.99985	huMAP3_01824.1,huMAP3_11940.1
Q6QNY1	Q96EV8	0.99985	huMAP3_02126.1,huMAP3_06144.1,huMAP3_09421.1,huMAP3_10940.1,huMAP3_11659.1
Q969G3	Q12824	0.99985	huMAP3_03221.1,huMAP3_11470.1
Q9P270	Q14008	0.99985	huMAP3_00164.1,huMAP3_12740.1,huMAP3_12855.1
Q13596	Q9Y5X3	0.99985	huMAP3_02481.1,huMAP3_05609.1,huMAP3_10879.1,huMAP3_12956.1,huMAP3_13408.1,huMAP3_13548.1,huMAP3_13808.1,huMAP3_14326.1
Q9NPI1	Q8TAQ2	0.99985	huMAP3_03221.1,huMAP3_11470.1
Q9Y4Z0	O43395	0.99985	huMAP3_08980.1
Q9NP50	Q9P281	0.99985	huMAP3_00957.1,huMAP3_08800.1,huMAP3_09031.1,huMAP3_09311.1,huMAP3_13482.1,huMAP3_15128.1
Q15006	Q9BV81	0.999849	huMAP3_03281.1,huMAP3_12199.1,huMAP3_14641.1
Q9NP50	Q9HCU9	0.999849	huMAP3_00957.1,huMAP3_08800.1,huMAP3_09031.1,huMAP3_09311.1,huMAP3_13482.1,huMAP3_15128.1
P62333	P43686	0.999849	huMAP3_05064.1,huMAP3_09656.1,huMAP3_13725.1
Q9Y376	Q9C0K7	0.999849	huMAP3_01132.1,huMAP3_01890.1
Q5JSZ5	Q13347	0.999849	huMAP3_01276.1,huMAP3_11246.1,huMAP3_13175.1
Q96GM5	Q92784	0.999849	huMAP3_03221.1,huMAP3_11470.1
Q6P1M3	Q9BYG5	0.999849	huMAP3_05836.1,huMAP3_09726.1,huMAP3_10212.1,huMAP3_12987.1
Q15436	P53992	0.999849	huMAP3_00707.1,huMAP3_06453.1,huMAP3_07775.1,huMAP3_09282.1,huMAP3_11128.1,huMAP3_11237.1,huMAP3_12394.1,huMAP3_13535.1
Q15024	Q13868	0.999849	huMAP3_05382.1,huMAP3_14264.1
Q9UKA8	P63098	0.999849	huMAP3_06005.1,huMAP3_07944.1,huMAP3_10807.1,huMAP3_15008.1
O15318	Q9Y535	0.999848	huMAP3_00807.1,huMAP3_06426.1,huMAP3_08487.1,huMAP3_09057.1,huMAP3_11092.1,huMAP3_14318.1
P19404	O95182	0.999848	huMAP3_02819.1,huMAP3_06397.1,huMAP3_09567.1,huMAP3_09982.1,huMAP3_14018.1,huMAP3_14878.1
P61009	Q15005	0.999848	huMAP3_02004.1,huMAP3_12703.1
Q9BV38	Q8IZL8	0.999848	huMAP3_07162.1
P68104	P24534	0.999848	huMAP3_00469.1,huMAP3_08052.1,huMAP3_12041.1
Q13144	Q9NR50	0.999848	huMAP3_09088.1,huMAP3_10202.1,huMAP3_10287.1,huMAP3_10530.1,huMAP3_11232.1,huMAP3_11700.1
Q8N3I7	Q8IWZ6	0.999848	huMAP3_01439.1,huMAP3_14150.1
P49821	O75380	0.999848	huMAP3_02819.1,huMAP3_06397.1,huMAP3_09567.1,huMAP3_09982.1,huMAP3_14018.1,huMAP3_14878.1
P54105	P14678	0.999847	huMAP3_04549.1,huMAP3_06511.1,huMAP3_08980.1
Q9UBQ5	O15371	0.999847	huMAP3_01276.1,huMAP3_11246.1,huMAP3_13175.1
P05556	P08648	0.999847	huMAP3_05466.1,huMAP3_06955.1,huMAP3_10503.1,huMAP3_10980.1
Q15648	Q9NVC6	0.999847	huMAP3_02730.1
P18859	P30049	0.999846	huMAP3_00060.1,huMAP3_07476.1,huMAP3_09307.1,huMAP3_09775.1,huMAP3_11095.1
Q5UCC4	Q9Y3B6	0.999846	huMAP3_03281.1,huMAP3_12199.1,huMAP3_14641.1
Q93100	P15735	0.999846	huMAP3_00123.1,huMAP3_11264.1,huMAP3_14959.1,huMAP3_15036.1
O14964	Q92783	0.999846	huMAP3_02022.1,huMAP3_05520.1
Q9NWB7	Q8IY31	0.999846	huMAP3_05411.1,huMAP3_13817.1
Q9BVA0	O75449	0.999846	huMAP3_00326.1,huMAP3_04019.1,huMAP3_11361.1,huMAP3_11693.1,huMAP3_13167.1,huMAP3_14626.1
P08559	P42229	0.999846	huMAP3_07514.1,huMAP3_10412.1,huMAP3_10899.1,huMAP3_11877.1,huMAP3_12248.1,huMAP3_14339.1,huMAP3_14864.1
Q9Y2A7	Q92558	0.999846	huMAP3_02474.1,huMAP3_09598.1,huMAP3_13345.1
O75935	O00399	0.999846	huMAP3_04946.1,huMAP3_09952.1,huMAP3_12900.1
P25788	P60900	0.999845	huMAP3_00356.1,huMAP3_09656.1,huMAP3_13725.1
Q99547	Q13901	0.999845	huMAP3_05382.1,huMAP3_14264.1
Q9H9Y6	O15160	0.999845	huMAP3_06426.1,huMAP3_08487.1,huMAP3_09057.1,huMAP3_11092.1,huMAP3_14318.1
P0C1Z6	Q6P4R8	0.999845	huMAP3_01995.1,huMAP3_14133.1
Q99963	Q99961	0.999845	huMAP3_03067.1,huMAP3_14074.1
Q9Y5R8	Q8WVT3	0.999845	huMAP3_04127.1,huMAP3_07907.1,huMAP3_12177.1
P26196	Q8IZD4	0.999845	huMAP3_04773.1,huMAP3_07143.1,huMAP3_08733.1,huMAP3_09746.1,huMAP3_13161.1
O60826	Q8TCE6	0.999844	huMAP3_01290.1,huMAP3_07032.1,huMAP3_14444.1
Q96RT8	Q6P582	0.999844	huMAP3_01758.1,huMAP3_09443.1,huMAP3_14882.1
Q15046	Q13155	0.999844	huMAP3_02637.1,huMAP3_13688.1
Q99627	Q7L5N1	0.999844	huMAP3_05041.1,huMAP3_05816.1,huMAP3_08550.1,huMAP3_09779.1,huMAP3_14528.1
Q15436	Q15437	0.999844	huMAP3_00065.1,huMAP3_00707.1,huMAP3_06453.1,huMAP3_07775.1,huMAP3_09282.1,huMAP3_11128.1,huMAP3_11237.1,huMAP3_12394.1,huMAP3_13535.1
Q15019	Q92599	0.999844	huMAP3_02362.1
P62316	P63162	0.999844	huMAP3_04549.1,huMAP3_06511.1,huMAP3_08980.1
P60228	Q9Y262	0.999844	huMAP3_01276.1,huMAP3_11246.1,huMAP3_13175.1
Q9Y5K8	P36543	0.999844	huMAP3_01413.1,huMAP3_05805.1,huMAP3_07099.1,huMAP3_07329.1,huMAP3_08381.1,huMAP3_08678.1,huMAP3_09242.1,huMAP3_09477.1,huMAP3_09873.1,huMAP3_10511.1,huMAP3_10516.1,huMAP3_12042.1,huMAP3_13872.1
Q9P0U4	Q15291	0.999844	huMAP3_07065.1,huMAP3_08776.1,huMAP3_08895.1,huMAP3_09051.1,huMAP3_09422.1,huMAP3_10027.1,huMAP3_10650.1,huMAP3_11602.1
O15446	Q9GZS1	0.999844	huMAP3_00807.1,huMAP3_06426.1,huMAP3_08487.1,huMAP3_09057.1,huMAP3_11092.1,huMAP3_14318.1
Q9NWB7	Q9NQC8	0.999844	huMAP3_05411.1,huMAP3_13817.1
Q9Y217	Q96QG7	0.999843	huMAP3_01393.1,huMAP3_10161.1,huMAP3_11523.1
A0JLT2	Q9UHV7	0.999843	huMAP3_02730.1
O75528	Q8IYH5	0.999843	huMAP3_00372.1,huMAP3_08451.1,huMAP3_08776.1,huMAP3_09422.1,huMAP3_09561.1,huMAP3_10027.1,huMAP3_10385.1,huMAP3_12550.1
Q8TBX8	P48426	0.999843	huMAP3_07416.1,huMAP3_08199.1,huMAP3_08289.1,huMAP3_08432.1,huMAP3_08874.1,huMAP3_08914.1,huMAP3_09163.1,huMAP3_09657.1,huMAP3_09823.1,huMAP3_10366.1,huMAP3_10611.1,huMAP3_10883.1,huMAP3_10957.1,huMAP3_11931.1,huMAP3_12214.1,huMAP3_12350.1,huMAP3_13786.1,huMAP3_13857.1
Q9UNP9	O60306	0.999843	huMAP3_00309.1,huMAP3_06429.1,huMAP3_06726.1,huMAP3_08501.1,huMAP3_08703.1,huMAP3_09504.1,huMAP3_09945.1
B5ME19	Q7L2H7	0.999843	huMAP3_01276.1,huMAP3_11246.1,huMAP3_13175.1
O60244	Q9Y2X0	0.999843	huMAP3_02730.1
P52815	Q96EL3	0.999843	huMAP3_01856.1,huMAP3_03763.1,huMAP3_06550.1,huMAP3_06589.1,huMAP3_07939.1,huMAP3_08458.1,huMAP3_09113.1,huMAP3_09483.1
P07814	P41252	0.999843	huMAP3_02637.1,huMAP3_13688.1
Q13573	Q9Y3C6	0.999842	huMAP3_00309.1,huMAP3_03019.1,huMAP3_06726.1,huMAP3_08501.1,huMAP3_08703.1,huMAP3_09504.1,huMAP3_09945.1
Q9BVL2	P37198	0.999842	huMAP3_06369.1,huMAP3_09220.1,huMAP3_10000.1,huMAP3_12581.1
Q9NPD3	Q15024	0.999842	huMAP3_05382.1,huMAP3_14264.1
Q9UFF9	Q96LI5	0.999842	huMAP3_00551.1,huMAP3_11224.1
Q7L2H7	O15372	0.999841	huMAP3_01276.1,huMAP3_11246.1,huMAP3_13175.1
Q9BS18	Q8NHZ8	0.999841	huMAP3_03388.1,huMAP3_12747.1
Q9H3P2	P18615	0.999841	huMAP3_01088.1,huMAP3_09446.1
P53611	Q92696	0.999841	huMAP3_00754.1,huMAP3_04276.1,huMAP3_06084.1,huMAP3_11094.1,huMAP3_11860.1
Q9BYE7	Q99496	0.99984	huMAP3_08622.1,huMAP3_09756.1,huMAP3_10162.1,huMAP3_14051.1
Q5VSL9	Q9BRV8	0.99984	huMAP3_00935.1,huMAP3_07620.1,huMAP3_07644.1,huMAP3_09709.1,huMAP3_10333.1,huMAP3_13510.1
O60244	Q9NPJ6	0.99984	huMAP3_02730.1
Q13200	O00232	0.99984	huMAP3_05064.1,huMAP3_09656.1,huMAP3_13725.1
Q9UNM6	P51665	0.99984	huMAP3_05064.1,huMAP3_09656.1,huMAP3_13725.1
P18859	P56385	0.99984	huMAP3_07476.1,huMAP3_09775.1,huMAP3_11095.1
P49770	Q9NR50	0.99984	huMAP3_09088.1,huMAP3_10202.1,huMAP3_10287.1,huMAP3_10530.1,huMAP3_11232.1,huMAP3_11700.1
Q8NEY4	Q96A05	0.99984	huMAP3_01413.1,huMAP3_01501.1,huMAP3_01899.1,huMAP3_07099.1,huMAP3_07329.1,huMAP3_08381.1,huMAP3_08678.1,huMAP3_09242.1,huMAP3_09477.1,huMAP3_09873.1,huMAP3_10511.1,huMAP3_10516.1,huMAP3_12042.1,huMAP3_13872.1
Q6P2C8	Q9Y2X0	0.99984	huMAP3_02730.1
O00231	O00232	0.99984	huMAP3_05064.1,huMAP3_09656.1,huMAP3_13725.1
Q8WVL7	Q9UIM3	0.999839	huMAP3_00874.1,huMAP3_04531.1,huMAP3_05487.1,huMAP3_10836.1,huMAP3_11518.1,huMAP3_11671.1,huMAP3_12164.1,huMAP3_12217.1,huMAP3_13238.1
P49756	O75400	0.999839	huMAP3_05499.1,huMAP3_06487.1,huMAP3_08675.1,huMAP3_08947.1,huMAP3_09943.1,huMAP3_10010.1,huMAP3_10250.1,huMAP3_11073.1,huMAP3_12815.1,huMAP3_13743.1
Q96GS4	Q96FH0	0.999839	huMAP3_06475.1,huMAP3_10940.1,huMAP3_11659.1
Q6NUQ1	Q9P2W9	0.999838	huMAP3_03203.1,huMAP3_06458.1,huMAP3_08929.1,huMAP3_10587.1,huMAP3_13160.1
Q86WT1	Q9H7X7	0.999838	huMAP3_05411.1,huMAP3_13817.1
Q9NS23	Q13043	0.999838	huMAP3_11472.1,huMAP3_12772.1
Q13042	Q9BS18	0.999838	huMAP3_03388.1,huMAP3_12747.1
O00423	Q9HC35	0.999838	huMAP3_04397.1,huMAP3_08321.1,huMAP3_09233.1,huMAP3_09835.1,huMAP3_10475.1,huMAP3_14043.1,huMAP3_14311.1,huMAP3_14884.1
P20339	P51148	0.999838	huMAP3_08941.1,huMAP3_09217.1,huMAP3_11094.1,huMAP3_11860.1
Q9NRL3	Q9BRV8	0.999838	huMAP3_00935.1,huMAP3_07620.1,huMAP3_07644.1,huMAP3_09709.1,huMAP3_10333.1,huMAP3_13510.1
Q6ZTW0	Q8IUZ0	0.999838	huMAP3_04690.1,huMAP3_12791.1
Q9UK45	P62310	0.999838	huMAP3_08980.1
Q9Y535	O15160	0.999837	huMAP3_06426.1,huMAP3_08487.1,huMAP3_09057.1,huMAP3_11092.1,huMAP3_14318.1
Q9GZQ3	O14972	0.999837	huMAP3_07032.1,huMAP3_14444.1
Q8TDI0	Q86YP4	0.999837	huMAP3_03905.1,huMAP3_09499.1,huMAP3_10472.1,huMAP3_15128.1
Q8TAG9	O60645	0.999837	huMAP3_04054.1,huMAP3_07009.1,huMAP3_09839.1,huMAP3_12587.1
Q9BZJ0	Q8WUD4	0.999837	huMAP3_06726.1,huMAP3_08501.1,huMAP3_09504.1,huMAP3_09945.1
P28065	P25788	0.999837	huMAP3_00356.1,huMAP3_09656.1,huMAP3_13725.1
Q9NWZ8	Q8WXD5	0.999837	huMAP3_04549.1,huMAP3_06511.1,huMAP3_08980.1
Q9NV56	Q15014	0.999837	huMAP3_10481.1,huMAP3_14306.1
O00217	O95182	0.999836	huMAP3_02819.1,huMAP3_02928.1,huMAP3_06397.1,huMAP3_08132.1,huMAP3_09567.1,huMAP3_09982.1,huMAP3_14018.1,huMAP3_14878.1
Q9NUX5	Q9BSI4	0.999836	huMAP3_03416.1,huMAP3_13182.1
Q9Y333	O43395	0.999836	huMAP3_06511.1,huMAP3_08980.1
Q15029	Q9Y312	0.999836	huMAP3_00424.1,huMAP3_07618.1,huMAP3_07622.1,huMAP3_08501.1,huMAP3_08980.1,huMAP3_09504.1,huMAP3_09945.1
P56377	P63010	0.999836	huMAP3_10762.1,huMAP3_10876.1,huMAP3_12376.1,huMAP3_12394.1,huMAP3_12918.1
Q8N668	Q567U6	0.999836	huMAP3_07032.1,huMAP3_14444.1
Q9BXS5	Q10567	0.999835	huMAP3_00819.1,huMAP3_04311.1,huMAP3_04842.1,huMAP3_06557.1,huMAP3_06769.1,huMAP3_08695.1,huMAP3_10762.1,huMAP3_10876.1,huMAP3_12376.1,huMAP3_12394.1,huMAP3_12918.1,huMAP3_13055.1
Q99436	P28074	0.999835	huMAP3_00356.1,huMAP3_09656.1,huMAP3_13725.1
Q9Y5R8	Q9UL33	0.999835	huMAP3_04127.1,huMAP3_07907.1,huMAP3_12177.1
Q13561	Q9BTE1	0.999835	huMAP3_04946.1,huMAP3_09952.1,huMAP3_12900.1
Q92782	Q8WUZ0	0.999835	huMAP3_03221.1,huMAP3_11470.1
P28070	P20618	0.999835	huMAP3_00356.1,huMAP3_09656.1,huMAP3_13725.1
Q99719	Q92599	0.999834	huMAP3_02362.1
O14579	Q9Y678	0.999834	huMAP3_04405.1,huMAP3_09332.1,huMAP3_11357.1,huMAP3_12869.1
Q9BWU0	P09661	0.999834	huMAP3_06511.1,huMAP3_08980.1
Q9GZZ1	Q9NX55	0.999834	huMAP3_01027.1,huMAP3_06055.1,huMAP3_10987.1,huMAP3_13394.1
Q10713	O75439	0.999834	huMAP3_04037.1,huMAP3_10947.1,huMAP3_12936.1,huMAP3_13132.1,huMAP3_13411.1,huMAP3_13908.1,huMAP3_15110.1
Q9UPN7	O00743	0.999834	huMAP3_01958.1,huMAP3_12079.1,huMAP3_14031.1
O00487	P43686	0.999834	huMAP3_05064.1,huMAP3_09656.1,huMAP3_13725.1
O94973	P63010	0.999834	huMAP3_00432.1,huMAP3_05120.1,huMAP3_05849.1,huMAP3_06283.1,huMAP3_08320.1,huMAP3_08540.1,huMAP3_09107.1,huMAP3_09403.1,huMAP3_10762.1,huMAP3_10876.1,huMAP3_12376.1,huMAP3_12394.1,huMAP3_12918.1
Q9Y2X0	Q15648	0.999834	huMAP3_02730.1
Q9BT25	Q99871	0.999834	huMAP3_02903.1,huMAP3_14852.1
P53680	Q96CW1	0.999834	huMAP3_05849.1,huMAP3_06283.1,huMAP3_08320.1,huMAP3_08540.1,huMAP3_09107.1,huMAP3_09403.1,huMAP3_10762.1,huMAP3_10876.1,huMAP3_12394.1,huMAP3_12918.1
O60563	P50750	0.999834	huMAP3_01901.1,huMAP3_06690.1,huMAP3_12350.1,huMAP3_13608.1,huMAP3_13960.1,huMAP3_14693.1
P48553	Q8IUR0	0.999833	huMAP3_04127.1,huMAP3_07907.1,huMAP3_12177.1
Q5W0B1	Q96LI5	0.999833	huMAP3_00551.1,huMAP3_11224.1
O15145	Q92747	0.999833	huMAP3_04814.1,huMAP3_07760.1,huMAP3_09309.1,huMAP3_13904.1,huMAP3_14624.1
P63104	P31946	0.999833	huMAP3_06971.1,huMAP3_07596.1,huMAP3_09810.1,huMAP3_10808.1,huMAP3_12897.1
Q9P0L0	O95292	0.999833	huMAP3_00802.1,huMAP3_01422.1,huMAP3_08743.1,huMAP3_11485.1
Q4VC05	Q6STE5	0.999833	huMAP3_03221.1,huMAP3_11470.1
Q8WXI9	Q9BTC8	0.999833	huMAP3_09499.1,huMAP3_10472.1,huMAP3_15128.1
P28072	P25789	0.999832	huMAP3_00356.1,huMAP3_09656.1,huMAP3_13725.1
Q9UKL0	Q14687	0.999832	huMAP3_05107.1,huMAP3_05699.1,huMAP3_08605.1,huMAP3_08800.1,huMAP3_08865.1,huMAP3_09031.1,huMAP3_09232.1,huMAP3_09692.1,huMAP3_10258.1,huMAP3_10311.1,huMAP3_15128.1
Q7L2H7	O75821	0.999832	huMAP3_01276.1,huMAP3_11246.1,huMAP3_13175.1
Q9Y2X0	Q9NPJ6	0.999832	huMAP3_02730.1
Q9NUP9	Q9NZW5	0.999832	huMAP3_08198.1,huMAP3_08481.1,huMAP3_09519.1,huMAP3_11195.1,huMAP3_14575.1
Q9UL33	O43617	0.999832	huMAP3_04127.1,huMAP3_07907.1,huMAP3_12177.1
O75865	Q8IUR0	0.999832	huMAP3_04127.1,huMAP3_07907.1,huMAP3_12177.1
Q9NQC8	Q86WT1	0.999832	huMAP3_05411.1,huMAP3_13817.1
Q15363	Q9Y3A6	0.999832	huMAP3_07118.1,huMAP3_08461.1,huMAP3_09886.1,huMAP3_10362.1,huMAP3_11421.1
Q9UM13	Q9UJX2	0.999832	huMAP3_03388.1,huMAP3_12747.1
O43242	Q15008	0.999832	huMAP3_05064.1,huMAP3_09656.1,huMAP3_13725.1
Q7Z3J2	O60826	0.999832	huMAP3_07032.1,huMAP3_14444.1
Q9H9H4	Q99816	0.999832	huMAP3_01514.1,huMAP3_06010.1,huMAP3_07951.1,huMAP3_09572.1,huMAP3_12917.1,huMAP3_13805.1
Q969R8	Q9Y664	0.999832	huMAP3_10405.1,huMAP3_13864.1,huMAP3_15270.1
Q12800	Q9NZI7	0.999832	huMAP3_06688.1,huMAP3_09356.1,huMAP3_09828.1,huMAP3_11526.1,huMAP3_13814.1,huMAP3_14767.1,huMAP3_14992.1,huMAP3_15156.1
Q8N344	Q92769	0.999831	huMAP3_01287.1,huMAP3_10311.1
Q9UM13	Q9UJX6	0.999831	huMAP3_03388.1,huMAP3_12747.1
Q96MF7	Q96MG7	0.999831	huMAP3_04711.1,huMAP3_12611.1,huMAP3_12650.1,huMAP3_13158.1,huMAP3_13635.1,huMAP3_13746.1,huMAP3_14734.1
Q9H081	Q9BZD4	0.999831	huMAP3_01824.1,huMAP3_11940.1
Q15019	Q16181	0.999831	huMAP3_02362.1
P41252	P54136	0.99983	huMAP3_02637.1,huMAP3_13688.1
Q9P206	Q8IZP0	0.99983	huMAP3_02474.1,huMAP3_09598.1,huMAP3_13345.1
Q13769	Q6I9Y2	0.99983	huMAP3_02553.1,huMAP3_04932.1,huMAP3_07273.1,huMAP3_08111.1,huMAP3_08233.1,huMAP3_09101.1,huMAP3_09943.1,huMAP3_10299.1,huMAP3_10789.1,huMAP3_12548.1
P10515	P42229	0.99983	huMAP3_07514.1,huMAP3_10412.1,huMAP3_10899.1,huMAP3_11877.1,huMAP3_12248.1,huMAP3_14339.1,huMAP3_14864.1
P46736	Q9NWV8	0.99983	huMAP3_01447.1,huMAP3_02592.1,huMAP3_08508.1,huMAP3_10482.1,huMAP3_14749.1
Q96GM5	O14497	0.99983	huMAP3_03221.1,huMAP3_11470.1
Q9Y333	Q9Y4Z0	0.99983	huMAP3_02465.1,huMAP3_08980.1
Q9GZU8	P61289	0.999829	huMAP3_00356.1,huMAP3_09656.1,huMAP3_13725.1,huMAP3_14374.1
P42285	Q13868	0.999829	huMAP3_05382.1,huMAP3_14264.1
Q9Y2X0	O75448	0.999829	huMAP3_02730.1
Q9NUQ3	P40222	0.999829	huMAP3_02956.1,huMAP3_13619.1
Q8NFD5	Q92784	0.999829	huMAP3_03221.1,huMAP3_11470.1
Q9ULG1	Q9Y230	0.999829	huMAP3_14133.1
Q99613	O00303	0.999828	huMAP3_01276.1,huMAP3_11246.1,huMAP3_13175.1
Q8NFD5	Q8TAQ2	0.999828	huMAP3_03221.1,huMAP3_11470.1
O00471	O60645	0.999828	huMAP3_04054.1,huMAP3_07009.1,huMAP3_09839.1,huMAP3_12587.1
Q93050	Q96NT0	0.999828	huMAP3_05805.1,huMAP3_10511.1,huMAP3_10516.1,huMAP3_12042.1
Q92759	Q6ZYL4	0.999828	huMAP3_05174.1,huMAP3_09908.1,huMAP3_12429.1
P78345	Q8N5L8	0.999827	huMAP3_00441.1,huMAP3_08418.1,huMAP3_08469.1
P28065	P60900	0.999827	huMAP3_00356.1,huMAP3_09656.1,huMAP3_13725.1
Q9Y2X0	A0JLT2	0.999827	huMAP3_02730.1
P17980	O00233	0.999827	huMAP3_04498.1,huMAP3_10605.1,huMAP3_13725.1
Q68E01	Q9BQ15	0.999827	huMAP3_01810.1,huMAP3_07627.1,huMAP3_08147.1,huMAP3_08870.1,huMAP3_09666.1,huMAP3_10684.1,huMAP3_13648.1,huMAP3_14291.1
P14868	P47897	0.999827	huMAP3_02637.1,huMAP3_13688.1
O43257	Q9Y230	0.999827	huMAP3_09291.1,huMAP3_10481.1,huMAP3_14306.1
P07814	Q9P2J5	0.999827	huMAP3_02637.1,huMAP3_13688.1
Q9BU64	Q6IPU0	0.999827	huMAP3_04053.1,huMAP3_06427.1,huMAP3_09807.1,huMAP3_11899.1,huMAP3_14808.1
A0JLT2	Q9NPJ6	0.999827	huMAP3_02730.1
Q9H9Q2	P61201	0.999827	huMAP3_05041.1,huMAP3_05816.1,huMAP3_08550.1,huMAP3_09779.1,huMAP3_14528.1
P49720	P25788	0.999826	huMAP3_00356.1,huMAP3_09656.1,huMAP3_13725.1
P20618	O14818	0.999826	huMAP3_00356.1,huMAP3_09656.1,huMAP3_13725.1
Q6P1K2	Q9H410	0.999826	huMAP3_01824.1,huMAP3_11940.1
Q9Y4Y9	P62310	0.999826	huMAP3_08980.1
O00231	P51665	0.999826	huMAP3_05064.1,huMAP3_09656.1,huMAP3_13725.1
Q7Z494	Q13432	0.999826	huMAP3_08140.1,huMAP3_08840.1,huMAP3_09214.1,huMAP3_09609.1,huMAP3_11623.1
Q9Y6H1	Q14739	0.999826	huMAP3_08786.1,huMAP3_09155.1,huMAP3_09852.1,huMAP3_10150.1,huMAP3_13593.1
O75446	Q13547	0.999826	huMAP3_08800.1,huMAP3_09031.1,huMAP3_15128.1
O75521	Q13011	0.999826	huMAP3_03660.1,huMAP3_07198.1,huMAP3_10013.1,huMAP3_13432.1,huMAP3_14463.1
Q14681	Q8N5Z5	0.999826	huMAP3_10884.1,huMAP3_10969.1,huMAP3_12540.1,huMAP3_14179.1
Q9H081	Q96IY1	0.999825	huMAP3_01824.1,huMAP3_11940.1
P83731	P62750	0.999825	huMAP3_02851.1
Q13901	Q9NQT4	0.999825	huMAP3_05382.1,huMAP3_14264.1
Q9Y2D4	Q9UPT5	0.999825	huMAP3_04054.1,huMAP3_07009.1,huMAP3_09839.1,huMAP3_12587.1
Q6UN15	O95639	0.999825	huMAP3_00102.1,huMAP3_09096.1,huMAP3_11757.1
P28065	P49721	0.999825	huMAP3_00356.1,huMAP3_09656.1,huMAP3_13725.1
Q96P16	Q9NQG5	0.999825	huMAP3_04499.1,huMAP3_07454.1,huMAP3_07749.1,huMAP3_09843.1,huMAP3_11092.1,huMAP3_14318.1
Q9H3R5	Q9BS16	0.999825	huMAP3_04427.1,huMAP3_06427.1,huMAP3_09807.1,huMAP3_11899.1,huMAP3_14808.1
Q6P1K2	Q9H081	0.999825	huMAP3_01824.1,huMAP3_11940.1
P30049	P56381	0.999825	huMAP3_05738.1,huMAP3_07476.1,huMAP3_08716.1,huMAP3_08750.1,huMAP3_09307.1,huMAP3_09775.1,huMAP3_11095.1,huMAP3_13050.1
O00232	P35998	0.999824	huMAP3_05064.1,huMAP3_09656.1,huMAP3_13725.1
Q9ULG1	Q9Y265	0.999824	huMAP3_14133.1
P28065	P25789	0.999824	huMAP3_00356.1,huMAP3_09656.1,huMAP3_13725.1
Q9BSH3	Q8IUZ0	0.999824	huMAP3_04690.1,huMAP3_12791.1
Q15404	Q13418	0.999824	huMAP3_04827.1,huMAP3_06647.1,huMAP3_09385.1,huMAP3_11194.1
Q8N8Y2	Q3ZAQ7	0.999823	huMAP3_05805.1,huMAP3_07510.1,huMAP3_08166.1,huMAP3_08182.1,huMAP3_09562.1,huMAP3_10511.1,huMAP3_10516.1,huMAP3_12042.1,huMAP3_13872.1
P35612	P35611	0.999823	huMAP3_04416.1,huMAP3_06824.1,huMAP3_14427.1
Q9Y296	Q8IUR0	0.999823	huMAP3_04127.1,huMAP3_07907.1,huMAP3_12177.1
P28161	Q03013	0.999823	huMAP3_01673.1,huMAP3_14934.1
Q6P2Q9	O75643	0.999823	huMAP3_00960.1,huMAP3_04033.1,huMAP3_06726.1,huMAP3_07622.1,huMAP3_08501.1,huMAP3_08980.1,huMAP3_09504.1,huMAP3_09945.1
P46776	P26373	0.999823	huMAP3_03610.1
Q9ULK4	Q71SY5	0.999823	huMAP3_02730.1
Q9BUE0	Q9NVC6	0.999823	huMAP3_02730.1
Q96AJ1	Q86WT1	0.999823	huMAP3_05411.1,huMAP3_13817.1
Q6N069	Q9GZZ1	0.999822	huMAP3_01027.1,huMAP3_10987.1,huMAP3_13394.1
Q9HC52	P35227	0.999822	huMAP3_09551.1,huMAP3_10162.1,huMAP3_14051.1
Q8TBZ3	P62068	0.999822	huMAP3_01746.1,huMAP3_08735.1,huMAP3_09502.1,huMAP3_09689.1,huMAP3_10588.1,huMAP3_10857.1,huMAP3_12501.1,huMAP3_14529.1
Q92922	P51531	0.999822	huMAP3_03221.1,huMAP3_11470.1
Q9NYP9	O43482	0.999822	huMAP3_04715.1,huMAP3_14811.1,huMAP3_15038.1,huMAP3_15042.1
P17612	P31323	0.999822	huMAP3_07046.1,huMAP3_11135.1,huMAP3_13352.1,huMAP3_14681.1
Q13503	P49336	0.999822	huMAP3_02730.1
Q8N7H5	Q9GZS3	0.999822	huMAP3_01529.1,huMAP3_02343.1,huMAP3_07454.1,huMAP3_07749.1,huMAP3_09843.1,huMAP3_11018.1,huMAP3_11092.1,huMAP3_12111.1
Q9H270	Q8WUH2	0.999821	huMAP3_03371.1,huMAP3_08749.1,huMAP3_12433.1,huMAP3_12945.1,huMAP3_13822.1
P37802	Q9UI15	0.999821	huMAP3_03418.1
Q6P1K2	Q9BZD4	0.999821	huMAP3_01824.1,huMAP3_11940.1
Q9UKB1	Q9Y297	0.999821	huMAP3_06177.1,huMAP3_07002.1,huMAP3_07691.1,huMAP3_10829.1,huMAP3_12772.1
O60925	Q9UHV9	0.999821	huMAP3_10942.1,huMAP3_11361.1,huMAP3_14584.1,huMAP3_14626.1
O60583	P50750	0.999821	huMAP3_01901.1,huMAP3_06690.1,huMAP3_12350.1,huMAP3_13608.1,huMAP3_13960.1,huMAP3_14693.1
Q6P4R8	Q6PI98	0.99982	huMAP3_01995.1,huMAP3_14133.1
Q9H840	Q9UHI6	0.99982	huMAP3_04549.1,huMAP3_06511.1,huMAP3_08980.1
P47897	P56192	0.99982	huMAP3_02637.1,huMAP3_13688.1
P53680	Q2M2I8	0.99982	huMAP3_05849.1,huMAP3_08320.1,huMAP3_09107.1,huMAP3_09403.1,huMAP3_10762.1,huMAP3_10876.1,huMAP3_12394.1,huMAP3_12918.1
Q9UPT9	Q14CW9	0.99982	huMAP3_00902.1,huMAP3_04291.1,huMAP3_07996.1,huMAP3_08451.1,huMAP3_10385.1,huMAP3_10397.1,huMAP3_12550.1
Q8IXH7	Q9H3P2	0.99982	huMAP3_01088.1,huMAP3_09446.1
P54646	Q9UGJ0	0.99982	huMAP3_01652.1,huMAP3_12203.1
P37198	Q7Z3B4	0.99982	huMAP3_06369.1,huMAP3_09220.1,huMAP3_10000.1,huMAP3_12581.1
Q7Z3J2	Q9UBQ0	0.99982	huMAP3_07032.1,huMAP3_14444.1
Q9H9H4	Q9UK41	0.999819	huMAP3_06010.1,huMAP3_07951.1,huMAP3_09572.1,huMAP3_12917.1,huMAP3_13805.1
P63162	O43172	0.999819	huMAP3_06511.1,huMAP3_08980.1
Q96F86	Q8IZD4	0.999819	huMAP3_04773.1,huMAP3_07143.1,huMAP3_08733.1,huMAP3_09746.1,huMAP3_13161.1
Q96DE5	Q8NHZ8	0.999819	huMAP3_03388.1,huMAP3_12747.1
O43741	Q9UGJ0	0.999819	huMAP3_01652.1,huMAP3_12203.1
Q15648	O75448	0.999818	huMAP3_02730.1
Q92572	Q13367	0.999818	huMAP3_03149.1,huMAP3_03536.1,huMAP3_04238.1,huMAP3_06230.1,huMAP3_12157.1,huMAP3_12325.1,huMAP3_12813.1,huMAP3_15082.1
Q92558	Q8WUW1	0.999818	huMAP3_09598.1,huMAP3_13345.1
Q9Y2A7	Q8IZP0	0.999818	huMAP3_02474.1,huMAP3_09598.1,huMAP3_13345.1
Q49AN0	Q16526	0.999818	huMAP3_05691.1,huMAP3_10653.1,huMAP3_14077.1,huMAP3_14497.1
Q9H6D7	Q99871	0.999818	huMAP3_02903.1,huMAP3_14852.1
P28065	Q9Y244	0.999817	huMAP3_00356.1,huMAP3_09656.1,huMAP3_13725.1
O15511	P61160	0.999817	huMAP3_04814.1,huMAP3_09309.1,huMAP3_13904.1,huMAP3_14624.1
P30260	Q9BS18	0.999817	huMAP3_03388.1,huMAP3_12747.1
Q8TEK3	P55198	0.999817	huMAP3_01817.1,huMAP3_02025.1,huMAP3_05877.1,huMAP3_09651.1,huMAP3_11645.1,huMAP3_15049.1
P83436	Q96JB2	0.999817	huMAP3_04294.1,huMAP3_09176.1,huMAP3_14423.1
Q4VC05	O14497	0.999817	huMAP3_03221.1,huMAP3_11470.1
Q9UNM6	Q99460	0.999817	huMAP3_05064.1,huMAP3_09656.1,huMAP3_13725.1
Q9BUI4	O75575	0.999816	huMAP3_00807.1,huMAP3_06426.1,huMAP3_08487.1,huMAP3_09057.1,huMAP3_11092.1,huMAP3_14318.1
Q6P1K2	Q8NG31	0.999816	huMAP3_01824.1,huMAP3_11940.1
Q9H8T0	Q9UJC3	0.999816	huMAP3_03865.1,huMAP3_11220.1
Q8TDR0	Q9NWB7	0.999816	huMAP3_05411.1,huMAP3_13817.1
Q9Y6G5	Q567U6	0.999816	huMAP3_01290.1,huMAP3_07032.1,huMAP3_14444.1
Q93052	Q06190	0.999815	huMAP3_10042.1,huMAP3_13510.1
O75843	P56377	0.999815	huMAP3_03095.1,huMAP3_05843.1,huMAP3_06557.1,huMAP3_06769.1,huMAP3_08695.1,huMAP3_10762.1,huMAP3_10876.1,huMAP3_12376.1,huMAP3_12394.1,huMAP3_12918.1,huMAP3_13055.1
Q8TAA3	P25788	0.999814	huMAP3_00356.1,huMAP3_09656.1,huMAP3_13725.1
Q8WUW1	Q8IZP0	0.999814	huMAP3_09598.1,huMAP3_13345.1
Q8NEY4	Q16864	0.999814	huMAP3_01501.1,huMAP3_07099.1,huMAP3_07329.1,huMAP3_08381.1,huMAP3_08678.1,huMAP3_09242.1,huMAP3_09477.1,huMAP3_09873.1,huMAP3_10511.1,huMAP3_10516.1,huMAP3_12042.1,huMAP3_13872.1
Q12873	Q86YP4	0.999814	huMAP3_03905.1,huMAP3_08738.1,huMAP3_09499.1,huMAP3_10472.1,huMAP3_15128.1
Q6IA86	Q9H9T3	0.999814	huMAP3_00156.1,huMAP3_00925.1,huMAP3_03857.1,huMAP3_05863.1,huMAP3_07900.1,huMAP3_08256.1,huMAP3_10066.1,huMAP3_10779.1,huMAP3_12672.1
Q15334	Q9BYG5	0.999814	huMAP3_03400.1,huMAP3_05806.1,huMAP3_07433.1,huMAP3_09726.1,huMAP3_10212.1,huMAP3_12987.1
Q9H9A5	Q9NZN8	0.999813	huMAP3_00551.1,huMAP3_11224.1
Q6P1K2	Q96IY1	0.999813	huMAP3_01824.1,huMAP3_11940.1
Q9UHV7	Q9BUE0	0.999813	huMAP3_02730.1
Q9BSH3	Q8N5T2	0.999813	huMAP3_04690.1,huMAP3_12791.1
Q9UHV7	Q9NVC6	0.999813	huMAP3_02730.1
Q96AP0	Q9NUX5	0.999813	huMAP3_03416.1,huMAP3_13182.1
Q07866	Q12840	0.999813	huMAP3_04401.1,huMAP3_09851.1,huMAP3_10340.1,huMAP3_11266.1,huMAP3_12367.1,huMAP3_14054.1,huMAP3_14331.1
Q9GZQ3	Q86X83	0.999813	huMAP3_07032.1,huMAP3_14444.1
Q8NEZ2	Q9UK41	0.999813	huMAP3_09572.1,huMAP3_12917.1,huMAP3_13805.1
Q13033	O43815	0.999813	huMAP3_07644.1,huMAP3_09709.1,huMAP3_10333.1,huMAP3_13510.1
P28070	O14818	0.999812	huMAP3_00356.1,huMAP3_09656.1,huMAP3_13725.1
O75175	A5YKK6	0.999812	huMAP3_00551.1,huMAP3_11224.1
Q9Y3A3	Q9BRV8	0.999812	huMAP3_00935.1,huMAP3_07620.1,huMAP3_07644.1,huMAP3_09709.1,huMAP3_10333.1,huMAP3_13510.1
P55884	Q99613	0.999812	huMAP3_01276.1,huMAP3_11246.1,huMAP3_13175.1
Q96TC7	O95292	0.999811	huMAP3_10725.1
Q86U44	Q9HCE5	0.999811	huMAP3_01278.1,huMAP3_02379.1,huMAP3_08727.1,huMAP3_10401.1,huMAP3_10550.1,huMAP3_12733.1,huMAP3_13346.1
Q9NS73	Q8IYH5	0.999811	huMAP3_00372.1,huMAP3_03789.1,huMAP3_07172.1,huMAP3_08451.1,huMAP3_08776.1,huMAP3_09422.1,huMAP3_09561.1,huMAP3_10027.1,huMAP3_10385.1,huMAP3_12550.1
O15047	Q15291	0.999811	huMAP3_05226.1,huMAP3_07065.1,huMAP3_08776.1,huMAP3_08895.1,huMAP3_09051.1,huMAP3_09422.1,huMAP3_10027.1,huMAP3_10650.1,huMAP3_11602.1
Q96KR1	Q12905	0.999811	huMAP3_06192.1,huMAP3_07115.1,huMAP3_07581.1,huMAP3_10625.1
Q14651	P13797	0.999811	huMAP3_03533.1,huMAP3_05481.1,huMAP3_07456.1,huMAP3_10281.1,huMAP3_10900.1,huMAP3_14442.1
Q9UJX5	Q9BS18	0.999811	huMAP3_03388.1,huMAP3_12747.1
Q14203	P47756	0.999811	huMAP3_12900.1
Q6P1K8	P19447	0.99981	huMAP3_05174.1,huMAP3_09908.1,huMAP3_12429.1
Q14201	Q96LI5	0.99981	huMAP3_00551.1,huMAP3_11224.1
P20810	P07384	0.99981	huMAP3_10242.1,huMAP3_11557.1,huMAP3_12716.1,huMAP3_12926.1,huMAP3_13615.1,huMAP3_14229.1
O14519	Q86YP4	0.99981	huMAP3_07459.1,huMAP3_08738.1,huMAP3_09499.1,huMAP3_10472.1,huMAP3_15128.1
P28070	P25787	0.99981	huMAP3_00356.1,huMAP3_09656.1,huMAP3_13725.1
Q9UNM6	P62195	0.99981	huMAP3_05064.1,huMAP3_09656.1,huMAP3_13725.1
O15400	P63027	0.999809	huMAP3_00053.1,huMAP3_06458.1,huMAP3_08929.1,huMAP3_10587.1,huMAP3_13160.1
Q8TCE6	O14972	0.999809	huMAP3_01290.1,huMAP3_07032.1,huMAP3_14444.1
Q9Y678	P35606	0.999809	huMAP3_04405.1,huMAP3_09332.1,huMAP3_11357.1,huMAP3_12869.1
Q96I25	Q8IWX8	0.999809	huMAP3_06609.1,huMAP3_08220.1,huMAP3_09594.1,huMAP3_10359.1
Q96G25	Q9Y2X0	0.999809	huMAP3_02730.1
O43747	Q10567	0.999809	huMAP3_04311.1,huMAP3_06557.1,huMAP3_06769.1,huMAP3_08695.1,huMAP3_10762.1,huMAP3_10876.1,huMAP3_12376.1,huMAP3_12394.1,huMAP3_12918.1,huMAP3_13055.1
Q96EX3	Q8WW35	0.999809	huMAP3_12566.1,huMAP3_15289.1
O60256	P60891	0.999809	huMAP3_00478.1,huMAP3_01114.1,huMAP3_07801.1,huMAP3_08615.1,huMAP3_09355.1,huMAP3_09527.1,huMAP3_10201.1,huMAP3_10941.1,huMAP3_11883.1,huMAP3_12561.1,huMAP3_13128.1,huMAP3_14146.1
Q15024	Q9NQT4	0.999809	huMAP3_05382.1,huMAP3_14264.1
P17980	O00231	0.999808	huMAP3_05064.1,huMAP3_09656.1,huMAP3_13725.1
Q9NQG5	O15514	0.999808	huMAP3_04499.1,huMAP3_07454.1,huMAP3_07749.1,huMAP3_09843.1,huMAP3_11092.1,huMAP3_14318.1
Q02809	O60568	0.999808	huMAP3_10699.1,huMAP3_10984.1,huMAP3_13038.1
Q9UJX6	Q9UJX2	0.999808	huMAP3_03388.1,huMAP3_12747.1
P46060	P62826	0.999807	huMAP3_06494.1,huMAP3_07331.1,huMAP3_08641.1,huMAP3_10000.1,huMAP3_12581.1
O75182	Q92769	0.999807	huMAP3_08800.1,huMAP3_09031.1,huMAP3_15128.1
Q14155	Q15052	0.999807	huMAP3_05415.1,huMAP3_13927.1,huMAP3_14886.1
P63165	P63279	0.999807	huMAP3_07331.1,huMAP3_08641.1,huMAP3_10000.1,huMAP3_12581.1
Q9H270	Q96JC1	0.999807	huMAP3_03371.1,huMAP3_08749.1,huMAP3_12433.1,huMAP3_12945.1,huMAP3_13822.1
P61421	Q96NT0	0.999807	huMAP3_05805.1,huMAP3_10511.1,huMAP3_10516.1,huMAP3_12042.1
Q9UPM8	Q96N21	0.999806	huMAP3_03145.1,huMAP3_05011.1,huMAP3_09871.1,huMAP3_11003.1,huMAP3_12731.1,huMAP3_12768.1,huMAP3_12927.1
Q6ZN18	Q15022	0.999806	huMAP3_04977.1,huMAP3_06942.1,huMAP3_13482.1,huMAP3_15095.1,huMAP3_15128.1
Q9Y4W2	Q5SY16	0.999806	huMAP3_03787.1,huMAP3_05508.1,huMAP3_05927.1,huMAP3_07162.1,huMAP3_07191.1,huMAP3_09830.1,huMAP3_11063.1
O15145	P61158	0.999806	huMAP3_04814.1,huMAP3_09309.1,huMAP3_13904.1,huMAP3_14624.1
Q92574	Q9P0N9	0.999806	huMAP3_04821.1,huMAP3_13140.1
Q9NWS0	O94763	0.999806	huMAP3_00807.1,huMAP3_06426.1,huMAP3_08487.1,huMAP3_09057.1,huMAP3_11092.1,huMAP3_14318.1
Q8NFD5	Q8WUZ0	0.999806	huMAP3_03221.1,huMAP3_11470.1
Q14168	O14910	0.999806	huMAP3_05314.1,huMAP3_06839.1,huMAP3_08198.1,huMAP3_08481.1,huMAP3_09519.1,huMAP3_10716.1,huMAP3_11195.1,huMAP3_14575.1
P21281	P36543	0.999806	huMAP3_01413.1,huMAP3_01501.1,huMAP3_01899.1,huMAP3_05805.1,huMAP3_07099.1,huMAP3_07329.1,huMAP3_08381.1,huMAP3_08678.1,huMAP3_09242.1,huMAP3_09477.1,huMAP3_09873.1,huMAP3_10511.1,huMAP3_10516.1,huMAP3_12042.1,huMAP3_13872.1
Q9Y3B2	Q8TF46	0.999806	huMAP3_05382.1,huMAP3_14264.1
P63151	Q66LE6	0.999805	huMAP3_02984.1,huMAP3_06552.1,huMAP3_09743.1,huMAP3_10333.1,huMAP3_13510.1
O75821	P60228	0.999805	huMAP3_01276.1,huMAP3_11246.1,huMAP3_13175.1
Q7LG56	P31350	0.999805	huMAP3_03279.1,huMAP3_07989.1,huMAP3_11033.1
P49720	P60900	0.999805	huMAP3_00356.1,huMAP3_09656.1,huMAP3_13725.1
Q9NUG6	Q9UBK9	0.999805	huMAP3_00807.1,huMAP3_06426.1,huMAP3_08487.1,huMAP3_09057.1,huMAP3_11092.1,huMAP3_14318.1
Q8IU81	Q7Z5L9	0.999805	huMAP3_02536.1,huMAP3_05976.1,huMAP3_10051.1,huMAP3_13677.1,huMAP3_14671.1
Q8WUU5	Q96QT6	0.999805	huMAP3_00411.1,huMAP3_06457.1,huMAP3_08605.1,huMAP3_08800.1,huMAP3_09031.1,huMAP3_09232.1,huMAP3_09515.1,huMAP3_13482.1,huMAP3_15128.1
Q9Y2T2	Q13367	0.999805	huMAP3_03149.1,huMAP3_04238.1,huMAP3_11493.1,huMAP3_12157.1,huMAP3_12325.1,huMAP3_12813.1,huMAP3_13727.1,huMAP3_14281.1,huMAP3_15082.1
P29692	Q05639	0.999805	huMAP3_00469.1,huMAP3_12041.1
Q92665	Q9Y3D9	0.999805	huMAP3_05807.1,huMAP3_05954.1
P27694	P35244	0.999805	huMAP3_02103.1,huMAP3_07481.1,huMAP3_08325.1,huMAP3_08422.1,huMAP3_09432.1,huMAP3_10578.1,huMAP3_13854.1,huMAP3_14846.1
Q8TDH9	Q96EV8	0.999805	huMAP3_02126.1,huMAP3_06144.1,huMAP3_09421.1,huMAP3_10940.1,huMAP3_11659.1
Q9UNM6	O00232	0.999805	huMAP3_05064.1,huMAP3_09656.1,huMAP3_13725.1
P54278	P40692	0.999804	huMAP3_02432.1
Q8NFD5	Q4VC05	0.999804	huMAP3_03221.1,huMAP3_11470.1
Q96RY5	Q3T8J9	0.999804	huMAP3_03510.1,huMAP3_08848.1,huMAP3_09466.1,huMAP3_09682.1,huMAP3_10862.1,huMAP3_14306.1
Q92922	Q92785	0.999804	huMAP3_03221.1,huMAP3_11470.1
Q96DE5	Q9BS18	0.999804	huMAP3_03388.1,huMAP3_12747.1
Q9NPJ6	Q15648	0.999804	huMAP3_02730.1
Q9NX70	Q9NPJ6	0.999804	huMAP3_02730.1
O94776	Q86YP4	0.999803	huMAP3_03905.1,huMAP3_08738.1,huMAP3_09499.1,huMAP3_10472.1,huMAP3_15128.1
O95400	Q9BUQ8	0.999803	huMAP3_06511.1,huMAP3_08980.1,huMAP3_09504.1,huMAP3_09945.1
Q9H9B1	O95785	0.999803	huMAP3_06802.1,huMAP3_07516.1,huMAP3_07706.1,huMAP3_07798.1,huMAP3_08057.1,huMAP3_09372.1,huMAP3_09707.1,huMAP3_11539.1,huMAP3_15192.1
Q9Y4Y9	P62312	0.999803	huMAP3_02465.1,huMAP3_05636.1,huMAP3_08980.1
Q9UNH7	Q13596	0.999803	huMAP3_02481.1,huMAP3_05609.1,huMAP3_10879.1,huMAP3_12956.1,huMAP3_13408.1,huMAP3_13548.1,huMAP3_13808.1,huMAP3_14326.1
O14777	Q9BZD4	0.999803	huMAP3_01824.1,huMAP3_11940.1
O75821	O00303	0.999803	huMAP3_01276.1,huMAP3_11246.1,huMAP3_13175.1
O00743	Q8N8A2	0.999803	huMAP3_01958.1,huMAP3_12079.1,huMAP3_14031.1
Q15435	O60927	0.999803	huMAP3_06341.1,huMAP3_09354.1,huMAP3_09633.1,huMAP3_10148.1,huMAP3_14504.1
Q9Y4Z0	Q15020	0.999803	huMAP3_08980.1
O75446	Q9HCU9	0.999802	huMAP3_00957.1,huMAP3_08800.1,huMAP3_09031.1,huMAP3_09311.1,huMAP3_13482.1,huMAP3_15128.1
Q4VC05	Q92925	0.999802	huMAP3_03221.1,huMAP3_11470.1
Q96JC9	O00472	0.999802	huMAP3_06690.1,huMAP3_12350.1,huMAP3_13608.1,huMAP3_13960.1,huMAP3_14693.1
Q8NFH8	Q15311	0.999802	huMAP3_02704.1,huMAP3_02942.1,huMAP3_05849.1,huMAP3_08320.1,huMAP3_09107.1,huMAP3_09403.1,huMAP3_10762.1,huMAP3_10876.1,huMAP3_11054.1,huMAP3_12376.1,huMAP3_12394.1,huMAP3_12918.1
Q9P2H3	Q86WT1	0.999802	huMAP3_05411.1,huMAP3_13817.1
P53680	P63010	0.999802	huMAP3_00432.1,huMAP3_05120.1,huMAP3_05849.1,huMAP3_06283.1,huMAP3_08320.1,huMAP3_08540.1,huMAP3_09107.1,huMAP3_09403.1,huMAP3_10762.1,huMAP3_10876.1,huMAP3_12376.1,huMAP3_12394.1,huMAP3_12918.1
Q8N612	Q9H8T0	0.999802	huMAP3_03865.1,huMAP3_11220.1
P78364	P35227	0.999801	huMAP3_07122.1,huMAP3_07970.1,huMAP3_09551.1,huMAP3_10162.1,huMAP3_14051.1
Q8IXK0	P35227	0.999801	huMAP3_07122.1,huMAP3_07970.1,huMAP3_09551.1,huMAP3_10162.1,huMAP3_14051.1
Q8WXI9	Q9UBB5	0.999801	huMAP3_08906.1,huMAP3_09499.1,huMAP3_10472.1,huMAP3_15128.1
Q15019	Q9NVA2	0.999801	huMAP3_02362.1
Q8N668	Q86X83	0.999801	huMAP3_07032.1,huMAP3_14444.1
P62714	O43815	0.999801	huMAP3_09709.1,huMAP3_10333.1,huMAP3_13510.1
O43402	Q8N766	0.999801	huMAP3_03281.1
Q9Y4Y9	O15116	0.9998	huMAP3_02465.1,huMAP3_05636.1,huMAP3_08980.1
Q9P015	P09001	0.9998	huMAP3_01022.1,huMAP3_04652.1,huMAP3_06439.1,huMAP3_06550.1,huMAP3_06589.1,huMAP3_07939.1,huMAP3_08458.1,huMAP3_09113.1,huMAP3_09483.1
Q92784	Q12824	0.9998	huMAP3_03221.1,huMAP3_11470.1
Q07866	Q9NSK0	0.9998	huMAP3_04401.1,huMAP3_09851.1,huMAP3_10340.1,huMAP3_11266.1,huMAP3_12367.1,huMAP3_14054.1,huMAP3_14331.1
O75431	Q9Y512	0.9998	huMAP3_02950.1,huMAP3_03931.1,huMAP3_06314.1,huMAP3_08089.1,huMAP3_09022.1,huMAP3_10660.1,huMAP3_10776.1,huMAP3_13949.1
Q9Y535	Q9NVU0	0.9998	huMAP3_00807.1,huMAP3_06426.1,huMAP3_08487.1,huMAP3_09057.1,huMAP3_11092.1,huMAP3_14318.1
O43242	Q99460	0.999799	huMAP3_05064.1,huMAP3_09656.1,huMAP3_13725.1
Q9UMS4	O60306	0.999799	huMAP3_09945.1
Q96S21	Q12829	0.999799	huMAP3_04750.1,huMAP3_05894.1,huMAP3_08919.1,huMAP3_09980.1,huMAP3_13601.1
O75446	Q9H7L9	0.999799	huMAP3_08800.1,huMAP3_09031.1,huMAP3_09311.1,huMAP3_13482.1,huMAP3_15128.1
Q70IA6	Q9Y2H1	0.999799	huMAP3_00730.1,huMAP3_02959.1,huMAP3_06850.1,huMAP3_11381.1
P62195	Q15008	0.999799	huMAP3_05064.1,huMAP3_09656.1,huMAP3_13725.1
Q9NQT5	Q13901	0.999799	huMAP3_05382.1,huMAP3_14264.1
Q96CW1	Q9NVZ3	0.999799	huMAP3_05849.1,huMAP3_06283.1,huMAP3_08320.1,huMAP3_08540.1,huMAP3_09107.1,huMAP3_09403.1,huMAP3_10762.1,huMAP3_10876.1,huMAP3_12394.1,huMAP3_12918.1
Q92769	Q13547	0.999799	huMAP3_01287.1,huMAP3_08800.1,huMAP3_09031.1,huMAP3_10311.1,huMAP3_15128.1
Q9BWG4	P61968	0.999799	huMAP3_02691.1,huMAP3_09723.1,huMAP3_13541.1
Q9UKZ1	A5YKK6	0.999798	huMAP3_00551.1,huMAP3_11224.1
Q8WVC0	Q6PD62	0.999798	huMAP3_07454.1,huMAP3_07749.1,huMAP3_09843.1,huMAP3_11018.1,huMAP3_11092.1,huMAP3_12111.1
Q9H0A8	O14972	0.999798	huMAP3_01290.1,huMAP3_07032.1,huMAP3_14444.1
Q9Y248	Q9BRX5	0.999798	huMAP3_05447.1,huMAP3_06136.1,huMAP3_06278.1,huMAP3_06417.1,huMAP3_08399.1,huMAP3_08554.1,huMAP3_09238.1,huMAP3_11119.1,huMAP3_11832.1,huMAP3_12180.1,huMAP3_14758.1
Q13561	Q14203	0.999798	huMAP3_04946.1,huMAP3_09952.1,huMAP3_12900.1
P42285	Q99547	0.999798	huMAP3_05382.1,huMAP3_14264.1
P62875	P62487	0.999798	huMAP3_11092.1,huMAP3_14318.1
Q9HB65	Q96JC9	0.999797	huMAP3_04571.1,huMAP3_06690.1,huMAP3_12350.1,huMAP3_13608.1,huMAP3_13960.1,huMAP3_14693.1
O00487	P62195	0.999797	huMAP3_05064.1,huMAP3_09656.1,huMAP3_13725.1
Q8TD55	P47756	0.999797	huMAP3_06652.1,huMAP3_08077.1,huMAP3_10870.1,huMAP3_12900.1
Q9NXV2	Q8N5Z5	0.999797	huMAP3_09479.1,huMAP3_10884.1,huMAP3_10969.1,huMAP3_12540.1,huMAP3_14179.1
O43242	O00487	0.999797	huMAP3_05064.1,huMAP3_09656.1,huMAP3_13725.1
O75448	Q71SY5	0.999797	huMAP3_02730.1
O60244	O75448	0.999797	huMAP3_02730.1
P62487	Q8IXW5	0.999797	huMAP3_07454.1,huMAP3_07749.1,huMAP3_09843.1,huMAP3_11092.1,huMAP3_14318.1
Q9UI09	O75380	0.999796	huMAP3_02819.1,huMAP3_06397.1,huMAP3_09567.1,huMAP3_09982.1,huMAP3_14018.1,huMAP3_14878.1
Q9Y5P6	Q96IJ6	0.999796	huMAP3_01176.1,huMAP3_01694.1,huMAP3_05572.1,huMAP3_07434.1,huMAP3_09879.1,huMAP3_12121.1
Q9UK41	Q99816	0.999796	huMAP3_06010.1,huMAP3_07951.1,huMAP3_09572.1,huMAP3_12917.1,huMAP3_13805.1
Q8TAG9	Q9NV70	0.999796	huMAP3_04054.1,huMAP3_07009.1,huMAP3_09839.1,huMAP3_12587.1
Q5PSV4	O75446	0.999796	huMAP3_00957.1,huMAP3_08800.1,huMAP3_09031.1,huMAP3_09311.1,huMAP3_13482.1,huMAP3_15128.1
Q9Y6A4	Q96NH3	0.999795	huMAP3_01865.1,huMAP3_09806.1,huMAP3_11163.1,huMAP3_12503.1,huMAP3_12957.1,huMAP3_13347.1,huMAP3_13353.1,huMAP3_13820.1,huMAP3_14747.1
Q9H1D9	P61218	0.999795	huMAP3_00807.1,huMAP3_06426.1,huMAP3_08487.1,huMAP3_09057.1,huMAP3_11092.1,huMAP3_14318.1
Q96FT9	Q9HBG6	0.999795	huMAP3_03435.1,huMAP3_12868.1
Q8TAM2	Q8N3I7	0.999795	huMAP3_01439.1,huMAP3_14150.1
Q9UBI1	Q86X83	0.999795	huMAP3_07032.1,huMAP3_14444.1
Q8WXI9	Q92769	0.999795	huMAP3_09499.1,huMAP3_10472.1,huMAP3_15128.1
Q92551	Q92575	0.999795	huMAP3_00576.1,huMAP3_01671.1,huMAP3_13806.1,huMAP3_14962.1
Q13394	O14770	0.999795	huMAP3_00965.1,huMAP3_08791.1,huMAP3_10672.1,huMAP3_11161.1
Q8WVT3	Q9Y2L5	0.999795	huMAP3_04127.1,huMAP3_07907.1,huMAP3_12177.1
O75438	O95182	0.999795	huMAP3_06397.1,huMAP3_08132.1,huMAP3_09567.1,huMAP3_09982.1,huMAP3_14018.1,huMAP3_14878.1
O75448	Q9BUE0	0.999795	huMAP3_02730.1
O60216	Q8N3U4	0.999794	huMAP3_00229.1,huMAP3_14972.1
P17980	P35998	0.999794	huMAP3_05064.1,huMAP3_09656.1,huMAP3_13725.1
Q9UBI1	O60826	0.999794	huMAP3_07032.1,huMAP3_14444.1
P48047	O75947	0.999794	huMAP3_07476.1,huMAP3_09307.1,huMAP3_09775.1,huMAP3_11095.1
Q96ES7	O75528	0.999794	huMAP3_00902.1,huMAP3_07585.1,huMAP3_08451.1,huMAP3_09561.1,huMAP3_10385.1,huMAP3_10397.1,huMAP3_12550.1
Q9UKZ1	Q96LI5	0.999793	huMAP3_00551.1,huMAP3_11224.1
Q99543	Q0VDF9	0.999793	huMAP3_05137.1,huMAP3_14194.1
P62308	Q9BWU0	0.999793	huMAP3_06511.1,huMAP3_08980.1
Q9UKL0	Q9P0W2	0.999793	huMAP3_08800.1,huMAP3_09031.1,huMAP3_09232.1,huMAP3_10258.1,huMAP3_10311.1,huMAP3_15128.1
Q92922	P51532	0.999793	huMAP3_03221.1,huMAP3_11470.1
O75575	Q9H1D9	0.999793	huMAP3_00807.1,huMAP3_06426.1,huMAP3_08487.1,huMAP3_09057.1,huMAP3_11092.1,huMAP3_14318.1
Q13889	Q6ZYL4	0.999793	huMAP3_05174.1,huMAP3_09908.1,huMAP3_12429.1
Q32MZ4	Q13045	0.999793	huMAP3_05345.1,huMAP3_07354.1,huMAP3_07816.1,huMAP3_09294.1,huMAP3_10216.1,huMAP3_13844.1
P78537	Q96EV8	0.999793	huMAP3_06144.1,huMAP3_09421.1,huMAP3_10940.1,huMAP3_11659.1
P49848	Q7Z7C8	0.999793	huMAP3_00288.1,huMAP3_08438.1,huMAP3_09451.1,huMAP3_10385.1,huMAP3_14501.1,huMAP3_14957.1
Q9NWU2	Q6VN20	0.999793	huMAP3_05775.1,huMAP3_08787.1,huMAP3_09818.1,huMAP3_10711.1,huMAP3_12700.1
Q99436	P25789	0.999792	huMAP3_00356.1,huMAP3_09656.1,huMAP3_13725.1
Q9UJW0	Q14203	0.999792	huMAP3_04946.1,huMAP3_09952.1,huMAP3_12900.1
Q6STE5	Q92784	0.999792	huMAP3_03221.1,huMAP3_11470.1
P28065	P28066	0.999792	huMAP3_00356.1,huMAP3_09656.1,huMAP3_13725.1
B5ME19	Q9Y262	0.999792	huMAP3_01276.1,huMAP3_11246.1,huMAP3_13175.1
Q9Y3F4	Q9H840	0.999792	huMAP3_04549.1,huMAP3_06511.1,huMAP3_08980.1,huMAP3_15264.1
P25705	P36542	0.999792	huMAP3_09307.1,huMAP3_11095.1
P61163	Q9UJW0	0.999792	huMAP3_04946.1,huMAP3_09952.1,huMAP3_12900.1
Q86X83	O14972	0.999792	huMAP3_01290.1,huMAP3_07032.1,huMAP3_14444.1
Q92572	O00203	0.999792	huMAP3_03149.1,huMAP3_03536.1,huMAP3_06230.1,huMAP3_12157.1,huMAP3_12325.1,huMAP3_12813.1,huMAP3_15082.1
P19387	O15514	0.999792	huMAP3_04499.1,huMAP3_07454.1,huMAP3_07749.1,huMAP3_09843.1,huMAP3_11092.1,huMAP3_14318.1
Q9H9A5	Q92600	0.999792	huMAP3_00551.1,huMAP3_11224.1
Q9HBM1	Q6P1K2	0.999792	huMAP3_01824.1,huMAP3_11940.1
P41252	Q9P2J5	0.999791	huMAP3_02637.1,huMAP3_13688.1
Q9UPS6	Q15291	0.999791	huMAP3_00564.1,huMAP3_05226.1,huMAP3_07065.1,huMAP3_08776.1,huMAP3_08895.1,huMAP3_09051.1,huMAP3_09422.1,huMAP3_10027.1,huMAP3_10650.1,huMAP3_11602.1
Q8WVS4	Q8WW35	0.999791	huMAP3_03129.1,huMAP3_09098.1,huMAP3_09717.1,huMAP3_12566.1,huMAP3_15289.1
Q8TDR0	Q86WT1	0.999791	huMAP3_05411.1,huMAP3_13817.1
Q16181	Q14141	0.999791	huMAP3_02362.1
P62304	Q9BWU0	0.999791	huMAP3_04549.1,huMAP3_06511.1,huMAP3_08980.1
Q9Y6G3	P52815	0.999791	huMAP3_01856.1,huMAP3_03763.1,huMAP3_06550.1,huMAP3_06589.1,huMAP3_07939.1,huMAP3_08458.1,huMAP3_09113.1,huMAP3_09483.1
Q9Y535	O75575	0.99979	huMAP3_00807.1,huMAP3_06426.1,huMAP3_08487.1,huMAP3_09057.1,huMAP3_11092.1,huMAP3_14318.1
P28065	P28074	0.99979	huMAP3_00356.1,huMAP3_09656.1,huMAP3_13725.1
O60244	Q15648	0.99979	huMAP3_02730.1
O75448	Q9UHV7	0.99979	huMAP3_02730.1
Q9NPD3	Q8TF46	0.99979	huMAP3_05382.1,huMAP3_14264.1
Q9UK45	Q9Y4Y9	0.99979	huMAP3_02465.1,huMAP3_05636.1,huMAP3_08980.1
Q9BYG5	Q05513	0.99979	huMAP3_05806.1,huMAP3_07433.1,huMAP3_09726.1,huMAP3_10212.1,huMAP3_12987.1
Q8NDX5	P35227	0.99979	huMAP3_07122.1,huMAP3_07970.1,huMAP3_09551.1,huMAP3_10162.1,huMAP3_14051.1
Q96B45	Q96GS4	0.99979	huMAP3_10940.1,huMAP3_11659.1
Q9NRL3	Q9Y3A3	0.99979	huMAP3_00935.1,huMAP3_07620.1,huMAP3_07644.1,huMAP3_09709.1,huMAP3_10333.1,huMAP3_13510.1
Q9HBM1	Q9H081	0.99979	huMAP3_01824.1,huMAP3_11940.1
Q96KP1	Q8IYI6	0.99979	huMAP3_04054.1,huMAP3_07009.1,huMAP3_09839.1,huMAP3_12587.1
P46019	Q93100	0.999789	huMAP3_00123.1,huMAP3_11264.1,huMAP3_14959.1,huMAP3_15036.1
P20618	P28062	0.999789	huMAP3_00356.1,huMAP3_09656.1
B5ME19	O75821	0.999789	huMAP3_01276.1,huMAP3_11246.1,huMAP3_13175.1
P43362	P43358	0.999789	huMAP3_03537.1,huMAP3_06463.1,huMAP3_06689.1,huMAP3_08408.1,huMAP3_10691.1,huMAP3_11206.1,huMAP3_11737.1
O43639	Q8TF74	0.999789	huMAP3_07569.1,huMAP3_08747.1,huMAP3_09119.1,huMAP3_10500.1,huMAP3_13345.1,huMAP3_14886.1
Q96RU8	Q8NHY2	0.999789	huMAP3_02750.1,huMAP3_04302.1,huMAP3_09617.1,huMAP3_09690.1,huMAP3_10133.1,huMAP3_10936.1,huMAP3_14027.1,huMAP3_15260.1
P82663	Q92552	0.999789	huMAP3_05807.1
Q96F07	Q9Y2A7	0.999789	huMAP3_02474.1,huMAP3_09598.1,huMAP3_13345.1
Q92930	P61006	0.999789	huMAP3_06607.1,huMAP3_11094.1,huMAP3_11860.1
O15534	P49674	0.999789	huMAP3_09402.1,huMAP3_10653.1,huMAP3_14077.1,huMAP3_14497.1
O15047	Q9P0U4	0.999788	huMAP3_02698.1,huMAP3_07065.1,huMAP3_08776.1,huMAP3_08895.1,huMAP3_09051.1,huMAP3_09422.1,huMAP3_10027.1,huMAP3_10650.1,huMAP3_11602.1
O95400	O75643	0.999788	huMAP3_08980.1,huMAP3_09504.1,huMAP3_09945.1
P63162	Q96LT9	0.999788	huMAP3_04549.1,huMAP3_06511.1,huMAP3_08980.1
Q14168	Q9HAP6	0.999788	huMAP3_08198.1,huMAP3_08481.1,huMAP3_09519.1,huMAP3_11195.1,huMAP3_14575.1
Q8N8Y2	Q96NT0	0.999788	huMAP3_05805.1,huMAP3_07510.1,huMAP3_08166.1,huMAP3_08182.1,huMAP3_09562.1,huMAP3_10511.1,huMAP3_10516.1,huMAP3_12042.1
Q9UJX6	P30260	0.999787	huMAP3_03388.1,huMAP3_12747.1
Q96AJ1	Q9NWB7	0.999787	huMAP3_05411.1,huMAP3_13817.1
Q9P2W9	Q8WVM8	0.999787	huMAP3_06458.1,huMAP3_08929.1,huMAP3_10587.1,huMAP3_13160.1
Q92925	Q92784	0.999787	huMAP3_03221.1,huMAP3_11470.1
Q8WU76	A2RRP1	0.999787	huMAP3_03203.1,huMAP3_06458.1,huMAP3_08929.1,huMAP3_10587.1,huMAP3_13160.1
Q9NVK5	Q9BRV8	0.999787	huMAP3_00935.1,huMAP3_07620.1,huMAP3_07644.1,huMAP3_09709.1,huMAP3_10333.1,huMAP3_13510.1
Q92499	Q9Y224	0.999787	huMAP3_06830.1,huMAP3_06888.1,huMAP3_07391.1,huMAP3_07781.1,huMAP3_09836.1,huMAP3_10307.1,huMAP3_10631.1,huMAP3_11111.1,huMAP3_14270.1,huMAP3_14559.1
O75461	Q06587	0.999787	huMAP3_14051.1
P29375	Q8WUU5	0.999787	huMAP3_00411.1,huMAP3_06457.1,huMAP3_08605.1,huMAP3_08800.1,huMAP3_09031.1,huMAP3_09232.1,huMAP3_09515.1,huMAP3_13482.1,huMAP3_15128.1
Q13099	Q86WT1	0.999787	huMAP3_05411.1,huMAP3_13817.1
Q9H0E3	Q9UK53	0.999786	huMAP3_00957.1,huMAP3_08800.1,huMAP3_09031.1,huMAP3_09311.1,huMAP3_13482.1,huMAP3_15128.1
Q86X52	Q70JA7	0.999786	huMAP3_03662.1,huMAP3_09688.1
Q8N371	A6NED2	0.999786	huMAP3_14664.1
Q567U6	Q7Z4G1	0.999786	huMAP3_07032.1,huMAP3_14444.1
P62318	P14678	0.999786	huMAP3_04549.1,huMAP3_06511.1,huMAP3_08980.1
O94906	O43290	0.999786	huMAP3_06511.1,huMAP3_08980.1
P59998	P61160	0.999786	huMAP3_04814.1,huMAP3_08269.1,huMAP3_09309.1,huMAP3_13904.1,huMAP3_14624.1
Q9HAP2	Q9UH92	0.999786	huMAP3_01611.1,huMAP3_04414.1,huMAP3_06214.1,huMAP3_08137.1,huMAP3_13077.1,huMAP3_13287.1,huMAP3_13611.1,huMAP3_14313.1
O43402	Q15006	0.999786	huMAP3_03281.1,huMAP3_12199.1,huMAP3_14641.1
Q5UCC4	Q15006	0.999786	huMAP3_03281.1,huMAP3_12199.1,huMAP3_14641.1
O15042	Q96I25	0.999785	huMAP3_06609.1,huMAP3_08220.1,huMAP3_09594.1,huMAP3_10359.1
Q32P28	O75718	0.999785	huMAP3_05581.1,huMAP3_08398.1,huMAP3_10032.1
P48444	Q9Y678	0.999785	huMAP3_04405.1,huMAP3_09332.1,huMAP3_11357.1,huMAP3_12869.1
Q9UHB7	Q9HB65	0.999785	huMAP3_06690.1,huMAP3_12350.1,huMAP3_13608.1,huMAP3_13960.1,huMAP3_14693.1
Q9BWW4	P61968	0.999785	huMAP3_02691.1,huMAP3_09723.1,huMAP3_13541.1
Q13884	P11532	0.999785	huMAP3_06618.1,huMAP3_10517.1
Q9UNM6	P62333	0.999784	huMAP3_05064.1,huMAP3_09656.1,huMAP3_13725.1
P35249	P40938	0.999784	huMAP3_00703.1,huMAP3_02396.1,huMAP3_02854.1,huMAP3_07127.1,huMAP3_07313.1,huMAP3_08854.1,huMAP3_08879.1,huMAP3_10568.1,huMAP3_12727.1,huMAP3_12839.1,huMAP3_14232.1
Q8IY57	Q06587	0.999784	huMAP3_06040.1,huMAP3_08622.1,huMAP3_09756.1,huMAP3_10162.1,huMAP3_14051.1
P42330	P17516	0.999784	huMAP3_10318.1
O14893	Q8WXD5	0.999784	huMAP3_04549.1,huMAP3_06511.1,huMAP3_08980.1
P35998	Q99460	0.999784	huMAP3_05064.1,huMAP3_09656.1,huMAP3_13725.1
Q9Y6K9	O14920	0.999784	huMAP3_00283.1,huMAP3_01074.1,huMAP3_06738.1,huMAP3_09784.1,huMAP3_10591.1,huMAP3_12825.1,huMAP3_13837.1,huMAP3_14477.1
P62304	P62306	0.999784	huMAP3_04549.1,huMAP3_06511.1,huMAP3_08980.1
O15212	Q9UHV9	0.999784	huMAP3_06819.1,huMAP3_10942.1,huMAP3_14584.1,huMAP3_14626.1
P30049	P25705	0.999784	huMAP3_08750.1,huMAP3_09307.1,huMAP3_11095.1
Q12873	Q8WXI9	0.999783	huMAP3_09499.1,huMAP3_10472.1,huMAP3_15128.1
Q9UJX6	Q9UJX3	0.999783	huMAP3_03388.1,huMAP3_12747.1
O15212	Q9NQP4	0.999783	huMAP3_09234.1,huMAP3_10942.1,huMAP3_14584.1,huMAP3_14626.1
Q9NQG5	P19387	0.999782	huMAP3_04499.1,huMAP3_07454.1,huMAP3_07749.1,huMAP3_09843.1,huMAP3_11092.1,huMAP3_14318.1
Q06265	Q01780	0.999782	huMAP3_05382.1
Q9BW66	Q9BVQ7	0.999782	huMAP3_05759.1,huMAP3_09452.1,huMAP3_15243.1
P35226	Q99496	0.999782	huMAP3_10162.1,huMAP3_14051.1
Q5JSZ5	Q9Y262	0.999782	huMAP3_01276.1,huMAP3_11246.1,huMAP3_13175.1
Q13547	Q9BTC8	0.999782	huMAP3_15128.1
Q96GM5	Q4VC05	0.999781	huMAP3_03221.1,huMAP3_11470.1
P49721	Q9Y3I1	0.999781	huMAP3_00356.1,huMAP3_09656.1,huMAP3_13725.1
P55036	O00232	0.999781	huMAP3_05064.1,huMAP3_09656.1,huMAP3_13725.1
Q96JB2	Q96MW5	0.999781	huMAP3_04294.1,huMAP3_09176.1,huMAP3_14423.1
Q13394	P40425	0.999781	huMAP3_10672.1,huMAP3_11161.1
Q8NBZ0	Q9H981	0.999781	huMAP3_01995.1,huMAP3_14133.1
Q9H6E5	O43395	0.999781	huMAP3_06511.1,huMAP3_08980.1
P48556	P51665	0.999781	huMAP3_05064.1,huMAP3_09656.1,huMAP3_13725.1
Q9Y2M0	P40692	0.99978	huMAP3_02432.1
O75530	Q6ZN18	0.99978	huMAP3_04977.1,huMAP3_06942.1,huMAP3_13482.1,huMAP3_15095.1,huMAP3_15128.1
Q9UBI1	Q7Z4G1	0.99978	huMAP3_07032.1,huMAP3_14444.1
P0DPB6	O95602	0.99978	huMAP3_00807.1,huMAP3_06426.1,huMAP3_08487.1,huMAP3_09057.1,huMAP3_11092.1,huMAP3_14318.1
O60341	Q9P0W2	0.99978	huMAP3_08165.1,huMAP3_08800.1,huMAP3_09031.1,huMAP3_10258.1,huMAP3_10311.1,huMAP3_15128.1
Q53H80	Q9H9L7	0.99978	huMAP3_00356.1,huMAP3_01091.1,huMAP3_09656.1,huMAP3_10677.1,huMAP3_13725.1
Q9BUI4	Q9BT43	0.99978	huMAP3_00807.1,huMAP3_06426.1,huMAP3_08487.1,huMAP3_09057.1,huMAP3_11092.1,huMAP3_14318.1
P48304	P05451	0.99978	huMAP3_09224.1,huMAP3_09944.1,huMAP3_10186.1
O94927	Q99871	0.99978	huMAP3_02903.1,huMAP3_14852.1
P53680	O94973	0.999779	huMAP3_00432.1,huMAP3_05120.1,huMAP3_05849.1,huMAP3_06283.1,huMAP3_08320.1,huMAP3_08540.1,huMAP3_09107.1,huMAP3_09403.1,huMAP3_10762.1,huMAP3_10876.1,huMAP3_12376.1,huMAP3_12394.1,huMAP3_12918.1
Q13547	Q86YP4	0.999779	huMAP3_15128.1
Q9UKG1	Q8NEU8	0.999779	huMAP3_03257.1,huMAP3_12235.1,huMAP3_13127.1,huMAP3_13139.1,huMAP3_13141.1,huMAP3_13497.1
Q9BRS2	P62312	0.999779	huMAP3_02465.1,huMAP3_08980.1
Q8TEW0	Q8NHQ8	0.999779	huMAP3_00531.1,huMAP3_06269.1,huMAP3_09641.1,huMAP3_10898.1,huMAP3_14118.1
Q96RT7	Q6NZ67	0.999779	huMAP3_09443.1,huMAP3_14882.1
Q9UKZ1	Q5W0B1	0.999778	huMAP3_00551.1,huMAP3_11224.1
O60826	Q86VX2	0.999778	huMAP3_01290.1,huMAP3_07032.1,huMAP3_14444.1
O75934	Q8WUD4	0.999778	huMAP3_06726.1,huMAP3_08382.1,huMAP3_08501.1,huMAP3_09504.1,huMAP3_09945.1
O94979	P55735	0.999778	huMAP3_00267.1,huMAP3_06536.1,huMAP3_14455.1
Q9BUI4	Q9H1D9	0.999778	huMAP3_00807.1,huMAP3_06426.1,huMAP3_08487.1,huMAP3_09057.1,huMAP3_11092.1,huMAP3_14318.1
Q9HAH7	Q06587	0.999778	huMAP3_04542.1,huMAP3_06040.1,huMAP3_08622.1,huMAP3_09756.1,huMAP3_10162.1,huMAP3_14051.1
O00487	O00232	0.999778	huMAP3_05064.1,huMAP3_09656.1,huMAP3_13725.1
Q5VSL9	Q9NVK5	0.999778	huMAP3_00935.1,huMAP3_07620.1,huMAP3_07644.1,huMAP3_09709.1,huMAP3_10333.1,huMAP3_13510.1
Q92922	Q12824	0.999778	huMAP3_03221.1,huMAP3_11470.1
P19404	O75380	0.999777	huMAP3_02819.1,huMAP3_06397.1,huMAP3_09567.1,huMAP3_09982.1,huMAP3_14018.1,huMAP3_14878.1
A0JLT2	Q9BUE0	0.999777	huMAP3_02730.1
P67775	Q66LE6	0.999777	huMAP3_10333.1,huMAP3_13510.1
P28331	O75380	0.999777	huMAP3_02819.1,huMAP3_06397.1,huMAP3_09567.1,huMAP3_09982.1,huMAP3_14018.1,huMAP3_14878.1
O00481	P78410	0.999777	huMAP3_05387.1,huMAP3_13647.1,huMAP3_14458.1
O95983	Q9BTC8	0.999777	huMAP3_03905.1,huMAP3_08738.1,huMAP3_09499.1,huMAP3_10472.1,huMAP3_15128.1
Q13188	Q9NS23	0.999776	huMAP3_11472.1,huMAP3_12772.1
O43257	Q9Y265	0.999776	huMAP3_09291.1,huMAP3_10481.1,huMAP3_14306.1
P49720	P25789	0.999775	huMAP3_00356.1,huMAP3_09656.1,huMAP3_13725.1
P29374	O75446	0.999775	huMAP3_00957.1,huMAP3_08800.1,huMAP3_09031.1,huMAP3_09311.1,huMAP3_13482.1,huMAP3_15128.1
O95182	O43678	0.999775	huMAP3_02819.1,huMAP3_06397.1,huMAP3_08132.1,huMAP3_09567.1,huMAP3_09982.1,huMAP3_14018.1,huMAP3_14878.1
Q96J01	Q8NI27	0.999775	huMAP3_02019.1,huMAP3_04872.1,huMAP3_04932.1,huMAP3_08159.1,huMAP3_08904.1,huMAP3_09101.1,huMAP3_09225.1,huMAP3_09943.1,huMAP3_10299.1,huMAP3_10789.1,huMAP3_12548.1
P42025	Q14203	0.999775	huMAP3_04946.1,huMAP3_09952.1,huMAP3_12900.1
P62333	P28072	0.999775	huMAP3_09656.1,huMAP3_13725.1
Q12873	O14519	0.999775	huMAP3_08738.1,huMAP3_09499.1,huMAP3_10472.1,huMAP3_15128.1
Q9H0H5	Q02241	0.999775	huMAP3_00688.1,huMAP3_07024.1,huMAP3_11326.1,huMAP3_13310.1
O43181	P49821	0.999775	huMAP3_02819.1,huMAP3_06397.1,huMAP3_08132.1,huMAP3_09567.1,huMAP3_09982.1,huMAP3_14018.1,huMAP3_14878.1
O75140	Q8WTW4	0.999775	huMAP3_03530.1,huMAP3_07128.1,huMAP3_08734.1,huMAP3_09179.1,huMAP3_10405.1,huMAP3_13864.1,huMAP3_15270.1
Q9Y343	Q96L94	0.999775	huMAP3_04834.1,huMAP3_07641.1,huMAP3_10653.1,huMAP3_14077.1,huMAP3_14414.1,huMAP3_14497.1
P51825	Q03111	0.999775	huMAP3_01901.1,huMAP3_06690.1,huMAP3_12350.1,huMAP3_13608.1,huMAP3_13960.1,huMAP3_14693.1
O15318	Q9BUI4	0.999775	huMAP3_00807.1,huMAP3_06426.1,huMAP3_08487.1,huMAP3_09057.1,huMAP3_11092.1,huMAP3_14318.1
Q8NG31	Q9BZD4	0.999775	huMAP3_01824.1,huMAP3_11940.1
Q9H6E5	Q15020	0.999774	huMAP3_06511.1,huMAP3_08980.1
Q92747	P61160	0.999774	huMAP3_04529.1,huMAP3_04814.1,huMAP3_09309.1,huMAP3_13904.1,huMAP3_14624.1
Q9H871	Q7L5Y9	0.999774	huMAP3_05775.1,huMAP3_08787.1,huMAP3_09818.1,huMAP3_10711.1,huMAP3_12700.1
Q13561	P47756	0.999774	huMAP3_12900.1
Q15052	Q14161	0.999774	huMAP3_05415.1,huMAP3_13927.1,huMAP3_14886.1
P06576	O75947	0.999774	huMAP3_07476.1,huMAP3_08716.1,huMAP3_09307.1,huMAP3_09775.1,huMAP3_11095.1
Q96JB2	Q8WTW3	0.999773	huMAP3_04294.1,huMAP3_09176.1,huMAP3_14423.1
Q15717	Q12905	0.999773	huMAP3_06192.1,huMAP3_07115.1,huMAP3_07581.1,huMAP3_10625.1
O15084	Q8N8A2	0.999773	huMAP3_01958.1,huMAP3_12079.1,huMAP3_14031.1
Q9NX70	Q9H944	0.999773	huMAP3_02730.1
Q9UI09	O95182	0.999773	huMAP3_02819.1,huMAP3_06397.1,huMAP3_08132.1,huMAP3_09567.1,huMAP3_09982.1,huMAP3_14018.1,huMAP3_14878.1
P12956	P13010	0.999773	huMAP3_00503.1,huMAP3_03073.1,huMAP3_07080.1,huMAP3_07130.1,huMAP3_07707.1,huMAP3_09649.1,huMAP3_10513.1,huMAP3_10730.1,huMAP3_13854.1,huMAP3_14846.1
Q14003	Q03721	0.999772	huMAP3_11269.1
O95704	Q9BYZ6	0.999772	huMAP3_00723.1,huMAP3_03598.1,huMAP3_10887.1,huMAP3_10974.1,huMAP3_14528.1
Q8TAT6	Q92890	0.999772	huMAP3_03191.1,huMAP3_10598.1,huMAP3_13609.1
P35711	Q9UN79	0.999772	huMAP3_00389.1
P63162	O43395	0.999772	huMAP3_06511.1,huMAP3_08980.1
P60891	Q14558	0.999772	huMAP3_01114.1,huMAP3_07801.1,huMAP3_08876.1,huMAP3_09527.1,huMAP3_10201.1,huMAP3_10941.1,huMAP3_11883.1,huMAP3_12561.1,huMAP3_13128.1,huMAP3_14146.1
P52435	Q9NQG5	0.999772	huMAP3_07454.1,huMAP3_07749.1,huMAP3_09843.1,huMAP3_11092.1,huMAP3_14318.1
Q96CW1	Q15811	0.999772	huMAP3_05849.1,huMAP3_06283.1,huMAP3_08320.1,huMAP3_08540.1,huMAP3_09107.1,huMAP3_09403.1,huMAP3_10762.1,huMAP3_10876.1,huMAP3_12394.1,huMAP3_12918.1
O15160	Q9Y2Y1	0.999772	huMAP3_06426.1,huMAP3_08487.1,huMAP3_09057.1,huMAP3_11092.1,huMAP3_14318.1
Q96RT7	Q9BSJ2	0.999772	huMAP3_09443.1,huMAP3_14882.1
Q9NYB9	Q8WUW1	0.999772	huMAP3_09598.1,huMAP3_13345.1
Q9BT43	Q9H1D9	0.999771	huMAP3_00807.1,huMAP3_06426.1,huMAP3_08487.1,huMAP3_09057.1,huMAP3_11092.1,huMAP3_14318.1
O75530	O43189	0.999771	huMAP3_06942.1,huMAP3_13482.1,huMAP3_15095.1,huMAP3_15128.1
O00487	P55036	0.999771	huMAP3_05064.1,huMAP3_09656.1,huMAP3_13725.1
Q15020	P62312	0.999771	huMAP3_08980.1
P38117	Q6IPR1	0.999771	huMAP3_09941.1,huMAP3_10297.1,huMAP3_12388.1
P48059	Q13418	0.999771	huMAP3_04827.1,huMAP3_06647.1,huMAP3_09385.1,huMAP3_11194.1
Q96ES7	Q01658	0.999771	huMAP3_03789.1,huMAP3_08451.1,huMAP3_09561.1,huMAP3_10385.1,huMAP3_12550.1
P20042	P05198	0.999771	huMAP3_05497.1,huMAP3_08129.1,huMAP3_11650.1
Q9H334	O15409	0.99977	huMAP3_02762.1,huMAP3_03044.1
Q12959	Q9NUP9	0.99977	huMAP3_05036.1,huMAP3_06620.1,huMAP3_08198.1,huMAP3_08481.1,huMAP3_09519.1,huMAP3_11195.1,huMAP3_14575.1
P43686	P62191	0.99977	huMAP3_05064.1,huMAP3_09656.1,huMAP3_13725.1
Q6NUQ1	A2RRP1	0.99977	huMAP3_03203.1,huMAP3_06458.1,huMAP3_08929.1,huMAP3_10587.1,huMAP3_13160.1
Q9UNM6	O00231	0.99977	huMAP3_05064.1,huMAP3_09656.1,huMAP3_13725.1
P11532	Q9Y4J8	0.99977	huMAP3_06618.1,huMAP3_10517.1
Q8TDI0	Q16576	0.99977	huMAP3_06728.1,huMAP3_08906.1,huMAP3_09499.1,huMAP3_10472.1,huMAP3_13482.1,huMAP3_15128.1
O76075	O00273	0.99977	huMAP3_09821.1,huMAP3_10577.1,huMAP3_12631.1,huMAP3_15196.1
Q96MX6	Q9UBK9	0.99977	huMAP3_00807.1,huMAP3_06426.1,huMAP3_08487.1,huMAP3_09057.1,huMAP3_11092.1,huMAP3_14318.1
O94776	Q8WXI9	0.99977	huMAP3_09499.1,huMAP3_10472.1,huMAP3_15128.1
Q4VC05	Q12824	0.99977	huMAP3_03221.1,huMAP3_11470.1
P07864	P00338	0.99977	huMAP3_09010.1,huMAP3_12061.1,huMAP3_14812.1
Q9NYL9	Q13045	0.99977	huMAP3_07354.1
P55884	O00303	0.99977	huMAP3_01276.1,huMAP3_11246.1,huMAP3_13175.1
P18754	P63279	0.99977	huMAP3_06494.1,huMAP3_07331.1,huMAP3_08641.1,huMAP3_10000.1,huMAP3_12581.1
O60749	Q13596	0.999769	huMAP3_02481.1,huMAP3_05609.1,huMAP3_10879.1,huMAP3_12956.1,huMAP3_13408.1,huMAP3_13548.1,huMAP3_13808.1,huMAP3_14326.1
O14777	Q9H410	0.999769	huMAP3_01824.1,huMAP3_11940.1
Q9UNM6	P43686	0.999769	huMAP3_05064.1,huMAP3_09656.1,huMAP3_13725.1
Q15006	Q9Y3B6	0.999769	huMAP3_03281.1,huMAP3_12199.1,huMAP3_14641.1
P53680	Q9BV29	0.999769	huMAP3_00432.1,huMAP3_05120.1,huMAP3_05849.1,huMAP3_06283.1,huMAP3_08320.1,huMAP3_08540.1,huMAP3_09107.1,huMAP3_09403.1,huMAP3_10762.1,huMAP3_10876.1,huMAP3_12376.1,huMAP3_12394.1,huMAP3_12918.1
Q9Y6J9	O94864	0.999769	huMAP3_00902.1,huMAP3_10385.1,huMAP3_10397.1,huMAP3_12550.1
P35573	O95210	0.999769	huMAP3_01396.1,huMAP3_06909.1,huMAP3_08013.1,huMAP3_08093.1,huMAP3_09760.1,huMAP3_10227.1,huMAP3_11993.1,huMAP3_12186.1,huMAP3_13075.1
Q14694	Q9UN86	0.999769	huMAP3_02784.1,huMAP3_04273.1,huMAP3_06888.1,huMAP3_09891.1,huMAP3_10631.1,huMAP3_10976.1,huMAP3_11111.1,huMAP3_14270.1,huMAP3_14559.1
P53990	Q9UBP0	0.999769	huMAP3_13805.1
Q96B97	Q9Y5K6	0.999768	huMAP3_01443.1,huMAP3_06016.1,huMAP3_12900.1
Q9UBQ5	O00303	0.999768	huMAP3_01276.1,huMAP3_11246.1,huMAP3_13175.1
Q96A35	Q9H0U6	0.999768	huMAP3_06439.1,huMAP3_06550.1,huMAP3_06589.1,huMAP3_07939.1,huMAP3_08458.1,huMAP3_09113.1,huMAP3_09483.1
O95684	Q969Q6	0.999767	huMAP3_13510.1
A0JLT2	O75448	0.999767	huMAP3_02730.1
Q13200	Q99460	0.999767	huMAP3_05064.1,huMAP3_09656.1,huMAP3_13725.1
P41252	P56192	0.999767	huMAP3_02637.1,huMAP3_13688.1
P25786	P28062	0.999767	huMAP3_00356.1,huMAP3_09656.1
Q13098	Q99627	0.999767	huMAP3_08550.1,huMAP3_09779.1,huMAP3_14528.1
P62699	Q8IUR7	0.999767	huMAP3_05775.1,huMAP3_08787.1,huMAP3_09818.1,huMAP3_10711.1,huMAP3_12700.1
Q96B26	Q9NQT4	0.999767	huMAP3_05382.1,huMAP3_14264.1
Q13901	Q9Y580	0.999766	huMAP3_05382.1
Q08999	P20248	0.999766	huMAP3_06587.1,huMAP3_08026.1,huMAP3_09145.1,huMAP3_10449.1,huMAP3_10674.1,huMAP3_14722.1
Q7Z7C8	O00268	0.999766	huMAP3_00288.1,huMAP3_08438.1,huMAP3_09451.1,huMAP3_10385.1,huMAP3_14501.1,huMAP3_14957.1
Q92785	O14497	0.999766	huMAP3_03221.1,huMAP3_11470.1
Q14997	P49721	0.999766	huMAP3_00356.1,huMAP3_09656.1,huMAP3_13725.1
P16615	P05023	0.999766	huMAP3_10473.1
Q15542	Q7Z7C8	0.999766	huMAP3_00288.1,huMAP3_08438.1,huMAP3_09451.1,huMAP3_10385.1,huMAP3_14501.1,huMAP3_14957.1
P41252	Q13155	0.999766	huMAP3_02637.1,huMAP3_13688.1
Q14444	Q9UN86	0.999766	huMAP3_02784.1,huMAP3_05303.1,huMAP3_06888.1,huMAP3_09891.1,huMAP3_10207.1,huMAP3_10631.1,huMAP3_10976.1,huMAP3_11111.1,huMAP3_14270.1,huMAP3_14559.1
Q92925	P51532	0.999766	huMAP3_03221.1,huMAP3_11470.1
Q13888	Q6ZYL4	0.999766	huMAP3_05174.1,huMAP3_09908.1,huMAP3_12429.1
Q9BTT4	Q9NPJ6	0.999765	huMAP3_02730.1
O94776	Q13330	0.999765	huMAP3_05579.1,huMAP3_08738.1,huMAP3_09499.1,huMAP3_10472.1,huMAP3_15128.1
Q8WXH6	P0C0E4	0.999765	huMAP3_04750.1,huMAP3_05894.1,huMAP3_08919.1,huMAP3_09980.1,huMAP3_13601.1,huMAP3_14380.1
Q9NPD3	Q9NQT5	0.999765	huMAP3_05382.1,huMAP3_14264.1
P14635	P33552	0.999765	huMAP3_06587.1,huMAP3_09319.1,huMAP3_10449.1,huMAP3_14722.1
P61981	Q04917	0.999765	huMAP3_06971.1,huMAP3_07596.1,huMAP3_09810.1,huMAP3_10808.1,huMAP3_12897.1
Q9Y6J9	Q8NEM7	0.999765	huMAP3_00902.1,huMAP3_10385.1,huMAP3_10397.1,huMAP3_12550.1
P17612	Q8N6U8	0.999765	huMAP3_01849.1,huMAP3_11135.1,huMAP3_13352.1,huMAP3_14681.1
P62308	P09661	0.999765	huMAP3_06511.1,huMAP3_08980.1
Q7Z3J2	Q567U6	0.999764	huMAP3_07032.1,huMAP3_14444.1
O43747	Q9Y6Q5	0.999764	huMAP3_04311.1,huMAP3_05843.1,huMAP3_06557.1,huMAP3_06769.1,huMAP3_08695.1,huMAP3_10762.1,huMAP3_10876.1,huMAP3_12376.1,huMAP3_12394.1,huMAP3_12918.1,huMAP3_13055.1
Q9BZE1	P09001	0.999764	huMAP3_06439.1,huMAP3_06550.1,huMAP3_06589.1,huMAP3_07939.1,huMAP3_08458.1,huMAP3_09113.1,huMAP3_09483.1
Q92922	Q92784	0.999764	huMAP3_03221.1,huMAP3_11470.1
Q14566	P49736	0.999764	huMAP3_00154.1,huMAP3_05529.1,huMAP3_06061.1,huMAP3_07113.1,huMAP3_08554.1,huMAP3_09466.1,huMAP3_09860.1,huMAP3_10862.1,huMAP3_11832.1,huMAP3_12180.1,huMAP3_14306.1,huMAP3_14758.1
Q7L2H7	O15371	0.999764	huMAP3_01276.1,huMAP3_11246.1,huMAP3_13175.1
Q9H4L4	Q8IZL8	0.999764	huMAP3_07162.1
Q15006	Q9P0I2	0.999764	huMAP3_03281.1,huMAP3_12199.1,huMAP3_14641.1
Q96CW1	Q2M2I8	0.999763	huMAP3_05849.1,huMAP3_08320.1,huMAP3_09107.1,huMAP3_09403.1,huMAP3_10762.1,huMAP3_10876.1,huMAP3_12394.1,huMAP3_12918.1
Q9Y4A5	Q86TJ2	0.999763	huMAP3_00902.1,huMAP3_10397.1
O14818	P25789	0.999763	huMAP3_00356.1,huMAP3_09656.1,huMAP3_13725.1
P62316	P62304	0.999763	huMAP3_04549.1,huMAP3_06511.1,huMAP3_08980.1
P52435	P19387	0.999763	huMAP3_07454.1,huMAP3_07749.1,huMAP3_09843.1,huMAP3_11092.1,huMAP3_14318.1
Q6IPR1	P13804	0.999763	huMAP3_09941.1,huMAP3_10297.1,huMAP3_12388.1
Q9BTT4	Q9ULK4	0.999763	huMAP3_02730.1
Q9H9Y4	Q9BWH6	0.999763	huMAP3_06426.1,huMAP3_08487.1,huMAP3_09057.1,huMAP3_11092.1,huMAP3_14318.1
Q9HAW8	Q9HAW7	0.999763	huMAP3_00604.1,huMAP3_03523.1,huMAP3_06757.1,huMAP3_07679.1,huMAP3_07795.1,huMAP3_12137.1,huMAP3_12361.1,huMAP3_15114.1,huMAP3_15253.1
P53805	P48454	0.999763	huMAP3_06005.1,huMAP3_07944.1,huMAP3_10807.1,huMAP3_15008.1
Q8NBJ5	Q02809	0.999763	huMAP3_10699.1,huMAP3_10984.1,huMAP3_13038.1
Q9UJX6	Q9H1A4	0.999763	huMAP3_03388.1,huMAP3_12747.1
P30260	Q8NHZ8	0.999763	huMAP3_03388.1,huMAP3_12747.1
O75170	O00743	0.999762	huMAP3_01958.1,huMAP3_12079.1,huMAP3_14031.1
O43395	O75643	0.999762	huMAP3_08980.1
P49354	P49356	0.999762	huMAP3_01262.1,huMAP3_07184.1,huMAP3_09074.1,huMAP3_09253.1,huMAP3_10964.1,huMAP3_14790.1
P46060	P63279	0.999762	huMAP3_06494.1,huMAP3_07331.1,huMAP3_08641.1,huMAP3_10000.1,huMAP3_12581.1
Q9Y6A4	Q8IZL9	0.999762	huMAP3_00121.1,huMAP3_01865.1,huMAP3_09806.1,huMAP3_11163.1,huMAP3_12503.1,huMAP3_12957.1,huMAP3_13347.1,huMAP3_13353.1,huMAP3_13820.1,huMAP3_14747.1
Q9H944	Q9NVC6	0.999762	huMAP3_02730.1
O43402	Q9NPA0	0.999762	huMAP3_03281.1,huMAP3_12199.1,huMAP3_14641.1
P49720	Q9UL46	0.999762	huMAP3_00356.1,huMAP3_09656.1,huMAP3_13725.1
Q96A35	Q9Y6G3	0.999762	huMAP3_01856.1,huMAP3_06439.1,huMAP3_06550.1,huMAP3_06589.1,huMAP3_07939.1,huMAP3_08458.1,huMAP3_09113.1,huMAP3_09483.1
Q9NQT5	Q9Y3B2	0.999762	huMAP3_05382.1,huMAP3_14264.1
O75446	Q9UK53	0.999761	huMAP3_00957.1,huMAP3_08800.1,huMAP3_09031.1,huMAP3_09311.1,huMAP3_13482.1,huMAP3_15128.1
P21266	P28161	0.999761	huMAP3_01673.1,huMAP3_14934.1
Q9UJX4	Q9UM13	0.999761	huMAP3_03388.1,huMAP3_12747.1
Q13077	Q12933	0.999761	huMAP3_02517.1,huMAP3_03925.1,huMAP3_06254.1,huMAP3_06826.1,huMAP3_08034.1,huMAP3_09205.1,huMAP3_09536.1,huMAP3_09978.1,huMAP3_12986.1,huMAP3_13879.1,huMAP3_15146.1,huMAP3_15257.1
Q9ULK4	Q9BUE0	0.999761	huMAP3_02730.1
Q96RQ3	Q9HCC0	0.999761	huMAP3_06733.1,huMAP3_10525.1,huMAP3_13468.1
Q9BXS5	P56377	0.999761	huMAP3_05843.1,huMAP3_06557.1,huMAP3_06769.1,huMAP3_08695.1,huMAP3_10762.1,huMAP3_10876.1,huMAP3_12376.1,huMAP3_12394.1,huMAP3_12918.1,huMAP3_13055.1
Q9NQP4	Q9UHV9	0.999761	huMAP3_10942.1,huMAP3_11361.1,huMAP3_14584.1,huMAP3_14626.1
P30153	Q66LE6	0.999761	huMAP3_10333.1,huMAP3_13510.1
Q13432	A6NIH7	0.99976	huMAP3_00345.1,huMAP3_02534.1,huMAP3_04280.1,huMAP3_07174.1,huMAP3_07463.1,huMAP3_08140.1,huMAP3_08840.1,huMAP3_09214.1,huMAP3_09609.1,huMAP3_10165.1,huMAP3_10266.1,huMAP3_10930.1,huMAP3_11623.1
P29692	P26640	0.99976	huMAP3_00469.1,huMAP3_04189.1,huMAP3_06945.1,huMAP3_12041.1,huMAP3_15260.1
Q96HY6	Q96JB5	0.99976	huMAP3_03937.1,huMAP3_12534.1,huMAP3_14075.1
Q12904	Q15046	0.99976	huMAP3_02637.1,huMAP3_13688.1
O94864	Q8NEM7	0.99976	huMAP3_00902.1,huMAP3_08438.1,huMAP3_09451.1,huMAP3_10385.1,huMAP3_10397.1,huMAP3_12550.1
O95707	Q8N5L8	0.999759	huMAP3_00441.1,huMAP3_08418.1,huMAP3_08469.1
O75964	P56385	0.999759	huMAP3_07476.1,huMAP3_08716.1,huMAP3_09775.1,huMAP3_11095.1
O15360	O15287	0.999759	huMAP3_10054.1,huMAP3_14408.1
A0JLT2	Q15648	0.999759	huMAP3_02730.1
Q9H0E3	Q16576	0.999759	huMAP3_08800.1,huMAP3_09031.1,huMAP3_13482.1,huMAP3_15128.1
Q5RKV6	Q06265	0.999758	huMAP3_05382.1,huMAP3_14264.1
P62318	P63162	0.999758	huMAP3_04549.1,huMAP3_06511.1,huMAP3_08980.1
O43747	P56377	0.999758	huMAP3_05843.1,huMAP3_06557.1,huMAP3_06769.1,huMAP3_08695.1,huMAP3_10762.1,huMAP3_10876.1,huMAP3_12376.1,huMAP3_12394.1,huMAP3_12918.1,huMAP3_13055.1
P61981	P31946	0.999758	huMAP3_06971.1,huMAP3_07596.1,huMAP3_07838.1,huMAP3_09810.1,huMAP3_10808.1,huMAP3_12897.1
O14777	Q8NG31	0.999758	huMAP3_01824.1,huMAP3_11940.1
P49720	P49721	0.999758	huMAP3_00356.1,huMAP3_09656.1,huMAP3_13725.1
Q16181	Q9NVA2	0.999758	huMAP3_02362.1
P0DPB6	P05423	0.999757	huMAP3_00807.1,huMAP3_06426.1,huMAP3_08487.1,huMAP3_09057.1,huMAP3_11092.1,huMAP3_14318.1
Q9Y5R8	P0DI82	0.999757	huMAP3_07907.1,huMAP3_12177.1
Q04725	Q04727	0.999757	huMAP3_00022.1,huMAP3_11616.1,huMAP3_14261.1
Q96GM5	Q68CP9	0.999757	huMAP3_03221.1,huMAP3_11470.1
Q6IPU0	Q13352	0.999757	huMAP3_04053.1,huMAP3_06427.1,huMAP3_09807.1,huMAP3_11899.1,huMAP3_14808.1
P28062	P25787	0.999757	huMAP3_00356.1,huMAP3_09656.1
O95707	O75817	0.999757	huMAP3_00441.1,huMAP3_08418.1,huMAP3_08469.1,huMAP3_12090.1
Q969X6	Q8TED0	0.999757	huMAP3_01743.1,huMAP3_14264.1
Q6P2C8	Q9NVC6	0.999757	huMAP3_02730.1
P49770	Q9UI10	0.999757	huMAP3_09088.1,huMAP3_09338.1,huMAP3_10202.1,huMAP3_10287.1,huMAP3_10530.1,huMAP3_11232.1,huMAP3_11700.1
Q5RKV6	Q01780	0.999756	huMAP3_05382.1
Q12789	Q9Y5Q8	0.999756	huMAP3_00436.1,huMAP3_01637.1,huMAP3_08803.1,huMAP3_09865.1,huMAP3_10249.1,huMAP3_10875.1,huMAP3_14801.1
Q9NP50	Q9UK53	0.999756	huMAP3_00957.1,huMAP3_08800.1,huMAP3_09031.1,huMAP3_09311.1,huMAP3_13482.1,huMAP3_15128.1
Q4VC05	Q92784	0.999756	huMAP3_03221.1,huMAP3_11470.1
Q9BSQ5	O00522	0.999756	huMAP3_00340.1
Q96G25	Q9NVC6	0.999755	huMAP3_02730.1
P63104	Q04917	0.999755	huMAP3_06971.1,huMAP3_07596.1,huMAP3_08480.1,huMAP3_09810.1,huMAP3_10808.1,huMAP3_12897.1
Q96II8	Q96HP0	0.999755	huMAP3_13571.1
Q9GZU7	O15194	0.999755	huMAP3_00831.1,huMAP3_05201.1,huMAP3_10175.1,huMAP3_12830.1,huMAP3_15333.1
Q9NNX6	Q9H2X3	0.999755	huMAP3_04767.1,huMAP3_11059.1,huMAP3_11759.1,huMAP3_13231.1,huMAP3_13597.1
Q9NZ32	O00399	0.999755	huMAP3_04946.1,huMAP3_09952.1,huMAP3_12900.1
Q14738	P62714	0.999755	huMAP3_05182.1,huMAP3_06695.1,huMAP3_07998.1,huMAP3_09709.1,huMAP3_10333.1,huMAP3_13510.1
P28062	P49721	0.999755	huMAP3_00356.1,huMAP3_09656.1
Q6N069	Q9NX55	0.999755	huMAP3_01027.1,huMAP3_10987.1,huMAP3_13394.1
Q9ULR0	Q9UNP9	0.999754	huMAP3_03019.1,huMAP3_06726.1,huMAP3_08501.1,huMAP3_09504.1,huMAP3_09945.1
O43242	P51665	0.999754	huMAP3_05064.1,huMAP3_09656.1,huMAP3_13725.1
P82673	P82933	0.999754	huMAP3_05807.1,huMAP3_05954.1
Q9H0A8	Q9GZQ3	0.999754	huMAP3_07032.1,huMAP3_14444.1
Q13867	Q9BQG2	0.999754	huMAP3_00068.1,huMAP3_06503.1
Q9H944	Q96G25	0.999754	huMAP3_02730.1
Q9Y535	P05423	0.999754	huMAP3_00807.1,huMAP3_06426.1,huMAP3_08487.1,huMAP3_09057.1,huMAP3_11092.1,huMAP3_14318.1
Q9NQG5	P62487	0.999754	huMAP3_04499.1,huMAP3_07454.1,huMAP3_07749.1,huMAP3_09843.1,huMAP3_11092.1,huMAP3_14318.1
Q6P2C8	Q9BUE0	0.999753	huMAP3_02730.1
Q6NZY4	Q13901	0.999753	huMAP3_05382.1,huMAP3_14264.1
P06576	P48047	0.999753	huMAP3_07476.1,huMAP3_08750.1,huMAP3_09307.1,huMAP3_09775.1,huMAP3_11095.1
Q6P2E9	Q96F86	0.999753	huMAP3_07143.1,huMAP3_09746.1,huMAP3_13161.1
O75832	O00487	0.999753	huMAP3_05064.1,huMAP3_09656.1,huMAP3_13725.1
P09012	P63162	0.999753	huMAP3_04549.1,huMAP3_06511.1,huMAP3_08980.1
Q9UBT7	P11532	0.999753	huMAP3_06618.1,huMAP3_10517.1
P37198	P35658	0.999753	huMAP3_05948.1,huMAP3_06369.1,huMAP3_09220.1,huMAP3_10000.1,huMAP3_12581.1
O75380	O95168	0.999753	huMAP3_02819.1,huMAP3_06397.1,huMAP3_09567.1,huMAP3_09982.1,huMAP3_14018.1,huMAP3_14878.1
Q96HY6	O94874	0.999752	huMAP3_02171.1,huMAP3_03937.1,huMAP3_07327.1,huMAP3_08805.1,huMAP3_12534.1,huMAP3_14075.1
Q96EV8	Q9NUP1	0.999752	huMAP3_02126.1,huMAP3_06144.1,huMAP3_09421.1,huMAP3_10940.1,huMAP3_11659.1
Q93050	P61421	0.999752	huMAP3_05444.1,huMAP3_05805.1,huMAP3_07558.1,huMAP3_08381.1,huMAP3_09477.1,huMAP3_09505.1,huMAP3_10511.1,huMAP3_10516.1,huMAP3_12042.1
Q9NP50	Q13547	0.999752	huMAP3_08800.1,huMAP3_09031.1,huMAP3_15128.1
P45983	P45984	0.999752	huMAP3_04092.1,huMAP3_12341.1,huMAP3_15127.1
Q13111	Q09028	0.999752	huMAP3_12711.1
Q16514	Q96BN2	0.999752	huMAP3_00902.1,huMAP3_08438.1,huMAP3_09451.1,huMAP3_10385.1,huMAP3_10397.1,huMAP3_12550.1
O00487	Q99460	0.999752	huMAP3_05064.1,huMAP3_09656.1,huMAP3_13725.1
Q9BZJ0	Q9HCS7	0.999751	huMAP3_06429.1,huMAP3_06726.1,huMAP3_08501.1,huMAP3_08703.1,huMAP3_09504.1,huMAP3_09945.1
Q01105	Q9BWE0	0.999751	huMAP3_10800.1,huMAP3_11745.1
P62308	Q96GM8	0.999751	huMAP3_06511.1,huMAP3_08980.1
Q13042	Q8NHZ8	0.999751	huMAP3_03388.1,huMAP3_12747.1
A5PLN9	Q8IUR0	0.999751	huMAP3_04127.1,huMAP3_07907.1,huMAP3_12177.1
P46020	P15735	0.99975	huMAP3_00123.1,huMAP3_11264.1,huMAP3_14959.1,huMAP3_15036.1
Q9UHV9	Q99471	0.99975	huMAP3_04072.1,huMAP3_06819.1,huMAP3_09036.1,huMAP3_10942.1,huMAP3_11361.1,huMAP3_14584.1,huMAP3_14626.1
O60341	Q13547	0.99975	huMAP3_08800.1,huMAP3_09031.1,huMAP3_10311.1,huMAP3_15128.1
O60499	O75379	0.99975	huMAP3_06458.1,huMAP3_08929.1,huMAP3_10587.1,huMAP3_13160.1
O43395	P62310	0.999749	huMAP3_06511.1,huMAP3_08980.1
Q9Y2X0	Q9UHV7	0.999749	huMAP3_02730.1
Q08209	P53805	0.999749	huMAP3_06005.1,huMAP3_07944.1,huMAP3_10807.1,huMAP3_15008.1
O00231	Q99460	0.999749	huMAP3_05064.1,huMAP3_09656.1,huMAP3_13725.1
Q8WUD4	P41223	0.999749	huMAP3_06726.1,huMAP3_08501.1,huMAP3_09504.1,huMAP3_09945.1
Q9HB55	P20815	0.999749	huMAP3_14556.1,huMAP3_14585.1
P07814	P54136	0.999749	huMAP3_02637.1,huMAP3_13688.1
Q9NPA0	Q9Y3B6	0.999749	huMAP3_03281.1,huMAP3_12199.1,huMAP3_14641.1
Q9BXS5	O43747	0.999749	huMAP3_04311.1,huMAP3_05843.1,huMAP3_06557.1,huMAP3_06769.1,huMAP3_08695.1,huMAP3_10762.1,huMAP3_10876.1,huMAP3_12376.1,huMAP3_12394.1,huMAP3_12918.1,huMAP3_13055.1
Q99719	Q9NVA2	0.999749	huMAP3_02362.1
Q96B26	Q9Y3B2	0.999749	huMAP3_05382.1,huMAP3_14264.1
Q96B97	Q9Y3L3	0.999748	huMAP3_06016.1,huMAP3_12900.1
B5ME19	O15372	0.999748	huMAP3_01276.1,huMAP3_11246.1,huMAP3_13175.1
O75489	O95182	0.999748	huMAP3_06397.1,huMAP3_08132.1,huMAP3_09567.1,huMAP3_09982.1,huMAP3_14018.1,huMAP3_14878.1
Q9ULX7	Q96T52	0.999747	huMAP3_01264.1,huMAP3_07466.1,huMAP3_10313.1,huMAP3_12358.1,huMAP3_12507.1,huMAP3_14534.1
Q14BN4	Q9NRL3	0.999747	huMAP3_00935.1,huMAP3_07620.1,huMAP3_07644.1,huMAP3_09709.1,huMAP3_10333.1,huMAP3_13510.1
Q9Y3B6	Q5J8M3	0.999747	huMAP3_03281.1,huMAP3_12199.1,huMAP3_14641.1
Q13889	P19447	0.999747	huMAP3_05174.1,huMAP3_09908.1,huMAP3_12429.1
Q9Y3Y2	Q96QD9	0.999747	huMAP3_04872.1,huMAP3_06628.1,huMAP3_08159.1,huMAP3_08904.1,huMAP3_09101.1,huMAP3_09184.1,huMAP3_09225.1,huMAP3_09943.1,huMAP3_10299.1,huMAP3_10789.1
O00231	P43686	0.999747	huMAP3_05064.1,huMAP3_09656.1,huMAP3_13725.1
P63162	Q8N8D1	0.999747	huMAP3_04549.1,huMAP3_06511.1,huMAP3_08980.1
P62308	P62306	0.999747	huMAP3_06511.1,huMAP3_08980.1
Q92556	Q9H7D0	0.999747	huMAP3_10769.1,huMAP3_13135.1
Q7Z3J2	Q8N668	0.999746	huMAP3_03516.1,huMAP3_07032.1,huMAP3_14444.1
Q9BW66	Q8NB90	0.999746	huMAP3_09452.1
Q9Y333	O95777	0.999746	huMAP3_06511.1,huMAP3_08980.1
B5ME19	Q13347	0.999746	huMAP3_01276.1,huMAP3_11246.1,huMAP3_13175.1
P48553	Q9UL33	0.999746	huMAP3_04127.1,huMAP3_07907.1,huMAP3_12177.1
P10916	Q02045	0.999746	huMAP3_00987.1,huMAP3_14392.1
Q68CL5	Q9BSH3	0.999746	huMAP3_04690.1,huMAP3_12791.1
Q8IUR7	Q6VN20	0.999746	huMAP3_05775.1,huMAP3_08787.1,huMAP3_09818.1,huMAP3_10711.1,huMAP3_12700.1
O60678	Q9BRP1	0.999745	huMAP3_01051.1,huMAP3_02867.1,huMAP3_10367.1,huMAP3_11211.1,huMAP3_11874.1,huMAP3_12462.1
O60508	Q8WUD4	0.999745	huMAP3_06726.1,huMAP3_08501.1,huMAP3_09504.1,huMAP3_09945.1
Q8WVK7	Q96BD8	0.999745	huMAP3_02347.1,huMAP3_10080.1,huMAP3_10604.1,huMAP3_13058.1,huMAP3_13681.1
P62333	Q99460	0.999745	huMAP3_05064.1,huMAP3_09656.1,huMAP3_13725.1
O43639	P16333	0.999745	huMAP3_00870.1,huMAP3_01805.1,huMAP3_07569.1,huMAP3_08747.1,huMAP3_09119.1,huMAP3_09598.1,huMAP3_10500.1,huMAP3_13345.1,huMAP3_14886.1
Q6NUQ1	Q8WU76	0.999745	huMAP3_03203.1,huMAP3_06458.1,huMAP3_08929.1,huMAP3_10587.1,huMAP3_13160.1
Q16576	Q09028	0.999745	huMAP3_06728.1,huMAP3_07299.1,huMAP3_08906.1,huMAP3_09499.1,huMAP3_10472.1,huMAP3_13482.1,huMAP3_15128.1
Q9BYD1	Q96A35	0.999744	huMAP3_01856.1,huMAP3_04652.1,huMAP3_06439.1,huMAP3_06550.1,huMAP3_06589.1,huMAP3_07939.1,huMAP3_08458.1,huMAP3_09113.1,huMAP3_09483.1
Q13555	Q13557	0.999744	huMAP3_08389.1,huMAP3_09058.1,huMAP3_10642.1
P49720	P28066	0.999744	huMAP3_00356.1,huMAP3_09656.1,huMAP3_13725.1
P60510	Q16204	0.999744	huMAP3_05182.1,huMAP3_06695.1,huMAP3_07998.1,huMAP3_09709.1,huMAP3_10333.1,huMAP3_13510.1
Q99496	P78364	0.999744	huMAP3_10162.1,huMAP3_14051.1
Q8N511	P27449	0.999744	huMAP3_05805.1,huMAP3_07510.1,huMAP3_08166.1,huMAP3_08182.1,huMAP3_09562.1,huMAP3_09565.1,huMAP3_10511.1,huMAP3_10516.1,huMAP3_12042.1
Q9UP83	Q96MW5	0.999744	huMAP3_04294.1,huMAP3_09176.1,huMAP3_14423.1
Q9NPF4	Q14657	0.999744	huMAP3_00664.1,huMAP3_11762.1
O14497	P51531	0.999743	huMAP3_03221.1,huMAP3_11470.1
Q86TB9	O15116	0.999743	huMAP3_02465.1,huMAP3_05636.1,huMAP3_08980.1
P54136	Q9P2J5	0.999743	huMAP3_02637.1,huMAP3_13688.1
P56282	Q9NR33	0.999743	huMAP3_04178.1,huMAP3_06746.1,huMAP3_14197.1
Q13227	O75376	0.999742	huMAP3_03197.1,huMAP3_04325.1,huMAP3_05713.1,huMAP3_06120.1,huMAP3_06185.1,huMAP3_06884.1,huMAP3_07695.1,huMAP3_08843.1,huMAP3_13269.1
P30876	P36954	0.999742	huMAP3_07454.1,huMAP3_07749.1,huMAP3_09843.1,huMAP3_11092.1,huMAP3_14318.1
Q9HA47	Q9BZX2	0.999742	huMAP3_00911.1
Q9UHK0	Q15649	0.999742	huMAP3_01002.1,huMAP3_14133.1
Q9Y535	P19388	0.999742	huMAP3_00807.1,huMAP3_06426.1,huMAP3_08487.1,huMAP3_09057.1,huMAP3_11092.1,huMAP3_14318.1
Q9UNS2	Q7L5N1	0.999742	huMAP3_05041.1,huMAP3_05816.1,huMAP3_08550.1,huMAP3_09779.1,huMAP3_14528.1
Q99613	P60228	0.999741	huMAP3_01276.1,huMAP3_11246.1,huMAP3_13175.1
Q07866	P33176	0.999741	huMAP3_04401.1,huMAP3_09851.1,huMAP3_10340.1,huMAP3_11266.1,huMAP3_12367.1,huMAP3_14054.1,huMAP3_14331.1
P09001	Q96DV4	0.999741	huMAP3_04652.1,huMAP3_06439.1,huMAP3_06550.1,huMAP3_06589.1,huMAP3_08458.1,huMAP3_09483.1
Q9NWS0	Q9NUG6	0.999741	huMAP3_00807.1,huMAP3_06426.1,huMAP3_08487.1,huMAP3_09057.1,huMAP3_11092.1,huMAP3_14318.1
P83436	Q8WTW3	0.999741	huMAP3_04294.1,huMAP3_09176.1,huMAP3_14423.1
Q9UM13	Q96DE5	0.999741	huMAP3_03388.1,huMAP3_12747.1
Q52LA3	Q5TKA1	0.999741	huMAP3_00487.1,huMAP3_03164.1,huMAP3_07470.1,huMAP3_08170.1,huMAP3_10910.1,huMAP3_11168.1
Q96N67	Q96II8	0.999741	huMAP3_06763.1,huMAP3_08205.1,huMAP3_09542.1,huMAP3_13571.1
Q969G3	Q92784	0.999741	huMAP3_03221.1,huMAP3_11470.1
P25963	Q04864	0.999741	huMAP3_05441.1,huMAP3_14474.1
P49720	Q06323	0.999741	huMAP3_00356.1,huMAP3_09656.1,huMAP3_13725.1
Q9NPA0	Q5J8M3	0.999741	huMAP3_03281.1,huMAP3_12199.1,huMAP3_14641.1
P51553	O43837	0.99974	huMAP3_02315.1,huMAP3_12348.1
Q86SE9	Q9HAH7	0.99974	huMAP3_10162.1,huMAP3_11527.1,huMAP3_11826.1,huMAP3_14051.1
Q96T51	Q8WXA3	0.99974	huMAP3_02868.1,huMAP3_05102.1,huMAP3_12115.1,huMAP3_14003.1,huMAP3_14046.1
Q92556	Q96JJ3	0.99974	huMAP3_00089.1,huMAP3_07642.1,huMAP3_08722.1,huMAP3_10769.1,huMAP3_10878.1,huMAP3_13135.1
P11532	O60941	0.99974	huMAP3_06618.1,huMAP3_10517.1
P54198	Q9NVP2	0.99974	huMAP3_00115.1,huMAP3_00724.1,huMAP3_05517.1,huMAP3_08143.1,huMAP3_09289.1,huMAP3_09859.1,huMAP3_10747.1,huMAP3_11834.1,huMAP3_12711.1,huMAP3_12963.1
O75935	Q9NZ32	0.99974	huMAP3_04946.1,huMAP3_09952.1,huMAP3_12900.1
Q8TF05	P60510	0.999739	huMAP3_05182.1,huMAP3_06695.1,huMAP3_07998.1,huMAP3_09709.1,huMAP3_10333.1,huMAP3_13486.1,huMAP3_13510.1
P62304	Q12874	0.999739	huMAP3_04549.1,huMAP3_06511.1,huMAP3_08980.1
O75934	Q9BZJ0	0.999739	huMAP3_06726.1,huMAP3_08501.1,huMAP3_09504.1,huMAP3_09945.1
Q9H6E5	O43172	0.999739	huMAP3_06511.1,huMAP3_08980.1
Q9NS73	O75528	0.999738	huMAP3_00372.1,huMAP3_08451.1,huMAP3_08776.1,huMAP3_09422.1,huMAP3_09561.1,huMAP3_10027.1,huMAP3_10385.1,huMAP3_12550.1
Q9H1I8	Q8N3C0	0.999738	huMAP3_00443.1,huMAP3_13900.1
Q8N8Y2	Q93050	0.999738	huMAP3_05805.1,huMAP3_09477.1,huMAP3_10511.1,huMAP3_10516.1,huMAP3_12042.1
O15318	Q9Y2Y1	0.999738	huMAP3_00807.1,huMAP3_06426.1,huMAP3_08487.1,huMAP3_09057.1,huMAP3_11092.1,huMAP3_14318.1
O15075	O43602	0.999738	huMAP3_01265.1,huMAP3_01790.1,huMAP3_03760.1,huMAP3_06327.1,huMAP3_08108.1,huMAP3_10197.1,huMAP3_11133.1
Q9UBQ5	B5ME19	0.999738	huMAP3_01276.1,huMAP3_11246.1,huMAP3_13175.1
O75934	Q9HCS7	0.999738	huMAP3_06726.1,huMAP3_08501.1,huMAP3_09504.1,huMAP3_09945.1
Q6NZY4	Q9Y580	0.999738	huMAP3_05382.1
Q9H875	P09661	0.999738	huMAP3_06511.1,huMAP3_08980.1
O14497	Q92784	0.999738	huMAP3_03221.1,huMAP3_11470.1
Q12874	Q15459	0.999738	huMAP3_04549.1,huMAP3_06511.1,huMAP3_08980.1
P10515	P09622	0.999738	huMAP3_12248.1,huMAP3_14864.1
P05166	P05165	0.999737	huMAP3_07028.1,huMAP3_10458.1,huMAP3_13468.1
A0AVF1	Q9BW83	0.999737	huMAP3_05411.1,huMAP3_13817.1
Q4VC05	Q92922	0.999736	huMAP3_03221.1,huMAP3_11470.1
Q9NYB0	Q9NUX5	0.999736	huMAP3_03416.1,huMAP3_13182.1
P32019	Q6ICB4	0.999736	huMAP3_03486.1,huMAP3_13994.1
P62310	Q15020	0.999736	huMAP3_06511.1,huMAP3_08980.1
P25786	P25789	0.999736	huMAP3_00356.1,huMAP3_09656.1,huMAP3_13725.1
Q3B8N2	O00182	0.999736	huMAP3_02201.1,huMAP3_04870.1,huMAP3_06126.1,huMAP3_09336.1,huMAP3_10848.1,huMAP3_10980.1,huMAP3_11349.1
Q9H8Y8	Q9H2G9	0.999736	huMAP3_05535.1,huMAP3_05844.1,huMAP3_06703.1,huMAP3_07831.1,huMAP3_10362.1,huMAP3_10786.1,huMAP3_11421.1,huMAP3_11596.1
Q7Z3J2	Q9Y6G5	0.999736	huMAP3_07032.1,huMAP3_14444.1
P61353	P62888	0.999736	huMAP3_05807.1
O95684	Q5VT06	0.999736	huMAP3_01031.1,huMAP3_06255.1,huMAP3_07800.1,huMAP3_09013.1,huMAP3_11221.1,huMAP3_13510.1
P54920	O75379	0.999736	huMAP3_06458.1,huMAP3_08929.1,huMAP3_10587.1,huMAP3_13160.1
P53680	P42566	0.999735	huMAP3_05120.1,huMAP3_05849.1,huMAP3_06283.1,huMAP3_08320.1,huMAP3_08540.1,huMAP3_09107.1,huMAP3_09403.1,huMAP3_10762.1,huMAP3_10876.1,huMAP3_12394.1,huMAP3_12918.1
P48444	P53618	0.999735	huMAP3_04405.1,huMAP3_09332.1,huMAP3_11357.1,huMAP3_12869.1
Q3ZAQ7	O75787	0.999735	huMAP3_05805.1,huMAP3_08182.1,huMAP3_10511.1,huMAP3_10516.1,huMAP3_12042.1
Q13131	Q9UGJ0	0.999735	huMAP3_01652.1,huMAP3_12203.1
Q14168	Q9NUP9	0.999735	huMAP3_08198.1,huMAP3_08481.1,huMAP3_09519.1,huMAP3_11195.1,huMAP3_14575.1
Q9Y3B1	O43715	0.999735	huMAP3_05031.1,huMAP3_12438.1
Q04864	Q15653	0.999735	huMAP3_05441.1,huMAP3_14474.1
P49770	Q14232	0.999734	huMAP3_08680.1,huMAP3_09053.1,huMAP3_09088.1,huMAP3_09338.1,huMAP3_10202.1,huMAP3_10287.1,huMAP3_10530.1
B5ME19	P55884	0.999734	huMAP3_01276.1,huMAP3_11246.1,huMAP3_13175.1
O75380	O75438	0.999734	huMAP3_06397.1,huMAP3_09567.1,huMAP3_09982.1,huMAP3_14018.1,huMAP3_14878.1
P18887	P49916	0.999734	huMAP3_01586.1,huMAP3_02384.1,huMAP3_07457.1,huMAP3_08193.1,huMAP3_09211.1,huMAP3_10578.1,huMAP3_13854.1,huMAP3_14846.1
Q99963	Q99962	0.999734	huMAP3_03067.1,huMAP3_14074.1
Q96IY1	Q8NBT2	0.999734	huMAP3_01824.1,huMAP3_11940.1
Q15047	Q6VMQ6	0.999734	huMAP3_04847.1,huMAP3_05859.1,huMAP3_07263.1,huMAP3_12714.1,huMAP3_15236.1
P42773	P11802	0.999734	huMAP3_01523.1,huMAP3_09622.1,huMAP3_10449.1,huMAP3_14722.1
O95057	P52306	0.999734	huMAP3_09529.1,huMAP3_10215.1,huMAP3_12712.1
Q9NQC8	Q9BW83	0.999733	huMAP3_05411.1,huMAP3_13817.1
O75380	O15239	0.999733	huMAP3_02819.1,huMAP3_06397.1,huMAP3_09567.1,huMAP3_09982.1,huMAP3_14018.1,huMAP3_14878.1
O95400	O43290	0.999733	huMAP3_06511.1,huMAP3_08980.1
P25705	O75947	0.999733	huMAP3_09307.1,huMAP3_11095.1
Q8N766	Q9Y3B6	0.999733	huMAP3_03281.1
P28065	P61289	0.999733	huMAP3_00356.1,huMAP3_09656.1,huMAP3_13725.1
Q9P2I0	Q10570	0.999733	huMAP3_00102.1,huMAP3_09096.1,huMAP3_11757.1
Q7Z589	Q8WUU5	0.999732	huMAP3_00411.1,huMAP3_06457.1,huMAP3_08605.1,huMAP3_08800.1,huMAP3_09031.1,huMAP3_09232.1,huMAP3_09515.1,huMAP3_13482.1,huMAP3_15128.1
Q96BN2	O75486	0.999732	huMAP3_00902.1,huMAP3_03789.1,huMAP3_08438.1,huMAP3_09451.1,huMAP3_10385.1,huMAP3_10397.1,huMAP3_12550.1
P0C1Z6	Q8NBZ0	0.999732	huMAP3_01995.1,huMAP3_14133.1
Q969R8	Q5T011	0.999732	huMAP3_04172.1,huMAP3_07402.1,huMAP3_08734.1,huMAP3_10405.1,huMAP3_13864.1,huMAP3_15270.1
Q9Y3D9	Q96EY7	0.999732	huMAP3_05807.1,huMAP3_05954.1
Q12981	A2RRP1	0.999732	huMAP3_03203.1,huMAP3_06458.1,huMAP3_08929.1,huMAP3_10587.1,huMAP3_13160.1
Q9Y678	P53618	0.999732	huMAP3_04405.1,huMAP3_09332.1,huMAP3_11357.1,huMAP3_12869.1
Q99640	O95067	0.999731	huMAP3_00736.1,huMAP3_06587.1,huMAP3_08026.1,huMAP3_09145.1,huMAP3_10449.1
Q7L5D6	P11441	0.999731	huMAP3_09629.1,huMAP3_10723.1,huMAP3_11888.1
Q9Y5K8	P38606	0.999731	huMAP3_05805.1,huMAP3_07099.1,huMAP3_07329.1,huMAP3_08381.1,huMAP3_08678.1,huMAP3_09242.1,huMAP3_09477.1,huMAP3_09873.1,huMAP3_10511.1,huMAP3_10516.1,huMAP3_12042.1,huMAP3_13872.1
Q93034	Q9Y575	0.999731	huMAP3_04750.1,huMAP3_05894.1,huMAP3_08919.1,huMAP3_09980.1,huMAP3_13601.1
Q15046	P54136	0.999731	huMAP3_02637.1,huMAP3_13688.1
P48444	P53621	0.999731	huMAP3_04405.1,huMAP3_09332.1,huMAP3_11357.1,huMAP3_12869.1
Q00005	P62714	0.999731	huMAP3_09709.1,huMAP3_10333.1,huMAP3_13510.1
Q86X83	O60826	0.999731	huMAP3_01290.1,huMAP3_07032.1,huMAP3_14444.1
Q9BUA3	Q9BPZ2	0.999731	huMAP3_00305.1,huMAP3_06943.1,huMAP3_07230.1,huMAP3_08714.1,huMAP3_08760.1,huMAP3_09393.1,huMAP3_09544.1,huMAP3_09765.1,huMAP3_10869.1,huMAP3_11058.1,huMAP3_13086.1,huMAP3_14120.1,huMAP3_14242.1
Q8WVM8	O75379	0.99973	huMAP3_06458.1,huMAP3_08929.1,huMAP3_10587.1,huMAP3_13160.1
Q8N8Y2	Q15904	0.99973	huMAP3_09562.1,huMAP3_10516.1,huMAP3_12042.1
Q9BZS1	Q9H334	0.99973	huMAP3_02762.1,huMAP3_03044.1
Q9H6J7	Q8IUZ0	0.99973	huMAP3_04690.1,huMAP3_12791.1
Q6P1K8	P32780	0.99973	huMAP3_05174.1,huMAP3_09908.1,huMAP3_12429.1
P62304	P09661	0.99973	huMAP3_06511.1,huMAP3_08980.1
Q99961	Q99962	0.99973	huMAP3_03067.1,huMAP3_14074.1
Q9UL63	Q9NWU2	0.999729	huMAP3_05775.1,huMAP3_08787.1,huMAP3_09818.1,huMAP3_10711.1,huMAP3_12700.1
O75575	Q9Y2Y1	0.999729	huMAP3_00807.1,huMAP3_06426.1,huMAP3_08487.1,huMAP3_09057.1,huMAP3_11092.1,huMAP3_14318.1
O43402	Q9P0I2	0.999729	huMAP3_03281.1,huMAP3_12199.1,huMAP3_14641.1
Q9UNM6	O43242	0.999729	huMAP3_05064.1,huMAP3_09656.1,huMAP3_13725.1
P53805	P63098	0.999729	huMAP3_06005.1,huMAP3_07944.1,huMAP3_10807.1,huMAP3_15008.1
Q04917	P31946	0.999729	huMAP3_06971.1,huMAP3_07596.1,huMAP3_09810.1,huMAP3_10808.1,huMAP3_12897.1
P24941	P20248	0.999729	huMAP3_06587.1,huMAP3_10449.1,huMAP3_14722.1
Q9UBS4	Q9HCN8	0.999729	huMAP3_08545.1
Q3MHD2	Q8WWM7	0.999729	huMAP3_00480.1,huMAP3_00574.1,huMAP3_02526.1,huMAP3_08431.1,huMAP3_08724.1,huMAP3_10207.1,huMAP3_10338.1,huMAP3_11693.1,huMAP3_13164.1,huMAP3_13965.1,huMAP3_14201.1
Q9BTE1	Q14203	0.999729	huMAP3_04946.1,huMAP3_09952.1,huMAP3_12900.1
P50750	O94992	0.999729	huMAP3_13960.1
O94762	P62487	0.999728	huMAP3_04499.1,huMAP3_07454.1,huMAP3_07749.1,huMAP3_09843.1,huMAP3_11092.1,huMAP3_14318.1
Q96GM5	Q9H8M2	0.999728	huMAP3_03221.1,huMAP3_11470.1
Q96GY3	P10244	0.999728	huMAP3_00487.1,huMAP3_03164.1,huMAP3_07470.1,huMAP3_08170.1,huMAP3_10910.1,huMAP3_11168.1
O00487	P48556	0.999728	huMAP3_05064.1,huMAP3_09656.1,huMAP3_13725.1
P82673	Q9Y676	0.999728	huMAP3_05807.1
Q6IBW4	Q86XI2	0.999728	huMAP3_09855.1,huMAP3_14385.1,huMAP3_14663.1
Q5UCC4	Q9NPA0	0.999728	huMAP3_03281.1,huMAP3_12199.1,huMAP3_14641.1
Q8N4P2	Q9Y366	0.999728	huMAP3_05411.1,huMAP3_13817.1
Q6UN15	Q9P2I0	0.999727	huMAP3_00102.1,huMAP3_09096.1,huMAP3_11757.1
O75177	Q8TAQ2	0.999727	huMAP3_03221.1,huMAP3_11470.1
P49721	P25789	0.999727	huMAP3_00356.1,huMAP3_09656.1,huMAP3_13725.1
O75175	Q14201	0.999727	huMAP3_00551.1,huMAP3_11224.1
Q9H160	O75446	0.999727	huMAP3_00957.1,huMAP3_08800.1,huMAP3_09031.1,huMAP3_09311.1,huMAP3_13482.1,huMAP3_15128.1
Q8TDH9	Q8TDM0	0.999727	huMAP3_09421.1,huMAP3_10940.1,huMAP3_11659.1
O75821	O15372	0.999727	huMAP3_01276.1,huMAP3_11246.1,huMAP3_13175.1
Q99436	Q14997	0.999727	huMAP3_00356.1,huMAP3_09656.1,huMAP3_13725.1
P17980	P62191	0.999727	huMAP3_05064.1,huMAP3_09656.1,huMAP3_13725.1
O75586	A0JLT2	0.999726	huMAP3_02730.1
Q9UBT2	P63279	0.999726	huMAP3_07649.1
P78364	Q9HC52	0.999726	huMAP3_09551.1,huMAP3_10162.1,huMAP3_14051.1
Q9UBI1	Q9UBQ0	0.999726	huMAP3_07032.1,huMAP3_14444.1
Q14152	Q99613	0.999726	huMAP3_01276.1,huMAP3_11246.1,huMAP3_13175.1
Q9ULG1	Q6PI98	0.999726	huMAP3_01995.1,huMAP3_14133.1
Q969X6	Q8IWA0	0.999725	huMAP3_01743.1,huMAP3_14264.1
Q9UNF0	Q53SF7	0.999725	huMAP3_02960.1,huMAP3_09033.1,huMAP3_10586.1,huMAP3_13920.1
Q96I25	P52756	0.999725	huMAP3_10359.1
Q15554	Q9NYB0	0.999725	huMAP3_03416.1,huMAP3_13182.1
Q86Y82	Q9BV40	0.999725	huMAP3_06458.1,huMAP3_08929.1,huMAP3_10587.1,huMAP3_13160.1
Q9UFC0	Q13416	0.999725	huMAP3_00849.1,huMAP3_06528.1,huMAP3_09315.1,huMAP3_09702.1,huMAP3_09909.1,huMAP3_11720.1,huMAP3_11726.1,huMAP3_12035.1
Q13490	Q9NR28	0.999725	huMAP3_05765.1,huMAP3_07387.1,huMAP3_09536.1,huMAP3_09978.1,huMAP3_12680.1,huMAP3_12986.1,huMAP3_13879.1,huMAP3_15146.1,huMAP3_15257.1
P49137	Q16539	0.999725	huMAP3_14776.1
Q6VN20	Q9H871	0.999724	huMAP3_05775.1,huMAP3_08787.1,huMAP3_09818.1,huMAP3_10711.1,huMAP3_12700.1
Q9UKZ1	Q9H9A5	0.999724	huMAP3_00551.1,huMAP3_11224.1
Q6P1J9	Q9GZS3	0.999724	huMAP3_07454.1,huMAP3_07749.1,huMAP3_09843.1,huMAP3_11018.1,huMAP3_11092.1,huMAP3_12111.1
Q9NWB7	Q86WT1	0.999724	huMAP3_05411.1,huMAP3_13817.1
P19784	P67870	0.999724	huMAP3_01759.1,huMAP3_06386.1,huMAP3_10162.1,huMAP3_11199.1,huMAP3_14051.1
Q8WYA0	Q8N4P2	0.999724	huMAP3_05411.1,huMAP3_13817.1
Q13330	Q86YP4	0.999724	huMAP3_08738.1,huMAP3_09499.1,huMAP3_10472.1,huMAP3_15128.1
Q8TDI0	Q13547	0.999724	huMAP3_15128.1
Q8WVC0	Q6P1J9	0.999724	huMAP3_07454.1,huMAP3_07749.1,huMAP3_09843.1,huMAP3_11018.1,huMAP3_11092.1,huMAP3_12111.1
Q92782	Q96GM5	0.999724	huMAP3_03221.1,huMAP3_11470.1
P30153	P30154	0.999724	huMAP3_07998.1,huMAP3_09709.1,huMAP3_10333.1,huMAP3_13510.1
Q8IY57	Q9BYE7	0.999724	huMAP3_08622.1,huMAP3_09756.1,huMAP3_10162.1,huMAP3_14051.1
O75528	Q9ULM3	0.999723	huMAP3_00372.1,huMAP3_08451.1,huMAP3_08776.1,huMAP3_09422.1,huMAP3_09561.1,huMAP3_10027.1,huMAP3_10385.1,huMAP3_12550.1
O75182	Q8WUU5	0.999723	huMAP3_00411.1,huMAP3_06457.1,huMAP3_08800.1,huMAP3_09031.1,huMAP3_09515.1,huMAP3_13482.1,huMAP3_15128.1
Q8NHZ8	Q9UM11	0.999723	huMAP3_03388.1,huMAP3_12747.1
O75380	O43678	0.999723	huMAP3_02378.1,huMAP3_02819.1,huMAP3_06397.1,huMAP3_09567.1,huMAP3_09982.1,huMAP3_14018.1,huMAP3_14878.1
P14868	Q9P2J5	0.999723	huMAP3_02637.1,huMAP3_13688.1
P18754	P46060	0.999723	huMAP3_02264.1,huMAP3_06494.1,huMAP3_07331.1,huMAP3_07828.1,huMAP3_08641.1,huMAP3_10000.1,huMAP3_12581.1
Q9NX70	Q9Y2X0	0.999723	huMAP3_02730.1
Q9H0U6	Q9BYC9	0.999723	huMAP3_06439.1,huMAP3_06550.1,huMAP3_06589.1,huMAP3_07939.1,huMAP3_08458.1,huMAP3_09113.1,huMAP3_09483.1
O75529	Q8NEM7	0.999723	huMAP3_00902.1,huMAP3_04291.1,huMAP3_08438.1,huMAP3_09451.1,huMAP3_10385.1,huMAP3_10397.1,huMAP3_12550.1
P62333	P55036	0.999723	huMAP3_05064.1,huMAP3_09656.1,huMAP3_13725.1
P61758	Q99471	0.999723	huMAP3_06614.1,huMAP3_06819.1,huMAP3_08860.1,huMAP3_09036.1,huMAP3_10942.1,huMAP3_11361.1,huMAP3_14584.1,huMAP3_14626.1
Q8WUM0	Q12769	0.999723	huMAP3_08489.1,huMAP3_09710.1,huMAP3_09825.1,huMAP3_12581.1
Q96DI7	Q9BUQ8	0.999723	huMAP3_00960.1,huMAP3_06726.1,huMAP3_08501.1,huMAP3_08980.1,huMAP3_09504.1,huMAP3_09945.1
Q9NYP9	Q6P0N0	0.999723	huMAP3_04715.1,huMAP3_14811.1,huMAP3_15038.1,huMAP3_15042.1
Q96G25	Q15648	0.999723	huMAP3_02730.1
Q0VGL1	Q6IAA8	0.999723	huMAP3_05542.1,huMAP3_08350.1,huMAP3_14108.1,huMAP3_14708.1
P0DPB6	Q9H1D9	0.999722	huMAP3_00807.1,huMAP3_06426.1,huMAP3_08487.1,huMAP3_09057.1,huMAP3_11092.1,huMAP3_14318.1
Q9H410	Q9H081	0.999722	huMAP3_01824.1,huMAP3_11940.1
Q9Y366	Q9H7X7	0.999722	huMAP3_05411.1,huMAP3_13817.1
P63151	P30153	0.999722	huMAP3_10333.1,huMAP3_13510.1
Q9Y535	Q9HCN4	0.999722	huMAP3_06426.1,huMAP3_08487.1,huMAP3_09057.1,huMAP3_11092.1,huMAP3_14318.1
Q8WXI9	Q13330	0.999721	huMAP3_09499.1,huMAP3_10472.1,huMAP3_15128.1
Q99871	Q68CZ6	0.999721	huMAP3_02903.1,huMAP3_14852.1
Q8WUZ0	Q68CP9	0.999721	huMAP3_03221.1,huMAP3_11470.1
Q9UHR5	Q9UQ88	0.999721	huMAP3_02101.1,huMAP3_14373.1,huMAP3_14389.1
Q13098	Q7L5N1	0.999721	huMAP3_08550.1,huMAP3_09779.1,huMAP3_14528.1
O00148	Q13769	0.999721	huMAP3_04932.1,huMAP3_09101.1,huMAP3_09226.1,huMAP3_09943.1,huMAP3_10299.1,huMAP3_10789.1,huMAP3_12548.1
Q9BUU2	O60870	0.99972	huMAP3_05245.1,huMAP3_12629.1
Q99567	P35658	0.99972	huMAP3_05948.1,huMAP3_06369.1,huMAP3_09220.1,huMAP3_10000.1,huMAP3_12581.1
Q92782	Q8TAQ2	0.99972	huMAP3_03221.1,huMAP3_11470.1
Q6P2C8	Q96HR3	0.99972	huMAP3_02730.1
P47897	Q9P2J5	0.99972	huMAP3_02637.1,huMAP3_13688.1
Q9HD42	Q9UQN3	0.99972	huMAP3_06564.1,huMAP3_08679.1,huMAP3_10053.1,huMAP3_13805.1
P61009	P67812	0.999719	huMAP3_02004.1,huMAP3_12703.1
Q86TS9	P52815	0.999719	huMAP3_03763.1,huMAP3_06550.1,huMAP3_06589.1,huMAP3_07939.1,huMAP3_08458.1,huMAP3_09113.1,huMAP3_09483.1
Q8NBZ0	Q6PI98	0.999719	huMAP3_01995.1,huMAP3_14133.1
Q9UBQ5	O75821	0.999719	huMAP3_01276.1,huMAP3_11246.1,huMAP3_13175.1
Q15363	Q9Y3Q3	0.999719	huMAP3_04392.1,huMAP3_07118.1,huMAP3_08461.1,huMAP3_09886.1,huMAP3_10362.1,huMAP3_11421.1
Q7Z3J2	Q86X83	0.999719	huMAP3_07032.1,huMAP3_14444.1
P0DPB6	P61218	0.999719	huMAP3_00807.1,huMAP3_06426.1,huMAP3_08487.1,huMAP3_09057.1,huMAP3_11092.1,huMAP3_14318.1
O43242	O00232	0.999719	huMAP3_05064.1,huMAP3_09656.1,huMAP3_13725.1
P53805	P16298	0.999719	huMAP3_06005.1,huMAP3_07944.1,huMAP3_10807.1,huMAP3_15008.1
P62304	P63162	0.999718	huMAP3_04549.1,huMAP3_06511.1,huMAP3_08980.1
Q9NW08	Q9H1D9	0.999718	huMAP3_06426.1,huMAP3_08487.1,huMAP3_09057.1,huMAP3_11092.1,huMAP3_14318.1
P78346	O95059	0.999718	huMAP3_06709.1,huMAP3_08418.1,huMAP3_08469.1,huMAP3_12090.1
Q9Y2T4	P62714	0.999718	huMAP3_06695.1,huMAP3_07998.1,huMAP3_09709.1,huMAP3_10333.1,huMAP3_13510.1
Q92747	P59998	0.999718	huMAP3_04814.1,huMAP3_09309.1,huMAP3_13904.1,huMAP3_14624.1
O75175	Q9H9A5	0.999718	huMAP3_00551.1,huMAP3_11224.1
Q9Y5K8	P15313	0.999718	huMAP3_01413.1,huMAP3_05805.1,huMAP3_07099.1,huMAP3_07329.1,huMAP3_08381.1,huMAP3_08678.1,huMAP3_09242.1,huMAP3_09477.1,huMAP3_09873.1,huMAP3_10511.1,huMAP3_10516.1,huMAP3_12042.1,huMAP3_13872.1
Q8NBZ0	Q53TQ3	0.999718	huMAP3_01995.1,huMAP3_14133.1
Q9H0C5	Q9BT78	0.999718	huMAP3_07590.1,huMAP3_08550.1,huMAP3_09779.1,huMAP3_14528.1
P63151	Q96E09	0.999718	huMAP3_10333.1,huMAP3_13510.1
Q13503	Q96RN5	0.999718	huMAP3_02730.1
O14653	O43752	0.999718	huMAP3_06458.1,huMAP3_08929.1,huMAP3_10587.1,huMAP3_13160.1
Q9BUI4	P61218	0.999718	huMAP3_00807.1,huMAP3_06426.1,huMAP3_08487.1,huMAP3_09057.1,huMAP3_11092.1,huMAP3_14318.1
Q15906	O43257	0.999718	huMAP3_09291.1,huMAP3_10481.1,huMAP3_14306.1
Q96EP0	Q9BYM8	0.999717	huMAP3_00556.1,huMAP3_03056.1,huMAP3_10436.1,huMAP3_10727.1,huMAP3_14640.1
Q4LE39	Q96ST3	0.999717	huMAP3_00957.1,huMAP3_08800.1,huMAP3_09031.1,huMAP3_09311.1,huMAP3_13482.1,huMAP3_15128.1
Q8IY57	Q86SE9	0.999717	huMAP3_10162.1,huMAP3_14051.1
P22694	Q9UKA4	0.999717	huMAP3_01849.1,huMAP3_07046.1,huMAP3_11135.1,huMAP3_13352.1,huMAP3_14681.1
Q01201	Q00653	0.999717	huMAP3_05441.1,huMAP3_14474.1
Q13045	Q9Y608	0.999717	huMAP3_07816.1
Q9GZZ1	Q9BXJ9	0.999716	huMAP3_01027.1,huMAP3_10987.1,huMAP3_13394.1
Q12904	Q13155	0.999716	huMAP3_02637.1,huMAP3_13688.1
P49848	Q5H9L4	0.999716	huMAP3_00288.1,huMAP3_08438.1,huMAP3_09451.1,huMAP3_10385.1,huMAP3_14501.1,huMAP3_14957.1
Q8WWM7	Q7Z417	0.999716	huMAP3_00480.1,huMAP3_00574.1,huMAP3_02526.1,huMAP3_08431.1,huMAP3_08724.1,huMAP3_10207.1,huMAP3_10338.1,huMAP3_13965.1
Q14152	Q9UBQ5	0.999716	huMAP3_01276.1,huMAP3_11246.1,huMAP3_13175.1
Q8TCE6	Q567U6	0.999716	huMAP3_01290.1,huMAP3_07032.1,huMAP3_14444.1
Q8IY31	Q8N4P2	0.999716	huMAP3_05411.1,huMAP3_13817.1
P62308	P14678	0.999716	huMAP3_06511.1,huMAP3_08980.1
P40426	O14770	0.999716	huMAP3_10672.1,huMAP3_11161.1
P30154	Q15172	0.999716	huMAP3_09709.1,huMAP3_10333.1,huMAP3_13510.1
Q8TDR0	Q9H7X7	0.999716	huMAP3_05411.1,huMAP3_13817.1
Q5I0X4	O00628	0.999716	huMAP3_11110.1,huMAP3_12934.1,huMAP3_13239.1,huMAP3_13970.1,huMAP3_15138.1
P16152	O75828	0.999715	huMAP3_00535.1,huMAP3_07692.1,huMAP3_14278.1
Q9NWS0	Q9UBK9	0.999715	huMAP3_00807.1,huMAP3_06426.1,huMAP3_08487.1,huMAP3_09057.1,huMAP3_11092.1,huMAP3_14318.1
Q8N4B1	Q01968	0.999715	huMAP3_03486.1
O60256	P21108	0.999715	huMAP3_00478.1,huMAP3_01114.1,huMAP3_08615.1,huMAP3_10201.1,huMAP3_10941.1,huMAP3_11883.1,huMAP3_12561.1,huMAP3_13128.1,huMAP3_14146.1
P51532	Q12824	0.999715	huMAP3_03221.1,huMAP3_11470.1
Q9BYD1	Q9H0U6	0.999714	huMAP3_06439.1,huMAP3_06550.1,huMAP3_06589.1,huMAP3_07939.1,huMAP3_08458.1,huMAP3_09113.1,huMAP3_09483.1
P24539	P18859	0.999714	huMAP3_00060.1,huMAP3_05994.1,huMAP3_07476.1,huMAP3_08393.1,huMAP3_09307.1,huMAP3_09775.1,huMAP3_11095.1
Q96ES7	Q8NEM7	0.999714	huMAP3_00902.1,huMAP3_10385.1,huMAP3_10397.1,huMAP3_12550.1
Q9P2H3	Q8N4P2	0.999714	huMAP3_05411.1,huMAP3_13817.1
O15318	Q9NW08	0.999714	huMAP3_06426.1,huMAP3_08487.1,huMAP3_09057.1,huMAP3_11092.1,huMAP3_14318.1
O75865	Q9Y2L5	0.999714	huMAP3_04127.1,huMAP3_07907.1,huMAP3_12177.1
Q9NY35	Q9C0B5	0.999713	huMAP3_03081.1,huMAP3_14308.1
Q92905	P61201	0.999713	huMAP3_05041.1,huMAP3_08550.1,huMAP3_09779.1,huMAP3_14528.1
Q9Y2Y1	P52434	0.999713	huMAP3_00807.1,huMAP3_06426.1,huMAP3_08487.1,huMAP3_09057.1,huMAP3_11092.1,huMAP3_14318.1
Q99613	Q9Y262	0.999712	huMAP3_01276.1,huMAP3_11246.1,huMAP3_13175.1
Q9Y5R8	Q8IUR0	0.999712	huMAP3_04127.1,huMAP3_07907.1,huMAP3_12177.1
P18754	P49792	0.999712	huMAP3_08641.1,huMAP3_10000.1,huMAP3_12581.1
Q9H0E3	Q9H160	0.999712	huMAP3_00957.1,huMAP3_08800.1,huMAP3_09031.1,huMAP3_09311.1,huMAP3_13482.1,huMAP3_15128.1
Q96S59	Q9H871	0.999712	huMAP3_03100.1,huMAP3_05775.1,huMAP3_08787.1,huMAP3_09818.1,huMAP3_10711.1,huMAP3_12700.1
P28331	P49821	0.999712	huMAP3_02819.1,huMAP3_06397.1,huMAP3_09567.1,huMAP3_09982.1,huMAP3_14018.1,huMAP3_14878.1
P61968	P81877	0.999712	huMAP3_02691.1,huMAP3_09723.1,huMAP3_13541.1
Q9ULR0	Q99459	0.999712	huMAP3_06576.1,huMAP3_08382.1,huMAP3_09504.1,huMAP3_09945.1
Q9UGJ1	Q96RT7	0.999712	huMAP3_09443.1,huMAP3_14882.1
Q04727	Q04724	0.999711	huMAP3_00022.1,huMAP3_11616.1,huMAP3_14261.1
P07197	P17661	0.999711	huMAP3_10960.1,huMAP3_11715.1
Q14CW9	Q9NPA8	0.999711	huMAP3_00902.1,huMAP3_00926.1,huMAP3_04291.1,huMAP3_06430.1,huMAP3_07996.1,huMAP3_08451.1,huMAP3_10385.1,huMAP3_10397.1,huMAP3_12550.1
P49790	Q9UKX7	0.999711	huMAP3_10000.1,huMAP3_12581.1
Q9UIV1	Q92600	0.999711	huMAP3_00551.1,huMAP3_11224.1
Q9H9Y6	P61218	0.99971	huMAP3_00807.1,huMAP3_06426.1,huMAP3_08487.1,huMAP3_09057.1,huMAP3_11092.1,huMAP3_14318.1
Q9Y3A3	Q9NVK5	0.99971	huMAP3_00935.1,huMAP3_07620.1,huMAP3_07644.1,huMAP3_09709.1,huMAP3_10333.1,huMAP3_13510.1
Q9H160	Q5PSV4	0.99971	huMAP3_00957.1,huMAP3_08800.1,huMAP3_09031.1,huMAP3_09311.1,huMAP3_13482.1,huMAP3_15128.1
Q9P253	Q8WUH2	0.99971	huMAP3_08749.1,huMAP3_12433.1,huMAP3_12945.1,huMAP3_13822.1
Q9NW08	P05423	0.99971	huMAP3_06426.1,huMAP3_08487.1,huMAP3_09057.1,huMAP3_11092.1,huMAP3_14318.1
Q16576	O95983	0.99971	huMAP3_09499.1,huMAP3_10472.1,huMAP3_15128.1
O75964	P06576	0.99971	huMAP3_07476.1,huMAP3_08716.1,huMAP3_08750.1,huMAP3_09307.1,huMAP3_09775.1,huMAP3_11095.1
Q9BYD1	Q96DV4	0.999709	huMAP3_04652.1,huMAP3_06439.1,huMAP3_06550.1,huMAP3_06589.1,huMAP3_08458.1,huMAP3_09483.1
Q8N5L8	O75817	0.999709	huMAP3_00441.1,huMAP3_05834.1,huMAP3_08418.1,huMAP3_08469.1
Q01201	Q04206	0.999709	huMAP3_05441.1,huMAP3_14474.1
Q8WVK7	Q8IX90	0.999709	huMAP3_02347.1,huMAP3_10080.1,huMAP3_10604.1,huMAP3_13058.1,huMAP3_13681.1
O43242	P43686	0.999709	huMAP3_05064.1,huMAP3_09656.1,huMAP3_13725.1
O60508	Q13573	0.999709	huMAP3_00309.1,huMAP3_06429.1,huMAP3_06726.1,huMAP3_08501.1,huMAP3_08703.1,huMAP3_09504.1,huMAP3_09945.1
Q92466	Q99627	0.999709	huMAP3_08550.1,huMAP3_09779.1,huMAP3_14528.1
Q9UM13	Q8NHZ8	0.999709	huMAP3_03388.1,huMAP3_12747.1
O75964	P36542	0.999709	huMAP3_07476.1,huMAP3_08716.1,huMAP3_09307.1,huMAP3_09775.1,huMAP3_11095.1
O43583	Q9ULC4	0.999709	huMAP3_02187.1,huMAP3_03796.1
O75394	Q8N5N7	0.999709	huMAP3_03763.1,huMAP3_06439.1,huMAP3_06550.1,huMAP3_06589.1,huMAP3_07939.1,huMAP3_08458.1,huMAP3_09113.1,huMAP3_09483.1
Q71F23	Q13352	0.999709	huMAP3_06427.1,huMAP3_09807.1,huMAP3_11899.1,huMAP3_14808.1
P78537	Q96GS4	0.999708	huMAP3_10940.1,huMAP3_11659.1
Q9NWV8	P34897	0.999708	huMAP3_01447.1,huMAP3_02592.1,huMAP3_10482.1,huMAP3_14749.1
P59998	O15143	0.999708	huMAP3_04814.1,huMAP3_09309.1,huMAP3_13904.1,huMAP3_14624.1
O75446	Q92769	0.999708	huMAP3_08800.1,huMAP3_09031.1,huMAP3_15128.1
O60563	Q96MH2	0.999708	huMAP3_12350.1,huMAP3_13960.1
O60216	Q9UQE7	0.999708	huMAP3_00229.1,huMAP3_14972.1
Q8TAA3	P28074	0.999708	huMAP3_00356.1,huMAP3_09656.1,huMAP3_13725.1
Q6NUQ1	Q9UFG5	0.999708	huMAP3_03203.1,huMAP3_06458.1,huMAP3_08929.1,huMAP3_10587.1,huMAP3_13160.1
Q86SZ2	Q9UL33	0.999708	huMAP3_04127.1,huMAP3_07907.1,huMAP3_12177.1
Q9Y618	Q13227	0.999708	huMAP3_03197.1,huMAP3_05713.1,huMAP3_06185.1,huMAP3_07695.1,huMAP3_08843.1,huMAP3_13269.1
P62308	Q6IEG0	0.999708	huMAP3_06511.1,huMAP3_08980.1
O43395	P14678	0.999708	huMAP3_06511.1,huMAP3_08980.1
Q9Y6B7	Q9Y587	0.999707	huMAP3_01388.1,huMAP3_05011.1,huMAP3_08618.1,huMAP3_09871.1,huMAP3_11003.1,huMAP3_12731.1,huMAP3_12768.1,huMAP3_12927.1
Q567U6	Q86VX2	0.999707	huMAP3_01290.1,huMAP3_07032.1,huMAP3_14444.1
P55036	P35998	0.999707	huMAP3_05064.1,huMAP3_09656.1,huMAP3_13725.1
P55036	P62195	0.999707	huMAP3_05064.1,huMAP3_09656.1,huMAP3_13725.1
Q96IY1	Q9BZD4	0.999707	huMAP3_01824.1,huMAP3_11940.1
O60508	Q9HCS7	0.999707	huMAP3_06429.1,huMAP3_06726.1,huMAP3_08501.1,huMAP3_08703.1,huMAP3_09504.1,huMAP3_09945.1
Q14BN4	Q9BRV8	0.999707	huMAP3_00935.1,huMAP3_07620.1,huMAP3_07644.1,huMAP3_09709.1,huMAP3_10333.1,huMAP3_13510.1
Q99627	Q9H9Q2	0.999707	huMAP3_05041.1,huMAP3_05816.1,huMAP3_08550.1,huMAP3_09779.1,huMAP3_14528.1
Q9GZQ3	Q9UBQ0	0.999707	huMAP3_07032.1,huMAP3_14444.1
Q9NP50	Q92769	0.999707	huMAP3_08800.1,huMAP3_09031.1,huMAP3_15128.1
Q13200	P62191	0.999707	huMAP3_05064.1,huMAP3_09656.1,huMAP3_13725.1
Q9UM13	Q9BS18	0.999707	huMAP3_03388.1,huMAP3_12747.1
Q8WVT3	Q8IUR0	0.999707	huMAP3_04127.1,huMAP3_07907.1,huMAP3_12177.1
Q9P2K3	Q9P0W2	0.999707	huMAP3_08800.1,huMAP3_09031.1,huMAP3_09232.1,huMAP3_10258.1,huMAP3_10311.1,huMAP3_15128.1
Q9H8M2	Q8WUZ0	0.999706	huMAP3_03221.1,huMAP3_11470.1
Q13424	P11532	0.999706	huMAP3_06618.1,huMAP3_10517.1
O95456	P28066	0.999706	huMAP3_00356.1,huMAP3_09656.1,huMAP3_13725.1
O43395	P62312	0.999706	huMAP3_08980.1
Q9Y3E2	O76003	0.999705	huMAP3_10842.1,huMAP3_11177.1,huMAP3_12931.1,huMAP3_14558.1
Q93050	Q8N511	0.999705	huMAP3_05805.1,huMAP3_10511.1,huMAP3_10516.1,huMAP3_12042.1
Q96RT8	Q9Y5B8	0.999705	huMAP3_09443.1,huMAP3_14882.1
P29083	P29084	0.999704	huMAP3_02399.1,huMAP3_12560.1
Q9NZ09	Q99816	0.999704	huMAP3_07951.1,huMAP3_09572.1,huMAP3_12917.1,huMAP3_13805.1
Q13330	Q9BTC8	0.999704	huMAP3_05579.1,huMAP3_08738.1,huMAP3_09499.1,huMAP3_10472.1,huMAP3_15128.1
Q99666	P46060	0.999704	huMAP3_07331.1,huMAP3_08641.1,huMAP3_09825.1,huMAP3_10000.1,huMAP3_12581.1
Q8TDM0	Q96EV8	0.999704	huMAP3_09421.1,huMAP3_10940.1,huMAP3_11659.1
P49720	P25787	0.999703	huMAP3_00356.1,huMAP3_09656.1,huMAP3_13725.1
P67870	Q86SE9	0.999703	huMAP3_01759.1,huMAP3_06386.1,huMAP3_10162.1,huMAP3_14051.1
Q8NG31	Q9H081	0.999703	huMAP3_01824.1,huMAP3_11940.1
O75489	P56181	0.999703	huMAP3_06397.1,huMAP3_09567.1,huMAP3_09982.1,huMAP3_14018.1,huMAP3_14878.1
P46926	Q9Y303	0.999703	huMAP3_03245.1,huMAP3_11902.1,huMAP3_13877.1,huMAP3_14000.1,huMAP3_14440.1,huMAP3_14698.1
Q14691	Q9BRT9	0.999703	huMAP3_06136.1,huMAP3_08399.1,huMAP3_08554.1,huMAP3_09238.1,huMAP3_11119.1,huMAP3_11832.1,huMAP3_12180.1,huMAP3_14758.1
O95639	Q9P2I0	0.999703	huMAP3_00102.1,huMAP3_09096.1,huMAP3_11757.1,huMAP3_15022.1
Q7Z7H8	Q96EL3	0.999703	huMAP3_01856.1,huMAP3_03763.1,huMAP3_06439.1,huMAP3_06550.1,huMAP3_06589.1,huMAP3_07939.1,huMAP3_08458.1,huMAP3_09113.1,huMAP3_09483.1
P35612	Q8N6D5	0.999702	huMAP3_04416.1,huMAP3_06824.1,huMAP3_11374.1,huMAP3_12960.1,huMAP3_14427.1
P42229	Q15120	0.999702	huMAP3_07514.1,huMAP3_10412.1,huMAP3_10899.1,huMAP3_11877.1,huMAP3_12248.1,huMAP3_14339.1,huMAP3_14864.1
Q9C0C2	Q9NZN8	0.999702	huMAP3_00551.1,huMAP3_11224.1
Q5T653	Q9NWU5	0.999702	huMAP3_00983.1,huMAP3_06439.1,huMAP3_06550.1,huMAP3_06589.1,huMAP3_07939.1,huMAP3_08458.1,huMAP3_09113.1,huMAP3_09483.1
P25788	P25789	0.999702	huMAP3_00356.1,huMAP3_09656.1,huMAP3_13725.1
Q9Y6W5	Q9P206	0.999702	huMAP3_02474.1,huMAP3_09598.1,huMAP3_13345.1
O75380	P56556	0.999702	huMAP3_02819.1,huMAP3_06397.1,huMAP3_09567.1,huMAP3_09982.1,huMAP3_14018.1,huMAP3_14878.1
O43172	P62312	0.999702	huMAP3_08980.1
P68104	P26641	0.999702	huMAP3_00469.1,huMAP3_05568.1,huMAP3_08052.1,huMAP3_12041.1
P43686	Q9Y5K5	0.999702	huMAP3_05064.1,huMAP3_09656.1,huMAP3_13725.1
O43395	P62306	0.999702	huMAP3_06511.1,huMAP3_08980.1
Q4VC05	Q68CP9	0.999701	huMAP3_03221.1,huMAP3_11470.1
Q9Y230	Q9Y265	0.999701	huMAP3_02648.1,huMAP3_06881.1,huMAP3_07843.1,huMAP3_09291.1,huMAP3_10481.1,huMAP3_14133.1,huMAP3_14306.1
O75380	O00217	0.999701	huMAP3_02819.1,huMAP3_06397.1,huMAP3_09567.1,huMAP3_09982.1,huMAP3_14018.1,huMAP3_14878.1
Q9UID3	Q53HC9	0.999701	huMAP3_03896.1
P49720	Q14997	0.9997	huMAP3_00356.1,huMAP3_09656.1,huMAP3_13725.1
P48444	P35606	0.9997	huMAP3_04405.1,huMAP3_09332.1,huMAP3_11357.1,huMAP3_12869.1
Q04726	Q04725	0.9997	huMAP3_00022.1,huMAP3_11616.1,huMAP3_14261.1
Q6NZ67	Q9BSJ2	0.999699	huMAP3_00522.1,huMAP3_09443.1,huMAP3_14882.1
P48643	Q99832	0.999699	huMAP3_01951.1,huMAP3_06559.1,huMAP3_07938.1,huMAP3_09191.1,huMAP3_10656.1,huMAP3_14584.1
Q15906	Q52LR7	0.999699	huMAP3_06087.1,huMAP3_07843.1,huMAP3_09291.1,huMAP3_10481.1,huMAP3_14306.1
P48382	O00287	0.999699	huMAP3_05297.1
Q99496	Q86SE9	0.999699	huMAP3_10162.1,huMAP3_14051.1
P0C1Z6	Q9H9F9	0.999699	huMAP3_01995.1,huMAP3_14133.1
P36873	P41236	0.999699	huMAP3_06341.1,huMAP3_08482.1,huMAP3_08717.1,huMAP3_09354.1,huMAP3_09633.1,huMAP3_10148.1,huMAP3_14504.1
P25788	P28062	0.999699	huMAP3_00356.1,huMAP3_09656.1
O75865	Q9UL33	0.999698	huMAP3_04127.1,huMAP3_07907.1,huMAP3_12177.1
Q9Y5Q8	Q9UKN8	0.999698	huMAP3_10249.1,huMAP3_10875.1,huMAP3_14801.1
Q9P253	P49754	0.999698	huMAP3_02792.1,huMAP3_08749.1,huMAP3_12433.1,huMAP3_12945.1,huMAP3_13822.1
Q9NQG5	P24928	0.999698	huMAP3_09843.1,huMAP3_11092.1,huMAP3_14318.1
O94864	Q86TJ2	0.999698	huMAP3_00902.1,huMAP3_08438.1,huMAP3_09451.1,huMAP3_10385.1,huMAP3_10397.1,huMAP3_12550.1
Q13547	Q14687	0.999697	huMAP3_01287.1,huMAP3_08605.1,huMAP3_08800.1,huMAP3_09031.1,huMAP3_09232.1,huMAP3_10311.1,huMAP3_15128.1
P61024	P46527	0.999697	huMAP3_06587.1,huMAP3_10449.1,huMAP3_14722.1
Q07866	O60282	0.999697	huMAP3_04401.1,huMAP3_09851.1,huMAP3_10340.1,huMAP3_11266.1,huMAP3_12367.1,huMAP3_14054.1,huMAP3_14331.1
Q9H270	P49754	0.999696	huMAP3_08749.1,huMAP3_12433.1,huMAP3_12945.1,huMAP3_13822.1
Q9Y3Q8	O75157	0.999696	huMAP3_01855.1,huMAP3_02276.1,huMAP3_09517.1,huMAP3_09857.1,huMAP3_10310.1,huMAP3_14129.1
Q96BD8	Q8IX90	0.999696	huMAP3_00684.1,huMAP3_02347.1,huMAP3_10080.1,huMAP3_10604.1,huMAP3_13058.1,huMAP3_13681.1
Q9UBI1	Q567U6	0.999696	huMAP3_07032.1,huMAP3_14444.1
P18754	P43487	0.999695	huMAP3_07331.1,huMAP3_08641.1,huMAP3_10000.1,huMAP3_12581.1
Q92499	Q52LJ0	0.999695	huMAP3_00810.1,huMAP3_02778.1,huMAP3_07391.1,huMAP3_10307.1,huMAP3_10631.1,huMAP3_11111.1,huMAP3_14270.1,huMAP3_14559.1
O75436	Q92609	0.999695	huMAP3_01277.1,huMAP3_13244.1
Q12798	P41208	0.999695	huMAP3_02830.1,huMAP3_05949.1,huMAP3_11442.1,huMAP3_12122.1,huMAP3_14860.1
Q96ST3	Q9HCU9	0.999695	huMAP3_00957.1,huMAP3_08800.1,huMAP3_09031.1,huMAP3_09311.1,huMAP3_13482.1,huMAP3_15128.1
Q8N6U8	P10644	0.999695	huMAP3_06349.1,huMAP3_06823.1,huMAP3_11135.1,huMAP3_13352.1,huMAP3_14681.1
P54105	P62312	0.999695	huMAP3_08980.1
[truncated: 157,452 more rows]
