# Supplementary material for: hu.MAP3.0: atlas of human protein complexes by integration of >25,000 proteomic experiments
Source: Mol Syst Biol. 2025 May 27;21(7):911–43. doi: 10.1038/s44320-025-00121-5 (PMC12222714; doi:10.1038/s44320-025-00121-5)
Supplement: Supplementary file 12 — Dataset EV10 [file 44320_2025_121_MOESM12_ESM.xlsx]

## Sheet: column_descriptions
Dataset EV10: ALL-IN scores for mutually exclusive protein pairs
Protein_1	UniProt accession ID for protein 1 in protein pair
Protein_2	UniProt accession ID for protein 2 in protein pair
GeneName_1	Gene name for protein 1
GeneName_2	Gene name for protein 2
hu.MAP3.0_ID	hu.MAP3.0 unique complex identifier for which the ALL-IN score was calculated for that pair. Since the ALL-IN score is an average metric across the interactions within the complex, the score may change depending on the context of each complex the protein pair is found.
ALL-IN_score	Average metric based on co-expression in various cancer cell lineages. The more positive the value the more likely it is to be mutually exclusive.
results_from_structural_modeling	Notes if the protein pair was determined to be structurally consistent or mutually exclusive based on the AlphaFold2 structural modeling analysis.
jaccard_interactome_score	Metric which indicates how shared the interactome is between protein 1 and protein 2 based on the similairty of pairwise interactions found within hu.MAP 3.0 complexes for protein_1 and protein_2.
Included_in_Fig7D	Indicates if this protein pair was plotted in the scatter plot from Figure 7D

## Sheet: ALL-IN_scores_for_protein_pairs
Protein_1	Protein_2	GeneName_1	GeneName_2	hu.MAP3.0_ID	ALL-IN_score	results_from_structural_modeling	jaccard_interactome_score	Included_in_Fig7D
O00161	A2RRP1	SNAP23	NBAS	huMAP3_06458.1	0.447369		0.309859	FALSE
O00161	A2RRP1	SNAP23	NBAS	huMAP3_08929.1	0.50146		0.309859	FALSE
O00214	O00182	LGALS8	LGALS9	huMAP3_06308.1	1.41872		0.372549	FALSE
O00232	O00231	PSMD12	PSMD11	huMAP3_05064.1	-0.655159		0.786667	FALSE
O00401	A1X283	WASL	SH3PXD2B	huMAP3_07569.1	-0.418632		0.0645161	FALSE
O00443	O00291	PIK3C2A	HIP1	huMAP3_06787.1	0.649142		0.241667	FALSE
O00443	O00291	PIK3C2A	HIP1	huMAP3_08744.1	0.649142		0.241667	FALSE
O00487	O00231	PSMD14	PSMD11	huMAP3_05064.1	-1.5741		0.786667	FALSE
O00487	O00232	PSMD14	PSMD12	huMAP3_05064.1	-0.879686		0.725	FALSE
O00592	O00214	PODXL	LGALS8	huMAP3_05584.1	0.861848		0.248227	FALSE
O00592	O00214	PODXL	LGALS8	huMAP3_06892.1	0.861848		0.248227	FALSE
O00629	O00505	KPNA4	KPNA3	huMAP3_07479.1	0.290147		0.522523	FALSE
O00629	O00505	KPNA4	KPNA3	huMAP3_08226.1	0.34847		0.522523	FALSE
O00629	O00505	KPNA4	KPNA3	huMAP3_08641.1	0.223298		0.522523	FALSE
O00746	O00483	NME4	NDUFA4	huMAP3_04679.1	0.635761		0.0526316	FALSE
O00746	O00483	NME4	NDUFA4	huMAP3_07150.1	0.635761		0.0526316	FALSE
O14561	O00217	NDUFAB1	NDUFS8	huMAP3_02819.1	-0.260566		0.2	FALSE
O14561	O00217	NDUFAB1	NDUFS8	huMAP3_06397.1	-0.22564		0.2	FALSE
O14617	O00203	AP3D1	AP3B1	huMAP3_03149.1	-1.10506	mutually_exclusive	0.35	FALSE
O14617	O00203	AP3D1	AP3B1	huMAP3_03536.1	-1.10506	mutually_exclusive	0.35	FALSE
O14617	O00203	AP3D1	AP3B1	huMAP3_06230.1	-1.10506	mutually_exclusive	0.35	FALSE
O14653	A2RRP1	GOSR2	NBAS	huMAP3_03203.1	0.170782		0.483871	FALSE
O14653	A2RRP1	GOSR2	NBAS	huMAP3_06458.1	0.170782		0.483871	FALSE
O14653	A2RRP1	GOSR2	NBAS	huMAP3_08929.1	0.170782		0.483871	FALSE
O14653	O00161	GOSR2	SNAP23	huMAP3_06458.1	1.34099		0.236559	FALSE
O14653	O00161	GOSR2	SNAP23	huMAP3_08929.1	1.34099		0.236559	FALSE
O14662	A2RRP1	STX16	NBAS	huMAP3_06458.1	0.362425		0.538462	FALSE
O14662	A2RRP1	STX16	NBAS	huMAP3_08929.1	0.477626		0.538462	FALSE
O14662	O00161	STX16	SNAP23	huMAP3_06458.1	0.832884		0.296875	FALSE
O14662	O00161	STX16	SNAP23	huMAP3_08929.1	0.746018		0.296875	FALSE
O14662	O14653	STX16	GOSR2	huMAP3_06458.1	0.376093		0.301587	FALSE
O14662	O14653	STX16	GOSR2	huMAP3_08929.1	0.376093		0.301587	FALSE
O14737	O14530	PDCD5	TXNDC9	huMAP3_06559.1	-1.2959		0.288136	FALSE
O14737	O14530	PDCD5	TXNDC9	huMAP3_07938.1	-1.2959		0.288136	FALSE
O14763	O00220	TNFRSF10B	TNFRSF10A	huMAP3_06676.1	-0.536554		0.153846	FALSE
O14763	O00220	TNFRSF10B	TNFRSF10A	huMAP3_07502.1	-0.536554		0.153846	FALSE
O14763	O00220	TNFRSF10B	TNFRSF10A	huMAP3_08072.1	-0.536554		0.153846	FALSE
O14763	O00220	TNFRSF10B	TNFRSF10A	huMAP3_08500.1	-0.536554		0.153846	FALSE
O14828	O14681	SCAMP3	EI24	huMAP3_06247.1	0.736696		0.315961	FALSE
O14893	O14744	GEMIN2	PRMT5	huMAP3_06511.1	0.0494303		0.25	FALSE
O14893	O14744	GEMIN2	PRMT5	huMAP3_08980.1	0.0494303		0.25	FALSE
O14936	O14910	CASK	LIN7A	huMAP3_08198.1	0.585757		0.294118	FALSE
O14936	O14910	CASK	LIN7A	huMAP3_08481.1	0.585757		0.294118	FALSE
O14949	O14548	UQCRQ	COX7A2L	huMAP3_07840.1	-1.53125		0.192771	FALSE
O14949	O14548	UQCRQ	COX7A2L	huMAP3_08546.1	-1.52496		0.192771	FALSE
O14974	A1L390	PPP1R12A	PLEKHG3	huMAP3_06763.1	1.66024		0.324138	FALSE
O14974	O14639	PPP1R12A	ABLIM1	huMAP3_08205.1	1.30385		0.263889	FALSE
O14976	O00291	GAK	HIP1	huMAP3_06787.1	0.93792		0.3125	FALSE
O14976	O00291	GAK	HIP1	huMAP3_08744.1	0.93792		0.3125	FALSE
O14976	O00443	GAK	PIK3C2A	huMAP3_06787.1	1.43401		0.23741	FALSE
O14976	O00443	GAK	PIK3C2A	huMAP3_08744.1	1.43401		0.23741	FALSE
O14981	O14787	BTAF1	TNPO2	huMAP3_06077.1	-0.19883		0.251429	FALSE
O15027	O00291	SEC16A	HIP1	huMAP3_08744.1	0.345348		0.127273	FALSE
O15027	O00443	SEC16A	PIK3C2A	huMAP3_08744.1	1.20295		0.281879	FALSE
O15027	O14976	SEC16A	GAK	huMAP3_08744.1	-0.19525		0.166667	FALSE
O15031	O14672	PLXNB2	ADAM10	huMAP3_06775.1	-0.163442		0.454545	FALSE
O15047	O14686	SETD1A	KMT2D	huMAP3_08895.1	0.618635		0.30303	FALSE
O15084	O00743	ANKRD28	PPP6C	huMAP3_01958.1	0.441556		0.186047	FALSE
O15116	O14744	LSM1	PRMT5	huMAP3_02465.1	-0.6984		0.210526	FALSE
O15116	O14744	LSM1	PRMT5	huMAP3_08980.1	-0.553697		0.210526	FALSE
O15116	O14893	LSM1	GEMIN2	huMAP3_08980.1	0.361595		0.325301	FALSE
O15127	O14681	SCAMP2	EI24	huMAP3_06247.1	-0.681032		0.367601	FALSE
O15127	O14681	SCAMP2	EI24	huMAP3_07410.1	-0.30185		0.367601	FALSE
O15127	O14828	SCAMP2	SCAMP3	huMAP3_06247.1	0.744757		0.266447	FALSE
O15144	O15143	ARPC2	ARPC1B	huMAP3_04814.1	-1.43683		0.390909	FALSE
O15145	O15020	ARPC3	SPTBN2	huMAP3_05473.1	1.27524		0.224138	FALSE
O15145	O15143	ARPC3	ARPC1B	huMAP3_04814.1	-1.24607		0.28972	FALSE
O15145	O15143	ARPC3	ARPC1B	huMAP3_07760.1	-1.60136		0.28972	FALSE
O15145	O15144	ARPC3	ARPC2	huMAP3_04814.1	-1.67471	structurally_consistent	0.382353	FALSE
O15155	A2RRP1	BET1	NBAS	huMAP3_03203.1	0.676197		0.529412	FALSE
O15155	A2RRP1	BET1	NBAS	huMAP3_06458.1	0.676197		0.529412	FALSE
O15155	A2RRP1	BET1	NBAS	huMAP3_08929.1	0.676197		0.529412	FALSE
O15155	O00161	BET1	SNAP23	huMAP3_06458.1	0.181305		0.246914	FALSE
O15155	O00161	BET1	SNAP23	huMAP3_08929.1	0.181305		0.246914	FALSE
O15155	O14653	BET1	GOSR2	huMAP3_03203.1	0.730031		0.408451	FALSE
O15155	O14653	BET1	GOSR2	huMAP3_06458.1	0.730031		0.408451	FALSE
O15155	O14653	BET1	GOSR2	huMAP3_08929.1	0.730031		0.408451	FALSE
O15155	O14662	BET1	STX16	huMAP3_06458.1	0.49733		0.416667	FALSE
O15155	O14662	BET1	STX16	huMAP3_08929.1	0.49733		0.416667	FALSE
O15160	O14802	POLR1C	POLR3A	huMAP3_06426.1	-0.326269		0.5625	FALSE
O15160	O14802	POLR1C	POLR3A	huMAP3_08487.1	-0.326269		0.5625	FALSE
O15212	O14802	PFDN6	POLR3A	huMAP3_00807.1	-0.293774		0.238636	FALSE
O15212	O14802	PFDN6	POLR3A	huMAP3_06426.1	-0.293774		0.238636	FALSE
O15212	O14802	PFDN6	POLR3A	huMAP3_08487.1	-0.293774		0.238636	FALSE
O15212	O15160	PFDN6	POLR1C	huMAP3_06426.1	-0.122967		0.161616	FALSE
O15212	O15160	PFDN6	POLR1C	huMAP3_08487.1	-0.122967		0.161616	FALSE
O15235	O15213	MRPS12	WDR46	huMAP3_05807.1	-0.267918		0.0241935	FALSE
O15260	O14681	SURF4	EI24	huMAP3_06247.1	0.6156		0.478788	FALSE
O15260	O14681	SURF4	EI24	huMAP3_07410.1	0.6156		0.478788	FALSE
O15260	O14828	SURF4	SCAMP3	huMAP3_06247.1	0.878696		0.315152	FALSE
O15260	O15127	SURF4	SCAMP2	huMAP3_06247.1	0.485663		0.355491	FALSE
O15260	O15127	SURF4	SCAMP2	huMAP3_07410.1	0.485663		0.355491	FALSE
O15321	O14681	TM9SF1	EI24	huMAP3_06247.1	0.113398		0.41543	FALSE
O15321	O14828	TM9SF1	SCAMP3	huMAP3_06247.1	0.502056		0.281818	FALSE
O15321	O14980	TM9SF1	XPO1	huMAP3_06791.1	1.93709		0.313218	FALSE
O15321	O15127	TM9SF1	SCAMP2	huMAP3_06247.1	-0.339917		0.293785	FALSE
O15321	O15260	TM9SF1	SURF4	huMAP3_06247.1	0.151814		0.385246	FALSE
O15371	O00303	EIF3D	EIF3F	huMAP3_01276.1	-1.29597		0.6	FALSE
O15372	O00303	EIF3H	EIF3F	huMAP3_01276.1	-1.08833		0.576923	FALSE
O15372	O15371	EIF3H	EIF3D	huMAP3_01276.1	-0.9976		0.681818	FALSE
O15400	A2RRP1	STX7	NBAS	huMAP3_06458.1	0.901526		0.476923	FALSE
O15400	A2RRP1	STX7	NBAS	huMAP3_08929.1	0.804915		0.476923	FALSE
O15400	O00161	STX7	SNAP23	huMAP3_06458.1	-0.196403		0.307692	FALSE
O15400	O00161	STX7	SNAP23	huMAP3_08929.1	-0.244092		0.307692	FALSE
O15400	O14653	STX7	GOSR2	huMAP3_06458.1	0.866837		0.356322	FALSE
O15400	O14653	STX7	GOSR2	huMAP3_08929.1	0.866837		0.356322	FALSE
O15400	O14662	STX7	STX16	huMAP3_00053.1	1.20294		0.387097	FALSE
O15400	O14662	STX7	STX16	huMAP3_06458.1	0.587634		0.387097	FALSE
O15400	O14662	STX7	STX16	huMAP3_08929.1	0.746202		0.387097	FALSE
O15400	O15155	STX7	BET1	huMAP3_06458.1	0.379511		0.350649	FALSE
O15400	O15155	STX7	BET1	huMAP3_08929.1	0.379511		0.350649	FALSE
O15439	O00182	ABCC4	LGALS9	huMAP3_06126.1	1.61647		0.317308	FALSE
O15439	O00182	ABCC4	LGALS9	huMAP3_08376.1	1.61647		0.317308	FALSE
O15446	O14802	POLR1G	POLR3A	huMAP3_00807.1	0.695099		0.45283	FALSE
O15446	O14802	POLR1G	POLR3A	huMAP3_06426.1	0.695099		0.45283	FALSE
O15446	O14802	POLR1G	POLR3A	huMAP3_08487.1	0.695099		0.45283	FALSE
O15446	O15160	POLR1G	POLR1C	huMAP3_06426.1	-0.515991		0.482143	FALSE
O15446	O15160	POLR1G	POLR1C	huMAP3_08487.1	-0.515991		0.482143	FALSE
O15446	O15212	POLR1G	PFDN6	huMAP3_00807.1	0.163435		0.108434	FALSE
O15446	O15212	POLR1G	PFDN6	huMAP3_06426.1	0.443377		0.108434	FALSE
O15446	O15212	POLR1G	PFDN6	huMAP3_08487.1	0.443377		0.108434	FALSE
O15498	A2RRP1	YKT6	NBAS	huMAP3_06458.1	0.837234		0.472727	FALSE
O15498	A2RRP1	YKT6	NBAS	huMAP3_08929.1	0.754517		0.472727	FALSE
O15498	O00161	YKT6	SNAP23	huMAP3_06458.1	1.34545		0.3	FALSE
O15498	O00161	YKT6	SNAP23	huMAP3_08929.1	1.32102		0.3	FALSE
O15498	O14653	YKT6	GOSR2	huMAP3_06458.1	0.672646		0.337662	FALSE
O15498	O14653	YKT6	GOSR2	huMAP3_08929.1	0.672646		0.337662	FALSE
O15498	O14662	YKT6	STX16	huMAP3_00053.1	0.995248		0.510638	FALSE
O15498	O14662	YKT6	STX16	huMAP3_06458.1	1.36611		0.510638	FALSE
O15498	O14662	YKT6	STX16	huMAP3_08929.1	1.30124		0.510638	FALSE
O15498	O15155	YKT6	BET1	huMAP3_06458.1	0.105533		0.369231	FALSE
O15498	O15155	YKT6	BET1	huMAP3_08929.1	0.105533		0.369231	FALSE
O15498	O15400	YKT6	STX7	huMAP3_00053.1	1.09517		0.407895	FALSE
O15498	O15400	YKT6	STX7	huMAP3_06458.1	1.00495		0.407895	FALSE
O15498	O15400	YKT6	STX7	huMAP3_08929.1	1.01693		0.407895	FALSE
O15511	O15143	ARPC5	ARPC1B	huMAP3_04814.1	-0.834852		0.36	FALSE
O15511	O15143	ARPC5	ARPC1B	huMAP3_07760.1	-1.56859		0.36	FALSE
O15511	O15144	ARPC5	ARPC2	huMAP3_04814.1	-1.56237	structurally_consistent	0.43299	FALSE
O15511	O15145	ARPC5	ARPC3	huMAP3_04814.1	-1.70232		0.362637	FALSE
O15511	O15145	ARPC5	ARPC3	huMAP3_07760.1	-1.82405		0.362637	FALSE
O15514	O00267	POLR2D	SUPT5H	huMAP3_04499.1	0.0690106		0.148148	FALSE
O15514	O00267	POLR2D	SUPT5H	huMAP3_07454.1	0.125816		0.148148	FALSE
O15514	O00267	POLR2D	SUPT5H	huMAP3_07749.1	0.125816		0.148148	FALSE
O43172	O14744	PRPF4	PRMT5	huMAP3_06511.1	0.193479		0.2	FALSE
O43172	O14744	PRPF4	PRMT5	huMAP3_08980.1	0.216604		0.2	FALSE
O43172	O14893	PRPF4	GEMIN2	huMAP3_06511.1	0.646544		0.368421	FALSE
O43172	O14893	PRPF4	GEMIN2	huMAP3_08980.1	0.646544		0.368421	FALSE
O43172	O15116	PRPF4	LSM1	huMAP3_08980.1	0.480184		0.406593	FALSE
O43175	O14981	PHGDH	BTAF1	huMAP3_08847.1	-0.0413178		0.0222222	FALSE
O43181	O00217	NDUFS4	NDUFS8	huMAP3_02819.1	-0.641243		0.466667	FALSE
O43181	O00217	NDUFS4	NDUFS8	huMAP3_06397.1	-0.813384		0.466667	FALSE
O43181	O00217	NDUFS4	NDUFS8	huMAP3_08132.1	-0.718326		0.466667	FALSE
O43181	O14561	NDUFS4	NDUFAB1	huMAP3_02819.1	-0.486582		0.233333	FALSE
O43181	O14561	NDUFS4	NDUFAB1	huMAP3_06397.1	-0.585224		0.233333	FALSE
O43242	O00231	PSMD3	PSMD11	huMAP3_05064.1	-0.777054		0.746667	FALSE
O43242	O00232	PSMD3	PSMD12	huMAP3_05064.1	-1.15383		0.6875	FALSE
O43242	O00487	PSMD3	PSMD14	huMAP3_05064.1	-0.877913	structurally_consistent	0.776316	FALSE
O43264	A2RRP1	ZW10	NBAS	huMAP3_03203.1	0.135677		0.223529	FALSE
O43264	A2RRP1	ZW10	NBAS	huMAP3_06458.1	0.129761		0.223529	FALSE
O43264	A2RRP1	ZW10	NBAS	huMAP3_08929.1	0.176053		0.223529	FALSE
O43264	O00161	ZW10	SNAP23	huMAP3_06458.1	0.973342		0.114035	FALSE
O43264	O00161	ZW10	SNAP23	huMAP3_08929.1	1.01632		0.114035	FALSE
O43264	O14653	ZW10	GOSR2	huMAP3_03203.1	0.255682		0.188679	FALSE
O43264	O14653	ZW10	GOSR2	huMAP3_06458.1	0.255682		0.188679	FALSE
O43264	O14653	ZW10	GOSR2	huMAP3_08929.1	0.255682		0.188679	FALSE
O43264	O14662	ZW10	STX16	huMAP3_06458.1	1.24119		0.146341	FALSE
O43264	O14662	ZW10	STX16	huMAP3_08929.1	1.35645		0.146341	FALSE
O43264	O15155	ZW10	BET1	huMAP3_03203.1	0.815377		0.191489	FALSE
O43264	O15155	ZW10	BET1	huMAP3_06458.1	0.815377		0.191489	FALSE
O43264	O15155	ZW10	BET1	huMAP3_08929.1	0.815377		0.191489	FALSE
O43264	O15400	ZW10	STX7	huMAP3_06458.1	1.14852		0.181818	FALSE
O43264	O15400	ZW10	STX7	huMAP3_08929.1	1.18929		0.181818	FALSE
O43264	O15498	ZW10	YKT6	huMAP3_06458.1	0.00338777		0.161616	FALSE
O43264	O15498	ZW10	YKT6	huMAP3_08929.1	-0.104429		0.161616	FALSE
O43290	O14744	SART1	PRMT5	huMAP3_06511.1	0.589225		0.171171	FALSE
O43290	O14744	SART1	PRMT5	huMAP3_08980.1	0.468499		0.171171	FALSE
O43290	O14893	SART1	GEMIN2	huMAP3_06511.1	0.760958		0.321429	FALSE
O43290	O14893	SART1	GEMIN2	huMAP3_08980.1	0.760958		0.321429	FALSE
O43290	O15116	SART1	LSM1	huMAP3_08980.1	0.229706	mutually_exclusive	0.37931	FALSE
O43290	O43172	SART1	PRPF4	huMAP3_06511.1	-0.665317		0.537037	FALSE
O43290	O43172	SART1	PRPF4	huMAP3_08980.1	-0.70319		0.537037	FALSE
O43324	O00560	EEF1E1	SDCBP	huMAP3_02637.1	0.498822		0.15	FALSE
O43390	O14979	HNRNPR	HNRNPDL	huMAP3_07581.1	-0.273611		0.207729	FALSE
O43395	O14744	PRPF3	PRMT5	huMAP3_06511.1	0.237157		0.210526	FALSE
O43395	O14744	PRPF3	PRMT5	huMAP3_08980.1	0.348792		0.210526	FALSE
O43395	O14893	PRPF3	GEMIN2	huMAP3_06511.1	0.573887		0.380531	FALSE
O43395	O14893	PRPF3	GEMIN2	huMAP3_08980.1	0.573887		0.380531	FALSE
O43395	O15116	PRPF3	LSM1	huMAP3_08980.1	0.63998		0.391304	FALSE
O43395	O43172	PRPF3	PRPF4	huMAP3_06511.1	-1.1789		0.705882	FALSE
O43395	O43172	PRPF3	PRPF4	huMAP3_08980.1	-1.19109		0.705882	FALSE
O43395	O43290	PRPF3	SART1	huMAP3_06511.1	-0.18017	structurally_consistent	0.566038	FALSE
O43395	O43290	PRPF3	SART1	huMAP3_08980.1	-0.232729	structurally_consistent	0.566038	FALSE
O43447	O14744	PPIH	PRMT5	huMAP3_06511.1	-0.849288		0.269663	FALSE
O43447	O14744	PPIH	PRMT5	huMAP3_08980.1	-0.775585		0.269663	FALSE
O43447	O14893	PPIH	GEMIN2	huMAP3_04549.1	0.500967		0.47191	FALSE
O43447	O14893	PPIH	GEMIN2	huMAP3_06511.1	0.500967		0.47191	FALSE
O43447	O14893	PPIH	GEMIN2	huMAP3_08980.1	0.500967		0.47191	FALSE
O43447	O15116	PPIH	LSM1	huMAP3_08980.1	-0.620455		0.430556	FALSE
O43447	O43172	PPIH	PRPF4	huMAP3_06511.1	-0.282829		0.536082	FALSE
O43447	O43172	PPIH	PRPF4	huMAP3_08980.1	-0.311748		0.536082	FALSE
O43447	O43290	PPIH	SART1	huMAP3_06511.1	-0.151768		0.438776	FALSE
O43447	O43290	PPIH	SART1	huMAP3_08980.1	-0.213406		0.438776	FALSE
O43447	O43395	PPIH	PRPF3	huMAP3_06511.1	-0.386804		0.520408	FALSE
O43447	O43395	PPIH	PRPF3	huMAP3_08980.1	-0.335036		0.520408	FALSE
O43491	O00422	EPB41L2	SAP18	huMAP3_08365.1	0.873421		0.0588235	FALSE
O43516	A1X283	WIPF1	SH3PXD2B	huMAP3_07569.1	1.51662		0.111111	FALSE
O43516	O00401	WIPF1	WASL	huMAP3_03586.1	1.89127		0.25	FALSE
O43516	O00401	WIPF1	WASL	huMAP3_05054.1	1.89127		0.25	FALSE
O43516	O00401	WIPF1	WASL	huMAP3_07569.1	1.89127		0.25	FALSE
O43592	O14980	XPOT	XPO1	huMAP3_06791.1	-1.26162		0.5625	FALSE
O43592	O14980	XPOT	XPO1	huMAP3_07170.1	-1.04646		0.5625	FALSE
O43592	O14980	XPOT	XPO1	huMAP3_08764.1	-0.717078		0.5625	FALSE
O43592	O15321	XPOT	TM9SF1	huMAP3_06791.1	1.97094		0.278237	FALSE
O43602	O15075	DCX	DCLK1	huMAP3_01265.1	-0.735166		0.0434783	FALSE
O43602	O15075	DCX	DCLK1	huMAP3_03760.1	-0.735166		0.0434783	FALSE
O43602	O15075	DCX	DCLK1	huMAP3_08108.1	-0.735166		0.0434783	FALSE
O43639	A1X283	NCK2	SH3PXD2B	huMAP3_00870.1	0.371536		0.0517241	FALSE
O43639	A1X283	NCK2	SH3PXD2B	huMAP3_07569.1	0.371536		0.0517241	FALSE
O43639	O00401	NCK2	WASL	huMAP3_07569.1	-0.19598		0.294118	FALSE
O43639	O43516	NCK2	WIPF1	huMAP3_07569.1	0.965989		0.0816327	FALSE
O43639	O43516	NCK2	WIPF1	huMAP3_08747.1	0.965989		0.0816327	FALSE
O43674	O00217	NDUFB5	NDUFS8	huMAP3_06397.1	-0.352228		0.385965	FALSE
O43674	O00217	NDUFB5	NDUFS8	huMAP3_08132.1	-0.231926		0.385965	FALSE
O43674	O14561	NDUFB5	NDUFAB1	huMAP3_06397.1	-0.0364935		0.27451	FALSE
O43674	O43181	NDUFB5	NDUFS4	huMAP3_06397.1	-0.451321	structurally_consistent	0.452632	FALSE
O43674	O43181	NDUFB5	NDUFS4	huMAP3_08132.1	-0.203322	structurally_consistent	0.452632	FALSE
O43676	O00217	NDUFB3	NDUFS8	huMAP3_02819.1	-0.756771	structurally_consistent	0.385321	FALSE
O43676	O00217	NDUFB3	NDUFS8	huMAP3_02928.1	-0.664603	structurally_consistent	0.385321	FALSE
O43676	O00217	NDUFB3	NDUFS8	huMAP3_06397.1	-0.875162	structurally_consistent	0.385321	FALSE
O43676	O00217	NDUFB3	NDUFS8	huMAP3_08132.1	-0.801783	structurally_consistent	0.385321	FALSE
O43676	O14561	NDUFB3	NDUFAB1	huMAP3_02819.1	0.145118		0.294737	FALSE
O43676	O14561	NDUFB3	NDUFAB1	huMAP3_06397.1	0.0800735		0.294737	FALSE
O43676	O43181	NDUFB3	NDUFS4	huMAP3_02819.1	-0.877735		0.523256	FALSE
O43676	O43181	NDUFB3	NDUFS4	huMAP3_06397.1	-0.873372		0.523256	FALSE
O43676	O43181	NDUFB3	NDUFS4	huMAP3_08132.1	-0.859712		0.523256	FALSE
O43676	O43674	NDUFB3	NDUFB5	huMAP3_06397.1	-0.678124	structurally_consistent	0.614286	FALSE
O43676	O43674	NDUFB3	NDUFB5	huMAP3_08132.1	-0.590019	structurally_consistent	0.614286	FALSE
O43678	O00217	NDUFA2	NDUFS8	huMAP3_02819.1	-0.892783	structurally_consistent	0.355372	FALSE
O43678	O00217	NDUFA2	NDUFS8	huMAP3_06397.1	-0.957853	structurally_consistent	0.355372	FALSE
O43678	O00217	NDUFA2	NDUFS8	huMAP3_08132.1	-0.969398	structurally_consistent	0.355372	FALSE
O43678	O14561	NDUFA2	NDUFAB1	huMAP3_02819.1	-0.382921		0.283019	FALSE
O43678	O14561	NDUFA2	NDUFAB1	huMAP3_06397.1	-0.49904		0.283019	FALSE
O43678	O43181	NDUFA2	NDUFS4	huMAP3_02819.1	-1.75832	structurally_consistent	0.398058	FALSE
O43678	O43181	NDUFA2	NDUFS4	huMAP3_06397.1	-1.61531	structurally_consistent	0.398058	FALSE
O43678	O43181	NDUFA2	NDUFS4	huMAP3_08132.1	-1.50344	structurally_consistent	0.398058	FALSE
O43678	O43674	NDUFA2	NDUFB5	huMAP3_06397.1	-0.139744		0.431818	FALSE
O43678	O43674	NDUFA2	NDUFB5	huMAP3_08132.1	-0.134033		0.431818	FALSE
O43678	O43676	NDUFA2	NDUFB3	huMAP3_02819.1	-0.53184		0.469136	FALSE
O43678	O43676	NDUFA2	NDUFB3	huMAP3_06397.1	-0.51989		0.469136	FALSE
O43678	O43676	NDUFA2	NDUFB3	huMAP3_08132.1	-0.543587		0.469136	FALSE
O43681	O14545	GET3	TRAFD1	huMAP3_00329.1	0.304301		0.153846	FALSE
O43681	O14545	GET3	TRAFD1	huMAP3_08766.1	0.304301		0.153846	FALSE
O43707	O00151	ACTN4	PDLIM1	huMAP3_05719.1	-0.209082		0.019802	FALSE
O43709	O15523	BUD23	DDX3Y	huMAP3_08003.1	1.10571		0.102041	FALSE
O43716	A3KMH1	GATC	VWA8	huMAP3_07867.1	0.798131		0.0232558	FALSE
O43719	O14744	HTATSF1	PRMT5	huMAP3_06511.1	-0.0248002		0.141593	FALSE
O43719	O14744	HTATSF1	PRMT5	huMAP3_08980.1	-0.105898		0.141593	FALSE
O43719	O14893	HTATSF1	GEMIN2	huMAP3_04549.1	0.253449		0.185484	FALSE
O43719	O14893	HTATSF1	GEMIN2	huMAP3_06511.1	0.253449		0.185484	FALSE
O43719	O14893	HTATSF1	GEMIN2	huMAP3_08980.1	0.253449		0.185484	FALSE
O43719	O15042	HTATSF1	U2SURP	huMAP3_08220.1	0.584388		0.246667	FALSE
O43719	O15116	HTATSF1	LSM1	huMAP3_08980.1	-0.486967		0.0917431	FALSE
O43719	O43172	HTATSF1	PRPF4	huMAP3_06511.1	0.27885		0.20438	FALSE
O43719	O43172	HTATSF1	PRPF4	huMAP3_08980.1	0.253523		0.20438	FALSE
O43719	O43290	HTATSF1	SART1	huMAP3_06511.1	0.211351		0.198473	FALSE
O43719	O43290	HTATSF1	SART1	huMAP3_08980.1	0.197128		0.198473	FALSE
O43719	O43395	HTATSF1	PRPF3	huMAP3_06511.1	0.250679		0.231343	FALSE
O43719	O43395	HTATSF1	PRPF3	huMAP3_08980.1	0.313986		0.231343	FALSE
O43719	O43447	HTATSF1	PPIH	huMAP3_04549.1	-0.0398587		0.22807	FALSE
O43719	O43447	HTATSF1	PPIH	huMAP3_06511.1	-0.0533781		0.22807	FALSE
O43719	O43447	HTATSF1	PPIH	huMAP3_08980.1	0.00848626		0.22807	FALSE
O43752	A2RRP1	STX6	NBAS	huMAP3_06458.1	0.445034		0.516129	FALSE
O43752	A2RRP1	STX6	NBAS	huMAP3_08929.1	0.520161		0.516129	FALSE
O43752	O00161	STX6	SNAP23	huMAP3_06458.1	0.548326		0.3	FALSE
O43752	O00161	STX6	SNAP23	huMAP3_08929.1	0.555759		0.3	FALSE
O43752	O14653	STX6	GOSR2	huMAP3_06458.1	0.549549		0.39759	FALSE
O43752	O14653	STX6	GOSR2	huMAP3_08929.1	0.549549		0.39759	FALSE
O43752	O14662	STX6	STX16	huMAP3_06458.1	-0.767867		0.4	FALSE
O43752	O14662	STX6	STX16	huMAP3_08929.1	-0.784941		0.4	FALSE
O43752	O15155	STX6	BET1	huMAP3_06458.1	0.905563		0.43662	FALSE
O43752	O15155	STX6	BET1	huMAP3_08929.1	0.905563		0.43662	FALSE
O43752	O15400	STX6	STX7	huMAP3_06458.1	0.37104		0.538462	FALSE
O43752	O15400	STX6	STX7	huMAP3_08929.1	0.208463		0.538462	FALSE
O43752	O15498	STX6	YKT6	huMAP3_06458.1	1.29366		0.418919	FALSE
O43752	O15498	STX6	YKT6	huMAP3_08929.1	1.27682		0.418919	FALSE
O43752	O43264	STX6	ZW10	huMAP3_06458.1	1.51919		0.174312	FALSE
O43752	O43264	STX6	ZW10	huMAP3_08929.1	1.54145		0.174312	FALSE
O43809	O00308	NUDT21	WWP2	huMAP3_07604.1	0.624558		0.0441176	FALSE
O43896	O00148	KIF1C	DDX39A	huMAP3_04932.1	0.9589		0.175	FALSE
O43920	O00217	NDUFS5	NDUFS8	huMAP3_02819.1	-0.796067	structurally_consistent	0.466165	FALSE
O43920	O00217	NDUFS5	NDUFS8	huMAP3_06397.1	-0.963517	structurally_consistent	0.466165	FALSE
O43920	O14561	NDUFS5	NDUFAB1	huMAP3_02819.1	0.371391	structurally_consistent	0.210145	TRUE
O43920	O14561	NDUFS5	NDUFAB1	huMAP3_06397.1	0.240488	structurally_consistent	0.210145	TRUE
O43920	O43181	NDUFS5	NDUFS4	huMAP3_02819.1	-1.0311	structurally_consistent	0.434426	FALSE
O43920	O43181	NDUFS5	NDUFS4	huMAP3_06397.1	-1.11975	structurally_consistent	0.434426	FALSE
O43920	O43674	NDUFS5	NDUFB5	huMAP3_06397.1	-0.345697	structurally_consistent	0.389381	FALSE
O43920	O43676	NDUFS5	NDUFB3	huMAP3_02819.1	-1.07195		0.401869	FALSE
O43920	O43676	NDUFS5	NDUFB3	huMAP3_06397.1	-1.06018		0.401869	FALSE
O43920	O43678	NDUFS5	NDUFA2	huMAP3_02819.1	-0.808151	structurally_consistent	0.381356	FALSE
O43920	O43678	NDUFS5	NDUFA2	huMAP3_06397.1	-0.887422	structurally_consistent	0.381356	FALSE
O60262	O43566	GNG7	RGS14	huMAP3_08591.1	0.442139	mutually_exclusive		FALSE
O60306	O43660	AQR	PLRG1	huMAP3_06726.1	-0.128021		0.306931	FALSE
O60306	O43660	AQR	PLRG1	huMAP3_08501.1	-0.155036		0.306931	FALSE
O60437	O60218	PPL	AKR1B10	huMAP3_06323.1	0.739314		0.365517	FALSE
O60443	O14787	GSDME	TNPO2	huMAP3_06077.1	1.16514		0.263566	FALSE
O60443	O14981	GSDME	BTAF1	huMAP3_06077.1	0.987904		0.146497	FALSE
O60443	O14981	GSDME	BTAF1	huMAP3_08298.1	0.987904		0.146497	FALSE
O60443	O14981	GSDME	BTAF1	huMAP3_08936.1	0.987904		0.146497	FALSE
O60488	O14681	ACSL4	EI24	huMAP3_06247.1	0.550095		0.209836	FALSE
O60488	O14828	ACSL4	SCAMP3	huMAP3_06247.1	0.600585		0.153846	FALSE
O60488	O14980	ACSL4	XPO1	huMAP3_06791.1	1.19844		0.273723	FALSE
O60488	O15127	ACSL4	SCAMP2	huMAP3_06247.1	0.236261		0.100629	FALSE
O60488	O15260	ACSL4	SURF4	huMAP3_06247.1	0.36473		0.180473	FALSE
O60488	O15321	ACSL4	TM9SF1	huMAP3_06247.1	0.929196		0.220126	FALSE
O60488	O15321	ACSL4	TM9SF1	huMAP3_06791.1	0.929196		0.220126	FALSE
O60488	O43592	ACSL4	XPOT	huMAP3_06791.1	0.994478		0.215017	FALSE
O60506	O43390	SYNCRIP	HNRNPR	huMAP3_06297.1	0.577278		0.39749	FALSE
O60506	O43390	SYNCRIP	HNRNPR	huMAP3_07635.1	0.252987		0.39749	FALSE
O60508	O43660	CDC40	PLRG1	huMAP3_06726.1	0.107323		0.189542	FALSE
O60508	O43660	CDC40	PLRG1	huMAP3_08501.1	-0.0808705		0.189542	FALSE
O60508	O60306	CDC40	AQR	huMAP3_00309.1	0.226048		0.519481	FALSE
O60508	O60306	CDC40	AQR	huMAP3_01203.1	0.0616641		0.519481	FALSE
O60508	O60306	CDC40	AQR	huMAP3_06429.1	0.142443		0.519481	FALSE
O60508	O60306	CDC40	AQR	huMAP3_06726.1	0.231614		0.519481	FALSE
O60508	O60306	CDC40	AQR	huMAP3_08501.1	0.251173		0.519481	FALSE
O60508	O60306	CDC40	AQR	huMAP3_08703.1	0.185327		0.519481	FALSE
O60518	O00410	RANBP6	IPO5	huMAP3_07201.1	-0.280888	mutually_exclusive	0.139241	FALSE
O60518	O14787	RANBP6	TNPO2	huMAP3_06077.1	-0.18541		0.183206	FALSE
O60518	O14981	RANBP6	BTAF1	huMAP3_06077.1	0.575509		0.0886076	FALSE
O60518	O14981	RANBP6	BTAF1	huMAP3_08298.1	0.575509		0.0886076	FALSE
O60518	O14981	RANBP6	BTAF1	huMAP3_08936.1	0.575509		0.0886076	FALSE
O60518	O60443	RANBP6	GSDME	huMAP3_06077.1	0.86552		0.183673	FALSE
O60518	O60443	RANBP6	GSDME	huMAP3_08298.1	0.86552		0.183673	FALSE
O60518	O60443	RANBP6	GSDME	huMAP3_08936.1	0.86552		0.183673	FALSE
O60524	O43896	NEMF	KIF1C	huMAP3_06629.1	0.662821		0.0806452	FALSE
O60524	O43896	NEMF	KIF1C	huMAP3_07298.1	0.662821		0.0806452	FALSE
O60568	O00469	PLOD3	PLOD2	huMAP3_02991.1	-1.73795	mutually_exclusive	0.32	FALSE
O60568	O00469	PLOD3	PLOD2	huMAP3_06555.1	-1.73795	mutually_exclusive	0.32	FALSE
O60568	O00469	PLOD3	PLOD2	huMAP3_08295.1	-1.73795	mutually_exclusive	0.32	FALSE
O60645	O00471	EXOC3	EXOC5	huMAP3_04054.1	-0.467061		0.363636	FALSE
O60645	O00471	EXOC3	EXOC5	huMAP3_07009.1	-0.467061		0.363636	FALSE
O60675	O15525	MAFK	MAFG	huMAP3_04493.1	0.265337		0.5	FALSE
O60684	O43148	KPNA6	RNMT	huMAP3_06407.1	0.595722		0.128571	FALSE
O60684	O43148	KPNA6	RNMT	huMAP3_07855.1	0.349336		0.128571	FALSE
O60716	O00192	CTNND1	ARVCF	huMAP3_06940.1	-0.0142313		0.333333	FALSE
O60716	O00192	CTNND1	ARVCF	huMAP3_08033.1	-0.0142313		0.333333	FALSE
O60783	O15213	MRPS14	WDR46	huMAP3_05807.1	-0.105677		0.277487	FALSE
O60783	O15235	MRPS14	MRPS12	huMAP3_05807.1	-1.17523		0.0957096	FALSE
O60784	O15020	TOM1	SPTBN2	huMAP3_07940.1	0.918786		0.202128	FALSE
O60828	O14744	PQBP1	PRMT5	huMAP3_06511.1	0.0119785		0.0240964	FALSE
O60828	O14893	PQBP1	GEMIN2	huMAP3_06511.1	-0.185878		0.0618557	FALSE
O60828	O43172	PQBP1	PRPF4	huMAP3_06511.1	0.190854		0.163462	FALSE
O60828	O43290	PQBP1	SART1	huMAP3_06511.1	-0.152582		0.164948	FALSE
O60828	O43395	PQBP1	PRPF3	huMAP3_06511.1	0.1046		0.141509	FALSE
O60828	O43447	PQBP1	PPIH	huMAP3_06511.1	-0.635094		0.0786517	FALSE
O60828	O43719	PQBP1	HTATSF1	huMAP3_06511.1	-0.00516624		0.046729	FALSE
O60831	O15126	PRAF2	SCAMP1	huMAP3_08063.1	-0.130887		0.0888889	FALSE
O60879	O00212	DIAPH2	RHOD	huMAP3_08991.1	1.59168		0	FALSE
O60884	O14939	DNAJA2	PLD2	huMAP3_01335.1	0.311271		0.0454545	FALSE
O60884	O14939	DNAJA2	PLD2	huMAP3_05710.1	0.311271		0.0454545	FALSE
O60884	O14939	DNAJA2	PLD2	huMAP3_07544.1	0.311271		0.0454545	FALSE
O60884	O14939	DNAJA2	PLD2	huMAP3_08225.1	0.311271		0.0454545	FALSE
O60925	O14530	PFDN1	TXNDC9	huMAP3_04396.1	-1.20605		0.246575	FALSE
O60942	O43148	RNGTT	RNMT	huMAP3_07855.1	-0.185061	mutually_exclusive	0.0185185	FALSE
O60942	O60684	RNGTT	KPNA6	huMAP3_07855.1	0.610704	mutually_exclusive	0.0275862	TRUE
O75027	O14980	ABCB7	XPO1	huMAP3_06791.1	1.05701		0.184502	FALSE
O75027	O15321	ABCB7	TM9SF1	huMAP3_06791.1	0.217484		0.180328	FALSE
O75027	O43592	ABCB7	XPOT	huMAP3_06791.1	1.39981		0.171429	FALSE
O75027	O60488	ABCB7	ACSL4	huMAP3_06791.1	0.431651		0.166667	FALSE
O75044	O14639	SRGAP2	ABLIM1	huMAP3_05977.1	1.8342		0.12766	FALSE
O75044	O60292	SRGAP2	SIPA1L3	huMAP3_08222.1	1.03877		0.09	FALSE
O75044	O60825	SRGAP2	PFKFB2	huMAP3_04537.1	0.496245	mutually_exclusive	0.25	FALSE
O75044	O60825	SRGAP2	PFKFB2	huMAP3_07838.1	0.496245	mutually_exclusive	0.25	FALSE
O75127	A0AV96	PTCD1	RBM47	huMAP3_07939.1	0.315037		0.239234	FALSE
O75127	O43347	PTCD1	MSI1	huMAP3_08458.1	1.06472		0.123404	FALSE
O75128	A1L390	COBL	PLEKHG3	huMAP3_06763.1	0.438902		0.314286	FALSE
O75128	O14639	COBL	ABLIM1	huMAP3_08205.1	0.624564		0.183673	FALSE
O75128	O14974	COBL	PPP1R12A	huMAP3_06763.1	1.18078		0.181208	FALSE
O75128	O14974	COBL	PPP1R12A	huMAP3_08205.1	1.18078		0.181208	FALSE
O75152	O00148	ZC3H11A	DDX39A	huMAP3_01665.1	-0.140223	mutually_exclusive	0.172727	FALSE
O75152	O00148	ZC3H11A	DDX39A	huMAP3_02019.1	-0.0844423	mutually_exclusive	0.172727	FALSE
O75152	O00148	ZC3H11A	DDX39A	huMAP3_04872.1	-0.0268866	mutually_exclusive	0.172727	FALSE
O75152	O00148	ZC3H11A	DDX39A	huMAP3_04932.1	0.0108571	mutually_exclusive	0.172727	FALSE
O75152	O00148	ZC3H11A	DDX39A	huMAP3_05995.1	-0.075553	mutually_exclusive	0.172727	FALSE
O75152	O00422	ZC3H11A	SAP18	huMAP3_08302.1	-0.173034		0.15748	FALSE
O75152	O43896	ZC3H11A	KIF1C	huMAP3_04932.1	0.977109		0.19863	FALSE
O75170	O00743	PPP6R2	PPP6C	huMAP3_01958.1	-0.00770778		0.209302	FALSE
O75170	O15084	PPP6R2	ANKRD28	huMAP3_01958.1	0.627633		0.264706	FALSE
O75175	A5YKK6	CNOT3	CNOT1	huMAP3_00551.1	-1.45606		0.72973	FALSE
O75208	O00154	COQ9	ACOT7	huMAP3_08042.1	1.64574			FALSE
O75223	O60218	GGCT	AKR1B10	huMAP3_06323.1	0.865943		0.0412371	FALSE
O75223	O60437	GGCT	PPL	huMAP3_06323.1	2.11224		0.0672269	FALSE
O75223	O60437	GGCT	PPL	huMAP3_07646.1	2.11224		0.0672269	FALSE
O75251	O00217	NDUFS7	NDUFS8	huMAP3_06397.1	-0.808941		0.282051	FALSE
O75251	O00217	NDUFS7	NDUFS8	huMAP3_08132.1	-0.769718		0.282051	FALSE
O75251	O14561	NDUFS7	NDUFAB1	huMAP3_06397.1	0.0102752		0.202797	FALSE
O75251	O43181	NDUFS7	NDUFS4	huMAP3_06397.1	-1.30645		0.313869	FALSE
O75251	O43181	NDUFS7	NDUFS4	huMAP3_08132.1	-1.23839		0.313869	FALSE
O75251	O43674	NDUFS7	NDUFB5	huMAP3_04643.1	-0.561559	structurally_consistent	0.372881	FALSE
O75251	O43674	NDUFS7	NDUFB5	huMAP3_04889.1	-0.568637	structurally_consistent	0.372881	FALSE
O75251	O43674	NDUFS7	NDUFB5	huMAP3_06397.1	-0.672348	structurally_consistent	0.372881	FALSE
O75251	O43674	NDUFS7	NDUFB5	huMAP3_08132.1	-0.560094	structurally_consistent	0.372881	FALSE
O75251	O43676	NDUFS7	NDUFB3	huMAP3_06397.1	-1.04785		0.371681	FALSE
O75251	O43676	NDUFS7	NDUFB3	huMAP3_08132.1	-1.02013		0.371681	FALSE
O75251	O43678	NDUFS7	NDUFA2	huMAP3_06397.1	-0.600448		0.354839	FALSE
O75251	O43678	NDUFS7	NDUFA2	huMAP3_08132.1	-0.388547		0.354839	FALSE
O75251	O43920	NDUFS7	NDUFS5	huMAP3_06397.1	-1.05362	structurally_consistent	0.283871	FALSE
O75306	O00217	NDUFS2	NDUFS8	huMAP3_06397.1	-0.744289		0.462121	FALSE
O75306	O00217	NDUFS2	NDUFS8	huMAP3_08132.1	-0.636921		0.462121	FALSE
O75306	O14561	NDUFS2	NDUFAB1	huMAP3_06397.1	-0.0167096		0.222222	FALSE
O75306	O43181	NDUFS2	NDUFS4	huMAP3_06397.1	-0.885032		0.504348	FALSE
O75306	O43181	NDUFS2	NDUFS4	huMAP3_08132.1	-1.0438		0.504348	FALSE
O75306	O43674	NDUFS2	NDUFB5	huMAP3_04643.1	-1.10153		0.396396	FALSE
O75306	O43674	NDUFS2	NDUFB5	huMAP3_06397.1	-0.659637		0.396396	FALSE
O75306	O43674	NDUFS2	NDUFB5	huMAP3_08132.1	-0.542869		0.396396	FALSE
O75306	O43676	NDUFS2	NDUFB3	huMAP3_06397.1	-1.0515		0.396226	FALSE
O75306	O43676	NDUFS2	NDUFB3	huMAP3_08132.1	-0.940707		0.396226	FALSE
O75306	O43678	NDUFS2	NDUFA2	huMAP3_06397.1	-0.490916		0.376068	FALSE
O75306	O43678	NDUFS2	NDUFA2	huMAP3_08132.1	-0.50484		0.376068	FALSE
O75306	O43920	NDUFS2	NDUFS5	huMAP3_06397.1	-0.924063	structurally_consistent	0.411765	FALSE
O75306	O75251	NDUFS2	NDUFS7	huMAP3_04643.1	-1.4559		0.296053	FALSE
O75306	O75251	NDUFS2	NDUFS7	huMAP3_06397.1	-1.49443		0.296053	FALSE
O75306	O75251	NDUFS2	NDUFS7	huMAP3_08132.1	-1.57769		0.296053	FALSE
O75376	O15379	NCOR1	HDAC3	huMAP3_04325.1	0.30685		0.0892857	FALSE
O75376	O15379	NCOR1	HDAC3	huMAP3_05713.1	0.30685		0.0892857	FALSE
O75376	O15379	NCOR1	HDAC3	huMAP3_06120.1	0.30685		0.0892857	FALSE
O75376	O15379	NCOR1	HDAC3	huMAP3_06185.1	0.30685		0.0892857	FALSE
O75376	O15379	NCOR1	HDAC3	huMAP3_08843.1	0.30685		0.0892857	FALSE
O75380	O00217	NDUFS6	NDUFS8	huMAP3_02819.1	-0.764073		0.372549	FALSE
O75380	O00217	NDUFS6	NDUFS8	huMAP3_06397.1	-0.921379		0.372549	FALSE
O75380	O14561	NDUFS6	NDUFAB1	huMAP3_02819.1	-0.392172		0.197368	FALSE
O75380	O14561	NDUFS6	NDUFAB1	huMAP3_06397.1	-0.661844		0.197368	FALSE
O75380	O43181	NDUFS6	NDUFS4	huMAP3_02819.1	-1.5203	structurally_consistent	0.472868	FALSE
O75380	O43181	NDUFS6	NDUFS4	huMAP3_06397.1	-1.46634	structurally_consistent	0.472868	FALSE
O75380	O43674	NDUFS6	NDUFB5	huMAP3_06397.1	-0.098133	structurally_consistent	0.323077	FALSE
O75380	O43676	NDUFS6	NDUFB3	huMAP3_02819.1	-0.491207		0.341463	FALSE
O75380	O43676	NDUFS6	NDUFB3	huMAP3_06397.1	-0.514861		0.341463	FALSE
O75380	O43678	NDUFS6	NDUFA2	huMAP3_02819.1	-1.69333		0.379845	FALSE
O75380	O43678	NDUFS6	NDUFA2	huMAP3_06397.1	-1.68112		0.379845	FALSE
O75380	O43920	NDUFS6	NDUFS5	huMAP3_02819.1	-0.837894		0.402685	FALSE
O75380	O43920	NDUFS6	NDUFS5	huMAP3_06397.1	-0.853055		0.402685	FALSE
O75380	O75251	NDUFS6	NDUFS7	huMAP3_06397.1	-0.517157		0.320988	FALSE
O75380	O75306	NDUFS6	NDUFS2	huMAP3_06397.1	-0.484206		0.370861	FALSE
O75394	A0AV96	MRPL33	RBM47	huMAP3_07939.1	0.513557		0.211268	FALSE
O75394	O14561	MRPL33	NDUFAB1	huMAP3_00983.1	0.182279		0.215517	FALSE
O75394	O14561	MRPL33	NDUFAB1	huMAP3_06589.1	0.182279		0.215517	FALSE
O75394	O43347	MRPL33	MSI1	huMAP3_03763.1	1.35715		0.141935	FALSE
O75394	O43347	MRPL33	MSI1	huMAP3_06550.1	1.35715		0.141935	FALSE
O75394	O43347	MRPL33	MSI1	huMAP3_08458.1	1.35715		0.141935	FALSE
O75394	O75127	MRPL33	PTCD1	huMAP3_07939.1	-0.490079		0.27933	FALSE
O75394	O75127	MRPL33	PTCD1	huMAP3_08458.1	-0.490079		0.27933	FALSE
O75438	O00217	NDUFB1	NDUFS8	huMAP3_06397.1	-0.614608		0.433628	FALSE
O75438	O00217	NDUFB1	NDUFS8	huMAP3_08132.1	-0.345813		0.433628	FALSE
O75438	O14561	NDUFB1	NDUFAB1	huMAP3_06397.1	-0.145098		0.27619	FALSE
O75438	O43181	NDUFB1	NDUFS4	huMAP3_06397.1	-0.820449		0.494737	FALSE
O75438	O43181	NDUFB1	NDUFS4	huMAP3_08132.1	-0.706915		0.494737	FALSE
O75438	O43674	NDUFB1	NDUFB5	huMAP3_04643.1	-0.919778		0.55	FALSE
O75438	O43674	NDUFB1	NDUFB5	huMAP3_06397.1	-1.02695		0.55	FALSE
O75438	O43674	NDUFB1	NDUFB5	huMAP3_08132.1	-0.917677		0.55	FALSE
O75438	O43676	NDUFB1	NDUFB3	huMAP3_06397.1	-0.731749	structurally_consistent	0.60274	FALSE
O75438	O43676	NDUFB1	NDUFB3	huMAP3_08132.1	-0.610203	structurally_consistent	0.60274	FALSE
O75438	O43678	NDUFB1	NDUFA2	huMAP3_06397.1	-0.770091		0.494253	FALSE
O75438	O43678	NDUFB1	NDUFA2	huMAP3_08132.1	-0.766398		0.494253	FALSE
O75438	O43920	NDUFB1	NDUFS5	huMAP3_06397.1	-0.746532	structurally_consistent	0.45045	FALSE
O75438	O75251	NDUFB1	NDUFS7	huMAP3_04643.1	-0.535856	structurally_consistent	0.360656	FALSE
O75438	O75251	NDUFB1	NDUFS7	huMAP3_06397.1	-0.558054	structurally_consistent	0.360656	FALSE
O75438	O75251	NDUFB1	NDUFS7	huMAP3_08132.1	-0.436841	structurally_consistent	0.360656	FALSE
O75438	O75306	NDUFB1	NDUFS2	huMAP3_04643.1	-0.664215		0.419643	FALSE
O75438	O75306	NDUFB1	NDUFS2	huMAP3_06397.1	-0.526526		0.419643	FALSE
O75438	O75306	NDUFB1	NDUFS2	huMAP3_08132.1	-0.263808		0.419643	FALSE
O75438	O75380	NDUFB1	NDUFS6	huMAP3_06397.1	-0.928342		0.408	FALSE
O75448	O60244	MED24	MED14	huMAP3_02730.1	-0.296541		0.777778	FALSE
O75477	O00461	ERLIN1	GOLIM4	huMAP3_07240.1	0.254958		0.176	FALSE
O75489	O00217	NDUFS3	NDUFS8	huMAP3_06397.1	-1.19794		0.461538	FALSE
O75489	O00217	NDUFS3	NDUFS8	huMAP3_08132.1	-1.02528		0.461538	FALSE
O75489	O14561	NDUFS3	NDUFAB1	huMAP3_06397.1	0.00653458	structurally_consistent	0.276786	FALSE
O75489	O43181	NDUFS3	NDUFS4	huMAP3_06397.1	-1.02664		0.525253	FALSE
O75489	O43181	NDUFS3	NDUFS4	huMAP3_08132.1	-1.02733		0.525253	FALSE
O75489	O43674	NDUFS3	NDUFB5	huMAP3_04643.1	-0.661367	structurally_consistent	0.494382	FALSE
O75489	O43674	NDUFS3	NDUFB5	huMAP3_06397.1	-0.779954	structurally_consistent	0.494382	FALSE
O75489	O43674	NDUFS3	NDUFB5	huMAP3_08132.1	-0.612501	structurally_consistent	0.494382	FALSE
O75489	O43676	NDUFS3	NDUFB3	huMAP3_06397.1	-1.00732		0.518072	FALSE
O75489	O43676	NDUFS3	NDUFB3	huMAP3_08132.1	-0.849693		0.518072	FALSE
O75489	O43678	NDUFS3	NDUFA2	huMAP3_06397.1	-0.93888		0.43299	FALSE
O75489	O43678	NDUFS3	NDUFA2	huMAP3_08132.1	-0.941032		0.43299	FALSE
O75489	O43920	NDUFS3	NDUFS5	huMAP3_06397.1	-0.999089		0.428571	FALSE
O75489	O75251	NDUFS3	NDUFS7	huMAP3_04643.1	-1.28167		0.356589	FALSE
O75489	O75251	NDUFS3	NDUFS7	huMAP3_06397.1	-1.36401		0.356589	FALSE
O75489	O75251	NDUFS3	NDUFS7	huMAP3_08132.1	-1.37995		0.356589	FALSE
O75489	O75306	NDUFS3	NDUFS2	huMAP3_04643.1	-1.18038		0.570093	FALSE
O75489	O75306	NDUFS3	NDUFS2	huMAP3_06397.1	-1.17427		0.570093	FALSE
O75489	O75306	NDUFS3	NDUFS2	huMAP3_08132.1	-1.24062		0.570093	FALSE
O75489	O75380	NDUFS3	NDUFS6	huMAP3_06397.1	-0.783173	structurally_consistent	0.37037	FALSE
O75489	O75438	NDUFS3	NDUFB1	huMAP3_04643.1	-0.87441		0.556818	FALSE
O75489	O75438	NDUFS3	NDUFB1	huMAP3_06397.1	-0.840271		0.556818	FALSE
O75489	O75438	NDUFS3	NDUFB1	huMAP3_08132.1	-0.605511		0.556818	FALSE
O75494	O00422	SRSF10	SAP18	huMAP3_08467.1	-1.1283		0.16129	FALSE
O75494	O43491	SRSF10	EPB41L2	huMAP3_00489.1	0.658795		0.0373832	FALSE
O75525	O43390	KHDRBS3	HNRNPR	huMAP3_07635.1	0.0523859		0.0358744	FALSE
O75525	O60506	KHDRBS3	SYNCRIP	huMAP3_07635.1	0.668668		0.0207254	FALSE
O75528	O14686	TADA3	KMT2D	huMAP3_07585.1	0.975685		0.0754717	FALSE
O75528	O15047	TADA3	SETD1A	huMAP3_08776.1	0.468938	mutually_exclusive	0.0175439	FALSE
O75616	O15213	ERAL1	WDR46	huMAP3_05807.1	-0.166018		0.152905	FALSE
O75616	O15235	ERAL1	MRPS12	huMAP3_05807.1	-0.119724		0.157068	FALSE
O75616	O60783	ERAL1	MRPS14	huMAP3_05807.1	-0.293117		0.4	FALSE
O75643	O14744	SNRNP200	PRMT5	huMAP3_08980.1	0.550734		0.176471	FALSE
O75643	O14893	SNRNP200	GEMIN2	huMAP3_08980.1	1.00272		0.234375	FALSE
O75643	O15116	SNRNP200	LSM1	huMAP3_08980.1	1.16006		0.3	FALSE
O75643	O43172	SNRNP200	PRPF4	huMAP3_08980.1	-0.627942		0.430894	FALSE
O75643	O43290	SNRNP200	SART1	huMAP3_08980.1	-0.417415		0.377049	FALSE
O75643	O43395	SNRNP200	PRPF3	huMAP3_08980.1	-0.222543		0.454545	FALSE
O75643	O43447	SNRNP200	PPIH	huMAP3_08980.1	0.201021		0.36036	FALSE
O75643	O43660	SNRNP200	PLRG1	huMAP3_06726.1	-0.63189		0.252427	FALSE
O75643	O43660	SNRNP200	PLRG1	huMAP3_08501.1	-0.690645		0.252427	FALSE
O75643	O43719	SNRNP200	HTATSF1	huMAP3_08980.1	0.671367		0.167832	FALSE
O75643	O60306	SNRNP200	AQR	huMAP3_06726.1	-0.293537		0.508333	FALSE
O75643	O60306	SNRNP200	AQR	huMAP3_08501.1	-0.259241		0.508333	FALSE
O75643	O60508	SNRNP200	CDC40	huMAP3_06726.1	-0.0347442		0.358824	FALSE
O75643	O60508	SNRNP200	CDC40	huMAP3_08501.1	-0.25326		0.358824	FALSE
O75665	O43303	OFD1	CCP110	huMAP3_07800.1	0.629558		0.166667	FALSE
O75718	O43809	CRTAP	NUDT21	huMAP3_01577.1	1.50953		0.0727273	FALSE
O75781	O75369	PALM	FLNB	huMAP3_05674.1	1.25899		0.271605	FALSE
O75787	O75348	ATP6AP2	ATP6V1G1	huMAP3_05805.1	0.896487		0.166667	FALSE
O75821	O00303	EIF3G	EIF3F	huMAP3_01276.1	-1.55914		0.444444	FALSE
O75821	O15371	EIF3G	EIF3D	huMAP3_01276.1	-1.23501		0.454545	FALSE
O75821	O15372	EIF3G	EIF3H	huMAP3_01276.1	-1.21495		0.441176	FALSE
O75822	O00303	EIF3J	EIF3F	huMAP3_01276.1	-1.02089		0.259259	FALSE
O75822	O15371	EIF3J	EIF3D	huMAP3_01276.1	-0.820962		0.28	FALSE
O75822	O15372	EIF3J	EIF3H	huMAP3_01276.1	-1.16385		0.27451	FALSE
O75822	O75821	EIF3J	EIF3G	huMAP3_01276.1	-1.34425		0.266667	FALSE
O75832	O00231	PSMD10	PSMD11	huMAP3_05064.1	-0.759625		0.4	FALSE
O75832	O00232	PSMD10	PSMD12	huMAP3_05064.1	0.0611657		0.415584	FALSE
O75832	O00487	PSMD10	PSMD14	huMAP3_05064.1	-0.372739		0.453333	FALSE
O75832	O43242	PSMD10	PSMD3	huMAP3_05064.1	-0.502567	structurally_consistent	0.394737	FALSE
O75843	O43747	AP1G2	AP1G1	huMAP3_04311.1	0.610438	mutually_exclusive	0.333333	FALSE
O75843	O43747	AP1G2	AP1G1	huMAP3_05843.1	0.610438	mutually_exclusive	0.333333	FALSE
O75843	O43747	AP1G2	AP1G1	huMAP3_06557.1	0.610438	mutually_exclusive	0.333333	FALSE
O75843	O43747	AP1G2	AP1G1	huMAP3_06769.1	0.610438	mutually_exclusive	0.333333	FALSE
O75843	O43747	AP1G2	AP1G1	huMAP3_08695.1	0.610438	mutually_exclusive	0.333333	FALSE
O75865	O43617	TRAPPC6A	TRAPPC3	huMAP3_04127.1	-0.105676		0.619048	FALSE
O75865	O43617	TRAPPC6A	TRAPPC3	huMAP3_07907.1	-0.105676		0.619048	FALSE
O75879	A3KMH1	GATB	VWA8	huMAP3_07867.1	0.477308		0.133333	FALSE
O75879	O43716	GATB	GATC	huMAP3_04642.1	-1.18169	mutually_exclusive	0.0555556	FALSE
O75879	O43716	GATB	GATC	huMAP3_07867.1	-1.0719	mutually_exclusive	0.0555556	FALSE
O75934	O43660	BCAS2	PLRG1	huMAP3_06726.1	-0.495684		0.421687	FALSE
O75934	O43660	BCAS2	PLRG1	huMAP3_08382.1	-0.823598		0.421687	FALSE
O75934	O43660	BCAS2	PLRG1	huMAP3_08501.1	-0.580624		0.421687	FALSE
O75934	O60306	BCAS2	AQR	huMAP3_06726.1	0.0250361		0.393443	FALSE
O75934	O60306	BCAS2	AQR	huMAP3_08501.1	-0.0391969		0.393443	FALSE
O75934	O60508	BCAS2	CDC40	huMAP3_06726.1	0.110603		0.27907	FALSE
O75934	O60508	BCAS2	CDC40	huMAP3_08501.1	-0.0720813		0.27907	FALSE
O75934	O75643	BCAS2	SNRNP200	huMAP3_06726.1	-0.42431		0.294574	FALSE
O75934	O75643	BCAS2	SNRNP200	huMAP3_08501.1	-0.490706		0.294574	FALSE
O75947	O14681	ATP5PD	EI24	huMAP3_06247.1	0.322983		0.267857	FALSE
O75947	O14828	ATP5PD	SCAMP3	huMAP3_06247.1	0.314053		0.218623	FALSE
O75947	O15127	ATP5PD	SCAMP2	huMAP3_06247.1	0.544092		0.297297	FALSE
O75947	O15260	ATP5PD	SURF4	huMAP3_06247.1	1.16619		0.25	FALSE
O75947	O15321	ATP5PD	TM9SF1	huMAP3_06247.1	0.360915		0.172414	FALSE
O75947	O60488	ATP5PD	ACSL4	huMAP3_06247.1	1.15094		0.0901639	FALSE
O75955	O75369	FLOT1	FLNB	huMAP3_05674.1	0.520647		0.233607	FALSE
O75955	O75781	FLOT1	PALM	huMAP3_05674.1	0.806072		0.317992	FALSE
O75955	O75781	FLOT1	PALM	huMAP3_08718.1	0.806072		0.317992	FALSE
O75964	O14681	ATP5MG	EI24	huMAP3_06247.1	0.496471		0.312977	FALSE
O75964	O14828	ATP5MG	SCAMP3	huMAP3_06247.1	0.452212		0.283186	FALSE
O75964	O15127	ATP5MG	SCAMP2	huMAP3_06247.1	0.496333		0.269531	FALSE
O75964	O15260	ATP5MG	SURF4	huMAP3_06247.1	0.0589915		0.267797	FALSE
O75964	O15321	ATP5MG	TM9SF1	huMAP3_06247.1	0.240338		0.238908	FALSE
O75964	O60488	ATP5MG	ACSL4	huMAP3_06247.1	0.680177		0.113537	FALSE
O75964	O75947	ATP5MG	ATP5PD	huMAP3_06247.1	-0.730589	structurally_consistent	0.460606	FALSE
O75964	O75947	ATP5MG	ATP5PD	huMAP3_07476.1	-1.00984	structurally_consistent	0.460606	FALSE
O75964	O75947	ATP5MG	ATP5PD	huMAP3_08716.1	-0.334319	structurally_consistent	0.460606	FALSE
O75970	O14910	MPDZ	LIN7A	huMAP3_08481.1	0.591342		0.142857	FALSE
O75970	O14936	MPDZ	CASK	huMAP3_08481.1	0.84911		0.2	FALSE
O76031	O00488	CLPX	ZNF593	huMAP3_06678.1	0.41717		0.0232558	FALSE
O76031	O00488	CLPX	ZNF593	huMAP3_08786.1	0.41717		0.0232558	FALSE
O94763	O14802	URI1	POLR3A	huMAP3_00807.1	0.166778	mutually_exclusive	0.492308	FALSE
O94763	O14802	URI1	POLR3A	huMAP3_06426.1	0.166778	mutually_exclusive	0.492308	FALSE
O94763	O14802	URI1	POLR3A	huMAP3_08487.1	0.166778	mutually_exclusive	0.492308	FALSE
O94763	O15160	URI1	POLR1C	huMAP3_06426.1	-0.0317297		0.355263	FALSE
O94763	O15160	URI1	POLR1C	huMAP3_08487.1	-0.0317297		0.355263	FALSE
O94763	O15212	URI1	PFDN6	huMAP3_00807.1	-0.601174		0.217391	FALSE
O94763	O15212	URI1	PFDN6	huMAP3_06426.1	-0.601174		0.217391	FALSE
O94763	O15212	URI1	PFDN6	huMAP3_08487.1	-0.601174		0.217391	FALSE
O94763	O15446	URI1	POLR1G	huMAP3_00807.1	0.461422		0.269841	FALSE
O94763	O15446	URI1	POLR1G	huMAP3_06426.1	0.461422		0.269841	FALSE
O94763	O15446	URI1	POLR1G	huMAP3_08487.1	0.461422		0.269841	FALSE
O94822	O14828	LTN1	SCAMP3	huMAP3_07977.1	0.865612		0.0509259	FALSE
O94864	O00268	SUPT7L	TAF4	huMAP3_08438.1	0.479536		0.0833333	FALSE
O94864	O75528	SUPT7L	TADA3	huMAP3_00902.1	0.576386		0.615385	FALSE
O94875	O14639	SORBS2	ABLIM1	huMAP3_05977.1	0.784187		0.180451	FALSE
O94875	O75044	SORBS2	SRGAP2	huMAP3_05977.1	0.665033		0.0506329	FALSE
O94888	O00154	UBXN7	ACOT7	huMAP3_05184.1	-0.456917			FALSE
O94888	O00154	UBXN7	ACOT7	huMAP3_07165.1	-0.543385			FALSE
O94888	O00154	UBXN7	ACOT7	huMAP3_07521.1	-0.543385			FALSE
O94888	O00154	UBXN7	ACOT7	huMAP3_08042.1	-0.202178			FALSE
O94888	O75208	UBXN7	COQ9	huMAP3_08042.1	0.9255		0.105263	FALSE
O94905	O14880	ERLIN2	MGST3	huMAP3_06505.1	0.406456		0.141176	FALSE
O94906	O14744	PRPF6	PRMT5	huMAP3_06511.1	0.714875		0.174312	FALSE
O94906	O14744	PRPF6	PRMT5	huMAP3_08980.1	0.733543		0.174312	FALSE
O94906	O14893	PRPF6	GEMIN2	huMAP3_06511.1	1.12221		0.258621	FALSE
O94906	O14893	PRPF6	GEMIN2	huMAP3_08980.1	1.12221		0.258621	FALSE
O94906	O15116	PRPF6	LSM1	huMAP3_08980.1	0.866134		0.372093	FALSE
O94906	O43172	PRPF6	PRPF4	huMAP3_06511.1	-0.645999		0.451327	FALSE
O94906	O43172	PRPF6	PRPF4	huMAP3_08980.1	-0.661765		0.451327	FALSE
O94906	O43290	PRPF6	SART1	huMAP3_06511.1	-0.448094		0.392857	FALSE
O94906	O43290	PRPF6	SART1	huMAP3_08980.1	-0.470339		0.392857	FALSE
O94906	O43395	PRPF6	PRPF3	huMAP3_06511.1	-0.41385		0.451327	FALSE
O94906	O43395	PRPF6	PRPF3	huMAP3_08980.1	-0.396554		0.451327	FALSE
O94906	O43447	PRPF6	PPIH	huMAP3_06511.1	0.187917	structurally_consistent	0.39	FALSE
O94906	O43447	PRPF6	PPIH	huMAP3_08980.1	0.354888	structurally_consistent	0.39	FALSE
O94906	O43660	PRPF6	PLRG1	huMAP3_06726.1	-0.202293		0.158416	FALSE
O94906	O43660	PRPF6	PLRG1	huMAP3_08501.1	-0.319149		0.158416	FALSE
O94906	O43719	PRPF6	HTATSF1	huMAP3_06511.1	0.644692		0.139706	FALSE
O94906	O43719	PRPF6	HTATSF1	huMAP3_08980.1	0.651867		0.139706	FALSE
O94906	O60306	PRPF6	AQR	huMAP3_06726.1	0.145302		0.362903	FALSE
O94906	O60306	PRPF6	AQR	huMAP3_08501.1	0.145553		0.362903	FALSE
O94906	O60508	PRPF6	CDC40	huMAP3_06726.1	-0.0812353		0.244318	FALSE
O94906	O60508	PRPF6	CDC40	huMAP3_08501.1	-0.247578		0.244318	FALSE
O94906	O60828	PRPF6	PQBP1	huMAP3_06511.1	0.683242	mutually_exclusive	0.132653	FALSE
O94906	O75643	PRPF6	SNRNP200	huMAP3_00960.1	-0.484159		0.566038	FALSE
O94906	O75643	PRPF6	SNRNP200	huMAP3_06726.1	-0.793426		0.566038	FALSE
O94906	O75643	PRPF6	SNRNP200	huMAP3_08501.1	-0.945644		0.566038	FALSE
O94906	O75643	PRPF6	SNRNP200	huMAP3_08980.1	-0.918457		0.566038	FALSE
O94906	O75934	PRPF6	BCAS2	huMAP3_06726.1	-0.17389		0.210938	FALSE
O94906	O75934	PRPF6	BCAS2	huMAP3_08501.1	-0.232901		0.210938	FALSE
O94966	O00418	USP19	EEF2K	huMAP3_00862.1	-0.0373718			FALSE
O95049	O14896	TJP3	IRF6	huMAP3_00710.1	1.263		0.047619	FALSE
O95049	O14896	TJP3	IRF6	huMAP3_08341.1	1.263		0.047619	FALSE
O95049	O14896	TJP3	IRF6	huMAP3_08475.1	1.263		0.047619	FALSE
O95049	O14896	TJP3	IRF6	huMAP3_08908.1	1.263		0.047619	FALSE
O95067	O75496	CCNB2	GMNN	huMAP3_06587.1	0.142412		0.169811	FALSE
O95104	O00488	SCAF4	ZNF593	huMAP3_05617.1	0.192304		0.03125	FALSE
O95104	O00488	SCAF4	ZNF593	huMAP3_06678.1	0.192304		0.03125	FALSE
O95104	O00488	SCAF4	ZNF593	huMAP3_08893.1	0.192304		0.03125	FALSE
O95104	O76031	SCAF4	CLPX	huMAP3_06678.1	0.744548		0.0348837	FALSE
O95139	O00217	NDUFB6	NDUFS8	huMAP3_02819.1	-0.458805		0.415842	FALSE
O95139	O00217	NDUFB6	NDUFS8	huMAP3_06397.1	-0.439034		0.415842	FALSE
O95139	O00217	NDUFB6	NDUFS8	huMAP3_08132.1	-0.45148		0.415842	FALSE
O95139	O14561	NDUFB6	NDUFAB1	huMAP3_02819.1	0.0897095		0.321839	FALSE
O95139	O14561	NDUFB6	NDUFAB1	huMAP3_06397.1	-0.000254243		0.321839	FALSE
O95139	O43181	NDUFB6	NDUFS4	huMAP3_02819.1	-0.251424	structurally_consistent	0.518519	FALSE
O95139	O43181	NDUFB6	NDUFS4	huMAP3_06397.1	-0.57722	structurally_consistent	0.518519	FALSE
O95139	O43181	NDUFB6	NDUFS4	huMAP3_08132.1	-0.386185	structurally_consistent	0.518519	FALSE
O95139	O43674	NDUFB6	NDUFB5	huMAP3_06397.1	-0.469482	structurally_consistent	0.666667	FALSE
O95139	O43674	NDUFB6	NDUFB5	huMAP3_08132.1	-0.521708	structurally_consistent	0.666667	FALSE
O95139	O43676	NDUFB6	NDUFB3	huMAP3_02819.1	-0.364086		0.75	FALSE
O95139	O43676	NDUFB6	NDUFB3	huMAP3_06397.1	-0.468326		0.75	FALSE
O95139	O43676	NDUFB6	NDUFB3	huMAP3_08132.1	-0.511705		0.75	FALSE
O95139	O43678	NDUFB6	NDUFA2	huMAP3_02819.1	-0.261839		0.520548	FALSE
O95139	O43678	NDUFB6	NDUFA2	huMAP3_06397.1	-0.468964		0.520548	FALSE
O95139	O43678	NDUFB6	NDUFA2	huMAP3_08132.1	-0.261754		0.520548	FALSE
O95139	O43920	NDUFB6	NDUFS5	huMAP3_02819.1	-0.548208		0.42	FALSE
O95139	O43920	NDUFB6	NDUFS5	huMAP3_06397.1	-0.627319		0.42	FALSE
O95139	O75251	NDUFB6	NDUFS7	huMAP3_06397.1	-0.82114		0.4	FALSE
O95139	O75251	NDUFB6	NDUFS7	huMAP3_08132.1	-0.678662		0.4	FALSE
O95139	O75306	NDUFB6	NDUFS2	huMAP3_06397.1	-0.950305	structurally_consistent	0.414141	FALSE
O95139	O75306	NDUFB6	NDUFS2	huMAP3_08132.1	-0.709128	structurally_consistent	0.414141	FALSE
O95139	O75380	NDUFB6	NDUFS6	huMAP3_02819.1	0.034584		0.365217	FALSE
O95139	O75380	NDUFB6	NDUFS6	huMAP3_06397.1	-0.172103		0.365217	FALSE
O95139	O75438	NDUFB6	NDUFB1	huMAP3_06397.1	-0.186715		0.651515	FALSE
O95139	O75438	NDUFB6	NDUFB1	huMAP3_08132.1	-0.330105		0.651515	FALSE
O95139	O75489	NDUFB6	NDUFS3	huMAP3_06397.1	-1.03742		0.552632	FALSE
O95139	O75489	NDUFB6	NDUFS3	huMAP3_08132.1	-1.15842		0.552632	FALSE
O95149	O14744	SNUPN	PRMT5	huMAP3_06511.1	0.00617308		0.2	FALSE
O95149	O14744	SNUPN	PRMT5	huMAP3_08980.1	0.00617308		0.2	FALSE
O95149	O14893	SNUPN	GEMIN2	huMAP3_04549.1	0.675945		0.297297	FALSE
O95149	O14893	SNUPN	GEMIN2	huMAP3_06511.1	0.675945		0.297297	FALSE
O95149	O14893	SNUPN	GEMIN2	huMAP3_08980.1	0.675945		0.297297	FALSE
O95149	O15116	SNUPN	LSM1	huMAP3_08980.1	0.036387	mutually_exclusive	0.234043	FALSE
O95149	O43172	SNUPN	PRPF4	huMAP3_06511.1	0.675318	mutually_exclusive	0.361345	FALSE
O95149	O43172	SNUPN	PRPF4	huMAP3_08980.1	0.675318	mutually_exclusive	0.361345	FALSE
O95149	O43290	SNUPN	SART1	huMAP3_06511.1	0.493793		0.294118	FALSE
O95149	O43290	SNUPN	SART1	huMAP3_08980.1	0.493793		0.294118	FALSE
O95149	O43395	SNUPN	PRPF3	huMAP3_06511.1	0.583324		0.396552	FALSE
O95149	O43395	SNUPN	PRPF3	huMAP3_08980.1	0.583324		0.396552	FALSE
O95149	O43447	SNUPN	PPIH	huMAP3_04549.1	-0.429087		0.37	FALSE
O95149	O43447	SNUPN	PPIH	huMAP3_06511.1	-0.429087		0.37	FALSE
O95149	O43447	SNUPN	PPIH	huMAP3_08980.1	-0.429087		0.37	FALSE
O95149	O43719	SNUPN	HTATSF1	huMAP3_04549.1	0.366395		0.330435	FALSE
O95149	O43719	SNUPN	HTATSF1	huMAP3_06511.1	0.366395		0.330435	FALSE
O95149	O43719	SNUPN	HTATSF1	huMAP3_08980.1	0.366395		0.330435	FALSE
O95149	O60828	SNUPN	PQBP1	huMAP3_06511.1	-0.0245379		0.10101	FALSE
O95149	O75643	SNUPN	SNRNP200	huMAP3_08980.1	0.99591		0.355372	FALSE
O95149	O94906	SNUPN	PRPF6	huMAP3_06511.1	0.961211		0.345133	FALSE
O95149	O94906	SNUPN	PRPF6	huMAP3_08980.1	0.961211		0.345133	FALSE
O95159	O00562	ZFPL1	PITPNM1	huMAP3_00802.1	0.910501		0.0461538	FALSE
O95159	O00562	ZFPL1	PITPNM1	huMAP3_02032.1	0.910501		0.0461538	FALSE
O95159	O00562	ZFPL1	PITPNM1	huMAP3_08362.1	0.910501		0.0461538	FALSE
O95159	O00562	ZFPL1	PITPNM1	huMAP3_08743.1	0.910501		0.0461538	FALSE
O95163	O14896	ELP1	IRF6	huMAP3_08475.1	1.20995		0.0344828	FALSE
O95163	O60256	ELP1	PRPSAP2	huMAP3_00478.1	-1.02934		0.0740741	FALSE
O95163	O95049	ELP1	TJP3	huMAP3_08475.1	1.55761		0.0322581	FALSE
O95164	O43924	UBL3	PDE6D	huMAP3_00901.1	1.40375		0.0322581	FALSE
O95164	O43924	UBL3	PDE6D	huMAP3_03636.1	1.40375		0.0322581	FALSE
O95168	O00217	NDUFB4	NDUFS8	huMAP3_02819.1	-0.763945		0.384146	FALSE
O95168	O00217	NDUFB4	NDUFS8	huMAP3_06397.1	-0.903691		0.384146	FALSE
O95168	O14561	NDUFB4	NDUFAB1	huMAP3_02819.1	0.596335		0.177515	FALSE
O95168	O14561	NDUFB4	NDUFAB1	huMAP3_06397.1	0.531326		0.177515	FALSE
O95168	O43181	NDUFB4	NDUFS4	huMAP3_02819.1	-0.760373		0.352941	FALSE
O95168	O43181	NDUFB4	NDUFS4	huMAP3_06397.1	-0.773402		0.352941	FALSE
O95168	O43674	NDUFB4	NDUFB5	huMAP3_06397.1	-0.718752	structurally_consistent	0.243421	FALSE
O95168	O43676	NDUFB4	NDUFB3	huMAP3_02819.1	-1.35804		0.255172	FALSE
O95168	O43676	NDUFB4	NDUFB3	huMAP3_06397.1	-1.41269		0.255172	FALSE
O95168	O43678	NDUFB4	NDUFA2	huMAP3_02819.1	-0.643421	structurally_consistent	0.266234	FALSE
O95168	O43678	NDUFB4	NDUFA2	huMAP3_06397.1	-0.727255	structurally_consistent	0.266234	FALSE
O95168	O43920	NDUFB4	NDUFS5	huMAP3_02819.1	-1.01549		0.369697	FALSE
O95168	O43920	NDUFB4	NDUFS5	huMAP3_06397.1	-1.04705		0.369697	FALSE
O95168	O75251	NDUFB4	NDUFS7	huMAP3_06397.1	-0.868705		0.203125	FALSE
O95168	O75306	NDUFB4	NDUFS2	huMAP3_06397.1	-0.977222	structurally_consistent	0.417722	FALSE
O95168	O75380	NDUFB4	NDUFS6	huMAP3_02819.1	-0.587469		0.31694	FALSE
O95168	O75380	NDUFB4	NDUFS6	huMAP3_06397.1	-0.6042		0.31694	FALSE
O95168	O75438	NDUFB4	NDUFB1	huMAP3_06397.1	-0.971355	structurally_consistent	0.295302	FALSE
O95168	O75489	NDUFB4	NDUFS3	huMAP3_06397.1	-1.22029		0.337748	FALSE
O95168	O95139	NDUFB4	NDUFB6	huMAP3_02819.1	-0.877771		0.26087	FALSE
O95168	O95139	NDUFB4	NDUFB6	huMAP3_06397.1	-0.882066		0.26087	FALSE
O95169	O00217	NDUFB8	NDUFS8	huMAP3_02819.1	-0.543668		0.57554	FALSE
O95169	O00217	NDUFB8	NDUFS8	huMAP3_06397.1	-0.833274		0.57554	FALSE
O95169	O14561	NDUFB8	NDUFAB1	huMAP3_02819.1	-0.219236		0.179012	FALSE
O95169	O14561	NDUFB8	NDUFAB1	huMAP3_06397.1	-0.320395		0.179012	FALSE
O95169	O43181	NDUFB8	NDUFS4	huMAP3_02819.1	-1.41043	structurally_consistent	0.452555	FALSE
O95169	O43181	NDUFB8	NDUFS4	huMAP3_06397.1	-1.59465	structurally_consistent	0.452555	FALSE
O95169	O43674	NDUFB8	NDUFB5	huMAP3_06397.1	-0.904416		0.311594	FALSE
O95169	O43676	NDUFB8	NDUFB3	huMAP3_02819.1	-0.852574		0.348837	FALSE
O95169	O43676	NDUFB8	NDUFB3	huMAP3_06397.1	-0.978246		0.348837	FALSE
O95169	O43678	NDUFB8	NDUFA2	huMAP3_02819.1	-1.01943		0.335714	FALSE
O95169	O43678	NDUFB8	NDUFA2	huMAP3_06397.1	-1.04704		0.335714	FALSE
O95169	O43920	NDUFB8	NDUFS5	huMAP3_02819.1	-1.03813		0.453333	FALSE
O95169	O43920	NDUFB8	NDUFS5	huMAP3_06397.1	-1.08871		0.453333	FALSE
O95169	O75251	NDUFB8	NDUFS7	huMAP3_06397.1	-1.0553		0.232044	FALSE
O95169	O75306	NDUFB8	NDUFS2	huMAP3_06397.1	-0.982235		0.449664	FALSE
O95169	O75380	NDUFB8	NDUFS6	huMAP3_02819.1	-1.15514	structurally_consistent	0.438272	FALSE
O95169	O75380	NDUFB8	NDUFS6	huMAP3_06397.1	-1.2236	structurally_consistent	0.438272	FALSE
O95169	O75438	NDUFB8	NDUFB1	huMAP3_06397.1	-0.902828	structurally_consistent	0.390977	FALSE
O95169	O75489	NDUFB8	NDUFS3	huMAP3_06397.1	-0.820485	structurally_consistent	0.395683	FALSE
O95169	O95139	NDUFB8	NDUFB6	huMAP3_02819.1	-0.691242		0.33871	FALSE
O95169	O95139	NDUFB8	NDUFB6	huMAP3_06397.1	-0.620023		0.33871	FALSE
O95169	O95168	NDUFB8	NDUFB4	huMAP3_02819.1	-0.854333		0.453488	FALSE
O95169	O95168	NDUFB8	NDUFB4	huMAP3_06397.1	-0.743776		0.453488	FALSE
O95178	O00217	NDUFB2	NDUFS8	huMAP3_02819.1	-0.39633		0.1	FALSE
O95178	O00217	NDUFB2	NDUFS8	huMAP3_02928.1	-0.310593		0.1	FALSE
O95178	O00217	NDUFB2	NDUFS8	huMAP3_06397.1	-0.412744		0.1	FALSE
O95178	O14561	NDUFB2	NDUFAB1	huMAP3_02819.1	0.50031		0.138889	FALSE
O95178	O14561	NDUFB2	NDUFAB1	huMAP3_06397.1	0.496938		0.138889	FALSE
O95178	O43181	NDUFB2	NDUFS4	huMAP3_02819.1	-0.0697641		0.125	FALSE
O95178	O43181	NDUFB2	NDUFS4	huMAP3_06397.1	-0.402621		0.125	FALSE
O95178	O43674	NDUFB2	NDUFB5	huMAP3_06397.1	-0.392135		0.16129	FALSE
O95178	O43676	NDUFB2	NDUFB3	huMAP3_02819.1	-0.860744	structurally_consistent	0.160714	FALSE
O95178	O43676	NDUFB2	NDUFB3	huMAP3_02928.1	-0.423633	structurally_consistent	0.160714	FALSE
O95178	O43676	NDUFB2	NDUFB3	huMAP3_06397.1	-0.964199	structurally_consistent	0.160714	FALSE
O95178	O43678	NDUFB2	NDUFA2	huMAP3_02819.1	-0.162218		0.164179	FALSE
O95178	O43678	NDUFB2	NDUFA2	huMAP3_06397.1	-0.330032		0.164179	FALSE
O95178	O43920	NDUFB2	NDUFS5	huMAP3_02819.1	-0.997908		0.10101	FALSE
O95178	O43920	NDUFB2	NDUFS5	huMAP3_06397.1	-1.14402		0.10101	FALSE
O95178	O75251	NDUFB2	NDUFS7	huMAP3_06397.1	-0.542189		0.106796	FALSE
O95178	O75306	NDUFB2	NDUFS2	huMAP3_06397.1	-0.589868		0.114583	FALSE
O95178	O75380	NDUFB2	NDUFS6	huMAP3_02819.1	-0.619159		0.0877193	FALSE
O95178	O75380	NDUFB2	NDUFS6	huMAP3_06397.1	-0.675231		0.0877193	FALSE
O95178	O75438	NDUFB2	NDUFB1	huMAP3_06397.1	-1.00412		0.134328	FALSE
O95178	O75489	NDUFB2	NDUFS3	huMAP3_06397.1	-0.738041		0.133333	FALSE
O95178	O95139	NDUFB2	NDUFB6	huMAP3_02819.1	-0.183836	structurally_consistent	0.1875	FALSE
O95178	O95139	NDUFB2	NDUFB6	huMAP3_06397.1	-0.252542	structurally_consistent	0.1875	FALSE
O95178	O95168	NDUFB2	NDUFB4	huMAP3_02819.1	-0.767502	structurally_consistent	0.0846154	FALSE
O95178	O95168	NDUFB2	NDUFB4	huMAP3_06397.1	-1.03747	structurally_consistent	0.0846154	FALSE
O95178	O95169	NDUFB2	NDUFB8	huMAP3_02819.1	-0.666433		0.0813008	FALSE
O95178	O95169	NDUFB2	NDUFB8	huMAP3_06397.1	-0.78306		0.0813008	FALSE
O95182	O00217	NDUFA7	NDUFS8	huMAP3_02819.1	-0.955984	structurally_consistent	0.440299	FALSE
O95182	O00217	NDUFA7	NDUFS8	huMAP3_02928.1	-1.29957	structurally_consistent	0.440299	FALSE
O95182	O00217	NDUFA7	NDUFS8	huMAP3_06397.1	-1.18356	structurally_consistent	0.440299	FALSE
O95182	O00217	NDUFA7	NDUFS8	huMAP3_08132.1	-1.16248	structurally_consistent	0.440299	FALSE
O95182	O14561	NDUFA7	NDUFAB1	huMAP3_02819.1	-0.195395		0.222222	FALSE
O95182	O14561	NDUFA7	NDUFAB1	huMAP3_06397.1	-0.252001		0.222222	FALSE
O95182	O43181	NDUFA7	NDUFS4	huMAP3_02819.1	-1.98599	structurally_consistent	0.491379	FALSE
O95182	O43181	NDUFA7	NDUFS4	huMAP3_06397.1	-2.00413	structurally_consistent	0.491379	FALSE
O95182	O43181	NDUFA7	NDUFS4	huMAP3_08132.1	-1.94316	structurally_consistent	0.491379	FALSE
O95182	O43674	NDUFA7	NDUFB5	huMAP3_06397.1	-0.600015		0.371681	FALSE
O95182	O43674	NDUFA7	NDUFB5	huMAP3_08132.1	-0.355899		0.371681	FALSE
O95182	O43676	NDUFA7	NDUFB3	huMAP3_02819.1	-1.17871		0.423077	FALSE
O95182	O43676	NDUFA7	NDUFB3	huMAP3_02928.1	-1.02253		0.423077	FALSE
O95182	O43676	NDUFA7	NDUFB3	huMAP3_06397.1	-1.17642		0.423077	FALSE
O95182	O43676	NDUFA7	NDUFB3	huMAP3_08132.1	-1.19958		0.423077	FALSE
O95182	O43678	NDUFA7	NDUFA2	huMAP3_02819.1	-1.79586		0.4375	FALSE
O95182	O43678	NDUFA7	NDUFA2	huMAP3_06397.1	-1.78399		0.4375	FALSE
O95182	O43678	NDUFA7	NDUFA2	huMAP3_08132.1	-1.74201		0.4375	FALSE
O95182	O43920	NDUFA7	NDUFS5	huMAP3_02819.1	-1.26077	structurally_consistent	0.536	FALSE
O95182	O43920	NDUFA7	NDUFS5	huMAP3_06397.1	-1.28838	structurally_consistent	0.536	FALSE
O95182	O75251	NDUFA7	NDUFS7	huMAP3_06397.1	-1.09255	structurally_consistent	0.287582	FALSE
O95182	O75251	NDUFA7	NDUFS7	huMAP3_08132.1	-0.981485	structurally_consistent	0.287582	FALSE
O95182	O75306	NDUFA7	NDUFS2	huMAP3_06397.1	-0.756181	structurally_consistent	0.428571	FALSE
O95182	O75306	NDUFA7	NDUFS2	huMAP3_08132.1	-0.849168	structurally_consistent	0.428571	FALSE
O95182	O75380	NDUFA7	NDUFS6	huMAP3_02819.1	-1.76637		0.510949	FALSE
O95182	O75380	NDUFA7	NDUFS6	huMAP3_06397.1	-1.72311		0.510949	FALSE
O95182	O75438	NDUFA7	NDUFB1	huMAP3_06397.1	-0.884475		0.485981	FALSE
O95182	O75438	NDUFA7	NDUFB1	huMAP3_08132.1	-0.701615		0.485981	FALSE
O95182	O75489	NDUFA7	NDUFS3	huMAP3_06397.1	-1.09574		0.435897	FALSE
O95182	O75489	NDUFA7	NDUFS3	huMAP3_08132.1	-1.02048		0.435897	FALSE
O95182	O95139	NDUFA7	NDUFB6	huMAP3_02819.1	-0.217915		0.443299	FALSE
O95182	O95139	NDUFA7	NDUFB6	huMAP3_06397.1	-0.415012		0.443299	FALSE
O95182	O95139	NDUFA7	NDUFB6	huMAP3_08132.1	-0.298539		0.443299	FALSE
O95182	O95168	NDUFA7	NDUFB4	huMAP3_02819.1	-1.18632		0.408805	FALSE
O95182	O95168	NDUFA7	NDUFB4	huMAP3_06397.1	-1.16327		0.408805	FALSE
O95182	O95169	NDUFA7	NDUFB8	huMAP3_02819.1	-1.54469		0.542857	FALSE
O95182	O95169	NDUFA7	NDUFB8	huMAP3_06397.1	-1.53345		0.542857	FALSE
O95182	O95178	NDUFA7	NDUFB2	huMAP3_02819.1	-0.47127		0.103093	FALSE
O95182	O95178	NDUFA7	NDUFB2	huMAP3_02928.1	-0.780237		0.103093	FALSE
O95182	O95178	NDUFA7	NDUFB2	huMAP3_06397.1	-0.753748		0.103093	FALSE
O95183	A2RRP1	VAMP5	NBAS	huMAP3_06458.1	0.853696		0.413333	FALSE
O95183	A2RRP1	VAMP5	NBAS	huMAP3_08929.1	0.853696		0.413333	FALSE
O95183	O00161	VAMP5	SNAP23	huMAP3_06458.1	1.02583		0.205607	FALSE
O95183	O00161	VAMP5	SNAP23	huMAP3_08929.1	1.02583		0.205607	FALSE
O95183	O14653	VAMP5	GOSR2	huMAP3_06458.1	1.00624		0.306122	FALSE
O95183	O14653	VAMP5	GOSR2	huMAP3_08929.1	1.00624		0.306122	FALSE
O95183	O14662	VAMP5	STX16	huMAP3_06458.1	1.0079		0.28	FALSE
O95183	O14662	VAMP5	STX16	huMAP3_08929.1	1.0079		0.28	FALSE
O95183	O15155	VAMP5	BET1	huMAP3_06458.1	0.568139		0.341176	FALSE
O95183	O15155	VAMP5	BET1	huMAP3_08929.1	0.568139		0.341176	FALSE
O95183	O15400	VAMP5	STX7	huMAP3_06458.1	1.0555		0.346939	FALSE
O95183	O15400	VAMP5	STX7	huMAP3_08929.1	1.0555		0.346939	FALSE
O95183	O15498	VAMP5	YKT6	huMAP3_06458.1	0.844688		0.314607	FALSE
O95183	O15498	VAMP5	YKT6	huMAP3_08929.1	0.844688		0.314607	FALSE
O95183	O43264	VAMP5	ZW10	huMAP3_06458.1	0.742921		0.157025	FALSE
O95183	O43264	VAMP5	ZW10	huMAP3_08929.1	0.742921		0.157025	FALSE
O95183	O43752	VAMP5	STX6	huMAP3_06458.1	1.11736		0.382979	FALSE
O95183	O43752	VAMP5	STX6	huMAP3_08929.1	1.11736		0.382979	FALSE
O95197	O60831	RTN3	PRAF2	huMAP3_06544.1	0.272585		0.10989	FALSE
O95208	O43175	EPN2	PHGDH	huMAP3_01822.1	1.98271		0.0697674	FALSE
O95218	O75400	ZRANB2	PRPF40A	huMAP3_05748.1	0.824338		0.183099	FALSE
O95218	O75494	ZRANB2	SRSF10	huMAP3_06097.1	0.992828		0.126904	FALSE
O95229	O14777	ZWINT	NDC80	huMAP3_01824.1	-0.79229		0.32	FALSE
O95232	O00422	LUC7L3	SAP18	huMAP3_07248.1	0.330113		0.115523	FALSE
O95232	O15213	LUC7L3	WDR46	huMAP3_05807.1	1.43941		0.340909	FALSE
O95232	O15235	LUC7L3	MRPS12	huMAP3_05807.1	0.816804		0.0160772	FALSE
O95232	O60783	LUC7L3	MRPS14	huMAP3_05807.1	0.947709		0.375	FALSE
O95232	O75494	LUC7L3	SRSF10	huMAP3_06097.1	0.22559	mutually_exclusive	0.356923	FALSE
O95232	O75616	LUC7L3	ERAL1	huMAP3_05807.1	0.673178		0.196185	FALSE
O95232	O95218	LUC7L3	ZRANB2	huMAP3_06097.1	-0.998682		0.105263	FALSE
O95249	A2RRP1	GOSR1	NBAS	huMAP3_06458.1	0.574725		0.268519	FALSE
O95249	A2RRP1	GOSR1	NBAS	huMAP3_08929.1	0.574725		0.268519	FALSE
O95249	O00161	GOSR1	SNAP23	huMAP3_06458.1	0.692914		0.212121	FALSE
O95249	O00161	GOSR1	SNAP23	huMAP3_08929.1	0.692914		0.212121	FALSE
O95249	O14653	GOSR1	GOSR2	huMAP3_06458.1	0.416605		0.292683	FALSE
O95249	O14653	GOSR1	GOSR2	huMAP3_08929.1	0.416605		0.292683	FALSE
O95249	O14662	GOSR1	STX16	huMAP3_06458.1	0.380671		0.221154	FALSE
O95249	O14662	GOSR1	STX16	huMAP3_08929.1	0.380671		0.221154	FALSE
O95249	O15155	GOSR1	BET1	huMAP3_06458.1	0.528206		0.239316	FALSE
O95249	O15155	GOSR1	BET1	huMAP3_08929.1	0.528206		0.239316	FALSE
O95249	O15400	GOSR1	STX7	huMAP3_06458.1	0.789599		0.293651	FALSE
O95249	O15400	GOSR1	STX7	huMAP3_08929.1	0.789599		0.293651	FALSE
O95249	O15498	GOSR1	YKT6	huMAP3_06458.1	0.972378		0.254237	FALSE
O95249	O15498	GOSR1	YKT6	huMAP3_08929.1	0.972378		0.254237	FALSE
O95249	O43264	GOSR1	ZW10	huMAP3_06458.1	1.12023		0.147651	FALSE
O95249	O43264	GOSR1	ZW10	huMAP3_08929.1	1.12023		0.147651	FALSE
O95249	O43752	GOSR1	STX6	huMAP3_06458.1	0.221155		0.308943	FALSE
O95249	O43752	GOSR1	STX6	huMAP3_08929.1	0.221155		0.308943	FALSE
O95249	O95183	GOSR1	VAMP5	huMAP3_06458.1	0.947246		0.235714	FALSE
O95249	O95183	GOSR1	VAMP5	huMAP3_08929.1	0.947246		0.235714	FALSE
O95292	O00562	VAPB	PITPNM1	huMAP3_00802.1	0.975009		0.0494505	FALSE
O95292	O00562	VAPB	PITPNM1	huMAP3_01422.1	0.975009		0.0494505	FALSE
O95292	O00562	VAPB	PITPNM1	huMAP3_08743.1	0.975009		0.0494505	FALSE
O95292	O95159	VAPB	ZFPL1	huMAP3_00802.1	-0.458277		0.0779817	FALSE
O95292	O95159	VAPB	ZFPL1	huMAP3_08743.1	-0.91392		0.0779817	FALSE
O95298	O00217	NDUFC2	NDUFS8	huMAP3_06397.1	-0.505776		0.428571	FALSE
O95298	O14561	NDUFC2	NDUFAB1	huMAP3_06397.1	-0.221002		0.297872	FALSE
O95298	O43181	NDUFC2	NDUFS4	huMAP3_06397.1	-0.935632		0.477273	FALSE
O95298	O43674	NDUFC2	NDUFB5	huMAP3_04643.1	-0.748208		0.647059	FALSE
O95298	O43674	NDUFC2	NDUFB5	huMAP3_04889.1	-0.748208		0.647059	FALSE
O95298	O43674	NDUFC2	NDUFB5	huMAP3_06397.1	-0.748208		0.647059	FALSE
O95298	O43676	NDUFC2	NDUFB3	huMAP3_06397.1	-1.40641		0.666667	FALSE
O95298	O43678	NDUFC2	NDUFA2	huMAP3_06397.1	-0.722081		0.475	FALSE
O95298	O43920	NDUFC2	NDUFS5	huMAP3_06397.1	-0.513849	structurally_consistent	0.446602	FALSE
O95298	O75251	NDUFC2	NDUFS7	huMAP3_04643.1	-0.917441		0.412844	FALSE
O95298	O75251	NDUFC2	NDUFS7	huMAP3_04889.1	-0.917441		0.412844	FALSE
O95298	O75251	NDUFC2	NDUFS7	huMAP3_06397.1	-0.917441		0.412844	FALSE
O95298	O75306	NDUFC2	NDUFS2	huMAP3_04643.1	-1.10749	structurally_consistent	0.413462	FALSE
O95298	O75306	NDUFC2	NDUFS2	huMAP3_06397.1	-1.10749	structurally_consistent	0.413462	FALSE
O95298	O75380	NDUFC2	NDUFS6	huMAP3_06397.1	-0.543419	structurally_consistent	0.355372	FALSE
O95298	O75438	NDUFC2	NDUFB1	huMAP3_04643.1	-0.790289		0.633803	FALSE
O95298	O75438	NDUFC2	NDUFB1	huMAP3_06397.1	-0.790289		0.633803	FALSE
O95298	O75489	NDUFC2	NDUFS3	huMAP3_04643.1	-0.798651		0.5625	FALSE
O95298	O75489	NDUFC2	NDUFS3	huMAP3_06397.1	-0.798651		0.5625	FALSE
O95298	O95139	NDUFC2	NDUFB6	huMAP3_06397.1	-0.363425		0.763636	FALSE
O95298	O95168	NDUFC2	NDUFB4	huMAP3_06397.1	-1.09648	structurally_consistent	0.256944	FALSE
O95298	O95169	NDUFC2	NDUFB8	huMAP3_06397.1	-1.02382	structurally_consistent	0.320611	FALSE
O95298	O95178	NDUFC2	NDUFB2	huMAP3_06397.1	-0.542895		0.185185	FALSE
O95298	O95182	NDUFC2	NDUFA7	huMAP3_06397.1	-1.0762		0.4	FALSE
O95299	O00217	NDUFA10	NDUFS8	huMAP3_02819.1	-0.64024	mutually_exclusive	0.296053	FALSE
O95299	O00217	NDUFA10	NDUFS8	huMAP3_06397.1	-0.696524	mutually_exclusive	0.296053	FALSE
O95299	O14561	NDUFA10	NDUFAB1	huMAP3_02819.1	0.336679		0.181818	FALSE
O95299	O14561	NDUFA10	NDUFAB1	huMAP3_06397.1	0.232478		0.181818	FALSE
O95299	O43181	NDUFA10	NDUFS4	huMAP3_02819.1	-0.91635		0.291971	FALSE
O95299	O43181	NDUFA10	NDUFS4	huMAP3_06397.1	-0.939208		0.291971	FALSE
O95299	O43674	NDUFA10	NDUFB5	huMAP3_06397.1	-0.715359	structurally_consistent	0.251969	FALSE
O95299	O43676	NDUFA10	NDUFB3	huMAP3_02819.1	-1.08106		0.266667	FALSE
O95299	O43676	NDUFA10	NDUFB3	huMAP3_06397.1	-1.04722		0.266667	FALSE
O95299	O43678	NDUFA10	NDUFA2	huMAP3_02819.1	-0.750478	structurally_consistent	0.330645	FALSE
O95299	O43678	NDUFA10	NDUFA2	huMAP3_06397.1	-0.904696	structurally_consistent	0.330645	FALSE
O95299	O43920	NDUFA10	NDUFS5	huMAP3_02819.1	-1.01215	structurally_consistent	0.272727	FALSE
O95299	O43920	NDUFA10	NDUFS5	huMAP3_06397.1	-1.11183	structurally_consistent	0.272727	FALSE
O95299	O75251	NDUFA10	NDUFS7	huMAP3_06397.1	-0.951965	structurally_consistent	0.331126	FALSE
O95299	O75306	NDUFA10	NDUFS2	huMAP3_06397.1	-1.16511		0.302013	FALSE
O95299	O75380	NDUFA10	NDUFS6	huMAP3_02819.1	-0.575162	structurally_consistent	0.31875	FALSE
O95299	O75380	NDUFA10	NDUFS6	huMAP3_06397.1	-0.721784	structurally_consistent	0.31875	FALSE
O95299	O75438	NDUFA10	NDUFB1	huMAP3_06397.1	-0.761547		0.293651	FALSE
O95299	O75489	NDUFA10	NDUFS3	huMAP3_06397.1	-1.11612	structurally_consistent	0.34375	FALSE
O95299	O95139	NDUFA10	NDUFB6	huMAP3_02819.1	-0.911729		0.285714	FALSE
O95299	O95139	NDUFA10	NDUFB6	huMAP3_06397.1	-0.949967		0.285714	FALSE
O95299	O95168	NDUFA10	NDUFB4	huMAP3_02819.1	-1.55556		0.280899	FALSE
O95299	O95168	NDUFA10	NDUFB4	huMAP3_06397.1	-1.51161		0.280899	FALSE
O95299	O95169	NDUFA10	NDUFB8	huMAP3_02819.1	-0.873364		0.317365	FALSE
O95299	O95169	NDUFA10	NDUFB8	huMAP3_06397.1	-0.852448		0.317365	FALSE
O95299	O95169	NDUFA10	NDUFB8	huMAP3_07653.1	-0.879112		0.317365	FALSE
O95299	O95178	NDUFA10	NDUFB2	huMAP3_02819.1	-0.618262		0.0990099	FALSE
O95299	O95178	NDUFA10	NDUFB2	huMAP3_06397.1	-0.829425		0.0990099	FALSE
O95299	O95182	NDUFA10	NDUFA7	huMAP3_02819.1	-1.08941	structurally_consistent	0.319728	FALSE
O95299	O95182	NDUFA10	NDUFA7	huMAP3_06397.1	-1.07511	structurally_consistent	0.319728	FALSE
O95299	O95298	NDUFA10	NDUFC2	huMAP3_06397.1	-1.10392		0.290598	FALSE
O95373	O14981	IPO7	BTAF1	huMAP3_08298.1	-0.0377535		0.136612	FALSE
O95373	O60443	IPO7	GSDME	huMAP3_08298.1	0.292972		0.225806	FALSE
O95373	O60518	IPO7	RANBP6	huMAP3_03807.1	0.201612		0.190083	FALSE
O95373	O60518	IPO7	RANBP6	huMAP3_08298.1	0.201612		0.190083	FALSE
O95394	O43156	PGM3	TTI1	huMAP3_05750.1	0.850822		0.124378	FALSE
O95394	O75600	PGM3	GCAT	huMAP3_06970.1	0.79777		0.173554	FALSE
O95400	O14744	CD2BP2	PRMT5	huMAP3_06511.1	0.0337947		0.165049	FALSE
O95400	O14744	CD2BP2	PRMT5	huMAP3_08980.1	-0.00833947		0.165049	FALSE
O95400	O14893	CD2BP2	GEMIN2	huMAP3_06511.1	0.307728	mutually_exclusive	0.254545	FALSE
O95400	O14893	CD2BP2	GEMIN2	huMAP3_08980.1	0.307728	mutually_exclusive	0.254545	FALSE
O95400	O15116	CD2BP2	LSM1	huMAP3_08980.1	-0.54234		0.27907	FALSE
O95400	O43172	CD2BP2	PRPF4	huMAP3_06511.1	0.0853955		0.392857	FALSE
O95400	O43172	CD2BP2	PRPF4	huMAP3_08980.1	0.0321107		0.392857	FALSE
O95400	O43290	CD2BP2	SART1	huMAP3_06511.1	-0.246267		0.321429	FALSE
O95400	O43290	CD2BP2	SART1	huMAP3_08980.1	-0.280145		0.321429	FALSE
O95400	O43395	CD2BP2	PRPF3	huMAP3_06511.1	0.375513		0.405405	FALSE
O95400	O43395	CD2BP2	PRPF3	huMAP3_08980.1	0.356287		0.405405	FALSE
O95400	O43447	CD2BP2	PPIH	huMAP3_06511.1	-0.335128		0.364583	FALSE
O95400	O43447	CD2BP2	PPIH	huMAP3_08980.1	-0.330552		0.364583	FALSE
O95400	O43719	CD2BP2	HTATSF1	huMAP3_06511.1	0.111311		0.204918	FALSE
O95400	O43719	CD2BP2	HTATSF1	huMAP3_08980.1	0.101881		0.204918	FALSE
O95400	O60828	CD2BP2	PQBP1	huMAP3_06511.1	-0.422479		0.144444	FALSE
O95400	O75643	CD2BP2	SNRNP200	huMAP3_08980.1	0.287165		0.519231	FALSE
O95400	O94906	CD2BP2	PRPF6	huMAP3_06511.1	-0.0333755		0.505155	FALSE
O95400	O94906	CD2BP2	PRPF6	huMAP3_08980.1	0.00659055		0.505155	FALSE
O95400	O95149	CD2BP2	SNUPN	huMAP3_06511.1	0.375696		0.411765	FALSE
O95400	O95149	CD2BP2	SNUPN	huMAP3_08980.1	0.375696		0.411765	FALSE
O95402	O60244	MED26	MED14	huMAP3_02730.1	0.609511		0.833333	FALSE
O95402	O75448	MED26	MED24	huMAP3_02730.1	0.796745		0.723404	FALSE
O95433	O94966	AHSA1	USP19	huMAP3_06864.1	-0.507232		0.0277778	FALSE
O95436	O43760	SLC34A2	SYNGR2	huMAP3_01728.1	0.701949		0.008	FALSE
O95436	O43760	SLC34A2	SYNGR2	huMAP3_06672.1	0.701949		0.008	FALSE
O95456	O14818	PSMG1	PSMA7	huMAP3_00356.1	-1.08357		0.716667	FALSE
O95479	O00115	H6PD	DNASE2	huMAP3_06648.1	0.656697		0.0545455	FALSE
O95486	O94855	SEC24A	SEC24D	huMAP3_06453.1	-0.727103		0.0857143	FALSE
O95487	O94855	SEC24B	SEC24D	huMAP3_06453.1	0.217158		0.0833333	FALSE
O95487	O95486	SEC24B	SEC24A	huMAP3_06453.1	0.101902		0.206349	FALSE
O95551	O14757	TDP2	CHEK1	huMAP3_03254.1	-0.940046		0.173913	FALSE
O95551	O14757	TDP2	CHEK1	huMAP3_08430.1	-0.940046		0.173913	FALSE
O95571	O75794	ETHE1	CDC123	huMAP3_00857.1	2.32336			FALSE
O95571	O75794	ETHE1	CDC123	huMAP3_08129.1	2.32336			FALSE
O95573	O75027	ACSL3	ABCB7	huMAP3_08167.1	0.600401		0.125	FALSE
O95602	O14802	POLR1A	POLR3A	huMAP3_00807.1	0.109857		0.6	FALSE
O95602	O14802	POLR1A	POLR3A	huMAP3_06426.1	0.109857		0.6	FALSE
O95602	O14802	POLR1A	POLR3A	huMAP3_08487.1	0.109857		0.6	FALSE
O95602	O15160	POLR1A	POLR1C	huMAP3_06426.1	-0.12149	mutually_exclusive	0.619048	FALSE
O95602	O15160	POLR1A	POLR1C	huMAP3_08487.1	-0.12149	mutually_exclusive	0.619048	FALSE
O95602	O15212	POLR1A	PFDN6	huMAP3_00807.1	0.5231		0.180851	FALSE
O95602	O15212	POLR1A	PFDN6	huMAP3_06426.1	0.409413		0.180851	FALSE
O95602	O15212	POLR1A	PFDN6	huMAP3_08487.1	0.409413		0.180851	FALSE
O95602	O15446	POLR1A	POLR1G	huMAP3_00807.1	-0.379661		0.519231	FALSE
O95602	O15446	POLR1A	POLR1G	huMAP3_06426.1	-0.359731		0.519231	FALSE
O95602	O15446	POLR1A	POLR1G	huMAP3_08487.1	-0.359731		0.519231	FALSE
O95602	O94763	POLR1A	URI1	huMAP3_00807.1	0.774775	mutually_exclusive	0.375	FALSE
O95602	O94763	POLR1A	URI1	huMAP3_06426.1	0.774775	mutually_exclusive	0.375	FALSE
O95602	O94763	POLR1A	URI1	huMAP3_08487.1	0.774775	mutually_exclusive	0.375	FALSE
O95613	O43303	PCNT	CCP110	huMAP3_07800.1	-0.0354988		0.16	FALSE
O95613	O75665	PCNT	OFD1	huMAP3_07800.1	0.94599		0.376812	FALSE
O95630	O00291	STAMBP	HIP1	huMAP3_06787.1	1.0852		0.372881	FALSE
O95630	O00291	STAMBP	HIP1	huMAP3_08744.1	1.0852		0.372881	FALSE
O95630	O00443	STAMBP	PIK3C2A	huMAP3_06787.1	1.74159		0.213115	FALSE
O95630	O00443	STAMBP	PIK3C2A	huMAP3_08744.1	1.74159		0.213115	FALSE
O95630	O14976	STAMBP	GAK	huMAP3_06787.1	-0.159923		0.283951	FALSE
O95630	O14976	STAMBP	GAK	huMAP3_08744.1	0.0411298		0.283951	FALSE
O95630	O15027	STAMBP	SEC16A	huMAP3_08744.1	0.392651		0.12844	FALSE
O95639	O15460	CPSF4	P4HA2	huMAP3_00102.1	1.66222		0.238095	FALSE
O95674	O14681	CDS2	EI24	huMAP3_06247.1	0.225299		0.395062	FALSE
O95674	O14681	CDS2	EI24	huMAP3_07410.1	0.225299		0.395062	FALSE
O95674	O14828	CDS2	SCAMP3	huMAP3_06247.1	0.529572		0.275641	FALSE
O95674	O15127	CDS2	SCAMP2	huMAP3_06247.1	0.160025		0.202778	FALSE
O95674	O15127	CDS2	SCAMP2	huMAP3_07410.1	0.160025		0.202778	FALSE
O95674	O15260	CDS2	SURF4	huMAP3_06247.1	0.169347		0.373219	FALSE
O95674	O15260	CDS2	SURF4	huMAP3_07410.1	0.169347		0.373219	FALSE
O95674	O15321	CDS2	TM9SF1	huMAP3_06247.1	0.228888		0.393491	FALSE
O95674	O60488	CDS2	ACSL4	huMAP3_06247.1	0.680074		0.282686	FALSE
O95674	O75027	CDS2	ABCB7	huMAP3_08167.1	0.402485		0.192171	FALSE
O95674	O75947	CDS2	ATP5PD	huMAP3_06247.1	0.696427		0.183051	FALSE
O95674	O75964	CDS2	ATP5MG	huMAP3_06247.1	0.154537		0.224638	FALSE
O95674	O95573	CDS2	ACSL3	huMAP3_08167.1	0.0664753		0.21	FALSE
O95684	O43303	CEP43	CCP110	huMAP3_07800.1	0.866059		0.112069	FALSE
O95684	O75665	CEP43	OFD1	huMAP3_06255.1	1.07819		0.304762	FALSE
O95684	O75665	CEP43	OFD1	huMAP3_07800.1	1.07819		0.304762	FALSE
O95684	O95613	CEP43	PCNT	huMAP3_07800.1	0.440647		0.247525	FALSE
O95696	O95251	BRD1	KAT7	huMAP3_03602.1	-0.949118		0.12	FALSE
O95696	O95251	BRD1	KAT7	huMAP3_08842.1	-0.949118		0.12	FALSE
O95707	O75817	POP4	POP7	huMAP3_00441.1	0.593259		0.174757	FALSE
O95707	O75817	POP4	POP7	huMAP3_08418.1	0.593259		0.174757	FALSE
O95707	O75817	POP4	POP7	huMAP3_08469.1	0.593259		0.174757	FALSE
O95716	O75923	RAB3D	DYSF	huMAP3_08988.1	0.77943		0.194805	FALSE
O95721	A2RRP1	SNAP29	NBAS	huMAP3_08929.1	1.48671		0.325581	FALSE
O95721	O00161	SNAP29	SNAP23	huMAP3_08929.1	0.936628		0.245455	FALSE
O95721	O14653	SNAP29	GOSR2	huMAP3_08929.1	1.14725		0.247706	FALSE
O95721	O14662	SNAP29	STX16	huMAP3_08929.1	0.966646		0.283951	FALSE
O95721	O15155	SNAP29	BET1	huMAP3_08929.1	1.12214		0.270833	FALSE
O95721	O15400	SNAP29	STX7	huMAP3_08929.1	0.752289		0.320755	FALSE
O95721	O15498	SNAP29	YKT6	huMAP3_08929.1	-0.0157453		0.302083	FALSE
O95721	O43264	SNAP29	ZW10	huMAP3_08929.1	0.533171		0.138462	FALSE
O95721	O43752	SNAP29	STX6	huMAP3_08929.1	1.18233		0.339806	FALSE
O95721	O95183	SNAP29	VAMP5	huMAP3_08929.1	0.639695		0.239669	FALSE
O95721	O95249	SNAP29	GOSR1	huMAP3_08929.1	1.46506		0.239726	FALSE
O95758	A0AV96	PTBP3	RBM47	huMAP3_05549.1	-0.165628		0.121212	FALSE
O95758	A0AV96	PTBP3	RBM47	huMAP3_05758.1	-0.165628		0.121212	FALSE
O95777	O14744	LSM8	PRMT5	huMAP3_06511.1	0.221858		0.236842	FALSE
O95777	O14744	LSM8	PRMT5	huMAP3_08980.1	0.185018		0.236842	FALSE
O95777	O14893	LSM8	GEMIN2	huMAP3_06511.1	0.22822	mutually_exclusive	0.419643	FALSE
O95777	O14893	LSM8	GEMIN2	huMAP3_08980.1	0.22822	mutually_exclusive	0.419643	FALSE
O95777	O15116	LSM8	LSM1	huMAP3_08980.1	0.0653414		0.393617	FALSE
O95777	O43172	LSM8	PRPF4	huMAP3_06511.1	0.217065	structurally_consistent	0.638889	FALSE
O95777	O43172	LSM8	PRPF4	huMAP3_08980.1	0.187696	structurally_consistent	0.638889	FALSE
O95777	O43290	LSM8	SART1	huMAP3_06511.1	-0.0672831		0.469565	FALSE
O95777	O43290	LSM8	SART1	huMAP3_08980.1	-0.048656		0.469565	FALSE
O95777	O43395	LSM8	PRPF3	huMAP3_06511.1	0.0828564		0.735294	FALSE
O95777	O43395	LSM8	PRPF3	huMAP3_08980.1	0.094456		0.735294	FALSE
O95777	O43447	LSM8	PPIH	huMAP3_06511.1	-0.242838		0.6	FALSE
O95777	O43447	LSM8	PPIH	huMAP3_08980.1	-0.248754		0.6	FALSE
O95777	O43719	LSM8	HTATSF1	huMAP3_06511.1	-0.156832		0.272727	FALSE
O95777	O43719	LSM8	HTATSF1	huMAP3_08980.1	-0.151347		0.272727	FALSE
O95777	O60828	LSM8	PQBP1	huMAP3_06511.1	-0.57007		0.117117	FALSE
O95777	O75643	LSM8	SNRNP200	huMAP3_08980.1	0.458659		0.467213	FALSE
O95777	O94906	LSM8	PRPF6	huMAP3_06511.1	0.346852		0.504505	FALSE
O95777	O94906	LSM8	PRPF6	huMAP3_08980.1	0.428339		0.504505	FALSE
O95777	O95149	LSM8	SNUPN	huMAP3_06511.1	0.324347	mutually_exclusive	0.486486	FALSE
O95777	O95149	LSM8	SNUPN	huMAP3_08980.1	0.324347	mutually_exclusive	0.486486	FALSE
O95777	O95400	LSM8	CD2BP2	huMAP3_06511.1	-0.141341		0.472222	FALSE
O95777	O95400	LSM8	CD2BP2	huMAP3_08980.1	-0.209566		0.472222	FALSE
O95782	O94973	AP2A1	AP2A2	huMAP3_05120.1	0.0748031		0.19697	FALSE
O95782	O94973	AP2A1	AP2A2	huMAP3_05849.1	-0.112635		0.19697	FALSE
O95782	O94973	AP2A1	AP2A2	huMAP3_06283.1	-0.288521		0.19697	FALSE
O95782	O94973	AP2A1	AP2A2	huMAP3_08320.1	-0.110463		0.19697	FALSE
O95782	O94973	AP2A1	AP2A2	huMAP3_08540.1	-0.226278		0.19697	FALSE
O95816	O95757	BAG2	HSPA4L	huMAP3_07919.1	0.467469		0.129032	FALSE
O95817	O95757	BAG3	HSPA4L	huMAP3_06506.1	0.810794		0.259259	FALSE
O95817	O95757	BAG3	HSPA4L	huMAP3_07919.1	0.857302		0.259259	FALSE
O95817	O95816	BAG3	BAG2	huMAP3_07919.1	0.565641		0.139535	FALSE
O95819	O43815	MAP4K4	STRN	huMAP3_00935.1	0.915346		0.253333	FALSE
O95819	O43815	MAP4K4	STRN	huMAP3_07620.1	0.915346		0.253333	FALSE
O95819	O43815	MAP4K4	STRN	huMAP3_07644.1	0.915346		0.253333	FALSE
O95831	O43805	AIFM1	SSNA1	huMAP3_07303.1	1.9137		0.0212766	FALSE
O95834	O00423	EML2	EML1	huMAP3_04397.1	1.16692		0.269231	FALSE
O95834	O00423	EML2	EML1	huMAP3_08321.1	1.16692		0.269231	FALSE
O95864	O95490	FADS2	ADGRL2	huMAP3_06361.1	0.277205		0.0357143	FALSE
O95864	O95716	FADS2	RAB3D	huMAP3_08115.1	1.01142		0.0169492	FALSE
O95900	A0AV96	TRUB2	RBM47	huMAP3_07939.1	0.469188		0.195312	FALSE
O95900	O14561	TRUB2	NDUFAB1	huMAP3_06589.1	0.530675		0.0912698	FALSE
O95900	O43347	TRUB2	MSI1	huMAP3_06550.1	1.3866		0.114695	FALSE
O95900	O43347	TRUB2	MSI1	huMAP3_08458.1	1.3866		0.114695	FALSE
O95900	O75127	TRUB2	PTCD1	huMAP3_07939.1	-1.14655		0.412451	FALSE
O95900	O75127	TRUB2	PTCD1	huMAP3_08458.1	-1.14655		0.412451	FALSE
O95900	O75394	TRUB2	MRPL33	huMAP3_06439.1	0.178128		0.283721	FALSE
O95900	O75394	TRUB2	MRPL33	huMAP3_06550.1	0.178128		0.283721	FALSE
O95900	O75394	TRUB2	MRPL33	huMAP3_06589.1	0.178128		0.283721	FALSE
O95900	O75394	TRUB2	MRPL33	huMAP3_07939.1	0.178128		0.283721	FALSE
O95900	O75394	TRUB2	MRPL33	huMAP3_08458.1	0.178128		0.283721	FALSE
O95926	O43660	SYF2	PLRG1	huMAP3_06726.1	0.0202569		0.294118	FALSE
O95926	O43660	SYF2	PLRG1	huMAP3_08501.1	0.0202569		0.294118	FALSE
O95926	O60306	SYF2	AQR	huMAP3_06429.1	0.445947		0.657658	FALSE
O95926	O60306	SYF2	AQR	huMAP3_06726.1	0.445947		0.657658	FALSE
O95926	O60306	SYF2	AQR	huMAP3_08501.1	0.445947		0.657658	FALSE
O95926	O60306	SYF2	AQR	huMAP3_08703.1	0.445947		0.657658	FALSE
O95926	O60508	SYF2	CDC40	huMAP3_06429.1	-0.258617		0.519481	FALSE
O95926	O60508	SYF2	CDC40	huMAP3_06726.1	-0.258617		0.519481	FALSE
O95926	O60508	SYF2	CDC40	huMAP3_08501.1	-0.258617		0.519481	FALSE
O95926	O60508	SYF2	CDC40	huMAP3_08703.1	-0.258617		0.519481	FALSE
O95926	O75643	SYF2	SNRNP200	huMAP3_06726.1	-0.131594		0.459677	FALSE
O95926	O75643	SYF2	SNRNP200	huMAP3_08501.1	-0.131594		0.459677	FALSE
O95926	O75934	SYF2	BCAS2	huMAP3_06726.1	-0.433063		0.370968	FALSE
O95926	O75934	SYF2	BCAS2	huMAP3_08501.1	-0.433063		0.370968	FALSE
O95926	O94906	SYF2	PRPF6	huMAP3_06726.1	0.0861482		0.34127	FALSE
O95926	O94906	SYF2	PRPF6	huMAP3_08501.1	0.0861482		0.34127	FALSE
O95983	O94776	MBD3	MTA2	huMAP3_03905.1	-0.741291		0.483871	FALSE
O95983	O94776	MBD3	MTA2	huMAP3_08738.1	-0.647748		0.483871	FALSE
O95994	O14841	AGR2	OPLAH	huMAP3_03184.1	-0.367119			FALSE
O95994	O14841	AGR2	OPLAH	huMAP3_06551.1	-0.367119			FALSE
O95994	O95716	AGR2	RAB3D	huMAP3_08115.1	-0.521942	mutually_exclusive	0.031746	FALSE
O95994	O95864	AGR2	FADS2	huMAP3_08115.1	1.04398		0.0227273	FALSE
O96000	O00217	NDUFB10	NDUFS8	huMAP3_02819.1	-0.536323		0.392157	FALSE
O96000	O00217	NDUFB10	NDUFS8	huMAP3_02928.1	-0.603935		0.392157	FALSE
O96000	O00217	NDUFB10	NDUFS8	huMAP3_06397.1	-0.612493		0.392157	FALSE
O96000	O00217	NDUFB10	NDUFS8	huMAP3_08132.1	-0.626703		0.392157	FALSE
O96000	O14561	NDUFB10	NDUFAB1	huMAP3_02819.1	-0.290669		0.325581	FALSE
O96000	O14561	NDUFB10	NDUFAB1	huMAP3_06397.1	-0.260919		0.325581	FALSE
O96000	O43181	NDUFB10	NDUFS4	huMAP3_02819.1	-0.798216		0.46988	FALSE
O96000	O43181	NDUFB10	NDUFS4	huMAP3_06397.1	-0.76289		0.46988	FALSE
O96000	O43181	NDUFB10	NDUFS4	huMAP3_08132.1	-0.71934		0.46988	FALSE
O96000	O43674	NDUFB10	NDUFB5	huMAP3_06397.1	-1.0437		0.650794	FALSE
O96000	O43674	NDUFB10	NDUFB5	huMAP3_08132.1	-0.967144		0.650794	FALSE
O96000	O43676	NDUFB10	NDUFB3	huMAP3_02819.1	-0.939287		0.701754	FALSE
O96000	O43676	NDUFB10	NDUFB3	huMAP3_02928.1	-1.15185		0.701754	FALSE
O96000	O43676	NDUFB10	NDUFB3	huMAP3_06397.1	-0.856535		0.701754	FALSE
O96000	O43676	NDUFB10	NDUFB3	huMAP3_08132.1	-0.683477		0.701754	FALSE
O96000	O43678	NDUFB10	NDUFA2	huMAP3_02819.1	-0.705533		0.506849	FALSE
O96000	O43678	NDUFB10	NDUFA2	huMAP3_06397.1	-0.71019		0.506849	FALSE
O96000	O43678	NDUFB10	NDUFA2	huMAP3_08132.1	-0.71043		0.506849	FALSE
O96000	O43920	NDUFB10	NDUFS5	huMAP3_02819.1	-0.80491		0.39604	FALSE
O96000	O43920	NDUFB10	NDUFS5	huMAP3_06397.1	-0.742712		0.39604	FALSE
O96000	O75251	NDUFB10	NDUFS7	huMAP3_06397.1	-1.10226	structurally_consistent	0.377358	FALSE
O96000	O75251	NDUFB10	NDUFS7	huMAP3_08132.1	-1.05633	structurally_consistent	0.377358	FALSE
O96000	O75306	NDUFB10	NDUFS2	huMAP3_06397.1	-0.84719		0.39	FALSE
O96000	O75306	NDUFB10	NDUFS2	huMAP3_08132.1	-0.810027		0.39	FALSE
O96000	O75380	NDUFB10	NDUFS6	huMAP3_02819.1	-0.481671		0.333333	FALSE
O96000	O75380	NDUFB10	NDUFS6	huMAP3_06397.1	-0.522017		0.333333	FALSE
O96000	O75438	NDUFB10	NDUFB1	huMAP3_06397.1	-0.776569	structurally_consistent	0.588235	FALSE
O96000	O75438	NDUFB10	NDUFB1	huMAP3_08132.1	-0.663782	structurally_consistent	0.588235	FALSE
O96000	O75489	NDUFB10	NDUFS3	huMAP3_06397.1	-1.13017		0.519481	FALSE
O96000	O75489	NDUFB10	NDUFS3	huMAP3_08132.1	-1.22301		0.519481	FALSE
O96000	O95139	NDUFB10	NDUFB6	huMAP3_02819.1	-1.33641		0.78	FALSE
O96000	O95139	NDUFB10	NDUFB6	huMAP3_06397.1	-1.32966		0.78	FALSE
O96000	O95139	NDUFB10	NDUFB6	huMAP3_08132.1	-1.3926		0.78	FALSE
O96000	O95168	NDUFB10	NDUFB4	huMAP3_02819.1	-0.728026	structurally_consistent	0.253623	FALSE
O96000	O95168	NDUFB10	NDUFB4	huMAP3_06397.1	-0.773853	structurally_consistent	0.253623	FALSE
O96000	O95169	NDUFB10	NDUFB8	huMAP3_02819.1	-0.901628		0.32	FALSE
O96000	O95169	NDUFB10	NDUFB8	huMAP3_06397.1	-0.912092		0.32	FALSE
O96000	O95178	NDUFB10	NDUFB2	huMAP3_02819.1	-0.403702	structurally_consistent	0.217391	FALSE
O96000	O95178	NDUFB10	NDUFB2	huMAP3_02928.1	-0.368704	structurally_consistent	0.217391	FALSE
O96000	O95178	NDUFB10	NDUFB2	huMAP3_06397.1	-0.2764	structurally_consistent	0.217391	FALSE
O96000	O95182	NDUFB10	NDUFA7	huMAP3_02819.1	-0.775551		0.39	FALSE
O96000	O95182	NDUFB10	NDUFA7	huMAP3_02928.1	-0.680788		0.39	FALSE
O96000	O95182	NDUFB10	NDUFA7	huMAP3_06397.1	-0.789226		0.39	FALSE
O96000	O95182	NDUFB10	NDUFA7	huMAP3_08132.1	-0.682093		0.39	FALSE
O96000	O95298	NDUFB10	NDUFC2	huMAP3_06397.1	-0.877277		0.714286	FALSE
O96000	O95299	NDUFB10	NDUFA10	huMAP3_02819.1	-0.741949		0.288288	FALSE
O96000	O95299	NDUFB10	NDUFA10	huMAP3_06397.1	-0.740559		0.288288	FALSE
O96019	O95619	ACTL6A	YEATS4	huMAP3_07843.1	-0.450632		0.308411	FALSE
P00167	O95164	CYB5A	UBL3	huMAP3_08238.1	1.03159		0.0204082	FALSE
P00352	O14841	ALDH1A1	OPLAH	huMAP3_03184.1	0.273918			FALSE
P00352	O14841	ALDH1A1	OPLAH	huMAP3_06551.1	0.273918			FALSE
P00352	O95994	ALDH1A1	AGR2	huMAP3_03184.1	0.00720615		0.0666667	FALSE
P00352	O95994	ALDH1A1	AGR2	huMAP3_06551.1	0.00720615		0.0666667	FALSE
P00387	O95202	CYB5R3	LETM1	huMAP3_06526.1	0.48925		0.152941	FALSE
P00387	O95202	CYB5R3	LETM1	huMAP3_08588.1	0.487203		0.152941	FALSE
P00450	O00339	CP	MATN2	huMAP3_08395.1	1.03045		0.2875	FALSE
P00734	O00339	F2	MATN2	huMAP3_07541.1	1.5735		0.0149254	FALSE
P00734	O00339	F2	MATN2	huMAP3_07701.1	1.5735		0.0149254	FALSE
P00734	O00339	F2	MATN2	huMAP3_08395.1	1.5735		0.0149254	FALSE
P00734	P00450	F2	CP	huMAP3_08395.1	1.38465		0.0547945	FALSE
P01009	O00339	SERPINA1	MATN2	huMAP3_08395.1	1.32554		0.193277	FALSE
P01009	P00450	SERPINA1	CP	huMAP3_07265.1	0.856834		0.348214	FALSE
P01009	P00450	SERPINA1	CP	huMAP3_07432.1	0.856834		0.348214	FALSE
P01009	P00450	SERPINA1	CP	huMAP3_08395.1	0.856834		0.348214	FALSE
P01009	P00450	SERPINA1	CP	huMAP3_08700.1	0.856834		0.348214	FALSE
P01009	P00734	SERPINA1	F2	huMAP3_08395.1	0.724735		0.0642202	FALSE
P01023	O00339	A2M	MATN2	huMAP3_07541.1	0.615472		0.175824	FALSE
P01023	O00339	A2M	MATN2	huMAP3_07701.1	0.615472		0.175824	FALSE
P01023	O00339	A2M	MATN2	huMAP3_08395.1	0.615472		0.175824	FALSE
P01023	P00450	A2M	CP	huMAP3_07265.1	0.495144		0.380952	FALSE
P01023	P00450	A2M	CP	huMAP3_08395.1	0.495144		0.380952	FALSE
P01023	P00734	A2M	F2	huMAP3_07541.1	1.09902		0.0384615	FALSE
P01023	P00734	A2M	F2	huMAP3_07701.1	1.09902		0.0384615	FALSE
P01023	P00734	A2M	F2	huMAP3_08395.1	1.09902		0.0384615	FALSE
P01023	P01009	A2M	SERPINA1	huMAP3_07265.1	0.760495	mutually_exclusive	0.210938	FALSE
P01023	P01009	A2M	SERPINA1	huMAP3_08395.1	0.760495	mutually_exclusive	0.210938	FALSE
P01024	O00339	C3	MATN2	huMAP3_08395.1	0.793888		0.160584	FALSE
P01024	O75923	C3	DYSF	huMAP3_08224.1	0.732047		0.0186335	FALSE
P01024	P00450	C3	CP	huMAP3_07432.1	0.495978		0.3125	FALSE
P01024	P00450	C3	CP	huMAP3_08395.1	0.495978		0.3125	FALSE
P01024	P00734	C3	F2	huMAP3_08395.1	1.29753		0.0555556	FALSE
P01024	P01009	C3	SERPINA1	huMAP3_07432.1	0.574923		0.4375	FALSE
P01024	P01009	C3	SERPINA1	huMAP3_08395.1	0.574923		0.4375	FALSE
P01024	P01023	C3	A2M	huMAP3_08395.1	0.838504		0.202797	FALSE
P01116	O00212	KRAS	RHOD	huMAP3_08428.1	0.731824		0	FALSE
P01911	O60487	HLA-DRB1	MPZL2	huMAP3_05213.1	1.32362		0.034188	FALSE
P01920	O60613	HLA-DQB1	SELENOF	huMAP3_08814.1	1.2193		0.0271739	FALSE
P02675	O00339	FGB	MATN2	huMAP3_08395.1	0.80768		0.12782	FALSE
P02675	P00450	FGB	CP	huMAP3_07432.1	0.985201		0.232558	FALSE
P02675	P00450	FGB	CP	huMAP3_08395.1	0.985201		0.232558	FALSE
P02675	P00734	FGB	F2	huMAP3_08395.1	0.905982		0.0508475	FALSE
P02675	P01009	FGB	SERPINA1	huMAP3_07432.1	0.788164		0.384615	FALSE
P02675	P01009	FGB	SERPINA1	huMAP3_08395.1	0.788164		0.384615	FALSE
P02675	P01023	FGB	A2M	huMAP3_08395.1	0.445108		0.13986	FALSE
P02675	P01024	FGB	C3	huMAP3_07432.1	1.27439		0.387097	FALSE
P02675	P01024	FGB	C3	huMAP3_08395.1	1.27439		0.387097	FALSE
P02765	O00339	AHSG	MATN2	huMAP3_08395.1	0.449283		0.3	FALSE
P02765	P00450	AHSG	CP	huMAP3_07265.1	0.485949		0.547945	FALSE
P02765	P00450	AHSG	CP	huMAP3_07432.1	0.485949		0.547945	FALSE
P02765	P00450	AHSG	CP	huMAP3_08395.1	0.485949		0.547945	FALSE
P02765	P00450	AHSG	CP	huMAP3_08700.1	0.485949		0.547945	FALSE
P02765	P00734	AHSG	F2	huMAP3_08395.1	1.6721		0.04	FALSE
P02765	P01009	AHSG	SERPINA1	huMAP3_07265.1	1.05139		0.357143	FALSE
P02765	P01009	AHSG	SERPINA1	huMAP3_07432.1	1.05139		0.357143	FALSE
P02765	P01009	AHSG	SERPINA1	huMAP3_08395.1	1.05139		0.357143	FALSE
P02765	P01009	AHSG	SERPINA1	huMAP3_08700.1	1.05139		0.357143	FALSE
P02765	P01023	AHSG	A2M	huMAP3_07265.1	0.355164		0.314607	FALSE
P02765	P01023	AHSG	A2M	huMAP3_08395.1	0.355164		0.314607	FALSE
P02765	P01024	AHSG	C3	huMAP3_02242.1	0.865098		0.310078	FALSE
P02765	P01024	AHSG	C3	huMAP3_07432.1	0.865098		0.310078	FALSE
P02765	P01024	AHSG	C3	huMAP3_08395.1	0.865098		0.310078	FALSE
P02765	P02675	AHSG	FGB	huMAP3_07432.1	0.133274		0.221374	FALSE
P02765	P02675	AHSG	FGB	huMAP3_08395.1	0.133274		0.221374	FALSE
P02768	O00339	ALB	MATN2	huMAP3_08395.1	0.628583		0.202128	FALSE
P02768	P00450	ALB	CP	huMAP3_07265.1	0.811091		0.284211	FALSE
P02768	P00450	ALB	CP	huMAP3_07432.1	0.811091		0.284211	FALSE
P02768	P00450	ALB	CP	huMAP3_08395.1	0.811091		0.284211	FALSE
P02768	P00450	ALB	CP	huMAP3_08700.1	0.811091		0.284211	FALSE
P02768	P00734	ALB	F2	huMAP3_08395.1	0.214994		0.0481928	FALSE
P02768	P01009	ALB	SERPINA1	huMAP3_07265.1	0.662223		0.319672	FALSE
P02768	P01009	ALB	SERPINA1	huMAP3_07432.1	0.662223		0.319672	FALSE
P02768	P01009	ALB	SERPINA1	huMAP3_08395.1	0.662223		0.319672	FALSE
P02768	P01009	ALB	SERPINA1	huMAP3_08700.1	0.662223		0.319672	FALSE
P02768	P01023	ALB	A2M	huMAP3_07265.1	0.148029		0.17757	FALSE
P02768	P01023	ALB	A2M	huMAP3_08395.1	0.148029		0.17757	FALSE
P02768	P01024	ALB	C3	huMAP3_07432.1	0.978373		0.227586	FALSE
P02768	P01024	ALB	C3	huMAP3_08395.1	0.978373		0.227586	FALSE
P02768	P02675	ALB	FGB	huMAP3_07432.1	0.409192		0.215827	FALSE
P02768	P02675	ALB	FGB	huMAP3_08395.1	0.409192		0.215827	FALSE
P02768	P02765	ALB	AHSG	huMAP3_07265.1	-1.39284	mutually_exclusive	0.242424	FALSE
P02768	P02765	ALB	AHSG	huMAP3_07432.1	-1.39284	mutually_exclusive	0.242424	FALSE
P02768	P02765	ALB	AHSG	huMAP3_08395.1	-1.39284	mutually_exclusive	0.242424	FALSE
P02768	P02765	ALB	AHSG	huMAP3_08700.1	-1.39284	mutually_exclusive	0.242424	FALSE
P02786	O95249	TFRC	GOSR1	huMAP3_05950.1	0.817975		0.172932	FALSE
P02794	P02792	FTH1	FTL	huMAP3_08131.1	-1.26134		0.0353535	FALSE
P03928	O75947	MT-ATP8	ATP5PD	huMAP3_00060.1	-1.34051		0.296296	FALSE
P03928	O75947	MT-ATP8	ATP5PD	huMAP3_07476.1	-1.34051		0.296296	FALSE
P03928	O75947	MT-ATP8	ATP5PD	huMAP3_08716.1	-1.34051		0.296296	FALSE
P03928	O75964	MT-ATP8	ATP5MG	huMAP3_07476.1	-1.17594		0.300654	FALSE
P03928	O75964	MT-ATP8	ATP5MG	huMAP3_08716.1	-1.17594		0.300654	FALSE
P04035	O75911	HMGCR	DHRS3	huMAP3_03146.1	1.03213		0.0111111	FALSE
P04181	O75208	OAT	COQ9	huMAP3_05668.1	-0.106279		0.0555556	FALSE
P04181	O75208	OAT	COQ9	huMAP3_08292.1	-0.106279		0.0555556	FALSE
P04216	O43292	THY1	GPAA1	huMAP3_01184.1	0.399364	structurally_consistent	0.0449438	TRUE
P04350	O14939	TUBB4A	PLD2	huMAP3_07544.1	0.601854		0.0416667	FALSE
P04350	O14939	TUBB4A	PLD2	huMAP3_08179.1	0.601854		0.0416667	FALSE
P04350	O60884	TUBB4A	DNAJA2	huMAP3_07544.1	-0.0949976		0.124088	FALSE
P04350	O95834	TUBB4A	EML2	huMAP3_07762.1	0.725941		0.117021	FALSE
P04424	O00193	ASL	SMAP	huMAP3_02754.1	1.07611			FALSE
P04424	O00193	ASL	SMAP	huMAP3_05500.1	1.07611			FALSE
P04424	O00193	ASL	SMAP	huMAP3_08808.1	1.07611			FALSE
P04440	O60487	HLA-DPB1	MPZL2	huMAP3_05213.1	1.38692		0.0285714	FALSE
P04440	P01911	HLA-DPB1	HLA-DRB1	huMAP3_05213.1	-1.98466		0.0373134	FALSE
P04818	O60925	TYMS	PFDN1	huMAP3_08998.1	-0.718254		0.0483871	FALSE
P04843	O14967	RPN1	CLGN	huMAP3_00921.1	1.0071		0.105727	FALSE
P04843	O14967	RPN1	CLGN	huMAP3_07211.1	1.0071		0.105727	FALSE
P04843	O75027	RPN1	ABCB7	huMAP3_08167.1	-0.15583		0.084507	FALSE
P04843	O95573	RPN1	ACSL3	huMAP3_08167.1	-0.717485		0.106838	FALSE
P04843	O95674	RPN1	CDS2	huMAP3_08167.1	0.057905		0.159322	FALSE
P04844	O14681	RPN2	EI24	huMAP3_06247.1	-0.659049		0.268456	FALSE
P04844	O14681	RPN2	EI24	huMAP3_07410.1	-0.827312		0.268456	FALSE
P04844	O14681	RPN2	EI24	huMAP3_08952.1	-0.704878		0.268456	FALSE
P04844	O14828	RPN2	SCAMP3	huMAP3_06247.1	0.32403		0.280632	FALSE
P04844	O15127	RPN2	SCAMP2	huMAP3_06247.1	-0.632276		0.259649	FALSE
P04844	O15127	RPN2	SCAMP2	huMAP3_07410.1	-0.0732913		0.259649	FALSE
P04844	O15260	RPN2	SURF4	huMAP3_06247.1	-0.431589		0.271028	FALSE
P04844	O15260	RPN2	SURF4	huMAP3_07410.1	-0.431589		0.271028	FALSE
P04844	O15321	RPN2	TM9SF1	huMAP3_06247.1	-0.40303		0.280645	FALSE
P04844	O60488	RPN2	ACSL4	huMAP3_06247.1	-0.00691879		0.137795	FALSE
P04844	O75947	RPN2	ATP5PD	huMAP3_06247.1	0.367958		0.238739	FALSE
P04844	O75964	RPN2	ATP5MG	huMAP3_06247.1	-0.503029		0.263158	FALSE
P04844	O95674	RPN2	CDS2	huMAP3_06247.1	-0.190314		0.215686	FALSE
P04844	O95674	RPN2	CDS2	huMAP3_07410.1	-0.190314		0.215686	FALSE
P04899	O15020	GNAI2	SPTBN2	huMAP3_05473.1	2.17981		0.291045	FALSE
P04899	O15145	GNAI2	ARPC3	huMAP3_05473.1	0.405071		0.23622	FALSE
P04899	O43566	GNAI2	RGS14	huMAP3_08591.1	0.405563			FALSE
P04899	O60262	GNAI2	GNG7	huMAP3_05901.1	0.728795		0.11	FALSE
P04899	O60262	GNAI2	GNG7	huMAP3_08591.1	0.728795		0.11	FALSE
P05023	P04843	ATP1A1	RPN1	huMAP3_06877.1	-0.274263		0.2	FALSE
P05026	O14681	ATP1B1	EI24	huMAP3_07410.1	-0.818795		0.262069	FALSE
P05026	O15127	ATP1B1	SCAMP2	huMAP3_07410.1	0.124598		0.180272	FALSE
P05026	O15260	ATP1B1	SURF4	huMAP3_07410.1	0.444843		0.233645	FALSE
P05026	O95674	ATP1B1	CDS2	huMAP3_07410.1	0.400235		0.299639	FALSE
P05026	P04844	ATP1B1	RPN2	huMAP3_07410.1	-0.74009		0.196653	FALSE
P05107	O75923	ITGB2	DYSF	huMAP3_08988.1	1.3594		0.275862	FALSE
P05107	O95716	ITGB2	RAB3D	huMAP3_08988.1	0.894859		0.347826	FALSE
P05141	P04843	SLC25A5	RPN1	huMAP3_06877.1	-0.0808286		0.0765766	FALSE
P05141	P05023	SLC25A5	ATP1A1	huMAP3_06877.1	0.0549734		0.187793	FALSE
P05166	P05165	PCCB	PCCA	huMAP3_07028.1	-2.52274		0.192982	FALSE
P05198	O75794	EIF2S1	CDC123	huMAP3_08129.1	-0.544525	mutually_exclusive	0.0277778	FALSE
P05198	O95571	EIF2S1	ETHE1	huMAP3_08129.1	1.5982			FALSE
P05386	O95793	RPLP1	STAU1	huMAP3_03966.1	0.330977		0.434084	FALSE
P05388	O15213	RPLP0	WDR46	huMAP3_05807.1	1.31985		0.331868	FALSE
P05388	O15235	RPLP0	MRPS12	huMAP3_05807.1	0.717405		0.0538642	FALSE
P05388	O60783	RPLP0	MRPS14	huMAP3_05807.1	1.31473		0.443038	FALSE
P05388	O75616	RPLP0	ERAL1	huMAP3_05807.1	1.05047		0.211416	FALSE
P05388	O95232	RPLP0	LUC7L3	huMAP3_05807.1	-0.0608794		0.39749	FALSE
P05423	O14802	POLR3D	POLR3A	huMAP3_00807.1	-1.01256		0.631579	FALSE
P05423	O14802	POLR3D	POLR3A	huMAP3_06426.1	-1.01256		0.631579	FALSE
P05423	O14802	POLR3D	POLR3A	huMAP3_08487.1	-1.01256		0.631579	FALSE
P05423	O15160	POLR3D	POLR1C	huMAP3_06426.1	-0.449961		0.706897	FALSE
P05423	O15160	POLR3D	POLR1C	huMAP3_08487.1	-0.449961		0.706897	FALSE
P05423	O15212	POLR3D	PFDN6	huMAP3_00807.1	-0.706012		0.173913	FALSE
P05423	O15212	POLR3D	PFDN6	huMAP3_06426.1	-0.706012		0.173913	FALSE
P05423	O15212	POLR3D	PFDN6	huMAP3_08487.1	-0.706012		0.173913	FALSE
P05423	O15446	POLR3D	POLR1G	huMAP3_00807.1	0.483859		0.52	FALSE
P05423	O15446	POLR3D	POLR1G	huMAP3_06426.1	0.483859		0.52	FALSE
P05423	O15446	POLR3D	POLR1G	huMAP3_08487.1	0.483859		0.52	FALSE
P05423	O94763	POLR3D	URI1	huMAP3_00807.1	0.0695925		0.391304	FALSE
P05423	O94763	POLR3D	URI1	huMAP3_06426.1	0.0695925		0.391304	FALSE
P05423	O94763	POLR3D	URI1	huMAP3_08487.1	0.0695925		0.391304	FALSE
P05423	O95602	POLR3D	POLR1A	huMAP3_00807.1	0.65629		0.666667	FALSE
P05423	O95602	POLR3D	POLR1A	huMAP3_06426.1	0.65629		0.666667	FALSE
P05423	O95602	POLR3D	POLR1A	huMAP3_08487.1	0.65629		0.666667	FALSE
P05997	O00469	COL5A2	PLOD2	huMAP3_02991.1	-0.252383		0.0652174	FALSE
P05997	O00469	COL5A2	PLOD2	huMAP3_06555.1	-0.252383		0.0652174	FALSE
P05997	O00469	COL5A2	PLOD2	huMAP3_08295.1	-0.252383		0.0652174	FALSE
P05997	O60568	COL5A2	PLOD3	huMAP3_02991.1	-0.0299876		0.0666667	FALSE
P05997	O60568	COL5A2	PLOD3	huMAP3_03159.1	-0.0299876		0.0666667	FALSE
P05997	O60568	COL5A2	PLOD3	huMAP3_05718.1	-0.0299876		0.0666667	FALSE
P05997	O60568	COL5A2	PLOD3	huMAP3_06555.1	-0.0299876		0.0666667	FALSE
P05997	O60568	COL5A2	PLOD3	huMAP3_07149.1	-0.0299876		0.0666667	FALSE
P05997	O60568	COL5A2	PLOD3	huMAP3_08295.1	-0.0299876		0.0666667	FALSE
P06493	O75496	CDK1	GMNN	huMAP3_06587.1	0.0975388		0.134328	FALSE
P06493	O75496	CDK1	GMNN	huMAP3_08377.1	0.0975388		0.134328	FALSE
P06493	O95067	CDK1	CCNB2	huMAP3_00736.1	-0.239891		0.35	FALSE
P06493	O95067	CDK1	CCNB2	huMAP3_06587.1	-0.239891		0.35	FALSE
P06576	O75947	ATP5F1B	ATP5PD	huMAP3_07476.1	-1.57176		0.483871	FALSE
P06576	O75947	ATP5F1B	ATP5PD	huMAP3_08716.1	-1.16296		0.483871	FALSE
P06576	O75964	ATP5F1B	ATP5MG	huMAP3_07476.1	-0.876973		0.403846	FALSE
P06576	O75964	ATP5F1B	ATP5MG	huMAP3_08716.1	-0.467193		0.403846	FALSE
P06576	O75964	ATP5F1B	ATP5MG	huMAP3_08750.1	-0.684862		0.403846	FALSE
P06576	P03928	ATP5F1B	MT-ATP8	huMAP3_07476.1	-1.20271		0.333333	FALSE
P06576	P03928	ATP5F1B	MT-ATP8	huMAP3_08716.1	-1.20271		0.333333	FALSE
P06730	O43432	EIF4E	EIF4G3	huMAP3_01678.1	-0.731442		0.222222	FALSE
P06730	O43432	EIF4E	EIF4G3	huMAP3_01924.1	-0.731442		0.222222	FALSE
P06730	O43432	EIF4E	EIF4G3	huMAP3_04825.1	-0.731442		0.222222	FALSE
P06730	O43432	EIF4E	EIF4G3	huMAP3_08691.1	-0.731442		0.222222	FALSE
P06731	O00748	CEACAM5	CES2	huMAP3_08861.1	0.30297		0.34375	FALSE
P06737	O95210	PYGL	STBD1	huMAP3_01396.1	1.06569		0.111111	FALSE
P06737	O95210	PYGL	STBD1	huMAP3_06909.1	1.06569		0.111111	FALSE
P06737	O95210	PYGL	STBD1	huMAP3_08013.1	1.06569		0.111111	FALSE
P06737	O95210	PYGL	STBD1	huMAP3_08093.1	1.06569		0.111111	FALSE
P07197	P07196	NEFM	NEFL	huMAP3_00659.1	-1.81893		0.259259	FALSE
P07237	O15460	P4HB	P4HA2	huMAP3_00102.1	-0.726585	structurally_consistent	0.23913	FALSE
P07237	O95639	P4HB	CPSF4	huMAP3_00102.1	1.66512		0.27027	FALSE
P07305	O95696	H1-0	BRD1	huMAP3_02851.1	0.31242		0.172996	FALSE
P07355	O75369	ANXA2	FLNB	huMAP3_05674.1	-0.946204		0.313043	FALSE
P07355	O75781	ANXA2	PALM	huMAP3_05674.1	1.65826		0.240602	FALSE
P07355	O75955	ANXA2	FLOT1	huMAP3_05674.1	-0.460368		0.176471	FALSE
P07384	P04632	CAPN1	CAPNS1	huMAP3_08670.1	-1.48044		0.162162	FALSE
P07437	O14939	TUBB	PLD2	huMAP3_03106.1	0.142731		0.0307692	FALSE
P07437	O14939	TUBB	PLD2	huMAP3_07544.1	0.142731		0.0307692	FALSE
P07437	O14939	TUBB	PLD2	huMAP3_08179.1	0.142731		0.0307692	FALSE
P07437	O60884	TUBB	DNAJA2	huMAP3_07544.1	-0.738816		0.127451	FALSE
P07437	O95834	TUBB	EML2	huMAP3_04859.1	0.681661		0.103659	FALSE
P07437	O95834	TUBB	EML2	huMAP3_06977.1	0.681661		0.103659	FALSE
P07437	O95834	TUBB	EML2	huMAP3_07762.1	0.681661		0.103659	FALSE
P07437	P04350	TUBB	TUBB4A	huMAP3_07544.1	-0.932622		0.243523	FALSE
P07437	P04350	TUBB	TUBB4A	huMAP3_07762.1	-0.932622		0.243523	FALSE
P07437	P04350	TUBB	TUBB4A	huMAP3_07864.1	-0.932622		0.243523	FALSE
P07437	P04350	TUBB	TUBB4A	huMAP3_08179.1	-0.932622		0.243523	FALSE
P07711	P04080	CTSL	CSTB	huMAP3_07401.1	0.862987		0.0952381	FALSE
P07814	O00560	EPRS1	SDCBP	huMAP3_02637.1	1.09181		0.171875	FALSE
P07814	O43324	EPRS1	EEF1E1	huMAP3_02637.1	-0.541942		0.481481	FALSE
P07910	A0AV96	HNRNPC	RBM47	huMAP3_06975.1	0.874919		0.197232	FALSE
P07910	O75494	HNRNPC	SRSF10	huMAP3_06081.1	-0.726069		0.37377	FALSE
P07947	O75781	YES1	PALM	huMAP3_08718.1	0.978603		0.4	FALSE
P07947	O75955	YES1	FLOT1	huMAP3_08718.1	-0.227442		0.334615	FALSE
P07948	O75781	LYN	PALM	huMAP3_08718.1	1.41449		0.47561	FALSE
P07948	O75955	LYN	FLOT1	huMAP3_08718.1	1.31158		0.381148	FALSE
P07948	P07947	LYN	YES1	huMAP3_05687.1	1.04317		0.530726	FALSE
P07948	P07947	LYN	YES1	huMAP3_08718.1	1.04317		0.530726	FALSE
P07951	A1L390	TPM2	PLEKHG3	huMAP3_06763.1	1.61128		0.275591	FALSE
P07951	O14974	TPM2	PPP1R12A	huMAP3_06763.1	-0.473601		0.175573	FALSE
P07951	O75128	TPM2	COBL	huMAP3_06763.1	0.851022		0.196721	FALSE
P07951	P06753	TPM2	TPM3	huMAP3_06153.1	0.366452		0.25	FALSE
P08069	O60613	IGF1R	SELENOF	huMAP3_08814.1	0.0503237		0.0560748	FALSE
P08069	P01920	IGF1R	HLA-DQB1	huMAP3_08814.1	2.08275		0.120773	FALSE
P08134	O15085	RHOC	ARHGEF11	huMAP3_00059.1	0.817008	mutually_exclusive	0.05	TRUE
P08236	O14672	GUSB	ADAM10	huMAP3_06775.1	0.618431		0.356522	FALSE
P08236	O15031	GUSB	PLXNB2	huMAP3_06775.1	0.877686		0.310345	FALSE
P08236	P04062	GUSB	GBA1	huMAP3_08802.1	-0.2359		0.0986842	FALSE
P08559	O00330	PDHA1	PDHX	huMAP3_04704.1	-0.270805		0.5	FALSE
P08559	O00330	PDHA1	PDHX	huMAP3_04919.1	-0.270805		0.5	FALSE
P08559	O00330	PDHA1	PDHX	huMAP3_07514.1	-0.270805		0.5	FALSE
P08559	O00330	PDHA1	PDHX	huMAP3_08216.1	-0.270805		0.5	FALSE
P08572	O00469	COL4A2	PLOD2	huMAP3_02991.1	-1.14313		0.108696	FALSE
P08572	O00469	COL4A2	PLOD2	huMAP3_06555.1	-1.14313		0.108696	FALSE
P08572	O00469	COL4A2	PLOD2	huMAP3_08295.1	-1.14313		0.108696	FALSE
P08572	O60568	COL4A2	PLOD3	huMAP3_02991.1	-0.846944		0.1	FALSE
P08572	O60568	COL4A2	PLOD3	huMAP3_05924.1	-0.846944		0.1	FALSE
P08572	O60568	COL4A2	PLOD3	huMAP3_06555.1	-0.846944		0.1	FALSE
P08572	O60568	COL4A2	PLOD3	huMAP3_06974.1	-0.846944		0.1	FALSE
P08572	O60568	COL4A2	PLOD3	huMAP3_07149.1	-0.846944		0.1	FALSE
P08572	O60568	COL4A2	PLOD3	huMAP3_08295.1	-0.846944		0.1	FALSE
P08572	P05997	COL4A2	COL5A2	huMAP3_02991.1	0.837323		0.230769	FALSE
P08572	P05997	COL4A2	COL5A2	huMAP3_06555.1	0.837323		0.230769	FALSE
P08572	P05997	COL4A2	COL5A2	huMAP3_07149.1	0.837323		0.230769	FALSE
P08572	P05997	COL4A2	COL5A2	huMAP3_08295.1	0.837323		0.230769	FALSE
P08575	O75923	PTPRC	DYSF	huMAP3_00689.1	1.74787		0.962264	FALSE
P08575	O75923	PTPRC	DYSF	huMAP3_06488.1	1.74787		0.962264	FALSE
P08575	O75923	PTPRC	DYSF	huMAP3_08224.1	1.74787		0.962264	FALSE
P08575	O75923	PTPRC	DYSF	huMAP3_08988.1	1.74787		0.962264	FALSE
P08575	O95716	PTPRC	RAB3D	huMAP3_08988.1	1.66229		0.194805	FALSE
P08575	P01024	PTPRC	C3	huMAP3_08224.1	1.61652		0.0186335	FALSE
P08575	P05107	PTPRC	ITGB2	huMAP3_08988.1	-0.927215		0.275862	FALSE
P08579	O14744	SNRPB2	PRMT5	huMAP3_06511.1	0.701309		0.173611	FALSE
P08579	O14744	SNRPB2	PRMT5	huMAP3_08980.1	0.748912		0.173611	FALSE
P08579	O14893	SNRPB2	GEMIN2	huMAP3_04549.1	0.6346	mutually_exclusive	0.298611	FALSE
P08579	O14893	SNRPB2	GEMIN2	huMAP3_06511.1	0.6346	mutually_exclusive	0.298611	FALSE
P08579	O14893	SNRPB2	GEMIN2	huMAP3_08980.1	0.6346	mutually_exclusive	0.298611	FALSE
P08579	O15116	SNRPB2	LSM1	huMAP3_08980.1	0.958027	mutually_exclusive	0.21374	FALSE
P08579	O43172	SNRPB2	PRPF4	huMAP3_06511.1	-0.237621	structurally_consistent	0.322581	FALSE
P08579	O43172	SNRPB2	PRPF4	huMAP3_08980.1	-0.287339	structurally_consistent	0.322581	FALSE
P08579	O43290	SNRPB2	SART1	huMAP3_06511.1	-0.179361		0.279221	FALSE
P08579	O43290	SNRPB2	SART1	huMAP3_08980.1	-0.154648		0.279221	FALSE
P08579	O43395	SNRPB2	PRPF3	huMAP3_06511.1	-0.244071		0.375839	FALSE
P08579	O43395	SNRPB2	PRPF3	huMAP3_08980.1	-0.279757		0.375839	FALSE
P08579	O43447	SNRPB2	PPIH	huMAP3_04549.1	0.242496		0.343284	FALSE
P08579	O43447	SNRPB2	PPIH	huMAP3_06511.1	0.318302		0.343284	FALSE
P08579	O43447	SNRPB2	PPIH	huMAP3_08980.1	0.299463		0.343284	FALSE
P08579	O43719	SNRPB2	HTATSF1	huMAP3_04549.1	0.362156		0.324324	FALSE
P08579	O43719	SNRPB2	HTATSF1	huMAP3_06511.1	0.357042		0.324324	FALSE
P08579	O43719	SNRPB2	HTATSF1	huMAP3_08980.1	0.385593		0.324324	FALSE
P08579	O60828	SNRPB2	PQBP1	huMAP3_06511.1	0.386953		0.0704225	FALSE
P08579	O75643	SNRPB2	SNRNP200	huMAP3_08980.1	-0.360232		0.301887	FALSE
P08579	O94906	SNRPB2	PRPF6	huMAP3_06511.1	-0.20511		0.282895	FALSE
P08579	O94906	SNRPB2	PRPF6	huMAP3_08980.1	-0.164151		0.282895	FALSE
P08579	O95149	SNRPB2	SNUPN	huMAP3_04549.1	0.618583		0.484615	FALSE
P08579	O95149	SNRPB2	SNUPN	huMAP3_06511.1	0.618583		0.484615	FALSE
P08579	O95149	SNRPB2	SNUPN	huMAP3_08980.1	0.618583		0.484615	FALSE
P08579	O95400	SNRPB2	CD2BP2	huMAP3_06511.1	0.506998		0.355072	FALSE
P08579	O95400	SNRPB2	CD2BP2	huMAP3_08980.1	0.475499		0.355072	FALSE
P08579	O95777	SNRPB2	LSM8	huMAP3_06511.1	-0.118884		0.444444	FALSE
P08579	O95777	SNRPB2	LSM8	huMAP3_08980.1	-0.119395		0.444444	FALSE
P08621	O00422	SNRNP70	SAP18	huMAP3_07248.1	-0.433218		0.105991	FALSE
P08621	O75494	SNRNP70	SRSF10	huMAP3_06391.1	-0.179866		0.219672	FALSE
P08621	O75494	SNRNP70	SRSF10	huMAP3_07267.1	-0.0168539		0.219672	FALSE
P08621	O95232	SNRNP70	LUC7L3	huMAP3_07248.1	-0.434702		0.207792	FALSE
P08648	P05556	ITGA5	ITGB1	huMAP3_06955.1	-1.51783		0.107527	FALSE
P08670	P07196	VIM	NEFL	huMAP3_07026.1	-0.0193264		0.25	FALSE
P08729	P07196	KRT7	NEFL	huMAP3_07026.1	2.19752			FALSE
P08729	P08670	KRT7	VIM	huMAP3_05156.1	2.82101			FALSE
P08729	P08670	KRT7	VIM	huMAP3_07026.1	2.82101			FALSE
P08754	O43566	GNAI3	RGS14	huMAP3_01486.1	0.906009	mutually_exclusive		FALSE
P08754	O43566	GNAI3	RGS14	huMAP3_07209.1	0.906009	mutually_exclusive		FALSE
P08754	O43566	GNAI3	RGS14	huMAP3_08591.1	0.906009	mutually_exclusive		FALSE
P08754	O60262	GNAI3	GNG7	huMAP3_03550.1	1.89985		0.184615	FALSE
P08754	O60262	GNAI3	GNG7	huMAP3_08591.1	1.89985		0.184615	FALSE
P08754	P04899	GNAI3	GNAI2	huMAP3_08591.1	0.115035		0.283333	FALSE
P08842	O95164	STS	UBL3	huMAP3_08238.1	1.08858		0.119048	FALSE
P08842	P00167	STS	CYB5A	huMAP3_08238.1	0.588331		0.015625	FALSE
P08962	O00182	CD63	LGALS9	huMAP3_02201.1	1.34152		0.265734	FALSE
P08962	O00182	CD63	LGALS9	huMAP3_04870.1	1.34152		0.265734	FALSE
P08962	O00214	CD63	LGALS8	huMAP3_05584.1	0.898118		0.179348	FALSE
P08962	O00214	CD63	LGALS8	huMAP3_08689.1	0.898118		0.179348	FALSE
P08962	O00592	CD63	PODXL	huMAP3_05584.1	1.31988		0.195122	FALSE
P09001	A0AV96	MRPL3	RBM47	huMAP3_07939.1	0.520911		0.211765	FALSE
P09001	O14561	MRPL3	NDUFAB1	huMAP3_06589.1	0.269003	structurally_consistent	0.103175	FALSE
P09001	O15235	MRPL3	MRPS12	huMAP3_02367.1	-0.304562		0.117391	FALSE
P09001	O43347	MRPL3	MSI1	huMAP3_06550.1	1.32399		0.105634	FALSE
P09001	O43347	MRPL3	MSI1	huMAP3_08458.1	1.32399		0.105634	FALSE
P09001	O75127	MRPL3	PTCD1	huMAP3_04652.1	-0.694358		0.386364	FALSE
P09001	O75127	MRPL3	PTCD1	huMAP3_07939.1	-0.694358		0.386364	FALSE
P09001	O75127	MRPL3	PTCD1	huMAP3_08458.1	-0.694358		0.386364	FALSE
P09001	O75394	MRPL3	MRPL33	huMAP3_06439.1	-0.355177		0.316038	FALSE
P09001	O75394	MRPL3	MRPL33	huMAP3_06550.1	-0.355177		0.316038	FALSE
P09001	O75394	MRPL3	MRPL33	huMAP3_06589.1	-0.355177		0.316038	FALSE
P09001	O75394	MRPL3	MRPL33	huMAP3_07939.1	-0.355177		0.316038	FALSE
P09001	O75394	MRPL3	MRPL33	huMAP3_08458.1	-0.355177		0.316038	FALSE
P09001	O95900	MRPL3	TRUB2	huMAP3_06439.1	-0.0885478		0.434028	FALSE
P09001	O95900	MRPL3	TRUB2	huMAP3_06550.1	-0.0885478		0.434028	FALSE
P09001	O95900	MRPL3	TRUB2	huMAP3_06589.1	-0.0885478		0.434028	FALSE
P09001	O95900	MRPL3	TRUB2	huMAP3_07939.1	-0.0885478		0.434028	FALSE
P09001	O95900	MRPL3	TRUB2	huMAP3_08458.1	-0.0885478		0.434028	FALSE
P09012	O14744	SNRPA	PRMT5	huMAP3_06511.1	0.492102		0.227273	FALSE
P09012	O14744	SNRPA	PRMT5	huMAP3_08980.1	0.436949		0.227273	FALSE
P09012	O14893	SNRPA	GEMIN2	huMAP3_04549.1	0.587546		0.429907	FALSE
P09012	O14893	SNRPA	GEMIN2	huMAP3_06511.1	0.587546		0.429907	FALSE
P09012	O14893	SNRPA	GEMIN2	huMAP3_08980.1	0.587546		0.429907	FALSE
P09012	O15116	SNRPA	LSM1	huMAP3_08980.1	0.663426		0.315789	FALSE
P09012	O43172	SNRPA	PRPF4	huMAP3_06511.1	-0.0608399	structurally_consistent	0.401639	FALSE
P09012	O43172	SNRPA	PRPF4	huMAP3_08980.1	-0.121376	structurally_consistent	0.401639	FALSE
P09012	O43290	SNRPA	SART1	huMAP3_06511.1	-0.0887107		0.347107	FALSE
P09012	O43290	SNRPA	SART1	huMAP3_08980.1	-0.183706		0.347107	FALSE
P09012	O43395	SNRPA	PRPF3	huMAP3_06511.1	0.00706484		0.474138	FALSE
P09012	O43395	SNRPA	PRPF3	huMAP3_08980.1	-0.0228054		0.474138	FALSE
P09012	O43447	SNRPA	PPIH	huMAP3_04549.1	-0.244244		0.489796	FALSE
P09012	O43447	SNRPA	PPIH	huMAP3_06511.1	0.0486313		0.489796	FALSE
P09012	O43447	SNRPA	PPIH	huMAP3_08980.1	0.00209392		0.489796	FALSE
P09012	O43719	SNRPA	HTATSF1	huMAP3_04549.1	0.044065		0.255814	FALSE
P09012	O43719	SNRPA	HTATSF1	huMAP3_06511.1	0.0562532		0.255814	FALSE
P09012	O43719	SNRPA	HTATSF1	huMAP3_08980.1	0.00545182		0.255814	FALSE
P09012	O60828	SNRPA	PQBP1	huMAP3_06511.1	-0.0824249		0.0630631	FALSE
P09012	O75643	SNRPA	SNRNP200	huMAP3_08980.1	-0.150108		0.330769	FALSE
P09012	O94906	SNRPA	PRPF6	huMAP3_06511.1	0.343886		0.330579	FALSE
P09012	O94906	SNRPA	PRPF6	huMAP3_08980.1	0.235266		0.330579	FALSE
P09012	O95149	SNRPA	SNUPN	huMAP3_04549.1	0.264741		0.40708	FALSE
P09012	O95149	SNRPA	SNUPN	huMAP3_06511.1	0.264741		0.40708	FALSE
P09012	O95149	SNRPA	SNUPN	huMAP3_08980.1	0.264741		0.40708	FALSE
P09012	O95400	SNRPA	CD2BP2	huMAP3_06511.1	0.37079		0.318966	FALSE
P09012	O95400	SNRPA	CD2BP2	huMAP3_08980.1	0.288951		0.318966	FALSE
P09012	O95777	SNRPA	LSM8	huMAP3_06511.1	-0.404249		0.539823	FALSE
P09012	O95777	SNRPA	LSM8	huMAP3_08980.1	-0.427203		0.539823	FALSE
P09012	P08579	SNRPA	SNRPB2	huMAP3_04549.1	-0.534177		0.412587	FALSE
P09012	P08579	SNRPA	SNRPB2	huMAP3_06511.1	-0.494194		0.412587	FALSE
P09012	P08579	SNRPA	SNRPB2	huMAP3_08980.1	-0.535871		0.412587	FALSE
P09234	O14744	SNRPC	PRMT5	huMAP3_06511.1	-0.14804	mutually_exclusive	0.224	FALSE
P09234	O14744	SNRPC	PRMT5	huMAP3_08980.1	-0.262478	mutually_exclusive	0.224	FALSE
P09234	O14893	SNRPC	GEMIN2	huMAP3_04549.1	0.45804		0.357143	FALSE
P09234	O14893	SNRPC	GEMIN2	huMAP3_06511.1	0.45804		0.357143	FALSE
P09234	O14893	SNRPC	GEMIN2	huMAP3_08980.1	0.45804		0.357143	FALSE
P09234	O15116	SNRPC	LSM1	huMAP3_08980.1	-0.0235211	mutually_exclusive	0.276786	FALSE
P09234	O43172	SNRPC	PRPF4	huMAP3_06511.1	-0.0765952		0.421053	FALSE
P09234	O43172	SNRPC	PRPF4	huMAP3_08980.1	-0.110481		0.421053	FALSE
P09234	O43290	SNRPC	SART1	huMAP3_06511.1	-0.337481		0.330882	FALSE
P09234	O43290	SNRPC	SART1	huMAP3_08980.1	-0.337775		0.330882	FALSE
P09234	O43395	SNRPC	PRPF3	huMAP3_06511.1	0.168312		0.488189	FALSE
P09234	O43395	SNRPC	PRPF3	huMAP3_08980.1	0.191008		0.488189	FALSE
P09234	O43447	SNRPC	PPIH	huMAP3_04549.1	-0.487446		0.438596	FALSE
P09234	O43447	SNRPC	PPIH	huMAP3_06511.1	-0.306831		0.438596	FALSE
P09234	O43447	SNRPC	PPIH	huMAP3_08980.1	-0.297701		0.438596	FALSE
P09234	O43719	SNRPC	HTATSF1	huMAP3_04549.1	-0.132146		0.25	FALSE
P09234	O43719	SNRPC	HTATSF1	huMAP3_06511.1	-0.214119		0.25	FALSE
P09234	O43719	SNRPC	HTATSF1	huMAP3_08980.1	-0.227449		0.25	FALSE
P09234	O60828	SNRPC	PQBP1	huMAP3_06511.1	-0.0367708		0.0708661	FALSE
P09234	O75643	SNRPC	SNRNP200	huMAP3_08980.1	-0.0595623		0.34507	FALSE
P09234	O94906	SNRPC	PRPF6	huMAP3_06511.1	0.373716		0.325926	FALSE
P09234	O94906	SNRPC	PRPF6	huMAP3_08980.1	0.273844		0.325926	FALSE
P09234	O95149	SNRPC	SNUPN	huMAP3_04549.1	0.528561		0.46281	FALSE
P09234	O95149	SNRPC	SNUPN	huMAP3_06511.1	0.528561		0.46281	FALSE
P09234	O95149	SNRPC	SNUPN	huMAP3_08980.1	0.528561		0.46281	FALSE
P09234	O95400	SNRPC	CD2BP2	huMAP3_06511.1	0.0921301		0.368	FALSE
P09234	O95400	SNRPC	CD2BP2	huMAP3_08980.1	-0.0768491		0.368	FALSE
P09234	O95777	SNRPC	LSM8	huMAP3_06511.1	-0.21377		0.57377	FALSE
P09234	O95777	SNRPC	LSM8	huMAP3_08980.1	-0.250746		0.57377	FALSE
P09234	P08579	SNRPC	SNRPB2	huMAP3_04549.1	0.312234		0.437908	FALSE
P09234	P08579	SNRPC	SNRPB2	huMAP3_06511.1	0.326182		0.437908	FALSE
P09234	P08579	SNRPC	SNRPB2	huMAP3_08980.1	0.303257		0.437908	FALSE
P09234	P09012	SNRPC	SNRPA	huMAP3_04549.1	-0.665774		0.52459	FALSE
P09234	P09012	SNRPC	SNRPA	huMAP3_06511.1	-0.727612		0.52459	FALSE
P09234	P09012	SNRPC	SNRPA	huMAP3_08980.1	-0.731459		0.52459	FALSE
P09382	O00214	LGALS1	LGALS8	huMAP3_06892.1	0.868308		0.148148	FALSE
P09382	O00592	LGALS1	PODXL	huMAP3_06892.1	0.953722		0.113636	FALSE
P09382	P05556	LGALS1	ITGB1	huMAP3_06955.1	-1.05907		0.0933333	FALSE
P09382	P08648	LGALS1	ITGA5	huMAP3_06955.1	-1.87956		0.144144	FALSE
P09471	O43566	GNAO1	RGS14	huMAP3_08591.1	1.70732			FALSE
P09471	O60262	GNAO1	GNG7	huMAP3_08591.1	1.51885		0.354839	FALSE
P09471	P04899	GNAO1	GNAI2	huMAP3_08591.1	2.08434		0.15534	FALSE
P09471	P08754	GNAO1	GNAI3	huMAP3_07033.1	0.965378		0.268657	FALSE
P09471	P08754	GNAO1	GNAI3	huMAP3_08591.1	0.965378		0.268657	FALSE
P09493	O14639	TPM1	ABLIM1	huMAP3_08205.1	0.617762		0.209877	FALSE
P09493	O14974	TPM1	PPP1R12A	huMAP3_08205.1	-0.436563		0.2375	FALSE
P09493	O75128	TPM1	COBL	huMAP3_08205.1	0.917688		0.266667	FALSE
P09493	P06753	TPM1	TPM3	huMAP3_06153.1	0.184189		0.312	FALSE
P09493	P07951	TPM1	TPM2	huMAP3_06153.1	-2.22377		0.253731	FALSE
P09496	O00291	CLTA	HIP1	huMAP3_06787.1	0.576398		0.224299	FALSE
P09496	O00291	CLTA	HIP1	huMAP3_08744.1	0.986406		0.224299	FALSE
P09496	O00443	CLTA	PIK3C2A	huMAP3_06787.1	0.870781		0.32	FALSE
P09496	O00443	CLTA	PIK3C2A	huMAP3_08744.1	0.870781		0.32	FALSE
P09496	O14976	CLTA	GAK	huMAP3_06787.1	0.399211		0.184615	FALSE
P09496	O14976	CLTA	GAK	huMAP3_08744.1	0.455476		0.184615	FALSE
P09496	O15027	CLTA	SEC16A	huMAP3_08744.1	0.633301		0.193103	FALSE
P09496	O95630	CLTA	STAMBP	huMAP3_06787.1	0.0196615		0.214953	FALSE
P09496	O95630	CLTA	STAMBP	huMAP3_08744.1	0.236787		0.214953	FALSE
P09497	O00291	CLTB	HIP1	huMAP3_08744.1	0.526397		0.240385	FALSE
P09497	O00443	CLTB	PIK3C2A	huMAP3_08744.1	0.6117		0.289474	FALSE
P09497	O14976	CLTB	GAK	huMAP3_08744.1	0.974865		0.206349	FALSE
P09497	O15027	CLTB	SEC16A	huMAP3_08744.1	0.0858504		0.17931	FALSE
P09497	O95630	CLTB	STAMBP	huMAP3_08744.1	0.905231		0.207547	FALSE
P09497	P09496	CLTB	CLTA	huMAP3_08744.1	0.803917		0.483333	FALSE
P09601	O60218	HMOX1	AKR1B10	huMAP3_06323.1	-0.263583		0.282258	FALSE
P09601	O60437	HMOX1	PPL	huMAP3_06323.1	1.31534		0.380597	FALSE
P09601	O75223	HMOX1	GGCT	huMAP3_06323.1	2.04471		0.047619	FALSE
P09619	O60341	PDGFRB	KDM1A	huMAP3_08800.1	1.2611		0	FALSE
P09651	O14979	HNRNPA1	HNRNPDL	huMAP3_07581.1	-0.12056		0.362832	FALSE
P09651	O43390	HNRNPA1	HNRNPR	huMAP3_06093.1	-0.320284	structurally_consistent	0.247706	FALSE
P09651	O43390	HNRNPA1	HNRNPR	huMAP3_07581.1	-0.337703	structurally_consistent	0.247706	FALSE
P09651	P07910	HNRNPA1	HNRNPC	huMAP3_07115.1	-0.518904		0.189286	FALSE
P09661	O14744	SNRPA1	PRMT5	huMAP3_06511.1	0.305913		0.125	FALSE
P09661	O14744	SNRPA1	PRMT5	huMAP3_08980.1	0.289904		0.125	FALSE
P09661	O14893	SNRPA1	GEMIN2	huMAP3_06511.1	0.84921		0.179612	FALSE
P09661	O14893	SNRPA1	GEMIN2	huMAP3_08980.1	0.84921		0.179612	FALSE
P09661	O15116	SNRPA1	LSM1	huMAP3_08980.1	0.658636		0.102564	FALSE
P09661	O43172	SNRPA1	PRPF4	huMAP3_06511.1	-0.556693		0.219626	FALSE
P09661	O43172	SNRPA1	PRPF4	huMAP3_08980.1	-0.647472		0.219626	FALSE
P09661	O43290	SNRPA1	SART1	huMAP3_06511.1	-0.517089		0.187793	FALSE
P09661	O43290	SNRPA1	SART1	huMAP3_08980.1	-0.590383		0.187793	FALSE
P09661	O43395	SNRPA1	PRPF3	huMAP3_06511.1	-0.217987		0.242857	FALSE
P09661	O43395	SNRPA1	PRPF3	huMAP3_08980.1	-0.271544		0.242857	FALSE
P09661	O43447	SNRPA1	PPIH	huMAP3_06511.1	-0.326346		0.210256	FALSE
P09661	O43447	SNRPA1	PPIH	huMAP3_08980.1	-0.33361		0.210256	FALSE
P09661	O43719	SNRPA1	HTATSF1	huMAP3_06511.1	0.386365		0.253731	FALSE
P09661	O43719	SNRPA1	HTATSF1	huMAP3_08980.1	0.426592		0.253731	FALSE
P09661	O60828	SNRPA1	PQBP1	huMAP3_06511.1	0.488338		0.0558376	FALSE
P09661	O75643	SNRPA1	SNRNP200	huMAP3_08980.1	-0.969184		0.240566	FALSE
P09661	O94906	SNRPA1	PRPF6	huMAP3_06511.1	-0.607304		0.178404	FALSE
P09661	O94906	SNRPA1	PRPF6	huMAP3_08980.1	-0.656791		0.178404	FALSE
P09661	O95149	SNRPA1	SNUPN	huMAP3_06511.1	0.445774		0.310526	FALSE
P09661	O95149	SNRPA1	SNUPN	huMAP3_08980.1	0.445774		0.310526	FALSE
P09661	O95400	SNRPA1	CD2BP2	huMAP3_06511.1	-0.0584543		0.221106	FALSE
P09661	O95400	SNRPA1	CD2BP2	huMAP3_08980.1	-0.031977		0.221106	FALSE
P09661	O95777	SNRPA1	LSM8	huMAP3_06511.1	0.0219022	structurally_consistent	0.257143	FALSE
P09661	O95777	SNRPA1	LSM8	huMAP3_08980.1	0.0208064	structurally_consistent	0.257143	FALSE
P09661	P08579	SNRPA1	SNRPB2	huMAP3_06511.1	-0.535184		0.452736	FALSE
P09661	P08579	SNRPA1	SNRPB2	huMAP3_08980.1	-0.577338		0.452736	FALSE
P09661	P09012	SNRPA1	SNRPA	huMAP3_06511.1	-0.265844		0.252427	FALSE
P09661	P09012	SNRPA1	SNRPA	huMAP3_08980.1	-0.314038		0.252427	FALSE
P09661	P09234	SNRPA1	SNRPC	huMAP3_06511.1	-0.30456		0.271889	FALSE
P09661	P09234	SNRPA1	SNRPC	huMAP3_08980.1	-0.385749		0.271889	FALSE
P09668	P04080	CTSH	CSTB	huMAP3_02089.1	0.457474		0.0377358	FALSE
P09668	P04080	CTSH	CSTB	huMAP3_07401.1	0.457474		0.0377358	FALSE
P09668	P07711	CTSH	CTSL	huMAP3_07401.1	1.21798		0.0454545	FALSE
P09914	O14879	IFIT1	IFIT3	huMAP3_02961.1	-2.56328		0.375	FALSE
P0DPB6	O14802	POLR1D	POLR3A	huMAP3_00807.1	-0.0488847	structurally_consistent	0.5	FALSE
P0DPB6	O14802	POLR1D	POLR3A	huMAP3_06426.1	-0.0488847	structurally_consistent	0.5	FALSE
P0DPB6	O14802	POLR1D	POLR3A	huMAP3_08487.1	-0.0488847	structurally_consistent	0.5	FALSE
P0DPB6	O15160	POLR1D	POLR1C	huMAP3_06426.1	-1.01191	structurally_consistent	0.706897	FALSE
P0DPB6	O15160	POLR1D	POLR1C	huMAP3_08487.1	-1.01191	structurally_consistent	0.706897	FALSE
P0DPB6	O15212	POLR1D	PFDN6	huMAP3_00807.1	-0.236813		0.148936	FALSE
P0DPB6	O15212	POLR1D	PFDN6	huMAP3_06426.1	-0.236813		0.148936	FALSE
P0DPB6	O15212	POLR1D	PFDN6	huMAP3_08487.1	-0.236813		0.148936	FALSE
P0DPB6	O15446	POLR1D	POLR1G	huMAP3_00807.1	-0.543061		0.583333	FALSE
P0DPB6	O15446	POLR1D	POLR1G	huMAP3_06426.1	-0.543061		0.583333	FALSE
P0DPB6	O15446	POLR1D	POLR1G	huMAP3_08487.1	-0.543061		0.583333	FALSE
P0DPB6	O94763	POLR1D	URI1	huMAP3_00807.1	0.136247		0.333333	FALSE
P0DPB6	O94763	POLR1D	URI1	huMAP3_06426.1	0.136247		0.333333	FALSE
P0DPB6	O94763	POLR1D	URI1	huMAP3_08487.1	0.136247		0.333333	FALSE
P0DPB6	O95602	POLR1D	POLR1A	huMAP3_00807.1	-0.533412		0.637931	FALSE
P0DPB6	O95602	POLR1D	POLR1A	huMAP3_06426.1	-0.533412		0.637931	FALSE
P0DPB6	O95602	POLR1D	POLR1A	huMAP3_08487.1	-0.533412		0.637931	FALSE
P0DPB6	P05423	POLR1D	POLR3D	huMAP3_00807.1	-0.304002		0.703704	FALSE
P0DPB6	P05423	POLR1D	POLR3D	huMAP3_06426.1	-0.304002		0.703704	FALSE
P0DPB6	P05423	POLR1D	POLR3D	huMAP3_08487.1	-0.304002		0.703704	FALSE
P10155	O75600	RO60	GCAT	huMAP3_06970.1	0.896554		0.178295	FALSE
P10155	O95394	RO60	PGM3	huMAP3_06970.1	-0.492196		0.211268	FALSE
P10253	O14672	GAA	ADAM10	huMAP3_06775.1	0.883762		0.27897	FALSE
P10253	O15031	GAA	PLXNB2	huMAP3_06775.1	0.289036		0.26087	FALSE
P10253	P08236	GAA	GUSB	huMAP3_06775.1	0.323053		0.244681	FALSE
P10515	O00330	DLAT	PDHX	huMAP3_04919.1	-1.20387		0.619048	FALSE
P10515	O00330	DLAT	PDHX	huMAP3_07514.1	-1.20387		0.619048	FALSE
P10515	O00330	DLAT	PDHX	huMAP3_08216.1	-1.20387		0.619048	FALSE
P10515	P08559	DLAT	PDHA1	huMAP3_04919.1	-0.32277		0.666667	FALSE
P10515	P08559	DLAT	PDHA1	huMAP3_07514.1	-0.32277		0.666667	FALSE
P10515	P08559	DLAT	PDHA1	huMAP3_08216.1	-0.32277		0.666667	FALSE
P10599	O43805	TXN	SSNA1	huMAP3_07303.1	0.0208578		0.05	FALSE
P10599	O95831	TXN	AIFM1	huMAP3_00674.1	1.63515		0.0789474	FALSE
P10599	O95831	TXN	AIFM1	huMAP3_01357.1	1.63515		0.0789474	FALSE
P10599	O95831	TXN	AIFM1	huMAP3_07303.1	1.63515		0.0789474	FALSE
P10599	O95831	TXN	AIFM1	huMAP3_08673.1	1.63515		0.0789474	FALSE
P10909	O14657	CLU	TOR1B	huMAP3_04151.1	0.908516		0.0819672	FALSE
P10909	O14657	CLU	TOR1B	huMAP3_08974.1	0.908516		0.0819672	FALSE
P11047	P07942	LAMC1	LAMB1	huMAP3_08112.1	-2.5416		0.376147	FALSE
P11117	O15327	ACP2	INPP4B	huMAP3_01185.1	0.747788		0.015873	FALSE
P11142	O95757	HSPA8	HSPA4L	huMAP3_04877.1	-0.315244		0.0840336	FALSE
P11142	O95757	HSPA8	HSPA4L	huMAP3_06506.1	-0.189845		0.0840336	FALSE
P11142	O95757	HSPA8	HSPA4L	huMAP3_07919.1	-0.225846		0.0840336	FALSE
P11142	O95816	HSPA8	BAG2	huMAP3_05866.1	0.492256		0.21374	FALSE
P11142	O95816	HSPA8	BAG2	huMAP3_07919.1	0.363781		0.21374	FALSE
P11142	O95817	HSPA8	BAG3	huMAP3_06506.1	0.440457		0.113475	FALSE
P11142	O95817	HSPA8	BAG3	huMAP3_07919.1	0.593248		0.113475	FALSE
P11166	O75746	SLC2A1	SLC25A12	huMAP3_06885.1	0.116957		0.198238	FALSE
P11166	O95168	SLC2A1	NDUFB4	huMAP3_07029.1	0.947403		0.124031	FALSE
P11171	O43491	EPB41	EPB41L2	huMAP3_08647.1	1.6783		0.0185185	FALSE
P11172	O14980	UMPS	XPO1	huMAP3_07170.1	-0.915928		0.245421	FALSE
P11172	O43592	UMPS	XPOT	huMAP3_07170.1	-0.45783		0.257246	FALSE
P11177	O00330	PDHB	PDHX	huMAP3_04704.1	-0.444472		0.344828	FALSE
P11177	O00330	PDHB	PDHX	huMAP3_04919.1	-0.444472		0.344828	FALSE
P11177	O00330	PDHB	PDHX	huMAP3_07514.1	-0.444472		0.344828	FALSE
P11177	O00330	PDHB	PDHX	huMAP3_08216.1	-0.444472		0.344828	FALSE
P11177	P08559	PDHB	PDHA1	huMAP3_04704.1	-1.32111		0.428571	FALSE
P11177	P08559	PDHB	PDHA1	huMAP3_04919.1	-1.32111		0.428571	FALSE
P11177	P08559	PDHB	PDHA1	huMAP3_07514.1	-1.32111		0.428571	FALSE
P11177	P08559	PDHB	PDHA1	huMAP3_08216.1	-1.32111		0.428571	FALSE
P11177	P10515	PDHB	DLAT	huMAP3_04919.1	-0.538944		0.413793	FALSE
P11177	P10515	PDHB	DLAT	huMAP3_07514.1	-0.538944		0.413793	FALSE
P11177	P10515	PDHB	DLAT	huMAP3_08216.1	-0.538944		0.413793	FALSE
P11182	P09622	DBT	DLD	huMAP3_07213.1	0.0176934		0.106383	FALSE
P11216	O95210	PYGB	STBD1	huMAP3_01396.1	1.41212		0.407407	FALSE
P11216	O95210	PYGB	STBD1	huMAP3_06909.1	1.41212		0.407407	FALSE
P11216	O95210	PYGB	STBD1	huMAP3_08013.1	1.41212		0.407407	FALSE
P11216	O95210	PYGB	STBD1	huMAP3_08093.1	1.41212		0.407407	FALSE
P11216	P06737	PYGB	PYGL	huMAP3_01396.1	-0.072777		0.2	FALSE
P11216	P06737	PYGB	PYGL	huMAP3_06909.1	-0.072777		0.2	FALSE
P11216	P06737	PYGB	PYGL	huMAP3_08013.1	-0.072777		0.2	FALSE
P11216	P06737	PYGB	PYGL	huMAP3_08093.1	-0.072777		0.2	FALSE
P11217	O95210	PYGM	STBD1	huMAP3_08093.1	1.06008		0.131579	FALSE
P11217	P06737	PYGM	PYGL	huMAP3_08093.1	0.289319		0.115385	FALSE
P11217	P11216	PYGM	PYGB	huMAP3_08093.1	-1.22164		0.15625	FALSE
P11233	O95436	RALA	SLC34A2	huMAP3_00361.1	1.23689		0.0428571	FALSE
P11233	O95436	RALA	SLC34A2	huMAP3_08151.1	1.23689		0.0428571	FALSE
P11279	O00214	LAMP1	LGALS8	huMAP3_08689.1	0.585127		0.0211268	FALSE
P11279	P08962	LAMP1	CD63	huMAP3_08689.1	0.290698		0.0545455	FALSE
P11387	O95218	TOP1	ZRANB2	huMAP3_05601.1	0.642335		0.126984	FALSE
P11413	O15254	G6PD	ACOX3	huMAP3_07048.1	0.813067		0.0666667	FALSE
P11413	O15254	G6PD	ACOX3	huMAP3_08855.1	0.813067		0.0666667	FALSE
P11413	O95551	G6PD	TDP2	huMAP3_06566.1	0.746873		0.05	FALSE
P11413	O95551	G6PD	TDP2	huMAP3_06780.1	0.746873		0.05	FALSE
P11413	O95551	G6PD	TDP2	huMAP3_08210.1	0.746873		0.05	FALSE
P11413	O95551	G6PD	TDP2	huMAP3_08246.1	0.746873		0.05	FALSE
P11413	O95551	G6PD	TDP2	huMAP3_08252.1	0.746873		0.05	FALSE
P11413	O95551	G6PD	TDP2	huMAP3_08653.1	0.746873		0.05	FALSE
P11413	O95551	G6PD	TDP2	huMAP3_08753.1	0.746873		0.05	FALSE
P11441	O14545	UBL4A	TRAFD1	huMAP3_00329.1	-0.370528		0.138889	FALSE
P11441	O14545	UBL4A	TRAFD1	huMAP3_08766.1	-0.370528		0.138889	FALSE
P11441	O43681	UBL4A	GET3	huMAP3_00329.1	-0.373079		0.205882	FALSE
P11441	O43681	UBL4A	GET3	huMAP3_08766.1	-0.373079		0.205882	FALSE
P11498	P08237	PC	PFKM	huMAP3_02135.1	1.39727		0.0693069	FALSE
P11717	O14672	IGF2R	ADAM10	huMAP3_06775.1	0.589105		0.388278	FALSE
P11717	O15031	IGF2R	PLXNB2	huMAP3_06775.1	0.570957		0.384328	FALSE
P11717	P08236	IGF2R	GUSB	huMAP3_06775.1	0.571355		0.340426	FALSE
P11717	P10253	IGF2R	GAA	huMAP3_06775.1	0.495108		0.218623	FALSE
P11908	O14896	PRPS2	IRF6	huMAP3_00710.1	1.49892		0.153846	FALSE
P11908	O14896	PRPS2	IRF6	huMAP3_06065.1	1.49892		0.153846	FALSE
P11908	O14896	PRPS2	IRF6	huMAP3_08341.1	1.49892		0.153846	FALSE
P11908	O14896	PRPS2	IRF6	huMAP3_08475.1	1.49892		0.153846	FALSE
P11908	O14896	PRPS2	IRF6	huMAP3_08908.1	1.49892		0.153846	FALSE
P11908	O95049	PRPS2	TJP3	huMAP3_00710.1	1.32081		0	FALSE
P11908	O95049	PRPS2	TJP3	huMAP3_08341.1	1.32081		0	FALSE
P11908	O95049	PRPS2	TJP3	huMAP3_08475.1	1.32081		0	FALSE
P11908	O95049	PRPS2	TJP3	huMAP3_08908.1	1.32081		0	FALSE
P11908	O95163	PRPS2	ELP1	huMAP3_08475.1	-0.0967985		0.0377358	FALSE
P12004	O75496	PCNA	GMNN	huMAP3_06587.1	-0.45235		0.0545455	FALSE
P12004	O95067	PCNA	CCNB2	huMAP3_06587.1	-0.497483		0.285714	FALSE
P12004	P06493	PCNA	CDK1	huMAP3_06587.1	-1.48104	structurally_consistent	0.190476	FALSE
P12036	P07196	NEFH	NEFL	huMAP3_00659.1	-0.744073		0.0526316	FALSE
P12036	P07197	NEFH	NEFM	huMAP3_00659.1	-0.796875		0	FALSE
P12074	O14548	COX6A1	COX7A2L	huMAP3_08546.1	-0.231787		0.464286	FALSE
P12074	O14949	COX6A1	UQCRQ	huMAP3_08546.1	-0.457538		0.126437	FALSE
P12074	P00403	COX6A1	MT-CO2	huMAP3_07005.1	-0.129942		0.0519481	FALSE
P12109	O00469	COL6A1	PLOD2	huMAP3_06555.1	-1.76195		0.155172	FALSE
P12109	O60568	COL6A1	PLOD3	huMAP3_06555.1	-1.47278		0.137405	FALSE
P12109	P05997	COL6A1	COL5A2	huMAP3_06555.1	-1.03971		0.03125	FALSE
P12109	P08572	COL6A1	COL4A2	huMAP3_06555.1	-0.163917		0.0412371	FALSE
P12110	O14672	COL6A2	ADAM10	huMAP3_06775.1	1.47284		0.257812	FALSE
P12110	O15031	COL6A2	PLXNB2	huMAP3_06775.1	1.16413		0.241107	FALSE
P12110	P08236	COL6A2	GUSB	huMAP3_06775.1	0.703858		0.316327	FALSE
P12110	P10253	COL6A2	GAA	huMAP3_06775.1	1.14652		0.196078	FALSE
P12110	P11717	COL6A2	IGF2R	huMAP3_06775.1	0.260192		0.289683	FALSE
P12111	P02461	COL6A3	COL3A1	huMAP3_08354.1	0.112313		0.0769231	FALSE
P12111	P02462	COL6A3	COL4A1	huMAP3_02779.1	0.519927		0.222222	FALSE
P12111	P02462	COL6A3	COL4A1	huMAP3_06014.1	0.519927		0.222222	FALSE
P12235	O75600	SLC25A4	GCAT	huMAP3_05459.1	0.300012		0.289575	FALSE
P12235	P05026	SLC25A4	ATP1B1	huMAP3_09007.1	-0.0226427		0.15859	FALSE
P12270	O95235	TPR	KIF20A	huMAP3_01908.1	0.135872		0.1	FALSE
P12270	O95235	TPR	KIF20A	huMAP3_07733.1	0.135872		0.1	FALSE
P12814	O00151	ACTN1	PDLIM1	huMAP3_05719.1	0.506692		0.030303	FALSE
P12814	O43707	ACTN1	ACTN4	huMAP3_05719.1	-1.09039	mutually_exclusive	0.290698	FALSE
P12814	P07355	ACTN1	ANXA2	huMAP3_07836.1	-1.02412		0.309524	FALSE
P12821	P09382	ACE	LGALS1	huMAP3_00618.1	1.84183		0.136842	FALSE
P12821	P09382	ACE	LGALS1	huMAP3_02873.1	1.84183		0.136842	FALSE
P12821	P09382	ACE	LGALS1	huMAP3_03489.1	1.84183		0.136842	FALSE
P12821	P09382	ACE	LGALS1	huMAP3_04614.1	1.84183		0.136842	FALSE
P12821	P09382	ACE	LGALS1	huMAP3_06908.1	1.84183		0.136842	FALSE
P12821	P09382	ACE	LGALS1	huMAP3_07927.1	1.84183		0.136842	FALSE
P12830	O00192	CDH1	ARVCF	huMAP3_06940.1	0.292982		0.2	FALSE
P12830	O00192	CDH1	ARVCF	huMAP3_08033.1	0.292982		0.2	FALSE
P12830	O60716	CDH1	CTNND1	huMAP3_06940.1	-2.10292		0.137255	FALSE
P12830	O60716	CDH1	CTNND1	huMAP3_08033.1	-2.10292		0.137255	FALSE
P13010	P12956	XRCC5	XRCC6	huMAP3_07080.1	-1.34421		0.552632	FALSE
P13010	P12956	XRCC5	XRCC6	huMAP3_07130.1	-1.34421		0.552632	FALSE
P13010	P12956	XRCC5	XRCC6	huMAP3_07707.1	-1.34421		0.552632	FALSE
P13073	P00403	COX4I1	MT-CO2	huMAP3_07005.1	-0.438209		0.0839161	FALSE
P13073	P00403	COX4I1	MT-CO2	huMAP3_08024.1	-1.02525		0.0839161	FALSE
P13073	P12074	COX4I1	COX6A1	huMAP3_07005.1	-0.743793	structurally_consistent	0.14	FALSE
P13637	O14980	ATP1A3	XPO1	huMAP3_06791.1	0.410854		0.392758	FALSE
P13637	O15321	ATP1A3	TM9SF1	huMAP3_06791.1	1.31797		0.324324	FALSE
P13637	O43592	ATP1A3	XPOT	huMAP3_06791.1	0.541687		0.352	FALSE
P13637	O60488	ATP1A3	ACSL4	huMAP3_06791.1	1.80963		0.231429	FALSE
P13637	O75027	ATP1A3	ABCB7	huMAP3_06791.1	0.904334		0.158046	FALSE
P13637	P05026	ATP1A3	ATP1B1	huMAP3_09007.1	0.359624		0.345912	FALSE
P13637	P12235	ATP1A3	SLC25A4	huMAP3_09007.1	0.542813		0.263636	FALSE
P13667	O14672	PDIA4	ADAM10	huMAP3_06775.1	0.250902		0.227273	FALSE
P13667	O15031	PDIA4	PLXNB2	huMAP3_06775.1	0.195318		0.169643	FALSE
P13667	P08236	PDIA4	GUSB	huMAP3_06775.1	0.0396812		0.279503	FALSE
P13667	P10253	PDIA4	GAA	huMAP3_06775.1	0.419472		0.170732	FALSE
P13667	P11717	PDIA4	IGF2R	huMAP3_06775.1	0.40954		0.197368	FALSE
P13667	P12110	PDIA4	COL6A2	huMAP3_06775.1	0.592866		0.206704	FALSE
P13674	O15460	P4HA1	P4HA2	huMAP3_00102.1	-1.83032	mutually_exclusive	0.377778	FALSE
P13674	O95639	P4HA1	CPSF4	huMAP3_00102.1	1.45878		0.238095	FALSE
P13674	P07237	P4HA1	P4HB	huMAP3_00102.1	-0.470197	structurally_consistent	0.266667	FALSE
P13747	O14672	HLA-E	ADAM10	huMAP3_06775.1	0.689776		0.341818	FALSE
P13747	O15031	HLA-E	PLXNB2	huMAP3_06775.1	0.804668		0.337037	FALSE
P13747	P08236	HLA-E	GUSB	huMAP3_06775.1	0.871997		0.159696	FALSE
P13747	P10253	HLA-E	GAA	huMAP3_06775.1	1.55426		0.202479	FALSE
P13747	P11717	HLA-E	IGF2R	huMAP3_06775.1	1.25112		0.231788	FALSE
P13747	P12110	HLA-E	COL6A2	huMAP3_06775.1	1.5829		0.09375	FALSE
P13747	P13667	HLA-E	PDIA4	huMAP3_06775.1	0.953828		0.100418	FALSE
P13796	O60218	LCP1	AKR1B10	huMAP3_06323.1	1.64397		0.336207	FALSE
P13796	O60437	LCP1	PPL	huMAP3_06323.1	2.20021		0.360902	FALSE
P13796	O75223	LCP1	GGCT	huMAP3_06323.1	0.421667		0.037037	FALSE
P13796	P09601	LCP1	HMOX1	huMAP3_06323.1	1.72667		0.352381	FALSE
P13796	P09601	LCP1	HMOX1	huMAP3_07761.1	1.72667		0.352381	FALSE
P13861	P11137	PRKAR2A	MAP2	huMAP3_00210.1	1.06136		0.0588235	FALSE
P13861	P11137	PRKAR2A	MAP2	huMAP3_07046.1	1.06136		0.0588235	FALSE
P13984	O00267	GTF2F2	SUPT5H	huMAP3_02594.1	-0.206158		0.122807	FALSE
P13984	O00267	GTF2F2	SUPT5H	huMAP3_04499.1	-0.0226067		0.122807	FALSE
P13984	O00267	GTF2F2	SUPT5H	huMAP3_07454.1	-0.0365944		0.122807	FALSE
P13984	O00267	GTF2F2	SUPT5H	huMAP3_07749.1	-0.0365944		0.122807	FALSE
P13984	O00267	GTF2F2	SUPT5H	huMAP3_07948.1	-0.100601		0.122807	FALSE
P13984	O15514	GTF2F2	POLR2D	huMAP3_04499.1	-0.155033	structurally_consistent	0.106667	FALSE
P13984	O15514	GTF2F2	POLR2D	huMAP3_07454.1	-0.244174	structurally_consistent	0.106667	FALSE
P13984	O15514	GTF2F2	POLR2D	huMAP3_07749.1	-0.244174	structurally_consistent	0.106667	FALSE
P13984	O75909	GTF2F2	CCNK	huMAP3_00159.1	0.617673		0.0243902	FALSE
P13987	O75369	CD59	FLNB	huMAP3_05674.1	0.11679		0.197279	FALSE
P13987	O75781	CD59	PALM	huMAP3_05674.1	2.12623		0.328671	FALSE
P13987	O75955	CD59	FLOT1	huMAP3_05674.1	-0.0266315		0.23913	FALSE
P13987	P07355	CD59	ANXA2	huMAP3_05674.1	-0.723916		0.216216	FALSE
P14625	O14672	HSP90B1	ADAM10	huMAP3_06775.1	0.11927		0.126697	FALSE
P14625	O15031	HSP90B1	PLXNB2	huMAP3_06775.1	0.0315866		0.105505	FALSE
P14625	P04062	HSP90B1	GBA1	huMAP3_08802.1	-0.433962		0.11828	FALSE
P14625	P08236	HSP90B1	GUSB	huMAP3_06775.1	0.140474		0.193548	FALSE
P14625	P08236	HSP90B1	GUSB	huMAP3_08802.1	0.0587533		0.193548	FALSE
P14625	P10253	HSP90B1	GAA	huMAP3_06775.1	0.169255		0.117647	FALSE
P14625	P11021	HSP90B1	HSPA5	huMAP3_07455.1	-0.840793		0.0882353	FALSE
P14625	P11717	HSP90B1	IGF2R	huMAP3_06775.1	0.38574		0.135135	FALSE
P14625	P12110	HSP90B1	COL6A2	huMAP3_06775.1	0.53202		0.140351	FALSE
P14625	P13667	HSP90B1	PDIA4	huMAP3_06775.1	-1.10721		0.276786	FALSE
P14625	P13747	HSP90B1	HLA-E	huMAP3_06775.1	0.847786		0.0567686	FALSE
P14635	O75496	CCNB1	GMNN	huMAP3_06587.1	-0.521066		0.196429	FALSE
P14635	O75496	CCNB1	GMNN	huMAP3_08377.1	-0.521066		0.196429	FALSE
P14635	O95067	CCNB1	CCNB2	huMAP3_00736.1	-0.661647		0.451613	FALSE
P14635	O95067	CCNB1	CCNB2	huMAP3_06587.1	-0.661647		0.451613	FALSE
P14635	P06493	CCNB1	CDK1	huMAP3_00736.1	-1.15898		0.372093	FALSE
P14635	P06493	CCNB1	CDK1	huMAP3_06587.1	-1.15898		0.372093	FALSE
P14635	P06493	CCNB1	CDK1	huMAP3_08377.1	-1.15898		0.372093	FALSE
P14635	P12004	CCNB1	PCNA	huMAP3_06587.1	-0.715525		0.205882	FALSE
P14649	A1L390	MYL6B	PLEKHG3	huMAP3_06763.1	1.78338		0.386364	FALSE
P14649	O14639	MYL6B	ABLIM1	huMAP3_08205.1	1.61794		0.21831	FALSE
P14649	O14974	MYL6B	PPP1R12A	huMAP3_06763.1	0.0944773		0.241135	FALSE
P14649	O14974	MYL6B	PPP1R12A	huMAP3_08205.1	0.0944773		0.241135	FALSE
P14649	O75128	MYL6B	COBL	huMAP3_06763.1	1.10721		0.201439	FALSE
P14649	O75128	MYL6B	COBL	huMAP3_08205.1	1.10721		0.201439	FALSE
P14649	P07951	MYL6B	TPM2	huMAP3_06763.1	1.30992		0.228814	FALSE
P14649	P09493	MYL6B	TPM1	huMAP3_08205.1	1.52706		0.321678	FALSE
P14735	P07196	IDE	NEFL	huMAP3_07026.1	0.844746		0.151515	FALSE
P14735	P08670	IDE	VIM	huMAP3_05156.1	1.34631		0.133333	FALSE
P14735	P08670	IDE	VIM	huMAP3_07026.1	1.34631		0.133333	FALSE
P14735	P08729	IDE	KRT7	huMAP3_05156.1	1.96916			FALSE
P14735	P08729	IDE	KRT7	huMAP3_07026.1	1.96916			FALSE
P14854	P00403	COX6B1	MT-CO2	huMAP3_07005.1	-0.415494		0.0506329	FALSE
P14854	P00403	COX6B1	MT-CO2	huMAP3_08024.1	-0.596664		0.0506329	FALSE
P14854	P12074	COX6B1	COX6A1	huMAP3_07005.1	-0.0467582		0.354839	FALSE
P14854	P13073	COX6B1	COX4I1	huMAP3_07005.1	-0.366618	structurally_consistent	0.148515	TRUE
P14854	P13073	COX6B1	COX4I1	huMAP3_08024.1	-0.863754	structurally_consistent	0.148515	TRUE
P14859	O95757	POU2F1	HSPA4L	huMAP3_04877.1	0.901959		0.0789474	FALSE
P14859	O95757	POU2F1	HSPA4L	huMAP3_06506.1	0.901959		0.0789474	FALSE
P14859	O95757	POU2F1	HSPA4L	huMAP3_07919.1	0.901959		0.0789474	FALSE
P14859	O95816	POU2F1	BAG2	huMAP3_07919.1	1.18667		0.109375	FALSE
P14859	O95817	POU2F1	BAG3	huMAP3_06506.1	2.05257		0.078125	FALSE
P14859	O95817	POU2F1	BAG3	huMAP3_07919.1	2.05257		0.078125	FALSE
P14859	P11142	POU2F1	HSPA8	huMAP3_04877.1	-0.587907		0.12069	FALSE
P14859	P11142	POU2F1	HSPA8	huMAP3_06506.1	-0.587907		0.12069	FALSE
P14859	P11142	POU2F1	HSPA8	huMAP3_07919.1	-0.587907		0.12069	FALSE
P14866	O14979	HNRNPL	HNRNPDL	huMAP3_06671.1	-0.243686		0.212644	FALSE
P14866	O14979	HNRNPL	HNRNPDL	huMAP3_07581.1	-0.361063		0.212644	FALSE
P14866	O43390	HNRNPL	HNRNPR	huMAP3_06093.1	-0.895342		0.430435	FALSE
P14866	O43390	HNRNPL	HNRNPR	huMAP3_07225.1	-0.912884		0.430435	FALSE
P14866	O43390	HNRNPL	HNRNPR	huMAP3_07581.1	-1.14722		0.430435	FALSE
P14866	O60506	HNRNPL	SYNCRIP	huMAP3_05721.1	0.016406		0.372093	FALSE
P14866	P09651	HNRNPL	HNRNPA1	huMAP3_06093.1	-0.484555		0.219895	FALSE
P14866	P09651	HNRNPL	HNRNPA1	huMAP3_07581.1	-0.56776		0.219895	FALSE
P14868	O00560	DARS1	SDCBP	huMAP3_02637.1	0.902191		0.166667	FALSE
P14868	O43324	DARS1	EEF1E1	huMAP3_02637.1	-0.764406		0.590909	FALSE
P14868	P07814	DARS1	EPRS1	huMAP3_02637.1	-0.653899		0.464286	FALSE
P14923	P01040	JUP	CSTA	huMAP3_05845.1	0.477843		0.30303	FALSE
P14923	P01040	JUP	CSTA	huMAP3_08595.1	0.477843		0.30303	FALSE
P14927	O14548	UQCRB	COX7A2L	huMAP3_07840.1	-1.29456		0.484848	FALSE
P14927	O14548	UQCRB	COX7A2L	huMAP3_08546.1	-1.28895		0.484848	FALSE
P14927	O14949	UQCRB	UQCRQ	huMAP3_02983.1	-1.51711	structurally_consistent	0.204545	FALSE
P14927	O14949	UQCRB	UQCRQ	huMAP3_06133.1	-1.51711	structurally_consistent	0.204545	FALSE
P14927	O14949	UQCRB	UQCRQ	huMAP3_07840.1	-1.51711	structurally_consistent	0.204545	FALSE
P14927	O14949	UQCRB	UQCRQ	huMAP3_08546.1	-1.3669	structurally_consistent	0.204545	FALSE
P14927	P12074	UQCRB	COX6A1	huMAP3_08546.1	-0.62041		0.333333	FALSE
P15104	O75223	GLUL	GGCT	huMAP3_05804.1	-0.733224		0.047619	FALSE
P15104	P02675	GLUL	FGB	huMAP3_07628.1	1.24544		0.0731707	FALSE
P15260	O00220	IFNGR1	TNFRSF10A	huMAP3_06676.1	0.512342		0.191176	FALSE
P15260	O14763	IFNGR1	TNFRSF10B	huMAP3_06676.1	0.191517		0.150442	FALSE
P15309	O60437	ACP3	PPL	huMAP3_07972.1	0.681518		0.428571	FALSE
P15309	P06702	ACP3	S100A9	huMAP3_05900.1	0.721056		0.385621	FALSE
P15336	P05412	ATF2	JUN	huMAP3_04647.1	2.21773		0.533333	FALSE
P15336	P05412	ATF2	JUN	huMAP3_06833.1	2.21773		0.533333	FALSE
P15408	P05412	FOSL2	JUN	huMAP3_06833.1	-0.1715		0.342857	FALSE
P15408	P15336	FOSL2	ATF2	huMAP3_06833.1	1.69817		0.382353	FALSE
P15428	O95164	HPGD	UBL3	huMAP3_07812.1	0.573615		0.416667	FALSE
P15428	O95164	HPGD	UBL3	huMAP3_08231.1	0.573615		0.416667	FALSE
P15428	O95164	HPGD	UBL3	huMAP3_08238.1	0.573615		0.416667	FALSE
P15428	P00167	HPGD	CYB5A	huMAP3_08238.1	0.430557		0.04	FALSE
P15428	P08842	HPGD	STS	huMAP3_08238.1	0.523943		0.113636	FALSE
P15531	O00483	NME1	NDUFA4	huMAP3_04679.1	1.42973		0.0285714	FALSE
P15531	O00483	NME1	NDUFA4	huMAP3_07150.1	1.42973		0.0285714	FALSE
P15531	O00746	NME1	NME4	huMAP3_04679.1	0.0522806		0.142857	FALSE
P15531	O00746	NME1	NME4	huMAP3_07150.1	0.0522806		0.142857	FALSE
P15848	P04062	ARSB	GBA1	huMAP3_08802.1	0.140374		0.078125	FALSE
P15848	P08236	ARSB	GUSB	huMAP3_08802.1	0.65148		0.360248	FALSE
P15848	P14625	ARSB	HSP90B1	huMAP3_08802.1	0.593281		0.155556	FALSE
P15924	P01040	DSP	CSTA	huMAP3_05845.1	0.30684		0.328	FALSE
P15924	P01040	DSP	CSTA	huMAP3_08595.1	0.30684		0.328	FALSE
P15924	P14923	DSP	JUP	huMAP3_05845.1	-2.97826		0.313869	FALSE
P15924	P14923	DSP	JUP	huMAP3_08595.1	-2.97826		0.313869	FALSE
P15941	O00748	MUC1	CES2	huMAP3_08861.1	1.07445		0.255814	FALSE
P15941	P06731	MUC1	CEACAM5	huMAP3_08861.1	-0.135546		0.552632	FALSE
P16150	O14787	SPN	TNPO2	huMAP3_06077.1	0.683957		0.130435	FALSE
P16150	O14981	SPN	BTAF1	huMAP3_06077.1	0.00433293		0.0808824	FALSE
P16150	O14981	SPN	BTAF1	huMAP3_08298.1	0.00433293		0.0808824	FALSE
P16150	O14981	SPN	BTAF1	huMAP3_08936.1	0.00433293		0.0808824	FALSE
P16150	O60443	SPN	GSDME	huMAP3_06077.1	1.45445		0.1375	FALSE
P16150	O60443	SPN	GSDME	huMAP3_08298.1	1.45445		0.1375	FALSE
P16150	O60443	SPN	GSDME	huMAP3_08936.1	1.45445		0.1375	FALSE
P16150	O60518	SPN	RANBP6	huMAP3_06077.1	1.04556		0.121622	FALSE
P16150	O60518	SPN	RANBP6	huMAP3_08298.1	1.04556		0.121622	FALSE
P16150	O60518	SPN	RANBP6	huMAP3_08936.1	1.04556		0.121622	FALSE
P16150	O95373	SPN	IPO7	huMAP3_02351.1	0.816766		0.11215	FALSE
P16150	O95373	SPN	IPO7	huMAP3_08298.1	0.816766		0.11215	FALSE
P16152	O75828	CBR1	CBR3	huMAP3_07692.1	-2.17786	structurally_consistent	0.147059	FALSE
P16333	A1X283	NCK1	SH3PXD2B	huMAP3_00870.1	0.692553		0.0454545	FALSE
P16333	A1X283	NCK1	SH3PXD2B	huMAP3_07569.1	0.692553		0.0454545	FALSE
P16333	O00401	NCK1	WASL	huMAP3_07569.1	0.680175		0.416667	FALSE
P16333	O43516	NCK1	WIPF1	huMAP3_07569.1	-0.809352		0.117647	FALSE
P16333	O43516	NCK1	WIPF1	huMAP3_08747.1	-0.809352		0.117647	FALSE
P16333	O43639	NCK1	NCK2	huMAP3_00870.1	0.646653		0.54902	FALSE
P16333	O43639	NCK1	NCK2	huMAP3_01805.1	0.646653		0.54902	FALSE
P16333	O43639	NCK1	NCK2	huMAP3_07569.1	0.646653		0.54902	FALSE
P16333	O43639	NCK1	NCK2	huMAP3_08747.1	0.646653		0.54902	FALSE
P16383	O43660	GCFC2	PLRG1	huMAP3_06726.1	0.940236		0.306667	FALSE
P16383	O43660	GCFC2	PLRG1	huMAP3_08501.1	0.940236		0.306667	FALSE
P16383	O60306	GCFC2	AQR	huMAP3_06726.1	0.993465		0.327434	FALSE
P16383	O60306	GCFC2	AQR	huMAP3_08501.1	0.993465		0.327434	FALSE
P16383	O60306	GCFC2	AQR	huMAP3_08703.1	0.993465		0.327434	FALSE
P16383	O60508	GCFC2	CDC40	huMAP3_06726.1	0.293251		0.25	FALSE
P16383	O60508	GCFC2	CDC40	huMAP3_08501.1	0.293251		0.25	FALSE
P16383	O60508	GCFC2	CDC40	huMAP3_08703.1	0.293251		0.25	FALSE
P16383	O75643	GCFC2	SNRNP200	huMAP3_06726.1	0.654448		0.278261	FALSE
P16383	O75643	GCFC2	SNRNP200	huMAP3_08501.1	0.654448		0.278261	FALSE
P16383	O75934	GCFC2	BCAS2	huMAP3_06726.1	0.594156		0.307692	FALSE
P16383	O75934	GCFC2	BCAS2	huMAP3_08501.1	0.594156		0.307692	FALSE
P16383	O94906	GCFC2	PRPF6	huMAP3_06726.1	0.821221		0.205357	FALSE
P16383	O94906	GCFC2	PRPF6	huMAP3_08501.1	0.821221		0.205357	FALSE
P16383	O95926	GCFC2	SYF2	huMAP3_06726.1	0.722842		0.315789	FALSE
P16383	O95926	GCFC2	SYF2	huMAP3_08501.1	0.722842		0.315789	FALSE
P16383	O95926	GCFC2	SYF2	huMAP3_08703.1	0.722842		0.315789	FALSE
P16615	O14681	ATP2A2	EI24	huMAP3_06247.1	-0.802439		0.354167	FALSE
P16615	O14828	ATP2A2	SCAMP3	huMAP3_06247.1	0.114187		0.289389	FALSE
P16615	O14980	ATP2A2	XPO1	huMAP3_07170.1	1.40972		0.290801	FALSE
P16615	O15127	ATP2A2	SCAMP2	huMAP3_06247.1	0.0789917		0.242165	FALSE
P16615	O15260	ATP2A2	SURF4	huMAP3_06247.1	0.109224		0.350975	FALSE
P16615	O15321	ATP2A2	TM9SF1	huMAP3_06247.1	-0.418006		0.324022	FALSE
P16615	O43592	ATP2A2	XPOT	huMAP3_07170.1	1.99321		0.284884	FALSE
P16615	O60488	ATP2A2	ACSL4	huMAP3_06247.1	0.403805		0.136646	FALSE
P16615	O75947	ATP2A2	ATP5PD	huMAP3_06247.1	0.387463		0.222222	FALSE
P16615	O75964	ATP2A2	ATP5MG	huMAP3_06247.1	0.0925077		0.258303	FALSE
P16615	O95674	ATP2A2	CDS2	huMAP3_06247.1	0.155811		0.316716	FALSE
P16615	P04844	ATP2A2	RPN2	huMAP3_06247.1	-0.881892		0.279863	FALSE
P16615	P11172	ATP2A2	UMPS	huMAP3_07170.1	1.56161		0.119122	FALSE
P17026	O95696	ZNF22	BRD1	huMAP3_02851.1	0.205657		0.162791	FALSE
P17026	P07305	ZNF22	H1-0	huMAP3_02851.1	1.54618		0.496689	FALSE
P17050	O14672	NAGA	ADAM10	huMAP3_06775.1	0.834451		0.384906	FALSE
P17050	O15031	NAGA	PLXNB2	huMAP3_06775.1	0.538825		0.319853	FALSE
P17050	P08236	NAGA	GUSB	huMAP3_06775.1	0.101034		0.402778	FALSE
P17050	P10253	NAGA	GAA	huMAP3_06775.1	-0.634533		0.278761	FALSE
P17050	P11717	NAGA	IGF2R	huMAP3_06775.1	0.287098		0.350365	FALSE
P17050	P12110	NAGA	COL6A2	huMAP3_06775.1	1.10203		0.349138	FALSE
P17050	P13667	NAGA	PDIA4	huMAP3_06775.1	0.517543		0.254808	FALSE
P17050	P13747	NAGA	HLA-E	huMAP3_06775.1	1.26931		0.176471	FALSE
P17050	P14625	NAGA	HSP90B1	huMAP3_06775.1	0.207907		0.165049	FALSE
P17275	P05412	JUNB	JUN	huMAP3_04647.1	0.711789		0.410256	FALSE
P17275	P05412	JUNB	JUN	huMAP3_06833.1	0.711789		0.410256	FALSE
P17275	P15336	JUNB	ATF2	huMAP3_04647.1	1.33731		0.486486	FALSE
P17275	P15336	JUNB	ATF2	huMAP3_06833.1	1.33731		0.486486	FALSE
P17275	P15408	JUNB	FOSL2	huMAP3_06833.1	-0.286242	mutually_exclusive	0.365854	FALSE
P17301	O00214	ITGA2	LGALS8	huMAP3_01687.1	0.0724743		0.09375	FALSE
P17301	O00214	ITGA2	LGALS8	huMAP3_02607.1	0.0724743		0.09375	FALSE
P17301	O00214	ITGA2	LGALS8	huMAP3_06892.1	0.0724743		0.09375	FALSE
P17301	O00214	ITGA2	LGALS8	huMAP3_08103.1	0.0724743		0.09375	FALSE
P17301	O00214	ITGA2	LGALS8	huMAP3_08689.1	0.0724743		0.09375	FALSE
P17301	O00592	ITGA2	PODXL	huMAP3_06892.1	-0.595925		0.0769231	FALSE
P17301	P05556	ITGA2	ITGB1	huMAP3_06815.1	-1.59097		0.154412	FALSE
P17301	P08962	ITGA2	CD63	huMAP3_08689.1	0.687742		0.0284091	FALSE
P17301	P09382	ITGA2	LGALS1	huMAP3_06892.1	0.502878		0.0969697	FALSE
P17301	P11279	ITGA2	LAMP1	huMAP3_08689.1	-0.196116		0.0283019	FALSE
P17535	P05412	JUND	JUN	huMAP3_04647.1	0.728361		0.551724	TRUE
P17535	P05412	JUND	JUN	huMAP3_06833.1	0.728361		0.551724	TRUE
P17535	P15336	JUND	ATF2	huMAP3_04647.1	0.70908		0.551724	FALSE
P17535	P15336	JUND	ATF2	huMAP3_06833.1	0.70908		0.551724	FALSE
P17535	P15408	JUND	FOSL2	huMAP3_06833.1	0.306863		0.393939	FALSE
P17535	P17275	JUND	JUNB	huMAP3_04647.1	0.454597		0.5	FALSE
P17535	P17275	JUND	JUNB	huMAP3_06833.1	0.454597		0.5	FALSE
P17568	O00217	NDUFB7	NDUFS8	huMAP3_02819.1	-0.781406		0.415929	FALSE
P17568	O00217	NDUFB7	NDUFS8	huMAP3_06397.1	-0.781406		0.415929	FALSE
P17568	O14561	NDUFB7	NDUFAB1	huMAP3_02819.1	-0.210797		0.281553	FALSE
P17568	O14561	NDUFB7	NDUFAB1	huMAP3_06397.1	-0.210797		0.281553	FALSE
P17568	O43181	NDUFB7	NDUFS4	huMAP3_02819.1	-0.821281		0.489362	FALSE
P17568	O43181	NDUFB7	NDUFS4	huMAP3_06397.1	-0.821281		0.489362	FALSE
P17568	O43674	NDUFB7	NDUFB5	huMAP3_06397.1	-0.47743		0.452381	FALSE
P17568	O43676	NDUFB7	NDUFB3	huMAP3_02819.1	-0.761428	structurally_consistent	0.513158	FALSE
P17568	O43676	NDUFB7	NDUFB3	huMAP3_06397.1	-0.761428	structurally_consistent	0.513158	FALSE
P17568	O43678	NDUFB7	NDUFA2	huMAP3_02819.1	-0.732223		0.542169	FALSE
P17568	O43678	NDUFB7	NDUFA2	huMAP3_06397.1	-0.732223		0.542169	FALSE
P17568	O43920	NDUFB7	NDUFS5	huMAP3_02819.1	-0.83609		0.5	FALSE
P17568	O43920	NDUFB7	NDUFS5	huMAP3_06397.1	-0.83609		0.5	FALSE
P17568	O75251	NDUFB7	NDUFS7	huMAP3_06397.1	-0.498761	structurally_consistent	0.301587	FALSE
P17568	O75306	NDUFB7	NDUFS2	huMAP3_06397.1	-0.531511	structurally_consistent	0.427273	FALSE
P17568	O75380	NDUFB7	NDUFS6	huMAP3_02819.1	-0.799709		0.438017	FALSE
P17568	O75380	NDUFB7	NDUFS6	huMAP3_06397.1	-0.799709		0.438017	FALSE
P17568	O75438	NDUFB7	NDUFB1	huMAP3_06397.1	-0.881205		0.575	FALSE
P17568	O75489	NDUFB7	NDUFS3	huMAP3_06397.1	-0.607826		0.483516	FALSE
P17568	O95139	NDUFB7	NDUFB6	huMAP3_02819.1	-0.347076		0.573529	FALSE
P17568	O95139	NDUFB7	NDUFB6	huMAP3_06397.1	-0.347076		0.573529	FALSE
[truncated: 46,765 more rows]
